# Supplementary material for: Neuron-specific chromosomal megadomain organization is adaptive to recent retrotransposon expansions
Source: Nat Commun. 2021 Dec 13;12:7243. doi: 10.1038/s41467-021-26862-z (PMC8669064; doi:10.1038/s41467-021-26862-z)
Supplement: Supplementary file 4 — Supplementary Data S1 [file 41467_2021_26862_MOESM4_ESM.xlsx]

## Sheet: S1
Supplementary Data S1. HiC QC metrics
Species	Sample ID	Gender	Age	Strain	Method	Brain Region	Nuclei Type	Genotype	Sequencing condition	Total pairs	Reported pairs	Valid interaction pairs	Valid interaction pairs / Total pairs	Valid interaction pairs / Reported pairs	Dangling end pairs	Religation pairs	Self cycle pairs	Dumped pairs	Trans interactions	Cis interactions	Cis (shortRange)	Cis (longRange)	Cis (shortRange) / Cis (longRange)	Ratio (Cis/Trans)
Mouse	A002	Female	Adult	C57BL/6J	in situ Hi-C	Cortex	NeuN+	WT	125bp, PE	199000527	127381161	99420106	0.499597	0.780493	12361734	1713486	96711	13789124	20238844	77866737	13557984	64308753	0.210826	3.84739
	A005	Female		C57BL/6J	in situ Hi-C	Cortex	NeuN+	WT	125bp, PE	352092647	223534875	164592311	0.467469	0.736316	32821738	3184969	188908	22746949	35295966	127375632	20908417	106467215	0.196384	3.60879
	A006	Female		C57BL/6J	in situ Hi-C	Cortex	NeuN-	WT	125bp, PE	280692639	187224568	165683936	0.590268	0.884948	3186273	570237	85746	17698376	46331090	118001501	11448134	106553367	0.10744	2.54692
	A007	Female		C57BL/6J	in situ Hi-C	Cortex	NeuN-	WT	125bp, PE	286669147	192551745	170025724	0.593108	0.883013	2057200	525002	71410	19872409	47685219	121360883	11560267	109800616	0.105284	2.54504
	A015	Female		C57BL/6J	in situ Hi-C	Cortex	NeuN+	KO	125bp, PE	370797803	235281940	194633962	0.524906	0.827237	13825017	1481810	166398	25131007	37234191	156244194	23763516	132480678	0.179373	4.19626
	A019	Female		C57BL/6J	in situ Hi-C	Cortex	NeuN+	KO	125bp, PE	221544131	137160893	95387459	0.430557	0.695442	23039374	2806772	127748	15799540	20474036	74322311	13833307	60489004	0.228691	3.63008
Mouse	A002	Male	Adult	C57BL/6J	in situ Hi-C	Cortex	NeuN+	WT	125bp, PE	239321184	147614613	87484363	0.365552	0.592654	29846629	6600662	70079	23612880	14333032	67183827	19539384	47644443	0.410108	4.68734
	A005	Male		C57BL/6J	in situ Hi-C	Cortex	NeuN+	WT	125bp, PE	249571956	170996540	144204405	0.577807	0.843318	6623001	1625673	109376	18434085	26087574	107193266	18421076	88772190	0.20751	4.10898
	A006	Male		C57BL/6J	in situ Hi-C	Cortex	NeuN-	WT	125bp, PE	230851296	163602112	137777118	0.596822	0.842148	3719826	1507391	50547	20547230	30256736	96172079	12048104	84123975	0.143218	3.17853
	A007	Male		C57BL/6J	in situ Hi-C	Cortex	NeuN-	WT	125bp, PE	324208862	219998356	167178881	0.515652	0.75991	18122913	4899339	73352	29723871	35674631	117989309	20030471	97958838	0.204478	3.30737
	A015	Male		C57BL/6J	in situ Hi-C	Cortex	NeuN+	KO	125bp, PE	294269091	202285479	172230544	0.585282	0.851423	6348413	1963847	114321	21628354	26072585	101780628	17697413	84083215	0.210475	3.90374
	A019	Male		C57BL/6J	in situ Hi-C	Cortex	NeuN+	KO	125bp, PE	267762678	162818010	106645937	0.398285	0.655001	26079307	5574439	98294	24420133	17502922	82145290	20818466	61326824	0.339468	4.69323
Mouse	A019	Female	Adult	SPRET/Eij	Arima Hi-C	Cortex	NeuN+	WT	150bp, PE	314420272	18731368	17480099	0.0555947	0.933199	929048	314069	6588	1564	3885537	11639145	1952290	9686855	0.20154	2.9955
	A002	Female		SPRET/Eij	Arima Hi-C	Cortex	NeuN+	WT	150bp, PE	465475302	29778282	28068036	0.0602997	0.942567	1238915	451273	18426	1632	7223031	16512618	2120368	14392250	0.147327	2.28611
	A005	Female		C57BL/6J	Arima Hi-C	Cortex	NeuN-	WT	150bp, PE	371612947	96917052	92322986	0.248439	0.952598	3462397	1096622	34953	94	16771054	61803085	10366312	51436773	0.201535	3.6851
	A004	Female		C57BL/6J	Arima Hi-C	Cortex	NeuN-	WT	150bp, PE	296350058	80681181	77161471	0.260373	0.956375	2369828	1103292	46543	47	19191053	48689769	5300251	43389518	0.122155	2.53711
	A012	Male		SPRET/Eij	Arima Hi-C	Cortex	NeuN+	WT	150bp, PE	295523724	19441844	18054065	0.0610918	0.928619	1073772	303933	8463	1611	3940120	11743821	2030650	9713171	0.209061	2.98057
	A007	Male		SPRET/Eij	Arima Hi-C	Cortex	NeuN+	WT	150bp, PE	546713928	81504156	77061314	0.140954	0.945489	3154511	1227060	59986	1285	17996993	48969670	6951421	42018249	0.165438	2.72099
	A006	Male		C57BL/6J	Arima Hi-C	Cortex	NeuN-	WT	150bp, PE	270774490	73284948	69725383	0.257504	0.951428	2446486	1049223	63797	59	14864113	44502047	6401879	38100168	0.168028	2.99393
	A013	Male		C57BL/6J	Arima Hi-C	Cortex	NeuN-	WT	150bp, PE	259494943	64816208	62543039	0.241018	0.964929	1535257	715196	22682	34	15008726	39570286	4782960	34787326	0.137491	2.63649
Glossary:
Total pairs: Number of read pairs processed by HiC-Pro
Reported pairs: Read pairs passing QCs
Valid interaction pairs: Number of read pairs with each of the reads mapping to different locus
Dangling end pairs: Unligated fragments pairs
Religation pairs: Read pairs involving contiguous restriction fragments
Self circle pairs: Pairs representing the same fragment ligated with itself
Dumped pairs: Same strand pairs
Trans interactions: Interactions spanning different chromosomes
Cis interactions: Interactions spanning the same chromosome
Cis (shortRange): Interactions spanning < 20kb
Cis (longRange): Interactions spanning > 20kb
