# Supplementary material for: Neuron-specific chromosomal megadomain organization is adaptive to recent retrotransposon expansions
Source: Nat Commun. 2021 Dec 13;12:7243. doi: 10.1038/s41467-021-26862-z (PMC8669064; doi:10.1038/s41467-021-26862-z)
Supplement: Supplementary file 10 — Supplementary Data S7 [file 41467_2021_26862_MOESM10_ESM.xlsx]

## Sheet: S7
Supplementary Data S7. ESC subcompartment genomic coordinates (GRCm38/mm10) [Bonev, et. al.]
Chromosome	Start	End	ID
chr1	1	250000	B1
chr1	250001	500000	B1
chr1	500001	750000	B1
chr1	750001	1000000	B1
chr1	1000001	1250000	B1
chr1	1250001	1500000	B1
chr1	1500001	1750000	B1
chr1	1750001	2000000	B1
chr1	2000001	2250000	B1
chr1	2250001	2500000	B1
chr1	2500001	2750000	B1
chr1	2750001	3000000	B1
chr1	3000001	3250000	B2
chr1	3250001	3500000	B2
chr1	3500001	3750000	B2
chr1	3750001	4000000	B2
chr1	4000001	4250000	B2
chr1	4250001	4500000	B2
chr1	4500001	4750000	B2
chr1	4750001	5000000	B2
chr1	5000001	5250000	B2
chr1	5250001	5500000	B2
chr1	5500001	5750000	B2
chr1	5750001	6000000	B2
chr1	6000001	6250000	B2
chr1	6250001	6500000	B2
chr1	6500001	6750000	B2
chr1	6750001	7000000	B2
chr1	7000001	7250000	B2
chr1	7250001	7500000	B2
chr1	7500001	7750000	B2
chr1	7750001	8000000	B2
chr1	8000001	8250000	B2
chr1	8250001	8500000	B2
chr1	8500001	8750000	B2
chr1	8750001	9000000	B2
chr1	9000001	9250000	B2
chr1	9250001	9500000	B2
chr1	9500001	9750000	B2
chr1	9750001	10000000	B2
chr1	10000001	10250000	B2
chr1	10250001	10500000	B2
chr1	10500001	10750000	B2
chr1	10750001	11000000	B2
chr1	11000001	11250000	B2
chr1	11250001	11500000	B2
chr1	11500001	11750000	B2
chr1	11750001	12000000	B2
chr1	12000001	12250000	B2
chr1	12250001	12500000	B2
chr1	12500001	12750000	B2
chr1	12750001	13000000	B2
chr1	13000001	13250000	B2
chr1	13250001	13500000	B2
chr1	13500001	13750000	B2
chr1	13750001	14000000	B2
chr1	14000001	14250000	B2
chr1	14250001	14500000	B2
chr1	14500001	14750000	B2
chr1	14750001	15000000	B2
chr1	15000001	15250000	B2
chr1	15250001	15500000	B2
chr1	15500001	15750000	B2
chr1	15750001	16000000	B2
chr1	16000001	16250000	B2
chr1	16250001	16500000	B2
chr1	16500001	16750000	B2
chr1	16750001	17000000	B2
chr1	17000001	17250000	B2
chr1	17250001	17500000	B2
chr1	17500001	17750000	B2
chr1	17750001	18000000	B2
chr1	18000001	18250000	B2
chr1	18250001	18500000	B2
chr1	18500001	18750000	B2
chr1	18750001	19000000	B2
chr1	19000001	19250000	B2
chr1	19250001	19500000	B2
chr1	19500001	19750000	B1
chr1	19750001	20000000	B2
chr1	20000001	20250000	B2
chr1	20250001	20500000	B2
chr1	20500001	20750000	B2
chr1	20750001	21000000	B2
chr1	21000001	21250000	B2
chr1	21250001	21500000	B2
chr1	21500001	21750000	B2
chr1	21750001	22000000	B2
chr1	22000001	22250000	B2
chr1	22250001	22500000	B1
chr1	22500001	22750000	B1
chr1	22750001	23000000	B2
chr1	23000001	23250000	B2
chr1	23250001	23500000	B2
chr1	23500001	23750000	B2
chr1	23750001	24000000	B2
chr1	24000001	24250000	B2
chr1	24250001	24500000	B1
chr1	24500001	24750000	B2
chr1	24750001	25000000	B2
chr1	25000001	25250000	B2
chr1	25250001	25500000	B1
chr1	25500001	25750000	B1
chr1	25750001	26000000	B1
chr1	26000001	26250000	B1
chr1	26250001	26500000	B1
chr1	26500001	26750000	B1
chr1	26750001	27000000	B1
chr1	27000001	27250000	B2
chr1	27250001	27500000	B1
chr1	27500001	27750000	B1
chr1	27750001	28000000	B1
chr1	28000001	28250000	B1
chr1	28250001	28500000	B1
chr1	28500001	28750000	B1
chr1	28750001	29000000	B1
chr1	29000001	29250000	B1
chr1	29250001	29500000	B1
chr1	29500001	29750000	B1
chr1	29750001	30000000	B1
chr1	30000001	30250000	B1
chr1	30250001	30500000	B1
chr1	30500001	30750000	B1
chr1	30750001	31000000	B2
chr1	31000001	31250000	B1
chr1	31250001	31500000	B1
chr1	31500001	31750000	B1
chr1	31750001	32000000	B1
chr1	32000001	32250000	B1
chr1	32250001	32500000	B1
chr1	32500001	32750000	B1
chr1	32750001	33000000	B1
chr1	33000001	33250000	B1
chr1	33250001	33500000	B1
chr1	33500001	33750000	B2
chr1	33750001	34000000	B2
chr1	34000001	34250000	B2
chr1	34250001	34500000	B2
chr1	34500001	34750000	B2
chr1	34750001	35000000	B2
chr1	35000001	35250000	B2
chr1	35250001	35500000	B2
chr1	35500001	35750000	B2
chr1	35750001	36000000	B2
chr1	36000001	36250000	B2
chr1	36250001	36500000	B2
chr1	36500001	36750000	B2
chr1	36750001	37000000	B2
chr1	37000001	37250000	B2
chr1	37250001	37500000	B2
chr1	37500001	37750000	B2
chr1	37750001	38000000	B2
chr1	38000001	38250000	B2
chr1	38250001	38500000	B2
chr1	38500001	38750000	B2
chr1	38750001	39000000	B2
chr1	39000001	39250000	B2
chr1	39250001	39500000	B2
chr1	39500001	39750000	B2
chr1	39750001	40000000	B2
chr1	40000001	40250000	B2
chr1	40250001	40500000	B2
chr1	40500001	40750000	B1
chr1	40750001	41000000	B1
chr1	41000001	41250000	B1
chr1	41250001	41500000	B1
chr1	41500001	41750000	B1
chr1	41750001	42000000	B1
chr1	42000001	42250000	B1
chr1	42250001	42500000	B1
chr1	42500001	42750000	B1
chr1	42750001	43000000	B1
chr1	43000001	43250000	B1
chr1	43250001	43500000	B1
chr1	43500001	43750000	B1
chr1	43750001	44000000	B2
chr1	44000001	44250000	B2
chr1	44250001	44500000	B1
chr1	44500001	44750000	B1
chr1	44750001	45000000	B1
chr1	45000001	45250000	B1
chr1	45250001	45500000	B1
chr1	45500001	45750000	B1
chr1	45750001	46000000	B1
chr1	46000001	46250000	B1
chr1	46250001	46500000	B1
chr1	46500001	46750000	B1
chr1	46750001	47000000	B1
chr1	47000001	47250000	B1
chr1	47250001	47500000	B1
chr1	47500001	47750000	B1
chr1	47750001	48000000	B1
chr1	48000001	48250000	B1
chr1	48250001	48500000	B1
chr1	48500001	48750000	B1
chr1	48750001	49000000	B1
chr1	49000001	49250000	B1
chr1	49250001	49500000	B1
chr1	49500001	49750000	B1
chr1	49750001	50000000	B1
chr1	50000001	50250000	B1
chr1	50250001	50500000	B1
chr1	50500001	50750000	B1
chr1	50750001	51000000	B1
chr1	51000001	51250000	B1
chr1	51250001	51500000	B1
chr1	51500001	51750000	B1
chr1	51750001	52000000	B1
chr1	52000001	52250000	B1
chr1	52250001	52500000	B1
chr1	52500001	52750000	B1
chr1	52750001	53000000	B1
chr1	53000001	53250000	B1
chr1	53250001	53500000	B1
chr1	53500001	53750000	B1
chr1	53750001	54000000	B1
chr1	54000001	54250000	B1
chr1	54250001	54500000	B1
chr1	54500001	54750000	B1
chr1	54750001	55000000	B1
chr1	55000001	55250000	B2
chr1	55250001	55500000	B1
chr1	55500001	55750000	B1
chr1	55750001	56000000	B1
chr1	56000001	56250000	B1
chr1	56250001	56500000	B1
chr1	56500001	56750000	B1
chr1	56750001	57000000	B1
chr1	57000001	57250000	B1
chr1	57250001	57500000	B1
chr1	57500001	57750000	B1
chr1	57750001	58000000	B1
chr1	58000001	58250000	B1
chr1	58250001	58500000	B2
chr1	58500001	58750000	B2
chr1	58750001	59000000	B1
chr1	59000001	59250000	B2
chr1	59250001	59500000	B2
chr1	59500001	59750000	B2
chr1	59750001	60000000	B2
chr1	60000001	60250000	B2
chr1	60250001	60500000	B2
chr1	60500001	60750000	B1
chr1	60750001	61000000	B1
chr1	61000001	61250000	B1
chr1	61250001	61500000	B1
chr1	61500001	61750000	B1
chr1	61750001	62000000	B1
chr1	62000001	62250000	B1
chr1	62250001	62500000	B1
chr1	62500001	62750000	B1
chr1	62750001	63000000	B1
chr1	63000001	63250000	B2
chr1	63250001	63500000	B2
chr1	63500001	63750000	B1
chr1	63750001	64000000	B1
chr1	64000001	64250000	B1
chr1	64250001	64500000	B1
chr1	64500001	64750000	B1
chr1	64750001	65000000	B1
chr1	65000001	65250000	B1
chr1	65250001	65500000	B1
chr1	65500001	65750000	B1
chr1	65750001	66000000	B1
chr1	66000001	66250000	B1
chr1	66250001	66500000	B1
chr1	66500001	66750000	B1
chr1	66750001	67000000	B1
chr1	67000001	67250000	B1
chr1	67250001	67500000	B1
chr1	67500001	67750000	B1
chr1	67750001	68000000	B1
chr1	68000001	68250000	B1
chr1	68250001	68500000	B1
chr1	68500001	68750000	B1
chr1	68750001	69000000	B1
chr1	69000001	69250000	B1
chr1	69250001	69500000	B1
chr1	69500001	69750000	B1
chr1	69750001	70000000	B1
chr1	70000001	70250000	B1
chr1	70250001	70500000	B1
chr1	70500001	70750000	B1
chr1	70750001	71000000	B1
chr1	71000001	71250000	B1
chr1	71250001	71500000	B1
chr1	71500001	71750000	B1
chr1	71750001	72000000	B1
chr1	72000001	72250000	B1
chr1	72250001	72500000	B1
chr1	72500001	72750000	B1
chr1	72750001	73000000	B1
chr1	73000001	73250000	B1
chr1	73250001	73500000	B1
chr1	73500001	73750000	B1
chr1	73750001	74000000	B1
chr1	74000001	74250000	B1
chr1	74250001	74500000	B2
chr1	74500001	74750000	B2
chr1	74750001	75000000	B2
chr1	75000001	75250000	B2
chr1	75250001	75500000	B2
chr1	75500001	75750000	B1
chr1	75750001	76000000	B1
chr1	76000001	76250000	B1
chr1	76250001	76500000	B1
chr1	76500001	76750000	B1
chr1	76750001	77000000	B1
chr1	77000001	77250000	B1
chr1	77250001	77500000	B1
chr1	77500001	77750000	B1
chr1	77750001	78000000	B1
chr1	78000001	78250000	B1
chr1	78250001	78500000	B1
chr1	78500001	78750000	B1
chr1	78750001	79000000	B1
chr1	79000001	79250000	B1
chr1	79250001	79500000	B1
chr1	79500001	79750000	B1
chr1	79750001	80000000	B1
chr1	80000001	80250000	B1
chr1	80250001	80500000	B1
chr1	80500001	80750000	B1
chr1	80750001	81000000	B1
chr1	81000001	81250000	B1
chr1	81250001	81500000	B1
chr1	81500001	81750000	B1
chr1	81750001	82000000	B1
chr1	82000001	82250000	B1
chr1	82250001	82500000	B1
chr1	82500001	82750000	B1
chr1	82750001	83000000	B1
chr1	83000001	83250000	B1
chr1	83250001	83500000	B1
chr1	83500001	83750000	B1
chr1	83750001	84000000	B1
chr1	84000001	84250000	B1
chr1	84250001	84500000	B1
chr1	84500001	84750000	B1
chr1	84750001	85000000	B1
chr1	85000001	85250000	B1
chr1	85250001	85500000	B1
chr1	85500001	85750000	B1
chr1	85750001	86000000	B1
chr1	86000001	86250000	B1
chr1	86250001	86500000	B1
chr1	86500001	86750000	B1
chr1	86750001	87000000	B1
chr1	87000001	87250000	B1
chr1	87250001	87500000	B1
chr1	87500001	87750000	B1
chr1	87750001	88000000	B1
chr1	88000001	88250000	B1
chr1	88250001	88500000	B1
chr1	88500001	88750000	B1
chr1	88750001	89000000	B1
chr1	89000001	89250000	B1
chr1	89250001	89500000	B1
chr1	89500001	89750000	B1
chr1	89750001	90000000	B1
chr1	90000001	90250000	B1
chr1	90250001	90500000	B1
chr1	90500001	90750000	B1
chr1	90750001	91000000	B1
chr1	91000001	91250000	B1
chr1	91250001	91500000	B1
chr1	91500001	91750000	B1
chr1	91750001	92000000	B1
chr1	92000001	92250000	B1
chr1	92250001	92500000	B1
chr1	92500001	92750000	B1
chr1	92750001	93000000	B1
chr1	93000001	93250000	B1
chr1	93250001	93500000	B1
chr1	93500001	93750000	B1
chr1	93750001	94000000	B1
chr1	94000001	94250000	B1
chr1	94250001	94500000	B1
chr1	94500001	94750000	B1
chr1	94750001	95000000	B1
chr1	95000001	95250000	B1
chr1	95250001	95500000	B1
chr1	95500001	95750000	B1
chr1	95750001	96000000	B1
chr1	96000001	96250000	B1
chr1	96250001	96500000	B1
chr1	96500001	96750000	B1
chr1	96750001	97000000	B1
chr1	97000001	97250000	B1
chr1	97250001	97500000	B1
chr1	97500001	97750000	B1
chr1	97750001	98000000	B1
chr1	98000001	98250000	B1
chr1	98250001	98500000	B1
chr1	98500001	98750000	B1
chr1	98750001	99000000	B1
chr1	99000001	99250000	B1
chr1	99250001	99500000	B1
chr1	99500001	99750000	B1
chr1	99750001	100000000	B1
chr1	100000001	100250000	B1
chr1	100250001	100500000	B1
chr1	100500001	100750000	B1
chr1	100750001	101000000	B1
chr1	101000001	101250000	B1
chr1	101250001	101500000	B1
chr1	101500001	101750000	B1
chr1	101750001	102000000	B1
chr1	102000001	102250000	B1
chr1	102250001	102500000	B1
chr1	102500001	102750000	B1
chr1	102750001	103000000	B1
chr1	103000001	103250000	B1
chr1	103250001	103500000	B1
chr1	103500001	103750000	B1
chr1	103750001	104000000	B1
chr1	104000001	104250000	B1
chr1	104250001	104500000	B1
chr1	104500001	104750000	B1
chr1	104750001	105000000	B1
chr1	105000001	105250000	B1
chr1	105250001	105500000	B1
chr1	105500001	105750000	B1
chr1	105750001	106000000	B1
chr1	106000001	106250000	B1
chr1	106250001	106500000	B1
chr1	106500001	106750000	B1
chr1	106750001	107000000	B1
chr1	107000001	107250000	B1
chr1	107250001	107500000	B1
chr1	107500001	107750000	B1
chr1	107750001	108000000	B1
chr1	108000001	108250000	B1
chr1	108250001	108500000	B1
chr1	108500001	108750000	B1
chr1	108750001	109000000	B1
chr1	109000001	109250000	B1
chr1	109250001	109500000	B1
chr1	109500001	109750000	B1
chr1	109750001	110000000	B1
chr1	110000001	110250000	B1
chr1	110250001	110500000	B1
chr1	110500001	110750000	B1
chr1	110750001	111000000	B1
chr1	111000001	111250000	B1
chr1	111250001	111500000	B1
chr1	111500001	111750000	B1
chr1	111750001	112000000	B1
chr1	112000001	112250000	B1
chr1	112250001	112500000	B1
chr1	112500001	112750000	B1
chr1	112750001	113000000	B1
chr1	113000001	113250000	B1
chr1	113250001	113500000	B1
chr1	113500001	113750000	B1
chr1	113750001	114000000	B1
chr1	114000001	114250000	B1
chr1	114250001	114500000	B1
chr1	114500001	114750000	B1
chr1	114750001	115000000	B1
chr1	115000001	115250000	B1
chr1	115250001	115500000	B1
chr1	115500001	115750000	B1
chr1	115750001	116000000	B1
chr1	116000001	116250000	B1
chr1	116250001	116500000	B1
chr1	116500001	116750000	B1
chr1	116750001	117000000	B1
chr1	117000001	117250000	B1
chr1	117250001	117500000	B1
chr1	117500001	117750000	B1
chr1	117750001	118000000	B1
chr1	118000001	118250000	B1
chr1	118250001	118500000	B1
chr1	118500001	118750000	B1
chr1	118750001	119000000	B1
chr1	119000001	119250000	B1
chr1	119250001	119500000	B1
chr1	119500001	119750000	B1
chr1	119750001	120000000	B1
chr1	120000001	120250000	B1
chr1	120250001	120500000	B1
chr1	120500001	120750000	B1
chr1	120750001	121000000	B1
chr1	121000001	121250000	B1
chr1	121250001	121500000	B1
chr1	121500001	121750000	B1
chr1	121750001	122000000	B1
chr1	122000001	122250000	B1
chr1	122250001	122500000	B1
chr1	122500001	122750000	A1
chr1	122750001	123000000	B1
chr1	123000001	123250000	B1
chr1	123250001	123500000	B1
chr1	123500001	123750000	B1
chr1	123750001	124000000	B1
chr1	124000001	124250000	B1
chr1	124250001	124500000	B1
chr1	124500001	124750000	B1
chr1	124750001	125000000	B1
chr1	125000001	125250000	B1
chr1	125250001	125500000	B1
chr1	125500001	125750000	B1
chr1	125750001	126000000	B1
chr1	126000001	126250000	B1
chr1	126250001	126500000	B1
chr1	126500001	126750000	B1
chr1	126750001	127000000	B1
chr1	127000001	127250000	B1
chr1	127250001	127500000	B1
chr1	127500001	127750000	B1
chr1	127750001	128000000	B1
chr1	128000001	128250000	A1
chr1	128250001	128500000	B1
chr1	128500001	128750000	B1
chr1	128750001	129000000	B1
chr1	129000001	129250000	B1
chr1	129250001	129500000	B1
chr1	129500001	129750000	B1
chr1	129750001	130000000	B1
chr1	130000001	130250000	B1
chr1	130250001	130500000	B1
chr1	130500001	130750000	B1
chr1	130750001	131000000	B1
chr1	131000001	131250000	A1
chr1	131250001	131500000	A1
chr1	131500001	131750000	A1
chr1	131750001	132000000	A1
chr1	132000001	132250000	A1
chr1	132250001	132500000	A1
chr1	132500001	132750000	A1
chr1	132750001	133000000	A1
chr1	133000001	133250000	A1
chr1	133250001	133500000	A1
chr1	133500001	133750000	A1
chr1	133750001	134000000	A1
chr1	134000001	134250000	A1
chr1	134250001	134500000	A1
chr1	134500001	134750000	A1
chr1	134750001	135000000	A1
chr1	135000001	135250000	A1
chr1	135250001	135500000	A1
chr1	135500001	135750000	A1
chr1	135750001	136000000	A1
chr1	136000001	136250000	A1
chr1	136250001	136500000	A1
chr1	136500001	136750000	A1
chr1	136750001	137000000	A1
chr1	137000001	137250000	B1
chr1	137250001	137500000	B1
chr1	137500001	137750000	B1
chr1	137750001	138000000	B1
chr1	138000001	138250000	B1
chr1	138250001	138500000	B1
chr1	138500001	138750000	B1
chr1	138750001	139000000	B1
chr1	139000001	139250000	B1
chr1	139250001	139500000	B1
chr1	139500001	139750000	B1
chr1	139750001	140000000	B1
chr1	140000001	140250000	B1
chr1	140250001	140500000	B1
chr1	140500001	140750000	B1
chr1	140750001	141000000	B1
chr1	141000001	141250000	B1
chr1	141250001	141500000	B1
chr1	141500001	141750000	B1
chr1	141750001	142000000	B1
chr1	142000001	142250000	B1
chr1	142250001	142500000	B1
chr1	142500001	142750000	B1
chr1	142750001	143000000	B1
chr1	143000001	143250000	B1
chr1	143250001	143500000	B1
chr1	143500001	143750000	B1
chr1	143750001	144000000	B1
chr1	144000001	144250000	B1
chr1	144250001	144500000	B1
chr1	144500001	144750000	B1
chr1	144750001	145000000	B1
chr1	145000001	145250000	B1
chr1	145250001	145500000	B1
chr1	145500001	145750000	B1
chr1	145750001	146000000	B1
chr1	146000001	146250000	B1
chr1	146250001	146500000	B1
chr1	146500001	146750000	B1
chr1	146750001	147000000	B1
chr1	147000001	147250000	B1
chr1	147250001	147500000	B1
chr1	147500001	147750000	B1
chr1	147750001	148000000	B1
chr1	148000001	148250000	B1
chr1	148250001	148500000	B1
chr1	148500001	148750000	B1
chr1	148750001	149000000	B1
chr1	149000001	149250000	B1
chr1	149250001	149500000	B1
chr1	149500001	149750000	B1
chr1	149750001	150000000	B1
chr1	150000001	150250000	B1
chr1	150250001	150500000	A1
chr1	150500001	150750000	B1
chr1	150750001	151000000	B1
chr1	151000001	151250000	A1
chr1	151250001	151500000	A1
chr1	151500001	151750000	A1
chr1	151750001	152000000	A1
chr1	152000001	152250000	A1
chr1	152250001	152500000	A1
chr1	152500001	152750000	A1
chr1	152750001	153000000	A1
chr1	153000001	153250000	A1
chr1	153250001	153500000	A1
chr1	153500001	153750000	A1
chr1	153750001	154000000	A1
chr1	154000001	154250000	A1
chr1	154250001	154500000	A1
chr1	154500001	154750000	A1
chr1	154750001	155000000	A1
chr1	155000001	155250000	A1
chr1	155250001	155500000	A1
chr1	155500001	155750000	A1
chr1	155750001	156000000	A1
chr1	156000001	156250000	A1
chr1	156250001	156500000	A1
chr1	156500001	156750000	A1
chr1	156750001	157000000	A1
chr1	157000001	157250000	A1
chr1	157250001	157500000	A1
chr1	157500001	157750000	A1
chr1	157750001	158000000	A1
chr1	158000001	158250000	A1
chr1	158250001	158500000	A1
chr1	158500001	158750000	B1
chr1	158750001	159000000	A1
chr1	159000001	159250000	A1
chr1	159250001	159500000	A1
chr1	159500001	159750000	A1
chr1	159750001	160000000	A1
chr1	160000001	160250000	A1
chr1	160250001	160500000	A1
chr1	160500001	160750000	A1
chr1	160750001	161000000	A1
chr1	161000001	161250000	A1
chr1	161250001	161500000	A1
chr1	161500001	161750000	A1
chr1	161750001	162000000	A1
chr1	162000001	162250000	A1
chr1	162250001	162500000	A1
chr1	162500001	162750000	A1
chr1	162750001	163000000	A1
chr1	163000001	163250000	A1
chr1	163250001	163500000	A1
chr1	163500001	163750000	A1
chr1	163750001	164000000	A1
chr1	164000001	164250000	A1
chr1	164250001	164500000	A1
chr1	164500001	164750000	A1
chr1	164750001	165000000	A1
chr1	165000001	165250000	A1
chr1	165250001	165500000	A1
chr1	165500001	165750000	A1
chr1	165750001	166000000	A1
chr1	166000001	166250000	A1
chr1	166250001	166500000	A1
chr1	166500001	166750000	A1
chr1	166750001	167000000	A1
chr1	167000001	167250000	A1
chr1	167250001	167500000	A1
chr1	167500001	167750000	A1
chr1	167750001	168000000	A1
chr1	168000001	168250000	A1
chr1	168250001	168500000	A1
chr1	168500001	168750000	A1
chr1	168750001	169000000	A1
chr1	169000001	169250000	A1
chr1	169250001	169500000	A1
chr1	169500001	169750000	A1
chr1	169750001	170000000	A1
chr1	170000001	170250000	A1
chr1	170250001	170500000	A1
chr1	170500001	170750000	A1
chr1	170750001	171000000	A1
chr1	171000001	171250000	A1
chr1	171250001	171500000	A1
chr1	171500001	171750000	A1
chr1	171750001	172000000	A1
chr1	172000001	172250000	A1
chr1	172250001	172500000	A1
chr1	172500001	172750000	A1
chr1	172750001	173000000	A1
chr1	173000001	173250000	A1
chr1	173250001	173500000	A1
chr1	173500001	173750000	A1
chr1	173750001	174000000	A1
chr1	174000001	174250000	A1
chr1	174250001	174500000	A1
chr1	174500001	174750000	A1
chr1	174750001	175000000	A1
chr1	175000001	175250000	A1
chr1	175250001	175500000	A1
chr1	175500001	175750000	A1
chr1	175750001	176000000	A1
chr1	176000001	176250000	A1
chr1	176250001	176500000	A1
chr1	176500001	176750000	A1
chr1	176750001	177000000	A1
chr1	177000001	177250000	A1
chr1	177250001	177500000	A1
chr1	177500001	177750000	A1
chr1	177750001	178000000	A1
chr1	178000001	178250000	A1
chr1	178250001	178500000	A1
chr1	178500001	178750000	A1
chr1	178750001	179000000	A1
chr1	179000001	179250000	A1
chr1	179250001	179500000	A1
chr1	179500001	179750000	A1
chr1	179750001	180000000	A1
chr1	180000001	180250000	A1
chr1	180250001	180500000	A1
chr1	180500001	180750000	A1
chr1	180750001	181000000	A1
chr1	181000001	181250000	A1
chr1	181250001	181500000	A1
chr1	181500001	181750000	A1
chr1	181750001	182000000	A1
chr1	182000001	182250000	A1
chr1	182250001	182500000	A1
chr1	182500001	182750000	A1
chr1	182750001	183000000	A1
chr1	183000001	183250000	A1
chr1	183250001	183500000	x
chr1	183500001	183750000	A1
chr1	183750001	184000000	A1
chr1	184000001	184250000	A1
chr1	184250001	184500000	A1
chr1	184500001	184750000	A1
chr1	184750001	185000000	A1
chr1	185000001	185250000	A1
chr1	185250001	185500000	A1
chr1	185500001	185750000	A1
chr1	185750001	186000000	A1
chr1	186000001	186250000	A1
chr1	186250001	186500000	A1
chr1	186500001	186750000	A1
chr1	186750001	187000000	A1
chr1	187000001	187250000	A1
chr1	187250001	187500000	A1
chr1	187500001	187750000	A1
chr1	187750001	188000000	A1
chr1	188000001	188250000	A1
chr1	188250001	188500000	A1
chr1	188500001	188750000	A1
chr1	188750001	189000000	A1
chr1	189000001	189250000	A1
chr1	189250001	189500000	A1
chr1	189500001	189750000	A1
chr1	189750001	190000000	A1
chr1	190000001	190250000	A1
chr1	190250001	190500000	A1
chr1	190500001	190750000	A1
chr1	190750001	191000000	A1
chr1	191000001	191250000	A1
chr1	191250001	191500000	A1
chr1	191500001	191750000	A1
chr1	191750001	192000000	A1
chr1	192000001	192250000	A1
chr1	192250001	192500000	A1
chr1	192500001	192750000	A1
chr1	192750001	193000000	A1
chr1	193000001	193250000	A1
chr1	193250001	193500000	A1
chr1	193500001	193750000	A1
chr1	193750001	194000000	A1
chr1	194000001	194250000	A1
chr1	194250001	194500000	A1
chr1	194500001	194750000	A1
chr1	194750001	195000000	A1
chr1	195000001	195250000	A1
chr1	195250001	195500000	A1
chr2	1	250000	B1
chr2	250001	500000	B1
chr2	500001	750000	B1
chr2	750001	1000000	B1
chr2	1000001	1250000	B1
chr2	1250001	1500000	B1
chr2	1500001	1750000	B1
chr2	1750001	2000000	B1
chr2	2000001	2250000	B1
chr2	2250001	2500000	B1
chr2	2500001	2750000	B1
chr2	2750001	3000000	B1
chr2	3000001	3250000	B2
chr2	3250001	3500000	B2
chr2	3500001	3750000	B2
chr2	3750001	4000000	B2
chr2	4000001	4250000	B2
chr2	4250001	4500000	B2
chr2	4500001	4750000	B2
chr2	4750001	5000000	B2
chr2	5000001	5250000	B2
chr2	5250001	5500000	B2
chr2	5500001	5750000	B2
chr2	5750001	6000000	B2
chr2	6000001	6250000	B2
chr2	6250001	6500000	B2
chr2	6500001	6750000	B2
chr2	6750001	7000000	B2
chr2	7000001	7250000	B2
chr2	7250001	7500000	B2
chr2	7500001	7750000	B2
chr2	7750001	8000000	B2
chr2	8000001	8250000	B2
chr2	8250001	8500000	B2
chr2	8500001	8750000	B2
chr2	8750001	9000000	B2
chr2	9000001	9250000	B2
chr2	9250001	9500000	B2
chr2	9500001	9750000	B2
chr2	9750001	10000000	B2
chr2	10000001	10250000	B2
chr2	10250001	10500000	B2
chr2	10500001	10750000	B2
chr2	10750001	11000000	B2
chr2	11000001	11250000	B2
chr2	11250001	11500000	B2
chr2	11500001	11750000	B2
chr2	11750001	12000000	B2
chr2	12000001	12250000	B2
chr2	12250001	12500000	B2
chr2	12500001	12750000	B2
chr2	12750001	13000000	B2
chr2	13000001	13250000	B2
chr2	13250001	13500000	B2
chr2	13500001	13750000	B2
chr2	13750001	14000000	B2
chr2	14000001	14250000	B2
chr2	14250001	14500000	B2
chr2	14500001	14750000	B2
chr2	14750001	15000000	B2
chr2	15000001	15250000	B2
chr2	15250001	15500000	B2
chr2	15500001	15750000	B2
chr2	15750001	16000000	B2
chr2	16000001	16250000	B2
chr2	16250001	16500000	B1
chr2	16500001	16750000	B1
chr2	16750001	17000000	B2
chr2	17000001	17250000	B2
chr2	17250001	17500000	B1
chr2	17500001	17750000	B2
chr2	17750001	18000000	B2
chr2	18000001	18250000	B2
chr2	18250001	18500000	B2
chr2	18500001	18750000	B2
chr2	18750001	19000000	B2
chr2	19000001	19250000	B2
chr2	19250001	19500000	B2
chr2	19500001	19750000	B2
chr2	19750001	20000000	B2
chr2	20000001	20250000	B2
chr2	20250001	20500000	B2
chr2	20500001	20750000	B2
chr2	20750001	21000000	B2
chr2	21000001	21250000	B2
chr2	21250001	21500000	B2
chr2	21500001	21750000	B2
chr2	21750001	22000000	B1
chr2	22000001	22250000	B2
chr2	22250001	22500000	B2
chr2	22500001	22750000	B2
chr2	22750001	23000000	B2
chr2	23000001	23250000	B2
chr2	23250001	23500000	B2
chr2	23500001	23750000	B2
chr2	23750001	24000000	B2
chr2	24000001	24250000	B2
chr2	24250001	24500000	B2
chr2	24500001	24750000	B2
chr2	24750001	25000000	B2
chr2	25000001	25250000	B2
chr2	25250001	25500000	B2
chr2	25500001	25750000	B2
chr2	25750001	26000000	B2
chr2	26000001	26250000	B2
chr2	26250001	26500000	B2
chr2	26500001	26750000	B2
chr2	26750001	27000000	B2
chr2	27000001	27250000	B2
chr2	27250001	27500000	B2
chr2	27500001	27750000	B2
chr2	27750001	28000000	B2
chr2	28000001	28250000	B2
chr2	28250001	28500000	B2
chr2	28500001	28750000	B2
chr2	28750001	29000000	B2
chr2	29000001	29250000	B2
chr2	29250001	29500000	B2
chr2	29500001	29750000	B2
chr2	29750001	30000000	B2
chr2	30000001	30250000	B2
chr2	30250001	30500000	B2
chr2	30500001	30750000	B2
chr2	30750001	31000000	B2
chr2	31000001	31250000	B2
chr2	31250001	31500000	B2
chr2	31500001	31750000	B2
chr2	31750001	32000000	B2
chr2	32000001	32250000	B2
chr2	32250001	32500000	B2
chr2	32500001	32750000	B2
chr2	32750001	33000000	B2
chr2	33000001	33250000	B2
chr2	33250001	33500000	B2
chr2	33500001	33750000	B2
chr2	33750001	34000000	B2
chr2	34000001	34250000	B2
chr2	34250001	34500000	B2
chr2	34500001	34750000	B2
chr2	34750001	35000000	B2
chr2	35000001	35250000	B2
chr2	35250001	35500000	B2
chr2	35500001	35750000	B2
chr2	35750001	36000000	B1
chr2	36000001	36250000	B1
chr2	36250001	36500000	B1
chr2	36500001	36750000	B1
chr2	36750001	37000000	B1
chr2	37000001	37250000	B1
chr2	37250001	37500000	B2
chr2	37500001	37750000	B2
chr2	37750001	38000000	B1
chr2	38000001	38250000	B2
chr2	38250001	38500000	B2
chr2	38500001	38750000	B2
chr2	38750001	39000000	B2
chr2	39000001	39250000	B2
chr2	39250001	39500000	B1
chr2	39500001	39750000	B1
chr2	39750001	40000000	B1
chr2	40000001	40250000	B1
chr2	40250001	40500000	B1
chr2	40500001	40750000	B1
chr2	40750001	41000000	B1
chr2	41000001	41250000	B1
chr2	41250001	41500000	B1
chr2	41500001	41750000	B1
chr2	41750001	42000000	B1
chr2	42000001	42250000	B1
chr2	42250001	42500000	B1
chr2	42500001	42750000	B1
chr2	42750001	43000000	B1
chr2	43000001	43250000	B1
chr2	43250001	43500000	B1
chr2	43500001	43750000	B1
chr2	43750001	44000000	B1
chr2	44000001	44250000	B1
chr2	44250001	44500000	B1
chr2	44500001	44750000	B1
chr2	44750001	45000000	B1
chr2	45000001	45250000	B1
chr2	45250001	45500000	B1
chr2	45500001	45750000	B1
chr2	45750001	46000000	B1
chr2	46000001	46250000	B1
chr2	46250001	46500000	B1
chr2	46500001	46750000	B1
chr2	46750001	47000000	B1
chr2	47000001	47250000	B1
chr2	47250001	47500000	B1
chr2	47500001	47750000	B1
chr2	47750001	48000000	B1
chr2	48000001	48250000	B1
chr2	48250001	48500000	B1
chr2	48500001	48750000	B1
chr2	48750001	49000000	B1
chr2	49000001	49250000	B1
chr2	49250001	49500000	B1
chr2	49500001	49750000	B1
chr2	49750001	50000000	B1
chr2	50000001	50250000	B1
chr2	50250001	50500000	B1
chr2	50500001	50750000	B1
chr2	50750001	51000000	B1
chr2	51000001	51250000	B1
chr2	51250001	51500000	B1
chr2	51500001	51750000	B1
chr2	51750001	52000000	B1
chr2	52000001	52250000	B1
chr2	52250001	52500000	B1
chr2	52500001	52750000	B1
chr2	52750001	53000000	B1
chr2	53000001	53250000	B1
chr2	53250001	53500000	B1
chr2	53500001	53750000	B1
chr2	53750001	54000000	B1
chr2	54000001	54250000	B1
chr2	54250001	54500000	B1
chr2	54500001	54750000	B1
chr2	54750001	55000000	B1
chr2	55000001	55250000	B1
chr2	55250001	55500000	B1
chr2	55500001	55750000	B1
chr2	55750001	56000000	B1
chr2	56000001	56250000	B1
chr2	56250001	56500000	B1
chr2	56500001	56750000	B1
chr2	56750001	57000000	B1
chr2	57000001	57250000	B1
chr2	57250001	57500000	B1
chr2	57500001	57750000	B1
chr2	57750001	58000000	B1
chr2	58000001	58250000	B1
chr2	58250001	58500000	B1
chr2	58500001	58750000	B1
chr2	58750001	59000000	B1
chr2	59000001	59250000	B1
chr2	59250001	59500000	B1
chr2	59500001	59750000	B1
chr2	59750001	60000000	B1
chr2	60000001	60250000	B1
chr2	60250001	60500000	B1
chr2	60500001	60750000	B1
chr2	60750001	61000000	B1
chr2	61000001	61250000	B1
chr2	61250001	61500000	B1
chr2	61500001	61750000	B1
chr2	61750001	62000000	B1
chr2	62000001	62250000	B1
chr2	62250001	62500000	B1
chr2	62500001	62750000	B1
chr2	62750001	63000000	B1
chr2	63000001	63250000	B1
chr2	63250001	63500000	B1
chr2	63500001	63750000	B1
chr2	63750001	64000000	B1
chr2	64000001	64250000	B1
chr2	64250001	64500000	B1
chr2	64500001	64750000	B1
chr2	64750001	65000000	B1
chr2	65000001	65250000	B1
chr2	65250001	65500000	B1
chr2	65500001	65750000	B1
chr2	65750001	66000000	B1
chr2	66000001	66250000	B1
chr2	66250001	66500000	B1
chr2	66500001	66750000	B1
chr2	66750001	67000000	B1
chr2	67000001	67250000	B1
chr2	67250001	67500000	B1
chr2	67500001	67750000	B1
chr2	67750001	68000000	B1
chr2	68000001	68250000	B1
chr2	68250001	68500000	B1
chr2	68500001	68750000	B1
chr2	68750001	69000000	B1
chr2	69000001	69250000	B1
chr2	69250001	69500000	B1
chr2	69500001	69750000	B1
chr2	69750001	70000000	B1
chr2	70000001	70250000	B1
chr2	70250001	70500000	B1
chr2	70500001	70750000	B1
chr2	70750001	71000000	B1
chr2	71000001	71250000	B1
chr2	71250001	71500000	B1
chr2	71500001	71750000	B1
chr2	71750001	72000000	B1
chr2	72000001	72250000	B1
chr2	72250001	72500000	B1
chr2	72500001	72750000	B1
chr2	72750001	73000000	B1
chr2	73000001	73250000	B1
chr2	73250001	73500000	B1
chr2	73500001	73750000	B1
chr2	73750001	74000000	B1
chr2	74000001	74250000	B1
chr2	74250001	74500000	B1
chr2	74500001	74750000	B1
chr2	74750001	75000000	B1
chr2	75000001	75250000	B1
chr2	75250001	75500000	B1
chr2	75500001	75750000	B1
chr2	75750001	76000000	B1
chr2	76000001	76250000	B1
chr2	76250001	76500000	B1
chr2	76500001	76750000	B1
chr2	76750001	77000000	B1
chr2	77000001	77250000	B1
chr2	77250001	77500000	B1
chr2	77500001	77750000	B1
chr2	77750001	78000000	B1
chr2	78000001	78250000	B1
chr2	78250001	78500000	B1
chr2	78500001	78750000	B1
chr2	78750001	79000000	B1
chr2	79000001	79250000	B1
chr2	79250001	79500000	B1
chr2	79500001	79750000	B1
chr2	79750001	80000000	B1
chr2	80000001	80250000	B1
chr2	80250001	80500000	B1
chr2	80500001	80750000	B1
chr2	80750001	81000000	B1
chr2	81000001	81250000	B1
chr2	81250001	81500000	B1
chr2	81500001	81750000	B1
chr2	81750001	82000000	B1
chr2	82000001	82250000	B1
chr2	82250001	82500000	B1
chr2	82500001	82750000	B1
chr2	82750001	83000000	B1
chr2	83000001	83250000	B1
chr2	83250001	83500000	B1
chr2	83500001	83750000	B1
chr2	83750001	84000000	B1
chr2	84000001	84250000	B1
chr2	84250001	84500000	B1
chr2	84500001	84750000	B1
chr2	84750001	85000000	B1
chr2	85000001	85250000	B1
chr2	85250001	85500000	B1
chr2	85500001	85750000	B1
chr2	85750001	86000000	B1
chr2	86000001	86250000	B1
chr2	86250001	86500000	B1
chr2	86500001	86750000	B1
chr2	86750001	87000000	B1
chr2	87000001	87250000	B1
chr2	87250001	87500000	B1
chr2	87500001	87750000	B1
chr2	87750001	88000000	B1
chr2	88000001	88250000	B1
chr2	88250001	88500000	B1
chr2	88500001	88750000	B1
chr2	88750001	89000000	B1
chr2	89000001	89250000	B1
chr2	89250001	89500000	B1
chr2	89500001	89750000	B1
chr2	89750001	90000000	B1
chr2	90000001	90250000	B1
chr2	90250001	90500000	B1
chr2	90500001	90750000	B1
chr2	90750001	91000000	B1
chr2	91000001	91250000	B1
chr2	91250001	91500000	B1
chr2	91500001	91750000	B1
chr2	91750001	92000000	B1
chr2	92000001	92250000	B1
chr2	92250001	92500000	B1
chr2	92500001	92750000	B1
chr2	92750001	93000000	B1
chr2	93000001	93250000	B1
chr2	93250001	93500000	B1
chr2	93500001	93750000	B1
chr2	93750001	94000000	B1
chr2	94000001	94250000	B1
chr2	94250001	94500000	B1
chr2	94500001	94750000	B1
chr2	94750001	95000000	B1
chr2	95000001	95250000	B1
chr2	95250001	95500000	B1
chr2	95500001	95750000	B1
chr2	95750001	96000000	B1
chr2	96000001	96250000	B1
chr2	96250001	96500000	B1
chr2	96500001	96750000	B1
chr2	96750001	97000000	B1
chr2	97000001	97250000	B1
chr2	97250001	97500000	B1
chr2	97500001	97750000	B1
chr2	97750001	98000000	B1
chr2	98000001	98250000	B1
chr2	98250001	98500000	B1
chr2	98500001	98750000	A1
chr2	98750001	99000000	B1
chr2	99000001	99250000	B1
chr2	99250001	99500000	B1
chr2	99500001	99750000	B1
chr2	99750001	100000000	B1
chr2	100000001	100250000	B1
chr2	100250001	100500000	B1
chr2	100500001	100750000	B1
chr2	100750001	101000000	B1
chr2	101000001	101250000	B1
chr2	101250001	101500000	B1
chr2	101500001	101750000	B1
chr2	101750001	102000000	B1
chr2	102000001	102250000	B1
chr2	102250001	102500000	B1
chr2	102500001	102750000	B1
chr2	102750001	103000000	B1
chr2	103000001	103250000	B1
chr2	103250001	103500000	B1
chr2	103500001	103750000	B1
chr2	103750001	104000000	B1
chr2	104000001	104250000	B1
chr2	104250001	104500000	B1
chr2	104500001	104750000	B1
chr2	104750001	105000000	B1
chr2	105000001	105250000	B1
chr2	105250001	105500000	B1
chr2	105500001	105750000	B1
chr2	105750001	106000000	B1
chr2	106000001	106250000	B1
chr2	106250001	106500000	B1
chr2	106500001	106750000	B1
chr2	106750001	107000000	B1
chr2	107000001	107250000	B1
chr2	107250001	107500000	B1
chr2	107500001	107750000	B1
chr2	107750001	108000000	B1
chr2	108000001	108250000	B1
chr2	108250001	108500000	B1
chr2	108500001	108750000	B1
chr2	108750001	109000000	B1
chr2	109000001	109250000	B1
chr2	109250001	109500000	B1
chr2	109500001	109750000	B1
chr2	109750001	110000000	B1
chr2	110000001	110250000	B1
chr2	110250001	110500000	B1
chr2	110500001	110750000	B1
chr2	110750001	111000000	B1
chr2	111000001	111250000	B1
chr2	111250001	111500000	B1
chr2	111500001	111750000	B1
chr2	111750001	112000000	B1
chr2	112000001	112250000	B1
chr2	112250001	112500000	B1
chr2	112500001	112750000	B1
chr2	112750001	113000000	B1
chr2	113000001	113250000	B1
chr2	113250001	113500000	B1
chr2	113500001	113750000	B1
chr2	113750001	114000000	B1
chr2	114000001	114250000	B1
chr2	114250001	114500000	B1
chr2	114500001	114750000	B1
chr2	114750001	115000000	B1
chr2	115000001	115250000	B1
chr2	115250001	115500000	B1
chr2	115500001	115750000	B1
chr2	115750001	116000000	B1
chr2	116000001	116250000	B1
chr2	116250001	116500000	B1
chr2	116500001	116750000	B1
chr2	116750001	117000000	B1
chr2	117000001	117250000	B1
chr2	117250001	117500000	B1
chr2	117500001	117750000	B1
chr2	117750001	118000000	B1
chr2	118000001	118250000	B1
chr2	118250001	118500000	A1
chr2	118500001	118750000	A1
chr2	118750001	119000000	A1
chr2	119000001	119250000	A1
chr2	119250001	119500000	A1
chr2	119500001	119750000	A1
chr2	119750001	120000000	A1
chr2	120000001	120250000	A1
chr2	120250001	120500000	A1
chr2	120500001	120750000	A1
chr2	120750001	121000000	A1
chr2	121000001	121250000	A1
chr2	121250001	121500000	A1
chr2	121500001	121750000	A1
chr2	121750001	122000000	A1
chr2	122000001	122250000	A1
chr2	122250001	122500000	A1
chr2	122500001	122750000	B1
chr2	122750001	123000000	B1
chr2	123000001	123250000	B1
chr2	123250001	123500000	B1
chr2	123500001	123750000	A1
chr2	123750001	124000000	B1
chr2	124000001	124250000	B1
chr2	124250001	124500000	B1
chr2	124500001	124750000	B1
chr2	124750001	125000000	B1
chr2	125000001	125250000	B1
chr2	125250001	125500000	B1
chr2	125500001	125750000	A1
chr2	125750001	126000000	A1
chr2	126000001	126250000	A1
chr2	126250001	126500000	A1
chr2	126500001	126750000	A1
chr2	126750001	127000000	A1
chr2	127000001	127250000	A1
chr2	127250001	127500000	A1
chr2	127500001	127750000	A1
chr2	127750001	128000000	A1
chr2	128000001	128250000	A1
chr2	128250001	128500000	A1
chr2	128500001	128750000	A1
chr2	128750001	129000000	A1
chr2	129000001	129250000	A1
chr2	129250001	129500000	A1
chr2	129500001	129750000	A1
chr2	129750001	130000000	A1
chr2	130000001	130250000	A1
chr2	130250001	130500000	A1
chr2	130500001	130750000	A1
chr2	130750001	131000000	A1
chr2	131000001	131250000	A1
chr2	131250001	131500000	A1
chr2	131500001	131750000	A1
chr2	131750001	132000000	A1
chr2	132000001	132250000	A1
chr2	132250001	132500000	A1
chr2	132500001	132750000	A1
chr2	132750001	133000000	A1
chr2	133000001	133250000	A1
chr2	133250001	133500000	B1
chr2	133500001	133750000	B1
chr2	133750001	134000000	B1
chr2	134000001	134250000	B1
chr2	134250001	134500000	B1
chr2	134500001	134750000	B1
chr2	134750001	135000000	B1
chr2	135000001	135250000	A1
chr2	135250001	135500000	B1
chr2	135500001	135750000	A1
chr2	135750001	136000000	B1
chr2	136000001	136250000	B1
chr2	136250001	136500000	A1
chr2	136500001	136750000	B1
chr2	136750001	137000000	B1
chr2	137000001	137250000	B1
chr2	137250001	137500000	B1
chr2	137500001	137750000	B1
chr2	137750001	138000000	B1
chr2	138000001	138250000	B1
chr2	138250001	138500000	B1
chr2	138500001	138750000	B1
chr2	138750001	139000000	B1
chr2	139000001	139250000	A1
chr2	139250001	139500000	B1
chr2	139500001	139750000	B1
chr2	139750001	140000000	A1
chr2	140000001	140250000	A1
chr2	140250001	140500000	A1
chr2	140500001	140750000	B1
chr2	140750001	141000000	A1
chr2	141000001	141250000	B1
chr2	141250001	141500000	A1
chr2	141500001	141750000	A1
chr2	141750001	142000000	B1
chr2	142000001	142250000	B1
chr2	142250001	142500000	A1
chr2	142500001	142750000	A1
chr2	142750001	143000000	A1
chr2	143000001	143250000	A1
chr2	143250001	143500000	A1
chr2	143500001	143750000	A1
chr2	143750001	144000000	A1
chr2	144000001	144250000	A1
chr2	144250001	144500000	A1
chr2	144500001	144750000	A1
chr2	144750001	145000000	A1
chr2	145000001	145250000	A1
chr2	145250001	145500000	A1
chr2	145500001	145750000	A1
chr2	145750001	146000000	A1
chr2	146000001	146250000	A1
chr2	146250001	146500000	A1
chr2	146500001	146750000	A1
chr2	146750001	147000000	A1
chr2	147000001	147250000	A1
chr2	147250001	147500000	A1
chr2	147500001	147750000	A1
chr2	147750001	148000000	A1
chr2	148000001	148250000	A1
chr2	148250001	148500000	A1
chr2	148500001	148750000	A1
chr2	148750001	149000000	A1
chr2	149000001	149250000	A1
chr2	149250001	149500000	A1
chr2	149500001	149750000	A1
chr2	149750001	150000000	A1
chr2	150000001	150250000	A1
chr2	150250001	150500000	A1
chr2	150500001	150750000	A1
chr2	150750001	151000000	A1
chr2	151000001	151250000	A1
chr2	151250001	151500000	A1
chr2	151500001	151750000	A1
chr2	151750001	152000000	A1
chr2	152000001	152250000	A2
chr2	152250001	152500000	A2
chr2	152500001	152750000	A2
chr2	152750001	153000000	A2
chr2	153000001	153250000	A2
chr2	153250001	153500000	A2
chr2	153500001	153750000	A2
chr2	153750001	154000000	A2
chr2	154000001	154250000	A2
chr2	154250001	154500000	A2
chr2	154500001	154750000	A2
chr2	154750001	155000000	A2
chr2	155000001	155250000	A2
chr2	155250001	155500000	A2
chr2	155500001	155750000	A2
chr2	155750001	156000000	A2
chr2	156000001	156250000	A2
chr2	156250001	156500000	A2
chr2	156500001	156750000	A2
chr2	156750001	157000000	A2
chr2	157000001	157250000	A2
chr2	157250001	157500000	A2
chr2	157500001	157750000	A2
chr2	157750001	158000000	A2
chr2	158000001	158250000	A2
chr2	158250001	158500000	A2
chr2	158500001	158750000	A1
chr2	158750001	159000000	A1
chr2	159000001	159250000	A1
chr2	159250001	159500000	A1
chr2	159500001	159750000	A1
chr2	159750001	160000000	A1
chr2	160000001	160250000	A1
chr2	160250001	160500000	A1
chr2	160500001	160750000	A1
chr2	160750001	161000000	A1
chr2	161000001	161250000	A1
chr2	161250001	161500000	A1
chr2	161500001	161750000	A1
chr2	161750001	162000000	A1
chr2	162000001	162250000	A1
chr2	162250001	162500000	A1
chr2	162500001	162750000	A1
chr2	162750001	163000000	A1
chr2	163000001	163250000	A2
chr2	163250001	163500000	A2
chr2	163500001	163750000	A2
chr2	163750001	164000000	A2
chr2	164000001	164250000	A2
chr2	164250001	164500000	A2
chr2	164500001	164750000	A2
chr2	164750001	165000000	A2
chr2	165000001	165250000	A2
chr2	165250001	165500000	A2
chr2	165500001	165750000	A2
chr2	165750001	166000000	A2
chr2	166000001	166250000	A2
chr2	166250001	166500000	A2
chr2	166500001	166750000	A2
chr2	166750001	167000000	A2
chr2	167000001	167250000	A2
chr2	167250001	167500000	A2
chr2	167500001	167750000	A2
chr2	167750001	168000000	A2
chr2	168000001	168250000	A2
chr2	168250001	168500000	A2
chr2	168500001	168750000	A2
chr2	168750001	169000000	A2
chr2	169000001	169250000	A2
chr2	169250001	169500000	A2
chr2	169500001	169750000	A2
chr2	169750001	170000000	A2
chr2	170000001	170250000	A2
chr2	170250001	170500000	A2
chr2	170500001	170750000	A2
chr2	170750001	171000000	A1
chr2	171000001	171250000	A1
chr2	171250001	171500000	A1
chr2	171500001	171750000	A1
chr2	171750001	172000000	A2
chr2	172000001	172250000	A1
chr2	172250001	172500000	A2
chr2	172500001	172750000	A2
chr2	172750001	173000000	A2
chr2	173000001	173250000	A2
chr2	173250001	173500000	A2
chr2	173500001	173750000	A2
chr2	173750001	174000000	A1
chr2	174000001	174250000	A2
chr2	174250001	174500000	A2
chr2	174500001	174750000	A1
chr2	174750001	175000000	A1
chr2	175000001	175250000	A2
chr2	175250001	175500000	B1
chr2	175500001	175750000	B1
chr2	175750001	176000000	B1
chr2	176000001	176250000	B1
chr2	176250001	176500000	B1
chr2	176500001	176750000	A2
chr2	176750001	177000000	A1
chr2	177000001	177250000	A2
chr2	177250001	177500000	A2
chr2	177500001	177750000	A2
chr2	177750001	178000000	A2
chr2	178000001	178250000	A2
chr2	178250001	178500000	A2
chr2	178500001	178750000	A2
chr2	178750001	179000000	A2
chr2	179000001	179250000	A2
chr2	179250001	179500000	A2
chr2	179500001	179750000	A2
chr2	179750001	180000000	A2
chr2	180000001	180250000	A2
chr2	180250001	180500000	A2
chr2	180500001	180750000	A2
chr2	180750001	181000000	A2
chr2	181000001	181250000	A2
chr2	181250001	181500000	A2
chr2	181500001	181750000	A2
chr2	181750001	182000000	A2
chr2	182000001	182250000	A2
chr3	1	250000	B1
chr3	250001	500000	B1
chr3	500001	750000	B1
chr3	750001	1000000	B1
chr3	1000001	1250000	B1
chr3	1250001	1500000	B1
chr3	1500001	1750000	B1
chr3	1750001	2000000	B1
chr3	2000001	2250000	B1
chr3	2250001	2500000	B1
chr3	2500001	2750000	B1
chr3	2750001	3000000	B1
chr3	3000001	3250000	B2
chr3	3250001	3500000	B2
chr3	3500001	3750000	B2
chr3	3750001	4000000	B2
chr3	4000001	4250000	B2
chr3	4250001	4500000	B2
chr3	4500001	4750000	B2
chr3	4750001	5000000	B2
chr3	5000001	5250000	B2
chr3	5250001	5500000	B2
chr3	5500001	5750000	B2
chr3	5750001	6000000	B2
chr3	6000001	6250000	B2
chr3	6250001	6500000	B2
chr3	6500001	6750000	B2
chr3	6750001	7000000	B2
chr3	7000001	7250000	B2
chr3	7250001	7500000	B2
chr3	7500001	7750000	B2
chr3	7750001	8000000	B2
chr3	8000001	8250000	B2
chr3	8250001	8500000	B2
chr3	8500001	8750000	B2
chr3	8750001	9000000	B2
chr3	9000001	9250000	B2
chr3	9250001	9500000	B2
chr3	9500001	9750000	B2
chr3	9750001	10000000	B2
chr3	10000001	10250000	B2
chr3	10250001	10500000	B2
chr3	10500001	10750000	B2
chr3	10750001	11000000	B2
chr3	11000001	11250000	B2
chr3	11250001	11500000	B2
chr3	11500001	11750000	B2
chr3	11750001	12000000	B2
chr3	12000001	12250000	B2
chr3	12250001	12500000	B2
chr3	12500001	12750000	B2
chr3	12750001	13000000	B2
chr3	13000001	13250000	B2
chr3	13250001	13500000	B2
chr3	13500001	13750000	B2
chr3	13750001	14000000	B2
chr3	14000001	14250000	B2
chr3	14250001	14500000	B2
chr3	14500001	14750000	B2
chr3	14750001	15000000	B2
chr3	15000001	15250000	B2
chr3	15250001	15500000	B2
chr3	15500001	15750000	B2
chr3	15750001	16000000	B2
chr3	16000001	16250000	B2
chr3	16250001	16500000	B2
chr3	16500001	16750000	B2
chr3	16750001	17000000	B2
chr3	17000001	17250000	B2
chr3	17250001	17500000	B2
chr3	17500001	17750000	B2
chr3	17750001	18000000	B2
chr3	18000001	18250000	B2
chr3	18250001	18500000	B2
chr3	18500001	18750000	B2
chr3	18750001	19000000	B2
chr3	19000001	19250000	B2
chr3	19250001	19500000	B2
chr3	19500001	19750000	B2
chr3	19750001	20000000	B2
chr3	20000001	20250000	B2
chr3	20250001	20500000	B2
chr3	20500001	20750000	B2
chr3	20750001	21000000	B2
chr3	21000001	21250000	B2
chr3	21250001	21500000	B2
chr3	21500001	21750000	B2
chr3	21750001	22000000	B2
chr3	22000001	22250000	B2
chr3	22250001	22500000	B2
chr3	22500001	22750000	B2
chr3	22750001	23000000	B2
chr3	23000001	23250000	B2
chr3	23250001	23500000	B2
chr3	23500001	23750000	B2
chr3	23750001	24000000	B1
chr3	24000001	24250000	B1
chr3	24250001	24500000	B1
chr3	24500001	24750000	B2
chr3	24750001	25000000	B2
chr3	25000001	25250000	B2
chr3	25250001	25500000	B1
chr3	25500001	25750000	B1
chr3	25750001	26000000	B1
chr3	26000001	26250000	B1
chr3	26250001	26500000	B1
chr3	26500001	26750000	B2
chr3	26750001	27000000	B2
chr3	27000001	27250000	B2
chr3	27250001	27500000	B2
chr3	27500001	27750000	B2
chr3	27750001	28000000	B2
chr3	28000001	28250000	B2
chr3	28250001	28500000	B2
chr3	28500001	28750000	B2
chr3	28750001	29000000	B2
chr3	29000001	29250000	B2
chr3	29250001	29500000	B2
chr3	29500001	29750000	B2
chr3	29750001	30000000	B2
chr3	30000001	30250000	B2
chr3	30250001	30500000	B2
chr3	30500001	30750000	B2
chr3	30750001	31000000	B2
chr3	31000001	31250000	B2
chr3	31250001	31500000	B2
chr3	31500001	31750000	B2
chr3	31750001	32000000	B2
chr3	32000001	32250000	B2
chr3	32250001	32500000	B2
chr3	32500001	32750000	B2
chr3	32750001	33000000	B2
chr3	33000001	33250000	B2
chr3	33250001	33500000	B2
chr3	33500001	33750000	B2
chr3	33750001	34000000	B2
chr3	34000001	34250000	B2
chr3	34250001	34500000	B2
chr3	34500001	34750000	B2
chr3	34750001	35000000	B2
chr3	35000001	35250000	B2
chr3	35250001	35500000	B2
chr3	35500001	35750000	B2
chr3	35750001	36000000	B2
chr3	36000001	36250000	B2
chr3	36250001	36500000	B2
chr3	36500001	36750000	B2
chr3	36750001	37000000	B2
chr3	37000001	37250000	B2
chr3	37250001	37500000	B2
chr3	37500001	37750000	B2
chr3	37750001	38000000	B2
chr3	38000001	38250000	B1
chr3	38250001	38500000	B1
chr3	38500001	38750000	B1
chr3	38750001	39000000	B1
chr3	39000001	39250000	B1
chr3	39250001	39500000	B1
chr3	39500001	39750000	B1
chr3	39750001	40000000	B1
chr3	40000001	40250000	B1
chr3	40250001	40500000	B1
chr3	40500001	40750000	B1
chr3	40750001	41000000	B2
chr3	41000001	41250000	B2
chr3	41250001	41500000	B2
chr3	41500001	41750000	B2
chr3	41750001	42000000	B1
chr3	42000001	42250000	B1
chr3	42250001	42500000	B1
chr3	42500001	42750000	B1
chr3	42750001	43000000	B1
chr3	43000001	43250000	B1
chr3	43250001	43500000	B1
chr3	43500001	43750000	B1
chr3	43750001	44000000	B1
chr3	44000001	44250000	B1
chr3	44250001	44500000	B1
chr3	44500001	44750000	B1
chr3	44750001	45000000	B1
chr3	45000001	45250000	B1
chr3	45250001	45500000	B1
chr3	45500001	45750000	B1
chr3	45750001	46000000	B1
chr3	46000001	46250000	B1
chr3	46250001	46500000	B1
chr3	46500001	46750000	B1
chr3	46750001	47000000	B1
chr3	47000001	47250000	B1
chr3	47250001	47500000	B1
chr3	47500001	47750000	B1
chr3	47750001	48000000	B1
chr3	48000001	48250000	B1
chr3	48250001	48500000	B1
chr3	48500001	48750000	B1
chr3	48750001	49000000	B1
chr3	49000001	49250000	B1
chr3	49250001	49500000	B1
chr3	49500001	49750000	B1
chr3	49750001	50000000	B1
chr3	50000001	50250000	B1
chr3	50250001	50500000	B1
chr3	50500001	50750000	B1
chr3	50750001	51000000	B1
chr3	51000001	51250000	B1
chr3	51250001	51500000	B2
chr3	51500001	51750000	B2
chr3	51750001	52000000	B2
chr3	52000001	52250000	B2
chr3	52250001	52500000	B2
chr3	52500001	52750000	B2
chr3	52750001	53000000	B1
chr3	53000001	53250000	B2
chr3	53250001	53500000	B1
chr3	53500001	53750000	B1
chr3	53750001	54000000	B1
chr3	54000001	54250000	B1
chr3	54250001	54500000	B1
chr3	54500001	54750000	B1
chr3	54750001	55000000	B1
chr3	55000001	55250000	B1
chr3	55250001	55500000	B1
chr3	55500001	55750000	B1
chr3	55750001	56000000	B1
chr3	56000001	56250000	B1
chr3	56250001	56500000	B1
chr3	56500001	56750000	B1
chr3	56750001	57000000	B1
chr3	57000001	57250000	B1
chr3	57250001	57500000	B1
chr3	57500001	57750000	B1
chr3	57750001	58000000	B1
chr3	58000001	58250000	B1
chr3	58250001	58500000	B1
chr3	58500001	58750000	B2
chr3	58750001	59000000	B1
chr3	59000001	59250000	B1
chr3	59250001	59500000	B1
chr3	59500001	59750000	B1
chr3	59750001	60000000	B1
chr3	60000001	60250000	B1
chr3	60250001	60500000	B1
chr3	60500001	60750000	B1
chr3	60750001	61000000	B1
chr3	61000001	61250000	B1
chr3	61250001	61500000	B1
chr3	61500001	61750000	B1
chr3	61750001	62000000	B1
chr3	62000001	62250000	B1
chr3	62250001	62500000	B1
chr3	62500001	62750000	B1
chr3	62750001	63000000	B1
chr3	63000001	63250000	B1
chr3	63250001	63500000	B1
chr3	63500001	63750000	B1
chr3	63750001	64000000	B1
chr3	64000001	64250000	B1
chr3	64250001	64500000	B1
chr3	64500001	64750000	B1
chr3	64750001	65000000	B1
chr3	65000001	65250000	B1
chr3	65250001	65500000	B1
chr3	65500001	65750000	B1
chr3	65750001	66000000	B1
chr3	66000001	66250000	B1
chr3	66250001	66500000	B1
chr3	66500001	66750000	B1
chr3	66750001	67000000	B1
chr3	67000001	67250000	B1
chr3	67250001	67500000	B1
chr3	67500001	67750000	B1
chr3	67750001	68000000	B1
chr3	68000001	68250000	B1
chr3	68250001	68500000	B1
chr3	68500001	68750000	B1
chr3	68750001	69000000	B1
chr3	69000001	69250000	B1
chr3	69250001	69500000	B1
chr3	69500001	69750000	B1
chr3	69750001	70000000	B1
chr3	70000001	70250000	B1
chr3	70250001	70500000	B1
chr3	70500001	70750000	B1
chr3	70750001	71000000	B1
chr3	71000001	71250000	B1
chr3	71250001	71500000	B1
chr3	71500001	71750000	B1
chr3	71750001	72000000	B1
chr3	72000001	72250000	B1
chr3	72250001	72500000	B1
chr3	72500001	72750000	B1
chr3	72750001	73000000	B1
chr3	73000001	73250000	B1
chr3	73250001	73500000	B1
chr3	73500001	73750000	B1
chr3	73750001	74000000	B1
chr3	74000001	74250000	B1
chr3	74250001	74500000	B1
chr3	74500001	74750000	B1
chr3	74750001	75000000	B1
chr3	75000001	75250000	B1
chr3	75250001	75500000	B1
chr3	75500001	75750000	B1
chr3	75750001	76000000	B1
chr3	76000001	76250000	B1
chr3	76250001	76500000	B1
chr3	76500001	76750000	B1
chr3	76750001	77000000	B1
chr3	77000001	77250000	B1
chr3	77250001	77500000	B1
chr3	77500001	77750000	B1
chr3	77750001	78000000	B1
chr3	78000001	78250000	B1
chr3	78250001	78500000	B1
chr3	78500001	78750000	B1
chr3	78750001	79000000	B1
chr3	79000001	79250000	B1
chr3	79250001	79500000	B1
chr3	79500001	79750000	B1
chr3	79750001	80000000	B1
chr3	80000001	80250000	B1
chr3	80250001	80500000	B1
chr3	80500001	80750000	B1
chr3	80750001	81000000	B1
chr3	81000001	81250000	B1
chr3	81250001	81500000	B1
chr3	81500001	81750000	B1
chr3	81750001	82000000	B1
chr3	82000001	82250000	B1
chr3	82250001	82500000	B1
chr3	82500001	82750000	B1
chr3	82750001	83000000	B1
chr3	83000001	83250000	B1
chr3	83250001	83500000	B1
chr3	83500001	83750000	B1
chr3	83750001	84000000	B1
chr3	84000001	84250000	B1
chr3	84250001	84500000	B1
chr3	84500001	84750000	B1
chr3	84750001	85000000	B1
chr3	85000001	85250000	B1
chr3	85250001	85500000	B1
chr3	85500001	85750000	B1
chr3	85750001	86000000	B1
chr3	86000001	86250000	B1
chr3	86250001	86500000	B1
chr3	86500001	86750000	B1
chr3	86750001	87000000	B1
chr3	87000001	87250000	B1
chr3	87250001	87500000	B1
chr3	87500001	87750000	B1
chr3	87750001	88000000	B2
chr3	88000001	88250000	B2
chr3	88250001	88500000	B2
chr3	88500001	88750000	B2
chr3	88750001	89000000	B2
chr3	89000001	89250000	B2
chr3	89250001	89500000	B2
chr3	89500001	89750000	B1
chr3	89750001	90000000	B1
chr3	90000001	90250000	B1
chr3	90250001	90500000	B1
chr3	90500001	90750000	B1
chr3	90750001	91000000	B1
chr3	91000001	91250000	B1
chr3	91250001	91500000	B1
chr3	91500001	91750000	B1
chr3	91750001	92000000	B1
chr3	92000001	92250000	B1
chr3	92250001	92500000	B1
chr3	92500001	92750000	B1
chr3	92750001	93000000	B1
chr3	93000001	93250000	B1
chr3	93250001	93500000	B1
chr3	93500001	93750000	B1
chr3	93750001	94000000	B1
chr3	94000001	94250000	B1
chr3	94250001	94500000	B1
chr3	94500001	94750000	B1
chr3	94750001	95000000	B1
chr3	95000001	95250000	B1
chr3	95250001	95500000	B1
chr3	95500001	95750000	B1
chr3	95750001	96000000	B1
chr3	96000001	96250000	B1
chr3	96250001	96500000	B1
chr3	96500001	96750000	B1
chr3	96750001	97000000	B1
chr3	97000001	97250000	B1
chr3	97250001	97500000	B1
chr3	97500001	97750000	B1
chr3	97750001	98000000	B1
chr3	98000001	98250000	B1
chr3	98250001	98500000	B1
chr3	98500001	98750000	B1
chr3	98750001	99000000	B1
chr3	99000001	99250000	B1
chr3	99250001	99500000	B1
chr3	99500001	99750000	B1
chr3	99750001	100000000	B1
chr3	100000001	100250000	B1
chr3	100250001	100500000	B1
chr3	100500001	100750000	B1
chr3	100750001	101000000	B1
chr3	101000001	101250000	B1
chr3	101250001	101500000	B1
chr3	101500001	101750000	B1
chr3	101750001	102000000	B1
chr3	102000001	102250000	B1
chr3	102250001	102500000	B1
chr3	102500001	102750000	B1
chr3	102750001	103000000	B1
chr3	103000001	103250000	B1
chr3	103250001	103500000	B1
chr3	103500001	103750000	B1
chr3	103750001	104000000	B1
chr3	104000001	104250000	B1
chr3	104250001	104500000	B1
chr3	104500001	104750000	B1
chr3	104750001	105000000	B1
chr3	105000001	105250000	B1
chr3	105250001	105500000	B1
chr3	105500001	105750000	B1
chr3	105750001	106000000	B1
chr3	106000001	106250000	B1
chr3	106250001	106500000	B1
chr3	106500001	106750000	B1
chr3	106750001	107000000	B1
chr3	107000001	107250000	B1
chr3	107250001	107500000	B1
chr3	107500001	107750000	B1
chr3	107750001	108000000	B1
chr3	108000001	108250000	B1
chr3	108250001	108500000	B1
chr3	108500001	108750000	B1
chr3	108750001	109000000	B1
chr3	109000001	109250000	B1
chr3	109250001	109500000	B1
chr3	109500001	109750000	B1
chr3	109750001	110000000	B1
chr3	110000001	110250000	B1
chr3	110250001	110500000	B1
chr3	110500001	110750000	B1
chr3	110750001	111000000	B1
chr3	111000001	111250000	B1
chr3	111250001	111500000	B1
chr3	111500001	111750000	B1
chr3	111750001	112000000	B1
chr3	112000001	112250000	B1
chr3	112250001	112500000	B1
chr3	112500001	112750000	B1
chr3	112750001	113000000	B1
chr3	113000001	113250000	B1
chr3	113250001	113500000	B1
chr3	113500001	113750000	B1
chr3	113750001	114000000	B1
chr3	114000001	114250000	B1
chr3	114250001	114500000	B1
chr3	114500001	114750000	B1
chr3	114750001	115000000	B1
chr3	115000001	115250000	B1
chr3	115250001	115500000	B1
chr3	115500001	115750000	B1
chr3	115750001	116000000	B1
chr3	116000001	116250000	B1
chr3	116250001	116500000	B1
chr3	116500001	116750000	B1
chr3	116750001	117000000	B1
chr3	117000001	117250000	B1
chr3	117250001	117500000	B1
chr3	117500001	117750000	B1
chr3	117750001	118000000	B1
chr3	118000001	118250000	B1
chr3	118250001	118500000	B1
chr3	118500001	118750000	B1
chr3	118750001	119000000	B1
chr3	119000001	119250000	B1
chr3	119250001	119500000	B1
chr3	119500001	119750000	B1
chr3	119750001	120000000	B1
chr3	120000001	120250000	B1
chr3	120250001	120500000	B1
chr3	120500001	120750000	B1
chr3	120750001	121000000	B1
chr3	121000001	121250000	B1
chr3	121250001	121500000	B1
chr3	121500001	121750000	B1
[truncated: 7,855 more rows]
