# Supplementary material for: Neuron-specific chromosomal megadomain organization is adaptive to recent retrotransposon expansions
Source: Nat Commun. 2021 Dec 13;12:7243. doi: 10.1038/s41467-021-26862-z (PMC8669064; doi:10.1038/s41467-021-26862-z)
Supplement: Supplementary file 13 — Supplementary Data S10 [file 41467_2021_26862_MOESM13_ESM.xlsx]

## Sheet: S10
Supplementary Data S10. Repeat Sequence Classification
Repetitive Element	Repeat Category
ambiguous	Other
CR1_Mam	Other
CR1L	Other
L2	Other
L3b_3end	Other
L4	Other
Plat_L3	Other
X1_LINE	Other
X17_LINE	Other
X20_LINE	Other
X21_LINE	Other
X5A_LINE	Other
X5B_LINE	Other
X6A_LINE	Other
X6B_LINE	Other
X8_LINE	Other
MER103	DNA transposon
MER104A	DNA transposon
MER104B	DNA transposon
DNA1_Mam	DNA transposon
LTRIS	DNA transposon
MER104	DNA transposon
MER123	DNA transposon
MER125	DNA transposon
MER136	DNA transposon
URR1B	DNA transposon
X10a_DNA	DNA transposon
X10b_DNA	DNA transposon
X13_DNA	DNA transposon
X15_DNA	DNA transposon
X17_DNA	DNA transposon
X18_DNA	DNA transposon
X20_DNA	DNA transposon
X21_DNA	DNA transposon
X22_DNA	DNA transposon
X23_DNA	DNA transposon
X24_DNA	DNA transposon
X25_DNA	DNA transposon
X26_DNA	DNA transposon
X27_DNA	DNA transposon
X28_DNA	DNA transposon
X29a_DNA	DNA transposon
X29b_DNA	DNA transposon
X2a_DNA	DNA transposon
X2b_DNA	DNA transposon
X30_DNA	DNA transposon
X31_DNA	DNA transposon
X34_DNA	DNA transposon
X5b_DNA	DNA transposon
X7_DNA	DNA transposon
X9a_DNA	DNA transposon
X9c_DNA	DNA transposon
HERVFH21I	Other
ERVB2_1-I_MM	Other
ERVB3_1-I_MM	Other
ERVB7_1-I_MM	Other
MER65-int	Other
MMETN	Other
RLTR13B	Other
RLTR13D	Other
RMER19	Other
HERVH	ERV1
HERVS71	ERV1
HUERS-P3b-int	ERV1
LTR103_Mam	ERV1
LTR103b_Mam	ERV1
LTR109A2	ERV1
LTR10A	ERV1
LTR10E	ERV1
LTR10G	ERV1
LTR23-int	ERV1
LTR27C	ERV1
LTR28	ERV1
LTR28B	ERV1
LTR29	ERV1
LTR31	ERV1
LTR37A	ERV1
LTR37B	ERV1
LTR37-int	ERV1
LTR45	ERV1
LTR45C	ERV1
LTR48	ERV1
LTR48B	ERV1
LTR58	ERV1
LTR59	ERV1
LTR64	ERV1
LTR65	ERV1
LTR68	ERV1
LTR72_RN	ERV1
LTR73	ERV1
LTR75_1	ERV1
LTR77	ERV1
LTR78	ERV1
LTR78B	ERV1
LTR81A	ERV1
LTR81B	ERV1
LTR81C	ERV1
LTR9	ERV1
LTR9A1	ERV1
LTR9D	ERV1
LTRIS_Mm	ERV1
LTRIS_Mus	ERV1
LTRIS2	ERV1
LTRIS3	ERV1
LTRIS4	ERV1
LTRIS4A	ERV1
LTRIS4B	ERV1
LTRIS5	ERV1
LTRIS6	ERV1
MER101B	ERV1
MER104C	ERV1
MER110	ERV1
MER110A	ERV1
MER110-int	ERV1
MER31A	ERV1
MER31B	ERV1
MER31-int	ERV1
MER34	ERV1
MER34A	ERV1
MER34A1	ERV1
MER34B-int	ERV1
MER34-int	ERV1
MER49	ERV1
MER4B-int	ERV1
MER50	ERV1
MER50B	ERV1
MER50-int	ERV1
MER51-int	ERV1
MER52-int	ERV1
MER57C2	ERV1
MER57D	ERV1
MER57E1	ERV1
MER57E2	ERV1
MER57-int	ERV1
MER65D	ERV1
MER66A	ERV1
MER66B	ERV1
MER66C	ERV1
MER66-int	ERV1
MER67A	ERV1
MER67B	ERV1
MER67C	ERV1
MER67D	ERV1
MER69A	ERV1
MER69B	ERV1
MER72	ERV1
MER72B	ERV1
MER82	ERV1
MER83A-int	ERV1
MER83B-int	ERV1
MER87	ERV1
MER89	ERV1
MER89-int	ERV1
MER90	ERV1
MER90a	ERV1
MER92A	ERV1
MER92B	ERV1
MER92C	ERV1
MER92D	ERV1
MER92-int	ERV1
MER95	ERV1
MERV1_I	ERV1
MERV1_I-int	ERV1
MERV1_LTR	ERV1
MLTR12	ERV1
MLTR14	ERV1
MLTR73	ERV1
MMERGLN_I	ERV1
MMERGLN_LTR	ERV1
MMERGLN-int	ERV1
MMVL30-int	ERV1
MuLV-int	ERV1
MuRRS4-int	ERV1
MuRRS-int	ERV1
MURVY_LTR	ERV1
MURVY-int	ERV1
MURVY-LTR	ERV1
RLTR1	ERV1
RLTR14	ERV1
RLTR14_I	ERV1
RLTR14_RN	ERV1
RLTR14-int	ERV1
RLTR1A2_MM	ERV1
RLTR1B	ERV1
RLTR1B_MM	ERV1
RLTR1B-int	ERV1
RLTR1C	ERV1
RLTR1C_MM	ERV1
RLTR1D	ERV1
RLTR1D_MM	ERV1
RLTR1D2_MM	ERV1
RLTR1E_MM	ERV1
RLTR1F_Mm	ERV1
RLTR23	ERV1
RLTR24	ERV1
RLTR24_MM	ERV1
RLTR24B_MM	ERV1
RLTR30	ERV1
RLTR30_MM	ERV1
RLTR30B_MM	ERV1
RLTR30C_MM	ERV1
RLTR30D_MM	ERV1
RLTR30D_RN	ERV1
RLTR30D2_MM	ERV1
RLTR30E_MM	ERV1
RLTR4_Mm	ERV1
RLTR4_MM	ERV1
RLTR4_MM-int	ERV1
RLTR41	ERV1
RLTR41A2	ERV1
RLTR41B	ERV1
RLTR41C	ERV1
RLTR47_MM	ERV1
RLTR48A	ERV1
RLTR48B	ERV1
RLTR48C	ERV1
RLTR49	ERV1
RLTR4I_MM	ERV1
RLTR5_Mm	ERV1
RLTR5_MM	ERV1
RLTR6_Mm	ERV1
RLTR6_MM	ERV1
RLTR6B_Mm	ERV1
RLTR6C_Mm	ERV1
RLTR6I_MM	ERV1
RLTR6-int	ERV1
RMER2	ERV1
RMER21A	ERV1
RMER21B	ERV1
RMER5	ERV1
RodERV21-int	ERV1
BGLII	ERV2
BGLII_A	ERV2
BGLII_B	ERV2
BGLII_B2	ERV2
BGLII_C	ERV2
BGLII_LTR	ERV2
BGLII_Mur	ERV2
BGLII_Mus	ERV2
ERVB2_1A-I_MM	ERV2
ERVB2_1A-I_MM-int	ERV2
ERVB2_1-I_MM-int	ERV2
ERVB3_1-I_MM-int	ERV2
ERVB4_1B-I_MM	ERV2
ERVB4_1B-I_MM-int	ERV2
ERVB4_1B-LTR_MM	ERV2
ERVB4_1C-LTR_Mm	ERV2
ERVB4_1-I_MM	ERV2
ERVB4_1-I_MM-int	ERV2
ERVB4_1-LTR_MM	ERV2
ERVB4_2B-LTR_MM	ERV2
ERVB4_2-I_MM	ERV2
ERVB4_2-I_MM-int	ERV2
ERVB4_2-LTR_MM	ERV2
ERVB4_3-I_MM	ERV2
ERVB4_3-I_MM-int	ERV2
ERVB4_3-LTR_MM	ERV2
ERVB5_1-I_MM	ERV2
ERVB5_1-I_MM-int	ERV2
ERVB5_1-LTR_MM	ERV2
ERVB5_2-I_MM	ERV2
ERVB5_2-LTR_MM	ERV2
ERVB7_2B-LTR_MM	ERV2
ERVB7_2-LTR_MM	ERV2
ERVB7_3-LTR_MM	ERV2
ERVB7_4-LTR_MM	ERV2
ETNERV	ERV2
ETnERV2	ERV2
ETnERV2-int	ERV2
ETnERV3	ERV2
ETnERV3-int	ERV2
ETnERV-int	ERV2
IAP1-MM_I	ERV2
IAP1-MM_I-int	ERV2
IAP1-MM_LTR	ERV2
IAP5-Mm_I	ERV2
IAP5-Mm_LTR	ERV2
IAPA_MM	ERV2
IAPA_MM-int	ERV2
IAP-d	ERV2
IAP-d-int	ERV2
IAPEY_LTR	ERV2
IAPEY2_LTR	ERV2
IAPEY3_I	ERV2
IAPEY3_LTR	ERV2
IAPEY3C_LTR	ERV2
IAPEY3-int	ERV2
IAPEY4_I	ERV2
IAPEY4_I-int	ERV2
IAPEY4_LTR	ERV2
IAPEY5_I	ERV2
IAPEY5_I-int	ERV2
IAPEY5_LTR	ERV2
IAPEYI	ERV2
IAPEy-int	ERV2
IAPEZI	ERV2
IAPEz-int	ERV2
IAPLTR1_Mm	ERV2
IAPLTR1a_I_MM	ERV2
IAPLTR1a_Mm	ERV2
IAPLTR1a_MM	ERV2
IAPLTR2_Mm	ERV2
IAPLTR2a	ERV2
IAPLTR2a2_Mm	ERV2
IAPLTR2b	ERV2
IAPLTR3	ERV2
IAPLTR3_I	ERV2
IAPLTR3-int	ERV2
IAPLTR4	ERV2
IAPLTR4_I	ERV2
IAPLTR4_LTR	ERV2
LTR10_RN	ERV2
MERVK26	ERV2
MERVK26-int	ERV2
MLTR11A	ERV2
MLTR11B	ERV2
MLTR13	ERV2
MLTR18_MM	ERV2
MLTR18A_MM	ERV2
MLTR18B_MM	ERV2
MLTR18C_MM	ERV2
MLTR18D_MM	ERV2
MLTR25A	ERV2
MLTR25B	ERV2
MLTR25C	ERV2
MLTR31A_MM	ERV2
MLTR31B_MM	ERV2
MLTR31C_MM	ERV2
MLTR31D_MM	ERV2
MLTR31E_MM	ERV2
MLTR31F_MM	ERV2
MLTR31FA_MM	ERV2
MLTR32C_MM	ERV2
MMERVK10C	ERV2
MMERVK10C-int	ERV2
MMERVK10D3_I	ERV2
MMERVK10D3_I-int	ERV2
MMERVK10D3_LTR	ERV2
MMERVK9C_I	ERV2
MMERVK9C_I-int	ERV2
MMERVK9E_I	ERV2
MMERVK9E_I-int	ERV2
MMETn-int	ERV2
MMTV-int	ERV2
MurERV4	ERV2
MurERV4_19	ERV2
MurERV4_19-int	ERV2
MurERV4-int	ERV2
MYSERV	ERV2
MYSERV16_I	ERV2
MYSERV16_I-int	ERV2
MYSERV6	ERV2
MYSERV6-int	ERV2
MYSERV-int	ERV2
RLTR10	ERV2
RLTR10A	ERV2
RLTR10B	ERV2
RLTR10B2	ERV2
RLTR10C	ERV2
RLTR10D	ERV2
RLTR10D2	ERV2
RLTR10E	ERV2
RLTR10F	ERV2
RLTR10-int	ERV2
RLTR11A	ERV2
RLTR11A2	ERV2
RLTR11B	ERV2
RLTR11C_MM	ERV2
RLTR11D	ERV2
RLTR12A	ERV2
RLTR12B	ERV2
RLTR12B2	ERV2
RLTR12BD_Mm	ERV2
RLTR12C	ERV2
RLTR12D	ERV2
RLTR12E	ERV2
RLTR12F	ERV2
RLTR12G	ERV2
RLTR12H	ERV2
RLTR13A	ERV2
RLTR13A1	ERV2
RLTR13A2	ERV2
RLTR13A3	ERV2
RLTR13B1	ERV2
RLTR13B2	ERV2
RLTR13B3	ERV2
RLTR13B4	ERV2
RLTR13C1	ERV2
RLTR13C2	ERV2
RLTR13C3	ERV2
RLTR13D1	ERV2
RLTR13D2	ERV2
RLTR13D3	ERV2
RLTR13D3A	ERV2
RLTR13D3A1	ERV2
RLTR13D4	ERV2
RLTR13D5	ERV2
RLTR13D6	ERV2
RLTR13E	ERV2
RLTR13F	ERV2
RLTR13G	ERV2
RLTR15	ERV2
RLTR16	ERV2
RLTR16B_MM	ERV2
RLTR16C_MM	ERV2
RLTR17	ERV2
RLTR17_MM	ERV2
RLTR17B_Mm	ERV2
RLTR17C_Mm	ERV2
RLTR17D_Mm	ERV2
RLTR18	ERV2
RLTR18B	ERV2
RLTR18-int	ERV2
RLTR19	ERV2
RLTR19A	ERV2
RLTR19B	ERV2
RLTR19C	ERV2
RLTR20A	ERV2
RLTR20A1	ERV2
RLTR20A1_MM	ERV2
RLTR20A2	ERV2
RLTR20A2_MM	ERV2
RLTR20A2B_MM	ERV2
RLTR20A3_MM	ERV2
RLTR20A4	ERV2
RLTR20B1	ERV2
RLTR20B1_MM	ERV2
RLTR20B2	ERV2
RLTR20B2_MM	ERV2
RLTR20B3	ERV2
RLTR20B3A_MM	ERV2
RLTR20B4_MM	ERV2
RLTR20B5_MM	ERV2
RLTR20C	ERV2
RLTR20C_MM	ERV2
RLTR20C1_MM	ERV2
RLTR20C2_MM	ERV2
RLTR20D	ERV2
RLTR20D_MM	ERV2
RLTR21	ERV2
RLTR21_MM	ERV2
RLTR22_Mur	ERV2
RLTR22_Mus	ERV2
RLTR23_MM	ERV2
RLTR25A	ERV2
RLTR25B	ERV2
RLTR26	ERV2
RLTR26_MM	ERV2
RLTR26_Mus	ERV2
RLTR26B_MM	ERV2
RLTR26C_MM	ERV2
RLTR26D_MM	ERV2
RLTR27	ERV2
RLTR3_Mm	ERV2
RLTR31_MM	ERV2
RLTR31_Mm	ERV2
RLTR31_Mur	ERV2
RLTR31A_Mm	ERV2
RLTR31B_MM	ERV2
RLTR31B_Mm	ERV2
RLTR31B2	ERV2
RLTR31C_MM	ERV2
RLTR31D_MM	ERV2
RLTR31M	ERV2
RLTR33	ERV2
RLTR34_MM	ERV2
RLTR34B_MM	ERV2
RLTR34C_MM	ERV2
RLTR34D_MM	ERV2
RLTR40	ERV2
RLTR42	ERV2
RLTR42_I	ERV2
RLTR42-int	ERV2
RLTR43B	ERV2
RLTR43C	ERV2
RLTR44A	ERV2
RLTR44A_LTR	ERV2
RLTR44B	ERV2
RLTR44B_LTR	ERV2
RLTR44C	ERV2
RLTR44C_LTR	ERV2
RLTR44D	ERV2
RLTR44D_LTR	ERV2
RLTR44E	ERV2
RLTR44E_LTR	ERV2
RLTR44-int	ERV2
RLTR45	ERV2
RLTR45-int	ERV2
RLTR46	ERV2
RLTR46A	ERV2
RLTR46A2	ERV2
RLTR46B	ERV2
RLTR47	ERV2
RLTR50A	ERV2
RLTR50B	ERV2
RLTR8	ERV2
RLTR9A	ERV2
RLTR9A2	ERV2
RLTR9A3	ERV2
RLTR9A3A	ERV2
RLTR9A3B	ERV2
RLTR9A4	ERV2
RLTR9B	ERV2
RLTR9B2	ERV2
RLTR9C	ERV2
RLTR9D	ERV2
RLTR9D2	ERV2
RLTR9E	ERV2
RLTR9F	ERV2
RLTRETN_Mm	ERV2
RLTRETN_MM	ERV2
RMER12	ERV2
RMER12B	ERV2
RMER12C	ERV2
RMER13A	ERV2
RMER13A1	ERV2
RMER13A2	ERV2
RMER13B	ERV2
RMER16	ERV2
RMER16_Mm	ERV2
RMER16A2	ERV2
RMER16A3	ERV2
RMER16B	ERV2
RMER16B2	ERV2
RMER16B3	ERV2
RMER16C	ERV2
RMER16-int	ERV2
RMER17A	ERV2
RMER17A2	ERV2
RMER17A-int	ERV2
RMER17B	ERV2
RMER17B2	ERV2
RMER17C	ERV2
RMER17C_I	ERV2
RMER17C2	ERV2
RMER17C-int	ERV2
RMER17D	ERV2
RMER17D2	ERV2
RMER19A	ERV2
RMER19A_LTR	ERV2
RMER19B	ERV2
RMER19B2	ERV2
RMER19C	ERV2
RMER20A	ERV2
RMER20B	ERV2
RMER20C_Mm	ERV2
RMER3D3	ERV2
RMER3D-int	ERV2
RMER4A	ERV2
RMER4A_LTR	ERV2
RMER4B	ERV2
RMER4B_LTR	ERV2
RMER6A	ERV2
RMER6B	ERV2
RMER6BA	ERV2
RMER6C	ERV2
RMER6D	ERV2
RMER6-int	ERV2
RNERVK23-int	ERV2
RNLTR23	ERV2
SRV_MM-int	ERV2
ERV3-16A3_I-int	ERV3
ERV3-16A3_LTR	ERV3
ERVL-B4	ERV3
ERVL-B4-int	ERV3
ERVL-E	ERV3
ERVL-E-int	ERV3
ERVL-int	ERV3
HERV16-int	ERV3
HERVL40-int	ERV3
HERVL66I	ERV3
HERVL74-int	ERV3
LTR101_Mam	ERV3
LTR102_Mam	ERV3
LTR105_Mam	ERV3
LTR108a_Mam	ERV3
LTR108b_Mam	ERV3
LTR108c_Mam	ERV3
LTR108d_Mam	ERV3
LTR108e_Mam	ERV3
LTR16A	ERV3
LTR16A1	ERV3
LTR16A2	ERV3
LTR16B	ERV3
LTR16B1	ERV3
LTR16B2	ERV3
LTR16C	ERV3
LTR16D	ERV3
LTR16D1	ERV3
LTR16D2	ERV3
LTR16E1	ERV3
LTR16E2	ERV3
LTR33	ERV3
LTR33A	ERV3
LTR33A_	ERV3
LTR33B	ERV3
LTR33C	ERV3
LTR40a	ERV3
LTR40A1	ERV3
LTR40b	ERV3
LTR40c	ERV3
LTR41	ERV3
LTR41B	ERV3
LTR50	ERV3
LTR52	ERV3
LTR52-int	ERV3
LTR53	ERV3
LTR53B	ERV3
LTR67B	ERV3
LTR69	ERV3
LTR75	ERV3
LTR75B	ERV3
LTR79	ERV3
LTR80A	ERV3
LTR80B	ERV3
LTR82A	ERV3
LTR82B	ERV3
LTR83	ERV3
LTR84a	ERV3
LTR84b	ERV3
LTR86A1	ERV3
LTR86A2	ERV3
LTR86B1	ERV3
LTR86B2	ERV3
LTR86C	ERV3
LTR87	ERV3
LTR89	ERV3
LTR91	ERV3
MER21B	ERV3
MER21C	ERV3
MER21-int	ERV3
MER54A	ERV3
MER54B	ERV3
MER68	ERV3
MER68B	ERV3
MER68C	ERV3
MER68-int	ERV3
MER70A	ERV3
MER70B	ERV3
MER73	ERV3
MER74A	ERV3
MER74B	ERV3
MER74C	ERV3
MER76	ERV3
MER76-int	ERV3
MER77	ERV3
MER77B	ERV3
MER88	ERV3
MERVL	ERV3
MERVL_2A	ERV3
MERVL_2A-int	ERV3
MERVL-int	ERV3
MLT1A	ERV3
MLT1A0	ERV3
MLT1A0-int	ERV3
MLT1A1	ERV3
MLT1A1-int	ERV3
MLT1A-int	ERV3
MLT1B	ERV3
MLT1B-int	ERV3
MLT1C	ERV3
MLT1C-int	ERV3
MLT1D	ERV3
MLT1D-int	ERV3
MLT1E	ERV3
MLT1E1	ERV3
MLT1E1A	ERV3
MLT1E1A-int	ERV3
MLT1E1-int	ERV3
MLT1E2	ERV3
MLT1E2-int	ERV3
MLT1E3	ERV3
MLT1E3-int	ERV3
MLT1E-int	ERV3
MLT1F	ERV3
MLT1F1	ERV3
MLT1F1-int	ERV3
MLT1F2	ERV3
MLT1F2-int	ERV3
MLT1F-int	ERV3
MLT1G	ERV3
MLT1G1	ERV3
MLT1G1-int	ERV3
MLT1G3	ERV3
MLT1G3-int	ERV3
MLT1G-int	ERV3
MLT1H	ERV3
MLT1H1	ERV3
MLT1H1-int	ERV3
MLT1H2	ERV3
MLT1H2-int	ERV3
MLT1H-int	ERV3
MLT1I	ERV3
MLT1I-int	ERV3
MLT1-int	ERV3
MLT1J	ERV3
MLT1J1	ERV3
MLT1J1-int	ERV3
MLT1J2	ERV3
MLT1J2-int	ERV3
MLT1J-int	ERV3
MLT1K	ERV3
MLT1K-int	ERV3
MLT1L	ERV3
MLT1L-int	ERV3
MLT1M	ERV3
MLT1N2	ERV3
MLT1N2-int	ERV3
MLT1O	ERV3
MLT2B1	ERV3
MLT2B2	ERV3
MLT2B3	ERV3
MLT2B4	ERV3
MLT2B5	ERV3
MLT2C1	ERV3
MLT2C2	ERV3
MLT2D	ERV3
MLT2E	ERV3
MLT2F	ERV3
MLT-int	ERV3
MRLTR33	ERV3
MST_I	ERV3
MT2_Mm	ERV3
MT2A	ERV3
MT2B	ERV3
MT2B1	ERV3
MT2B2	ERV3
MT2B2_LTR	ERV3
MT2C	ERV3
MT2C_Mm	ERV3
MTA	ERV3
MTA_Mm	ERV3
MTA_Mm_LTR	ERV3
MTA_Mm-int	ERV3
MTAI	ERV3
MTB	ERV3
MTB_Mm	ERV3
MTB_Mm_LTR	ERV3
MTB_Mm-int	ERV3
MTB-int	ERV3
MTC	ERV3
MTC_I	ERV3
MTC-int	ERV3
MTD	ERV3
MTD-int	ERV3
MTE2a	ERV3
MTE2a-int	ERV3
MTE2b	ERV3
MTE2b-int	ERV3
MTEa	ERV3
MTEa-int	ERV3
MTEb	ERV3
MTEb-int	ERV3
MTE-int	ERV3
MT-int	ERV3
ORR1A	ERV3
ORR1A0	ERV3
ORR1A0-int	ERV3
ORR1A1	ERV3
ORR1A1-int	ERV3
ORR1A2	ERV3
ORR1A2_LTR	ERV3
ORR1A2-int	ERV3
ORR1A3	ERV3
ORR1A3_LTR	ERV3
ORR1A3-int	ERV3
ORR1A4	ERV3
ORR1A4_LTR	ERV3
ORR1A4-int	ERV3
ORR1AI	ERV3
ORR1B	ERV3
ORR1B1	ERV3
ORR1B1-int	ERV3
ORR1B2	ERV3
ORR1B2-int	ERV3
ORR1BI	ERV3
ORR1C1	ERV3
ORR1C1-int	ERV3
ORR1C2	ERV3
ORR1C2_LTR	ERV3
ORR1C2-int	ERV3
ORR1D1	ERV3
ORR1D1_LTR	ERV3
ORR1D1-int	ERV3
ORR1D2	ERV3
ORR1D2-int	ERV3
ORR1D-int	ERV3
ORR1E	ERV3
ORR1E-int	ERV3
ORR1F	ERV3
ORR1F-int	ERV3
ORR1G	ERV3
ORR1G-int	ERV3
RLTR19A_MM	ERV3
RLTR19A2	ERV3
RLTR19B_MM	ERV3
RLTR19C_MM	ERV3
RLTR19D	ERV3
RLTR19-int	ERV3
RLTR28	ERV3
RLTR28B	ERV3
RLTR33_MM	ERV3
RLTR35_MM	ERV3
RLTR35B_MM	ERV3
RLTR51A_Mm	ERV3
RLTR51B_Mm	ERV3
RLTR53_Mm	ERV3
RLTR53B_Mm	ERV3
RMER10A	ERV3
RMER10B	ERV3
RMER15	ERV3
RMER15-int	ERV3
LTR104_Mam	DNA transposon
LTR81	DNA transposon
LTR85a	DNA transposon
LTR85b	DNA transposon
LTR85c	DNA transposon
LTR88a	DNA transposon
LTR88b	DNA transposon
LTR88c	DNA transposon
MamGyp-int	DNA transposon
MamGypLTR1a	DNA transposon
MamGypLTR1b	DNA transposon
MamGypLTR1c	DNA transposon
MamGypLTR1d	DNA transposon
MamGypLTR2b	DNA transposon
MamGypLTR2c	DNA transposon
MamGypLTR3	DNA transposon
MamGypLTR3a	DNA transposon
X1_LR	DNA transposon
X2_LR	DNA transposon
X3_LR	DNA transposon
X4_LR	DNA transposon
Arthur1	DNA transposon
Arthur1A	DNA transposon
Arthur1B	DNA transposon
Arthur1C	DNA transposon
BLACKJACK	DNA transposon
Chap1_Mam	DNA transposon
CHARLIE1	DNA transposon
Charlie1	DNA transposon
Charlie10	DNA transposon
Charlie10a	DNA transposon
Charlie10b	DNA transposon
Charlie11	DNA transposon
Charlie12	DNA transposon
Charlie13a	DNA transposon
Charlie13b	DNA transposon
Charlie14a	DNA transposon
Charlie15a	DNA transposon
Charlie15b	DNA transposon
Charlie16a	DNA transposon
Charlie17	DNA transposon
Charlie17a	DNA transposon
Charlie17b	DNA transposon
Charlie18a	DNA transposon
Charlie19a	DNA transposon
CHARLIE1A	DNA transposon
Charlie1a	DNA transposon
CHARLIE1B	DNA transposon
Charlie1b	DNA transposon
CHARLIE2	DNA transposon
Charlie20a	DNA transposon
Charlie21a	DNA transposon
Charlie22a	DNA transposon
Charlie23a	DNA transposon
Charlie24	DNA transposon
Charlie25	DNA transposon
Charlie26a	DNA transposon
Charlie27	DNA transposon
Charlie28	DNA transposon
Charlie29a	DNA transposon
Charlie2a	DNA transposon
Charlie2b	DNA transposon
CHARLIE4	DNA transposon
Charlie4	DNA transposon
Charlie4a	DNA transposon
Charlie4z	DNA transposon
Charlie5	DNA transposon
Charlie6	DNA transposon
Charlie7	DNA transposon
Charlie7a	DNA transposon
Charlie8	DNA transposon
CHARLIE8A	DNA transposon
Charlie9	DNA transposon
Cheshire	DNA transposon
Cheshire_Mars	DNA transposon
EuthAT-1	DNA transposon
EuthAT-2	DNA transposon
EuthAT-2B	DNA transposon
EuthAT-N1	DNA transposon
FordPrefect	DNA transposon
FordPrefect_a	DNA transposon
hAT-N1_Mam	DNA transposon
HERVL68	DNA transposon
MamRep1879	DNA transposon
MamRep1894	DNA transposon
MamRep38	DNA transposon
MamRep4096	DNA transposon
MamRep488	DNA transposon
MamTip1	DNA transposon
MamTip2	DNA transposon
MamTip3	DNA transposon
MER102a	DNA transposon
MER102b	DNA transposon
MER102c	DNA transposon
MER103C	DNA transposon
MER105	DNA transposon
MER106A	DNA transposon
MER106B	DNA transposon
MER112	DNA transposon
MER113	DNA transposon
MER113A	DNA transposon
MER113B	DNA transposon
MER115	DNA transposon
MER117	DNA transposon
MER119	DNA transposon
MER121	DNA transposon
MER20	DNA transposon
MER20B	DNA transposon
MER3	DNA transposon
MER33	DNA transposon
MER45A	DNA transposon
MER45B	DNA transposon
MER45C	DNA transposon
MER45R	DNA transposon
MER53	DNA transposon
MER58A	DNA transposon
MER58B	DNA transposon
MER58C	DNA transposon
MER58D	DNA transposon
MER5A	DNA transposon
MER5A1	DNA transposon
MER5B	DNA transposon
MER5C	DNA transposon
MER5C1	DNA transposon
MER63A	DNA transposon
MER63B	DNA transposon
MER63C	DNA transposon
MER63D	DNA transposon
MER81	DNA transposon
MER91A	DNA transposon
MER91B	DNA transposon
MER91C	DNA transposon
MER94	DNA transposon
MER94B	DNA transposon
MER96	DNA transposon
MER96B	DNA transposon
MER97a	DNA transposon
MER97b	DNA transposon
MER97c	DNA transposon
MER97d	DNA transposon
MER99	DNA transposon
nhAT5a_ML	DNA transposon
ORSL	DNA transposon
ORSL-2a	DNA transposon
ORSL-2b	DNA transposon
RCHARR1	DNA transposon
RMER30	DNA transposon
URR1	DNA transposon
URR1A	DNA transposon
Zaphod	DNA transposon
Zaphod2	DNA transposon
Zaphod3	DNA transposon
Helitron1Na_Mam	Other
Helitron1Nb_Mam	Other
Helitron2Na_Mam	Other
Helitron3Na_Mam	Other
MMVL30	Other
UCON29	Other
HAL1	LINE
HAL1_SS	LINE
HAL1b	LINE
HAL1M8	LINE
HAL1ME	LINE
L1_MM	LINE
L1_Mm	LINE
L1_Mur1	LINE
L1_Mur1_5end	LINE
L1_Mur1_orf2	LINE
L1_Mur2	LINE
L1_Mur2_3end	LINE
L1_Mur2_5end	LINE
L1_Mur2_orf2	LINE
L1_Mur3	LINE
L1_Mur3_5end	LINE
L1_Mur3_orf2	LINE
L1_Mus1	LINE
L1_Mus1_3end	LINE
L1_Mus2	LINE
L1_Mus2_3end	LINE
L1_Mus3	LINE
L1_Mus4	LINE
L1_Rod	LINE
L1_Rod_5end	LINE
L1_Rod_orf2	LINE
L1B_MM	LINE
L1Lx_I	LINE
L1Lx_II	LINE
L1Lx_III	LINE
L1Lx_IV	LINE
L1M	LINE
L1M1	LINE
L1M1_5	LINE
L1M2	LINE
L1M2a	LINE
L1M2a1	LINE
L1M2b	LINE
L1M2c	LINE
L1M3	LINE
L1M3a	LINE
L1M3A_5	LINE
L1M3b	LINE
L1M3c	LINE
L1M3d	LINE
L1M3D_5	LINE
L1M3de	LINE
L1M3DE_5	LINE
L1M3e	LINE
L1M3f	LINE
L1M4	LINE
L1M4a1	LINE
L1M4a2	LINE
L1M4b	LINE
L1M4c	LINE
L1M5	LINE
L1M6	LINE
L1M6_5end	LINE
L1M6B	LINE
L1M7	LINE
L1M7_5end	LINE
L1M8	LINE
L1MA10	LINE
L1MA4	LINE
L1MA4A	LINE
L1MA5	LINE
L1MA5A	LINE
L1MA6	LINE
L1MA7	LINE
L1MA8	LINE
L1MA9	LINE
L1MA9_5	LINE
L1MB1	LINE
L1MB2	LINE
L1MB3	LINE
L1MB4	LINE
L1MB4_5	LINE
L1MB5	LINE
L1MB6_5	LINE
L1MB7	LINE
L1MB8	LINE
L1MC	LINE
L1MC1	LINE
L1MC2	LINE
L1MC3	LINE
L1MC4	LINE
L1MC4_5end	LINE
L1MC4a	LINE
L1MC4B	LINE
L1MC5	LINE
L1MC5a	LINE
L1MCa	LINE
L1MCb	LINE
L1MCc	LINE
L1MD	LINE
L1Md_A	LINE
L1Md_F	LINE
L1Md_F_5end	LINE
L1Md_F2	LINE
L1Md_F3	LINE
L1Md_Gf	LINE
L1Md_Gf_5end	LINE
L1Md_T	LINE
L1MD1	LINE
L1MD1_5	LINE
L1MD2	LINE
L1MD3	LINE
L1MDa	LINE
L1MDA_5	LINE
L1MdA_I	LINE
L1MdA_II	LINE
L1MdA_III	LINE
L1MdA_IV	LINE
L1MdA_V	LINE
L1MdA_VI	LINE
L1MdA_VII	LINE
L1MDb	LINE
L1MdF_I	LINE
L1MdF_II	LINE
L1MdF_III	LINE
L1MdF_IV	LINE
L1MdF_V	LINE
L1MdFanc_I	LINE
L1MdFanc_II	LINE
L1MdGf_I	LINE
L1MdGf_II	LINE
L1MdMus_I	LINE
L1MdMus_II	LINE
L1MdN_I	LINE
L1MdTf_I	LINE
L1MdTf_II	LINE
L1MdTf_III	LINE
L1MdV_I	LINE
L1MdV_II	LINE
L1MdV_III	LINE
L1ME1	LINE
L1ME2	LINE
L1ME2z	LINE
L1ME3	LINE
L1ME3A	LINE
L1ME3B	LINE
L1ME3C	LINE
L1ME3C_3end	LINE
L1ME3Cz	LINE
L1ME3D	LINE
L1ME3E	LINE
L1ME3E_3end	LINE
L1ME3F	LINE
L1ME3F_3end	LINE
L1ME3G	LINE
L1ME4	LINE
L1ME4a	LINE
L1ME4b	LINE
L1ME4c	LINE
L1ME5	LINE
L1ME5_3end	LINE
L1MEa	LINE
L1MEb	LINE
L1MEc	LINE
L1MEC_5	LINE
L1MEd	LINE
L1MEe_5end	LINE
L1MEf	LINE
L1MEg	LINE
L1MEg1	LINE
L1MEg2	LINE
L1MEh	LINE
L1MEi	LINE
L1MEj	LINE
L1MM_F	LINE
L1P_MA2	LINE
L1P5	LINE
L1PB4	LINE
L1VL1	LINE
L1VL1_5	LINE
L1VL1_5end	LINE
L1VL2	LINE
L1VL2_5	LINE
L1VL2_5end	LINE
L1VL4	LINE
L1VL4_5end	LINE
LTR54	LINE
LX	LINE
Lx	LINE
Lx_3end	LINE
LX10	LINE
Lx10	LINE
LX2	LINE
Lx2	LINE
Lx2_3end	LINE
Lx2A	LINE
Lx2A_3end	LINE
Lx2A1	LINE
Lx2A1_3end	LINE
LX2B	LINE
Lx2B	LINE
Lx2B_3end	LINE
Lx2B2	LINE
Lx2B2_3end	LINE
LX3	LINE
Lx3_Mus	LINE
Lx3A	LINE
Lx3B	LINE
Lx3B_3end	LINE
Lx3C	LINE
Lx3C_3end	LINE
LX4	LINE
Lx4A	LINE
Lx4B	LINE
LX5	LINE
Lx5	LINE
LX5b	LINE
Lx5b	LINE
LX5c	LINE
Lx5c	LINE
LX6	LINE
Lx6	LINE
Lx7_3end	LINE
LX9	LINE
Lx9	LINE
MamGypLTR2	LINE
MER30	LINE
MER57C1	LINE
MER57E3	LINE
MER65A	LINE
MER68A	LINE
MER80	LINE
MLT1C2	LINE
MTE2b_LTR	LINE
MTEa_LTR	LINE
MusHAL1	LINE
MusHAL1_5end	LINE
ORR1C	LINE
L2D	LINE
L2a	LINE
L2B	LINE
L2b	LINE
L2C	LINE
L2c	LINE
L3	LINE
L3b	LINE
L4_A_Mam	LINE
L4_B_Mam	LINE
L4_C_Mam	LINE
Mam_R4	LINE
X11_LINE	LINE
X12_LINE	LINE
X13_LINE	LINE
X15_LINE	LINE
X18_LINE	LINE
X19_LINE	LINE
X2_LINE	LINE
X24_LINE	LINE
X3_LINE	LINE
X4_LINE	LINE
A-rich	Other
AT_rich	Other
C-rich	Other
CT-rich	Other
GA-rich	Other
GC_rich	Other
G-rich	Other
T-rich	Other
ERVB3_1-LTR_MM	Other
ERVB7_1-LTR_MM	Other
Eutr1	Other
Eutr10	Other
Eutr11	Other
Eutr12	Other
Eutr13	Other
Eutr14	Other
Eutr15	Other
Eutr16	Other
Eutr17	Other
Eutr18	Other
Eutr2	Other
Eutr3	Other
Eutr4	Other
Eutr5	Other
Eutr6	Other
Eutr7	Other
Eutr8	Other
Eutr9	Other
EUTREP1	Other
EUTREP10	Other
EUTREP11	Other
EUTREP12	Other
EUTREP13	Other
EUTREP14	Other
EUTREP15	Other
EUTREP16	Other
EUTREP2	Other
EUTREP3	Other
EUTREP4	Other
EUTREP5	Other
EUTREP6	Other
EUTREP7	Other
EUTREP8	Other
HERVL32-int	Other
LTR106_Mam	Other
LTR107_Mam	Other
LTR32	Other
LTR34	Other
LTR36	Other
LTR39	Other
LTR44	Other
LTR55	Other
LTR90A	Other
LTR90B	Other
LTRIAPEY	Other
LTRVL30	Other
MamRep1151	Other
MER4CL34	Other
MER70-int	Other
MERVL_LTR	Other
RLTR1_MM	Other
RLTR1IAP_MM	Other
RLTR25_MM	Other
RLTR27_MM	Other
RLTR28_MM	Other
RLTR29_MM	Other
RLTR2aIAP_MM	Other
RLTR2IAP_MM	Other
RLTR40_MM	Other
RMER1	Other
RMER17D_MM	Other
RMER17D2_MM	Other
RMER3D2	Other
RMER3D4	Other
RMER4	Other
EutTc1-N1	DNA transposon
GOLEM	DNA transposon
GOLEM_B	DNA transposon
Kanga1	DNA transposon
Kanga11a	DNA transposon
Kanga1a	DNA transposon
Kanga1b	DNA transposon
Kanga1c	DNA transposon
Kanga1d	DNA transposon
Kanga2_a	DNA transposon
L1ME3D_3end	DNA transposon
L1MEg_5end	DNA transposon
LTR54B	DNA transposon
MADE2	DNA transposon
MamRep1161	DNA transposon
MamRep137	DNA transposon
MamRep434	DNA transposon
MARNA	DNA transposon
MER127	DNA transposon
MER132	DNA transposon
MER2	DNA transposon
MER21C_BT	DNA transposon
MER2B	DNA transposon
MER44A	DNA transposon
MER44B	DNA transposon
MER44C	DNA transposon
MER44D	DNA transposon
MER46C	DNA transposon
MER47A	DNA transposon
MER47B	DNA transposon
MER47C	DNA transposon
MER57B1	DNA transposon
MER6	DNA transposon
MER65I	DNA transposon
MER68_I	DNA transposon
MER6C	DNA transposon
MER70_I	DNA transposon
MER74	DNA transposon
MER90a_LTR	DNA transposon
MERX	DNA transposon
MLT1_I	DNA transposon
MLT1C1	DNA transposon
MLT1F_I	DNA transposon
MLT1H_I	DNA transposon
MLT1O-int	DNA transposon
MMAR1	DNA transposon
MSTC	DNA transposon
MTE	DNA transposon
MTE2a_LTR	DNA transposon
MTEb_LTR	DNA transposon
ORR1D	DNA transposon
ORR1D2_LTR	DNA transposon
RMER3D4_LTR	DNA transposon
RNERVK23	DNA transposon
RodERV21	DNA transposon
Tigger1	DNA transposon
Tigger10	DNA transposon
Tigger11a	DNA transposon
Tigger12	DNA transposon
Tigger12A	DNA transposon
Tigger12c	DNA transposon
Tigger13a	DNA transposon
Tigger14a	DNA transposon
Tigger15a	DNA transposon
Tigger16a	DNA transposon
Tigger16b	DNA transposon
Tigger17	DNA transposon
Tigger17a	DNA transposon
Tigger17b	DNA transposon
Tigger17c	DNA transposon
Tigger18a	DNA transposon
Tigger19a	DNA transposon
Tigger1a_Art	DNA transposon
Tigger1a_Mars	DNA transposon
Tigger20a	DNA transposon
Tigger2b	DNA transposon
Tigger5	DNA transposon
Tigger5b	DNA transposon
TIGGER6A	DNA transposon
Tigger6a	DNA transposon
Tigger6b	DNA transposon
Tigger7	DNA transposon
Tigger8	DNA transposon
Tigger9a	DNA transposon
Tigger9b	DNA transposon
X1_DNA	DNA transposon
X11_DNA	DNA transposon
X12_DNA	DNA transposon
X32_DNA	DNA transposon
X33a_DNA	DNA transposon
X4a_DNA	DNA transposon
X4b_DNA	DNA transposon
X5a_DNA	DNA transposon
X6a_DNA	DNA transposon
X6b_DNA	DNA transposon
X9b_DNA	DNA transposon
ZOMBI_C	DNA transposon
RICKSHA	Other
Ricksha	Other
RICKSHA_0	Other
Ricksha_0	Other
Ricksha_a	Other
Ricksha_b	Other
Ricksha_c	Other
7SK	Other
ALINE	Other
LX7	Other
Lx7	Other
LX8	Other
Lx8	Other
LX8B	Other
Lx8b	Other
X7A_LINE	Other
X7B_LINE	Other
X7C_LINE	Other
X7D_LINE	Other
B1-dID	Other
C573	Other
C573_MM	Other
FAM	Other
Looper	Other
polypurine	Other
polypyrimidine	Other
RMER1C	Other
UCON13	Other
L32	Other
RMER1A	Other
RMER1B	Other
5S	Other
LSU-rRNA_Cel	Other
LSU-rRNA_Dme	Other
LSU-rRNA_Hsa	Other
SSU-rRNA_Cel	Other
SSU-rRNA_Dme	Other
SSU-rRNA_Hsa	Other
L5	Other
SATMIN	Satellite
CENSAT_MC	Satellite
GSAT_MM	Satellite
IMPB_01	Satellite
MMSAT4	Satellite
MurSAT1	Satellite
SUBTEL_sa	Satellite
SYNREP_MM	Satellite
ZP3AR	Satellite
ZP3AR_MM	Satellite
HY1	Other
HY3	Other
HY5	Other
(A)n	Simple Repeat
(AAATG)n	Simple Repeat
(AACTG)n	Simple Repeat
(AAGTG)n	Simple Repeat
(AATAG)n	Simple Repeat
(AATTG)n	Simple Repeat
(AC)n	Simple Repeat
(ACATG)n	Simple Repeat
(ACCG)n	Simple Repeat
(ACCTG)n	Simple Repeat
(ACGTG)n	Simple Repeat
(ACTAG)n	Simple Repeat
(ACTCG)n	Simple Repeat
(ACTG)n	Simple Repeat
(ACTTG)n	Simple Repeat
(AG)n	Simple Repeat
(AGATG)n	Simple Repeat
(AGCTG)n	Simple Repeat
(AGGGGG)n	Simple Repeat
(AGGTG)n	Simple Repeat
(AGTAG)n	Simple Repeat
(AGTTG)n	Simple Repeat
(AT)n	Simple Repeat
(ATAAG)n	Simple Repeat
(ATAGG)n	Simple Repeat
(ATATG)n	Simple Repeat
(ATCTG)n	Simple Repeat
(ATG)n	Simple Repeat
(ATGGTG)n	Simple Repeat
(ATGTG)n	Simple Repeat
(ATTAG)n	Simple Repeat
(ATTG)n	Simple Repeat
(ATTTG)n	Simple Repeat
(C)n	Simple Repeat
(CA)n	Simple Repeat
(CAA)n	Simple Repeat
(CAAA)n	Simple Repeat
(CAAAA)n	Simple Repeat
(CAAAAA)n	Simple Repeat
(CAAAC)n	Simple Repeat
(CAAAG)n	Simple Repeat
(CAAAT)n	Simple Repeat
(CAACC)n	Simple Repeat
(CAACT)n	Simple Repeat
(CAAG)n	Simple Repeat
(CAAGA)n	Simple Repeat
(CAAGC)n	Simple Repeat
(CAAGG)n	Simple Repeat
(CAAGT)n	Simple Repeat
(CAAT)n	Simple Repeat
(CAATA)n	Simple Repeat
(CAATC)n	Simple Repeat
(CAATG)n	Simple Repeat
(CAATT)n	Simple Repeat
(CACAA)n	Simple Repeat
(CACAC)n	Simple Repeat
(CACAG)n	Simple Repeat
(CACAT)n	Simple Repeat
(CACCAT)n	Simple Repeat
(CACCC)n	Simple Repeat
(CACCG)n	Simple Repeat
(CACCT)n	Simple Repeat
(CACG)n	Simple Repeat
(CACGA)n	Simple Repeat
(CACGC)n	Simple Repeat
(CACGT)n	Simple Repeat
(CACTA)n	Simple Repeat
(CACTC)n	Simple Repeat
(CACTG)n	Simple Repeat
(CACTT)n	Simple Repeat
(CAG)n	Simple Repeat
(CAGA)n	Simple Repeat
(CAGAA)n	Simple Repeat
(CAGAC)n	Simple Repeat
(CAGAG)n	Simple Repeat
(CAGAGA)n	Simple Repeat
(CAGAT)n	Simple Repeat
(CAGC)n	Simple Repeat
(CAGCC)n	Simple Repeat
(CAGCG)n	Simple Repeat
(CAGCT)n	Simple Repeat
(CAGG)n	Simple Repeat
(CAGGA)n	Simple Repeat
(CAGGC)n	Simple Repeat
(CAGGG)n	Simple Repeat
(CAGGT)n	Simple Repeat
(CAGT)n	Simple Repeat
(CAGTA)n	Simple Repeat
(CAGTC)n	Simple Repeat
(CAGTG)n	Simple Repeat
(CAGTT)n	Simple Repeat
(CAT)n	Simple Repeat
(CATA)n	Simple Repeat
(CATAA)n	Simple Repeat
(CATAC)n	Simple Repeat
(CATAG)n	Simple Repeat
(CATAT)n	Simple Repeat
(CATATA)n	Simple Repeat
(CATCC)n	Simple Repeat
(CATCG)n	Simple Repeat
(CATCT)n	Simple Repeat
(CATG)n	Simple Repeat
(CATGC)n	Simple Repeat
(CATGT)n	Simple Repeat
(CATTA)n	Simple Repeat
(CATTC)n	Simple Repeat
(CATTG)n	Simple Repeat
(CATTT)n	Simple Repeat
(CCA)n	Simple Repeat
(CCAA)n	Simple Repeat
(CCCA)n	Simple Repeat
(CCCCA)n	Simple Repeat
(CCCCAA)n	Simple Repeat
(CCCCAG)n	Simple Repeat
(CCCCCA)n	Simple Repeat
(CCCCCG)n	Simple Repeat
(CCCCCT)n	Simple Repeat
(CCCCG)n	Simple Repeat
(CCCG)n	Simple Repeat
(CCCGAA)n	Simple Repeat
(CCCGG)n	Simple Repeat
(CCCTA)n	Simple Repeat
(CCCTAA)n	Simple Repeat
(CCCTAG)n	Simple Repeat
(CCCTCA)n	Simple Repeat
(CCCTG)n	Simple Repeat
(CCG)n	Simple Repeat
(CCGAA)n	Simple Repeat
(CCGAG)n	Simple Repeat
(CCGCG)n	Simple Repeat
(CCGGA)n	Simple Repeat
(CCGGG)n	Simple Repeat
(CCTA)n	Simple Repeat
(CCTAA)n	Simple Repeat
(CCTAG)n	Simple Repeat
(CCTAT)n	Simple Repeat
(CCTCG)n	Simple Repeat
(CCTG)n	Simple Repeat
(CCTTG)n	Simple Repeat
(CG)n	Simple Repeat
(CGA)n	Simple Repeat
(CGAA)n	Simple Repeat
(CGAAA)n	Simple Repeat
(CGAAG)n	Simple Repeat
(CGAAT)n	Simple Repeat
(CGAG)n	Simple Repeat
(CGAGA)n	Simple Repeat
(CGAGG)n	Simple Repeat
(CGAT)n	Simple Repeat
(CGATA)n	Simple Repeat
(CGATG)n	Simple Repeat
(CGCGG)n	Simple Repeat
(CGCTG)n	Simple Repeat
(CGG)n	Simple Repeat
(CGGA)n	Simple Repeat
(CGGAA)n	Simple Repeat
(CGGAG)n	Simple Repeat
(CGGG)n	Simple Repeat
(CGGGA)n	Simple Repeat
(CGGGG)n	Simple Repeat
(CGGGGG)n	Simple Repeat
(CGGT)n	Simple Repeat
(CGGTG)n	Simple Repeat
(CGTAG)n	Simple Repeat
(CGTG)n	Simple Repeat
(CTA)n	Simple Repeat
(CTAA)n	Simple Repeat
(CTAAA)n	Simple Repeat
(CTAAG)n	Simple Repeat
(CTAAT)n	Simple Repeat
(CTACT)n	Simple Repeat
(CTAG)n	Simple Repeat
(CTAGG)n	Simple Repeat
(CTAGGG)n	Simple Repeat
(CTAGT)n	Simple Repeat
(CTATA)n	Simple Repeat
(CTATG)n	Simple Repeat
(CTATT)n	Simple Repeat
(CTCA)n	Simple Repeat
(CTCCA)n	Simple Repeat
(CTCCG)n	Simple Repeat
(CTCG)n	Simple Repeat
(CTCGG)n	Simple Repeat
(CTCTG)n	Simple Repeat
(CTG)n	Simple Repeat
(CTGGGG)n	Simple Repeat
(CTGTG)n	Simple Repeat
(CTTA)n	Simple Repeat
(CTTAA)n	Simple Repeat
(CTTAG)n	Simple Repeat
(CTTAT)n	Simple Repeat
(CTTCG)n	Simple Repeat
(CTTG)n	Simple Repeat
(CTTTA)n	Simple Repeat
(CTTTG)n	Simple Repeat
(G)n	Simple Repeat
(GA)n	Simple Repeat
(GAA)n	Simple Repeat
(GAAA)n	Simple Repeat
(GAAAA)n	Simple Repeat
(GAAAAA)n	Simple Repeat
(GAATG)n	Simple Repeat
(GACA)n	Simple Repeat
(GACTG)n	Simple Repeat
(GAGAA)n	Simple Repeat
(GAGACA)n	Simple Repeat
(GAGTG)n	Simple Repeat
(GATTG)n	Simple Repeat
(GCA)n	Simple Repeat
(GCATG)n	Simple Repeat
(GCC)n	Simple Repeat
(GCCA)n	Simple Repeat
(GCCC)n	Simple Repeat
(GCCCA)n	Simple Repeat
(GCCCC)n	Simple Repeat
(GCCCCA)n	Simple Repeat
(GCCCCC)n	Simple Repeat
(GCCTAA)n	Simple Repeat
(GCCTG)n	Simple Repeat
(GCGCA)n	Simple Repeat
(GCGTG)n	Simple Repeat
(GCTCA)n	Simple Repeat
(GCTG)n	Simple Repeat
(GCTTG)n	Simple Repeat
(GGA)n	Simple Repeat
(GGAA)n	Simple Repeat
(GGAAA)n	Simple Repeat
(GGAGA)n	Simple Repeat
(GGAGAA)n	Simple Repeat
(GGATG)n	Simple Repeat
(GGCA)n	Simple Repeat
(GGCCC)n	Simple Repeat
(GGCTG)n	Simple Repeat
(GGGA)n	Simple Repeat
(GGGAA)n	Simple Repeat
(GGGAGA)n	Simple Repeat
(GGGGA)n	Simple Repeat
(GGGGGA)n	Simple Repeat
(GGGTG)n	Simple Repeat
(GGTTG)n	Simple Repeat
(GTATG)n	Simple Repeat
(GTCTG)n	Simple Repeat
(GTGTG)n	Simple Repeat
(GTTTG)n	Simple Repeat
(T)n	Simple Repeat
(TA)n	Simple Repeat
(TAA)n	Simple Repeat
(TAAA)n	Simple Repeat
(TAAAA)n	Simple Repeat
(TAAAAA)n	Simple Repeat
(TAAAG)n	Simple Repeat
(TAAG)n	Simple Repeat
(TAATG)n	Simple Repeat
(TACA)n	Simple Repeat
(TACAA)n	Simple Repeat
(TACTG)n	Simple Repeat
(TAG)n	Simple Repeat
(TAGA)n	Simple Repeat
(TAGAA)n	Simple Repeat
(TAGG)n	Simple Repeat
(TAGGG)n	Simple Repeat
(TAGTG)n	Simple Repeat
(TATAA)n	Simple Repeat
(TATACA)n	Simple Repeat
(TATAG)n	Simple Repeat
(TATATG)n	Simple Repeat
(TATCG)n	Simple Repeat
(TATG)n	Simple Repeat
(TATTG)n	Simple Repeat
(TC)n	Simple Repeat
(TCA)n	Simple Repeat
(TCAA)n	Simple Repeat
(TCACCA)n	Simple Repeat
(TCC)n	Simple Repeat
(TCCA)n	Simple Repeat
(TCCC)n	Simple Repeat
(TCCCA)n	Simple Repeat
(TCCCC)n	Simple Repeat
(TCCCG)n	Simple Repeat
(TCCG)n	Simple Repeat
(TCCGG)n	Simple Repeat
(TCCTG)n	Simple Repeat
(TCG)n	Simple Repeat
(TCGTG)n	Simple Repeat
(TCTA)n	Simple Repeat
(TCTAA)n	Simple Repeat
(TCTCC)n	Simple Repeat
(TCTCCC)n	Simple Repeat
(TCTCG)n	Simple Repeat
(TCTCTG)n	Simple Repeat
(TCTG)n	Simple Repeat
(TCTTG)n	Simple Repeat
(TG)n	Simple Repeat
(TGAA)n	Simple Repeat
(TGAG)n	Simple Repeat
(TGG)n	Simple Repeat
(TGGA)n	Simple Repeat
(TGGAA)n	Simple Repeat
(TGGCCC)n	Simple Repeat
(TGGG)n	Simple Repeat
(TGGGGG)n	Simple Repeat
(TTA)n	Simple Repeat
(TTAA)n	Simple Repeat
(TTAAA)n	Simple Repeat
(TTAAG)n	Simple Repeat
(TTACG)n	Simple Repeat
(TTAG)n	Simple Repeat
(TTAGG)n	Simple Repeat
(TTAGGC)n	Simple Repeat
(TTAGGG)n	Simple Repeat
(TTATA)n	Simple Repeat
(TTATG)n	Simple Repeat
(TTC)n	Simple Repeat
(TTCA)n	Simple Repeat
(TTCC)n	Simple Repeat
(TTCCC)n	Simple Repeat
(TTCCG)n	Simple Repeat
(TTCG)n	Simple Repeat
(TTCGG)n	Simple Repeat
(TTCGGG)n	Simple Repeat
(TTCTC)n	Simple Repeat
(TTCTCC)n	Simple Repeat
(TTCTG)n	Simple Repeat
(TTG)n	Simple Repeat
(TTGG)n	Simple Repeat
(TTGGGG)n	Simple Repeat
(TTGTG)n	Simple Repeat
(TTTA)n	Simple Repeat
(TTTAA)n	Simple Repeat
(TTTAG)n	Simple Repeat
(TTTC)n	Simple Repeat
(TTTCC)n	Simple Repeat
(TTTCG)n	Simple Repeat
(TTTG)n	Simple Repeat
(TTTTA)n	Simple Repeat
(TTTTC)n	Simple Repeat
(TTTTG)n	Simple Repeat
(TTTTTA)n	Simple Repeat
(TTTTTG)n	Simple Repeat
AmnSINE1	SINE
AmnSINE2	SINE
MARE1	SINE
MARE10	SINE
MARE11	SINE
MARE3	SINE
MARE4	SINE
MARE5	SINE
MARE6	SINE
MARE7	SINE
MARE8	SINE
MARE9	SINE
MER129	SINE
MER131	SINE
B1	SINE
B1_Mm	SINE
B1_Mur1	SINE
B1_Mur2	SINE
B1_Mur3	SINE
B1_Mur4	SINE
B1_Mus1	SINE
B1_Mus2	SINE
B1F	SINE
B1F1	SINE
B1F2	SINE
PB1	SINE
PB1D10	SINE
PB1D11	SINE
PB1D7	SINE
PB1D9	SINE
B2	SINE
B2_Mm1a	SINE
B2_Mm1t	SINE
B2_Mm2	SINE
B3	SINE
B3A	SINE
B4	SINE
B4A	SINE
BC1_Cp	SINE
BC1_Mm	SINE
ID	SINE
ID_B1	SINE
ID2	SINE
ID4	SINE
ID4_	SINE
LFSINE_Vert	SINE
MIR	SINE
MIR3	SINE
MIRb	SINE
MIRc	SINE
RSINE1	SINE
RSINE2A	SINE
DeuSINE	SINE
L1MEf_5end	SINE
LmeSINE1b	SINE
LmeSINE1c	SINE
MER25	SINE
MUSID2	SINE
MUSID3	SINE
MUSID5	SINE
RLTR12	SINE
RLTR18_I	SINE
RLTR18_MM	SINE
RLTR43A	SINE
RMER3D1_LTR	SINE
RSINE2	SINE
SQR2_MM	SINE
SQR4_MM	SINE
SVA2	SINE
THER1	SINE
THER2	SINE
TIGGER5_B	SINE
TIGGER5A	SINE
U1	Other
U13	Other
U13_	Other
U14	Other
U17	Other
U2	Other
U3	Other
U4	Other
U5	Other
U6	Other
U7	Other
U8	Other
7SLRNA	Other
Eulor9B	Other
HERVK22I	Other
HERVKC4	Other
MUSID4	Other
RMER3D2_LTR	Other
RMER3D3_LTR	Other
SQR1_MM	Other
TAR1	Other
TIGGER5_A	Other
UCON100	Other
4.5SRNA	Other
Eulor1	Other
Eulor10	Other
Eulor11	Other
Eulor12	Other
Eulor12_CM	Other
Eulor12B_CM	Other
Eulor2A	Other
Eulor2B	Other
Eulor2C	Other
Eulor3	Other
Eulor4	Other
Eulor5A	Other
Eulor5B	Other
Eulor6A	Other
Eulor6B	Other
Eulor6C	Other
Eulor6D	Other
Eulor6E	Other
Eulor7	Other
Eulor8	Other
Eulor9A	Other
Eulor9C	Other
MamRep1527	Other
MamRep564	Other
MamRep605	Other
MER124	Other
MER126	Other
MER130	Other
MER133A	Other
MER133B	Other
MER134	Other
MER135	Other
MurSatRep1	Other
RMER20	Other
UCON1	Other
UCON10	Other
UCON101	Other
UCON102	Other
UCON103	Other
UCON104	Other
UCON105	Other
UCON106	Other
UCON107	Other
UCON11	Other
UCON12	Other
UCON12A	Other
UCON132a	Other
UCON132b	Other
UCON14	Other
UCON15	Other
UCON16	Other
UCON17	Other
UCON18	Other
UCON19	Other
UCON2	Other
UCON20	Other
UCON21	Other
UCON22	Other
UCON23	Other
UCON24	Other
UCON25	Other
UCON26	Other
UCON27	Other
UCON28	Other
UCON28a	Other
UCON28b	Other
UCON28c	Other
UCON3	Other
UCON31	Other
UCON32	Other
UCON33	Other
UCON34	Other
UCON35	Other
UCON36	Other
UCON37	Other
UCON38	Other
UCON39	Other
UCON4	Other
UCON40	Other
UCON41	Other
UCON42	Other
UCON43	Other
UCON44	Other
UCON45	Other
UCON46	Other
UCON47	Other
UCON48	Other
UCON49	Other
UCON5	Other
UCON50	Other
UCON51	Other
UCON52	Other
UCON53	Other
UCON54	Other
UCON55	Other
UCON56	Other
UCON57	Other
UCON58	Other
UCON59	Other
UCON6	Other
UCON60	Other
UCON61	Other
UCON62	Other
UCON63	Other
UCON64	Other
UCON65	Other
UCON66	Other
UCON67	Other
UCON68	Other
UCON69	Other
UCON7	Other
UCON70	Other
UCON71	Other
[truncated: 100 more rows]
