# Supplementary material for: Neuron-specific chromosomal megadomain organization is adaptive to recent retrotransposon expansions
Source: Nat Commun. 2021 Dec 13;12:7243. doi: 10.1038/s41467-021-26862-z (PMC8669064; doi:10.1038/s41467-021-26862-z)
Supplement: Supplementary file 14 — Supplementary Data S11 [file 41467_2021_26862_MOESM14_ESM.xlsx]

## Sheet: S11
Supplementary Data S11. PacBio SMRT long-read sequencing QC metrics
Samples	Sex	Nuclei Type	Genotype	Ploidy	Operator	ZMWs	CCS	Pbaligned	Filtered	Autosomal	IAPEzi	non-IAPEzi IAP	de novo	BLAST de novo	BLAST full-length de novo
male-neuron	Male	NeuN+	WT	2x	melissa	725537	252794	156033	78389	74809	70184	1569	3056	321	3
male-glia	Male	NeuN-	WT	2x	melissa	748559	290844	165100	83043	81953	76666	1805	3482	417	4
female-neuron	Female	NeuN+	WT	2x	melissa	463029	241110	161875	85896	77030	72368	1392	3270	506	2
female-glia	Female	NeuN-	WT	2x	melissa	712479	263655	154981	81841	75689	70620	1523	3546	421	8
bibi-genewiz-8	Female	NeuN+	WT	2x	bibi-2	679264	425410	273273	180624	171492	156488	10434	4570	215	27
bibi-genewiz-5	Female	NeuN-	WT	2x	bibi-2	656030	422147	231032	147091	139741	121742	9837	8162	243	24
bibi-genewiz-4	Male	NeuN+	WT	2x	bibi-2	736740	470766	243009	170742	162879	136389	8916	17574	684	44
bibi-genewiz	Male	NeuN+	WT	2x	bibi-1	549545	224454	126139	58325	55052	46279	4006	4767	209	6
bibi-genewiz-7	Female	NeuN+	KO	2x	bibi-2	466313	282092	181428	114223	108349	96505	7292	4552	171	22
bibi-genewiz-6	Female	NeuN-	KO	2x	bibi-2	560230	350336	208492	128804	122804	110371	7771	4662	247	31
bibi-genewiz-3	Male	NeuN+	KO	2x	bibi-2	466639	293716	163764	107433	102894	91213	6079	5602	258	25
bluma-f11	Male	Round spermatids	WT	1x	bibi-3	1467034	738648	469693	250065	249770	233743	9358	6669	439	59
bluma-f12	Male	Round spermatids	WT	1x	bibi-3	1705914	878891	506771	291539	290707	270153	11942	8612	488	47
Glossary:
ZMWs : Zero Mode Waveguides (proxy for productive SMRTbell complexes)
CCS : Circular consensus sequencing read (The consensus sequence resulting from alignment between subreads taken from a single ZMW)
Pbaligned : CCS (#) aligned to the IAPEzi FASTA consensus sequence using pbalign
Filtered : Number of reads with BEDscore >60
Autosomal : Number of reads mapping to the autosomal genome
IAPEzi : Number of reads mapping to IAPEzi in the reference genome (Repeatmasker)
non-IAPEzi IAP : Number of reads mapping to IAPs (excluding IAPEzi) in the reference genome (Repeatmasker) **indicator of specificity**
de novo : Number of autosomal reads not mapping to IAPs in the reference genome (Repeatmasker)
BLAST de novo : Number of de novo reads with IAPEzi bit-scores > IAP-masked reference genome bit-scores
BLAST full-length de novo : BLAST de novo reads filtered for IAPEzi bit-score > 8000 and IAP-masked reference genome bit-score > 2000
