# Supplementary material for: Neuron-specific chromosomal megadomain organization is adaptive to recent retrotransposon expansions
Source: Nat Commun. 2021 Dec 13;12:7243. doi: 10.1038/s41467-021-26862-z (PMC8669064; doi:10.1038/s41467-021-26862-z)
Supplement: Supplementary file 15 — Supplementary Data S12 [file 41467_2021_26862_MOESM15_ESM.xlsx]

## Sheet: S12
Supplementary Data S12. PacBio full-length coordinates (de novo)
		IAPEzi		genome anchor
Annotations	Samples	length	strand	chr	start	end
	male-neuron	6408	-	chr17	53813002	53815661
	male-neuron	6154	+	chr18	69902339	69904770
a	male-neuron	6408	+	chr4	28419154	28420363
	male-glia	6408	+	chr7	33551160	33552119
	male-glia	6408	+	chr10	17881046	17884730
	male-glia	6179	-	chr12	42874589	42875647
	male-glia	6419	-	chr3	17212956	17214631
	female-neuron	6419	+	chr1	67982060	67986791
	female-neuron	6419	-	chr1	67983235	67986791
	female-glia	6007	+	chr7	33552202	33553016
	female-glia	6408	-	chr16	20580091	20581156
	female-glia	6419	+	chr5	3010658	3015873
	female-glia	5900	+	chr3	17209539	17212961
	female-glia	6179	-	chr1	162837957	162840537
	female-glia	6418	+	chr4	18481465	18485201
b	female-glia	6408	+	chr4	28419154	28424201
	female-glia	5863	+	chr5	98202263	98204720
	bibi-genewiz-8	6419	+	chr7	33551160	33552119
	bibi-genewiz-8	6419	+	chr12	98353472	98354652
	bibi-genewiz-8	6419	-	chr15	50623561	50625173
	bibi-genewiz-8	6268	+	chr4	11004100	11005850
	bibi-genewiz-8	6408	+	chr15	27293372	27295540
	bibi-genewiz-8	6419	+	chr5	3013259	3015873
	bibi-genewiz-8	6419	+	chr5	3013070	3015873
	bibi-genewiz-8	6419	-	chr9	99734836	99735781
	bibi-genewiz-8	6179	-	chr14	84862260	84864026
	bibi-genewiz-8	6181	-	chr17	68948792	68951919
	bibi-genewiz-8	6179	-	chr12	42874589	42875647
	bibi-genewiz-8	6419	-	chr12	42874589	42875647
	bibi-genewiz-8	6179	-	chr16	38713458	38714371
	bibi-genewiz-8	6419	-	chr12	42874589	42875647
	bibi-genewiz-8	6408	-	chr13	10896323	10897974
h	bibi-genewiz-8	6181	+	chr4	147830817	147833501
	bibi-genewiz-8	6179	-	chr5	83019679	83021159
	bibi-genewiz-8	6419	-	chr18	4693605	4695231
	bibi-genewiz-8	6408	-	chr12	42874589	42875659
c	bibi-genewiz-8	6408	+	chr4	28410448	28412144
c	bibi-genewiz-8	6408	+	chr4	28411019	28412146
c	bibi-genewiz-8	6408	+	chr4	28419154	28420825
c	bibi-genewiz-8	6408	+	chr4	28409796	28412144
c	bibi-genewiz-8	6408	+	chr4	28410381	28412144
c	bibi-genewiz-8	6408	+	chr4	28419154	28420789
h	bibi-genewiz-8	6408	-	chr4	147831295	147833501
	bibi-genewiz-8	6179	-	chr4	79351813	79354866
	bibi-genewiz-5	6403	+	chr11	18813763	18815021
	bibi-genewiz-5	6419	+	chr9	98450386	98451403
	bibi-genewiz-5	6419	+	chr5	3012775	3015873
	bibi-genewiz-5	6419	+	chr5	3012367	3015866
	bibi-genewiz-5	5956	+	chr12	96402537	96403439
	bibi-genewiz-5	5983	+	chr16	22213455	22215420
	bibi-genewiz-5	6419	+	chr11	12558602	12561908
	bibi-genewiz-5	6419	+	chr6	102571761	102572989
	bibi-genewiz-5	6181	+	chr13	50500477	50501498
	bibi-genewiz-5	6419	+	chr13	94733459	94735495
	bibi-genewiz-5	6029	-	chr4	38867004	38870094
	bibi-genewiz-5	6419	-	chr11	47565746	47567715
	bibi-genewiz-5	6408	+	chr13	27589281	27593012
	bibi-genewiz-5	6408	+	chr15	71595989	71597939
	bibi-genewiz-5	6408	+	chr14	91964214	91966702
	bibi-genewiz-5	6408	+	chr5	81805193	81806291
d	bibi-genewiz-5	6408	+	chr4	28409459	28412144
d	bibi-genewiz-5	6408	+	chr4	28410657	28412144
d	bibi-genewiz-5	6408	+	chr4	28410294	28412144
	bibi-genewiz-5	6148	+	chr14	32554610	32558977
	bibi-genewiz-5	6148	-	chr8	115984258	115987981
	bibi-genewiz-5	6004	+	chr6	102569193	102572989
	bibi-genewiz-5	5877	+	chr7	75821354	75822624
	bibi-genewiz-5	5842	-	chr3	139891561	139894990
	bibi-genewiz-4	6419	+	chr9	3000982	3003425
	bibi-genewiz-4	6419	+	chr4	33650206	33652866
	bibi-genewiz-4	6419	+	chr7	33551160	33552119
	bibi-genewiz-4	6480	-	chr11	56877585	56880188
	bibi-genewiz-4	6093	+	chr3	84649897	84653497
	bibi-genewiz-4	6419	+	chr12	79450539	79455780
	bibi-genewiz-4	5923	+	chr12	44837108	44841207
	bibi-genewiz-4	6419	+	chr3	117386251	117388573
	bibi-genewiz-4	6181	+	chr7	22891919	22894388
	bibi-genewiz-4	6419	+	chr2	35641417	35642828
	bibi-genewiz-4	6419	+	chr5	3013279	3015873
	bibi-genewiz-4	6144	+	chr5	3012943	3015873
	bibi-genewiz-4	6261	+	chr12	49032790	49036714
	bibi-genewiz-4	6062	+	chr2	130068472	130072306
	bibi-genewiz-4	6029	-	chr7	74445164	74449146
	bibi-genewiz-4	6419	-	chr9	86061629	86062756
	bibi-genewiz-4	6406	-	chr10	71689717	71691404
	bibi-genewiz-4	6419	-	chr15	96022897	96025352
	bibi-genewiz-4	6419	-	chr3	132033854	132038071
	bibi-genewiz-4	6419	-	chr19	39379754	39381140
	bibi-genewiz-4	6179	-	chr15	81829037	81832716
	bibi-genewiz-4	6404	-	chr12	85408178	85409291
i	bibi-genewiz-4	6181	+	chr4	147830381	147833501
	bibi-genewiz-4	6179	+	chr11	88388711	88392739
e	bibi-genewiz-4	6408	+	chr4	28419154	28421153
e	bibi-genewiz-4	6408	+	chr4	28419154	28422248
e	bibi-genewiz-4	6408	+	chr4	28410002	28412144
e	bibi-genewiz-4	6408	+	chr4	28419154	28421674
	bibi-genewiz-4	6300	-	chr12	34410999	34414802
e	bibi-genewiz-4	6408	-	chr4	28419154	28422572
	bibi-genewiz-4	5972	-	chr14	52777795	52780980
	bibi-genewiz-4	5884	-	chr6	127421547	127425674
	bibi-genewiz-4	6347	+	chr14	76389879	76394000
	bibi-genewiz-4	6179	-	chr12	70090743	70094678
	bibi-genewiz-4	6285	+	chr18	21396326	21400413
	bibi-genewiz-4	6250	-	chr5	97536773	97539042
	bibi-genewiz-4	6125	-	chr5	68524833	68529603
	bibi-genewiz-4	6044	+	chr5	118142205	118146259
	bibi-genewiz-4	6106	-	chr12	58199240	58203680
	bibi-genewiz-4	6083	+	chr14	123360375	123363190
	bibi-genewiz-4	6067	+	chr18	53841492	53844012
	bibi-genewiz-4	5986	+	chr10	78334480	78339045
	bibi-genewiz-4	5839	+	chr1	177588165	177589937
	bibi-genewiz-4	5868	+	chr12	85398559	85401045
	bibi-genewiz	6419	-	chr1	67984779	67986791
	bibi-genewiz	6277	-	chr14	42311765	42313952
	bibi-genewiz	6265	-	chr14	42310748	42313952
	bibi-genewiz	6419	+	chr14	72994943	72998682
	bibi-genewiz	6419	+	chr15	97548097	97550128
	bibi-genewiz	5979	+	chr12	105307541	105309313
	bibi-genewiz-7	5896	+	chr12	98352668	98354652
	bibi-genewiz-7	5986	+	chr12	98353238	98354652
	bibi-genewiz-7	6419	+	chr12	98353472	98354652
	bibi-genewiz-7	6117	+	chr12	98353081	98354652
	bibi-genewiz-7	5963	+	chr12	98352315	98354652
	bibi-genewiz-7	6419	-	chr6	80648597	80650572
	bibi-genewiz-7	6419	-	chr10	88658065	88659742
	bibi-genewiz-7	6408	+	chr3	74516386	74519483
	bibi-genewiz-7	6408	-	chr16	8032413	8034020
	bibi-genewiz-7	6419	+	chr5	3013268	3015873
	bibi-genewiz-7	6419	+	chr5	3013287	3015873
	bibi-genewiz-7	6419	+	chr5	3013259	3015873
	bibi-genewiz-7	5941	-	chr3	42827416	42831013
	bibi-genewiz-7	5960	-	chr5	3012611	3015873
	bibi-genewiz-7	6181	-	chr7	129566704	129569341
	bibi-genewiz-7	6419	-	chr11	103396446	103397900
	bibi-genewiz-7	6419	-	chr13	77605319	77608005
	bibi-genewiz-7	6179	-	chr15	90634687	90636467
	bibi-genewiz-7	6419	-	chr6	124971926	124974069
	bibi-genewiz-7	6140	+	chr12	98352673	98354653
	bibi-genewiz-7	6408	+	chr4	28419154	28421915
	bibi-genewiz-7	6408	-	chr4	28409846	28412144
	bibi-genewiz-6	6419	+	chr7	33551160	33552119
	bibi-genewiz-6	6419	+	chr12	98353421	98354652
	bibi-genewiz-6	6419	+	chr6	80648576	80650572
	bibi-genewiz-6	6419	+	chr12	98353041	98354650
	bibi-genewiz-6	6241	+	chr12	98353625	98354652
	bibi-genewiz-6	6408	+	chr16	20580091	20582921
	bibi-genewiz-6	6408	-	chr16	8041232	8043649
	bibi-genewiz-6	6179	+	chr4	127006865	127008519
	bibi-genewiz-6	6179	+	chr5	145337153	145338554
	bibi-genewiz-6	5893	+	chr5	3012593	3015873
	bibi-genewiz-6	6419	+	chr9	19717637	19720568
	bibi-genewiz-6	6419	+	chr10	31095826	31099508
	bibi-genewiz-6	6178	+	chr9	39199758	39204732
	bibi-genewiz-6	6419	+	chr5	146530148	146530935
	bibi-genewiz-6	6179	+	chr3	140718571	140720097
	bibi-genewiz-6	6419	-	chr18	36988652	36990162
	bibi-genewiz-6	6181	-	chr1	181261748	181263525
	bibi-genewiz-6	6408	-	chr5	6191391	6193669
	bibi-genewiz-6	6419	-	chr5	72066905	72069672
	bibi-genewiz-6	6419	-	chr5	3013177	3015873
	bibi-genewiz-6	6408	+	chr4	28419154	28420445
	bibi-genewiz-6	6408	+	chr4	28419154	28421573
	bibi-genewiz-6	6408	+	chr4	28410601	28412144
	bibi-genewiz-6	6408	+	chr4	28419154	28420414
	bibi-genewiz-6	6408	+	chr4	28410526	28412144
	bibi-genewiz-6	6408	+	chr4	28410331	28412144
	bibi-genewiz-6	5923	+	chr4	28409357	28412144
	bibi-genewiz-6	6136	+	chr6	135137641	135140112
	bibi-genewiz-6	6106	-	chr9	18108662	18113070
	bibi-genewiz-6	6080	-	chr17	65165383	65169143
	bibi-genewiz-3	6419	+	chr7	33551160	33552119
	bibi-genewiz-3	6419	+	chr7	33551160	33552119
	bibi-genewiz-3	5917	+	chr10	12808345	12810938
	bibi-genewiz-3	6419	+	chr7	33551160	33552119
	bibi-genewiz-3	6369	+	chr12	98353887	98354652
	bibi-genewiz-3	6067	+	chr12	98353464	98354652
	bibi-genewiz-3	6408	-	chr7	50230297	50232353
	bibi-genewiz-3	6179	+	chr10	70788516	70791384
	bibi-genewiz-3	6179	+	chr17	76510328	76512661
	bibi-genewiz-3	6181	+	chr3	26342449	26346857
	bibi-genewiz-3	6119	+	chr14	110466978	110469658
	bibi-genewiz-3	6179	+	chr17	13239444	13242351
	bibi-genewiz-3	6419	+	chr12	3328240	3330821
	bibi-genewiz-3	6419	+	chr5	3013194	3015873
	bibi-genewiz-3	6419	-	chr6	124972568	124974069
	bibi-genewiz-3	6419	-	chr1	7992402	7993667
	bibi-genewiz-3	6408	+	chr4	28419154	28420387
	bibi-genewiz-3	6268	-	chr13	22122194	22123994
	bibi-genewiz-3	6419	-	chr17	53962081	53964515
	bibi-genewiz-3	5932	-	chr16	90199389	90203220
	bibi-genewiz-3	6113	-	chr11	46770934	46774068
	bibi-genewiz-3	6083	+	chr7	124443353	124447768
	bibi-genewiz-3	6070	-	chr8	16903466	16906446
	bibi-genewiz-3	6067	-	chr9	115075489	115078026
	bibi-genewiz-3	5989	+	chr1	137932764	137936030
f	bluma-f11	6408	-	chr4	28408566	28412144
	bluma-f11	6419	-	chr8	125625937	125629323
	bluma-f11	6408	+	chr10	20007507	20010633
	bluma-f11	5911	-	chr6	46111615	46114706
	bluma-f11	6417	+	chr5	89007975	89011014
	bluma-f11	6480	-	chr8	3894246	3897278
	bluma-f11	6419	-	chr5	3013172	3015873
	bluma-f11	6419	+	chr13	116575444	116578049
	bluma-f11	6181	-	chr3	26344270	26346857
	bluma-f11	6419	-	chr18	83178291	83180757
	bluma-f11	6419	-	chr10	88658065	88660483
j	bluma-f11	6419	-	chr4	143642477	143644879
	bluma-f11	6419	+	chr8	48196016	48198225
	bluma-f11	6179	-	chr5	81384803	81386997
	bluma-f11	6179	-	chr13	102824911	102827104
	bluma-f11	6181	+	chr3	145163534	145165532
j	bluma-f11	6408	-	chr4	146443401	146445355
	bluma-f11	6181	-	chr10	88661737	88662790
f	bluma-f11	6408	+	chr4	28419154	28420483
	bluma-f11	5969	+	chr1	104364909	104366283
	bluma-f11	5871	-	chr17	61558673	61560286
	bluma-f11	6181	+	chr11	115555682	115557441
	bluma-f11	6419	-	chr7	106307841	106309804
	bluma-f11	6419	+	chr2	74435668	74437679
	bluma-f11	6181	+	chr4	51900080	51902121
f	bluma-f11	6408	+	chr4	28419154	28421237
	bluma-f11	6179	+	chr6	106744432	106746543
	bluma-f11	6035	+	chr12	98352110	98354652
	bluma-f11	6419	-	chr13	116575458	116578049
f	bluma-f11	6408	+	chr4	28419154	28421778
	bluma-f11	6181	-	chr7	129556857	129559567
	bluma-f11	6419	+	chr5	3013077	3015873
j	bluma-f11	6181	-	chr4	147830658	147833501
f	bluma-f11	6408	+	chr4	28419154	28422013
	bluma-f11	6419	+	chr5	3013003	3015873
	bluma-f11	6408	+	chr3	9738324	9741194
	bluma-f11	6417	-	chr18	26995359	26998332
	bluma-f11	6333	+	chr10	99348942	99351958
f	bluma-f11	6408	+	chr4	28419154	28422231
j	bluma-f11	6181	-	chr4	147830374	147833501
f	bluma-f11	6408	+	chr4	28408907	28412144
	bluma-f11	6419	+	chr5	3012478	3015873
f	bluma-f11	6408	+	chr4	28419154	28422564
	bluma-f11	6419	+	chr14	14329687	14333106
f	bluma-f11	6408	+	chr4	28419154	28422614
	bluma-f11	6408	+	chr16	82590600	82594111
	bluma-f11	6406	-	chr9	115074514	115078026
f	bluma-f11	6408	+	chr4	28419154	28422742
f	bluma-f11	6408	+	chr4	28408366	28412144
f	bluma-f11	6408	+	chr4	28419154	28423039
	bluma-f11	6419	+	chr13	37032562	37036722
	bluma-f11	6179	-	chr17	81152206	81156414
	bluma-f11	6129	+	chr2	158298819	158303126
	bluma-f11	6057	-	chr17	9776230	9780578
f	bluma-f11	6067	+	chr4	28407561	28412144
	bluma-f11	6035	+	chr8	71342564	71347205
	bluma-f11	6218	+	chr5	3010695	3015873
	bluma-f11	6082	-	chr8	116758133	116763683
	bluma-f11	6128	-	chr13	72315758	72321428
	bluma-f12	6178	+	chr15	98649584	98653630
	bluma-f12	5992	-	chr7	78152953	78156079
	bluma-f12	6419	+	chr10	33734974	33737831
	bluma-f12	6179	+	chr12	33982267	33985080
	bluma-f12	6480	+	chr19	34138250	34140747
	bluma-f12	6419	-	chr13	5242064	5244526
	bluma-f12	5905	+	chr3	23180784	23183232
	bluma-f12	5900	+	chr12	98352239	98354652
	bluma-f12	6181	-	chr6	5605770	5608057
	bluma-f12	6096	-	chr6	64161620	64163797
g	bluma-f12	6408	+	chr4	28419154	28421320
	bluma-f12	6245	+	chr12	98352611	98354652
	bluma-f12	6181	-	chr16	38721476	38723387
g	bluma-f12	6408	+	chr4	28410236	28412144
	bluma-f12	6408	-	chr10	56922616	56924454
	bluma-f12	6410	+	chr3	122298450	122300097
	bluma-f12	6268	+	chr8	90086071	90087695
	bluma-f12	6179	-	chr14	84862260	84863871
	bluma-f12	6405	+	chr1	104364915	104366283
	bluma-f12	6179	+	chr10	70798540	70799849
	bluma-f12	6410	+	chr8	116895078	116896265
	bluma-f12	6004	+	chr12	42874589	42875647
	bluma-f12	6419	-	chr7	33551160	33552119
	bluma-f12	6419	-	chr12	98353900	98354652
	bluma-f12	6408	-	chr12	42874589	42875647
	bluma-f12	6419	-	chr12	98353560	98354652
g	bluma-f12	6408	-	chr4	28410862	28412144
	bluma-f12	6022	-	chr12	98353291	98354652
	bluma-f12	6225	-	chr1	104364889	104366283
g	bluma-f12	6408	-	chr4	28410748	28412144
	bluma-f12	6480	+	chr2	160630372	160631807
g	bluma-f12	6408	-	chr4	28410410	28412144
	bluma-f12	6402	+	chr12	65025374	65027185
	bluma-f12	6179	+	chr10	22521087	22523259
	bluma-f12	6419	-	chr6	124971874	124974069
	bluma-f12	6179	+	chr15	31154851	31157164
	bluma-f12	6419	-	chr13	37034368	37036722
g	bluma-f12	6408	-	chr4	28419154	28421607
k	bluma-f12	6268	+	chr4	145889096	145891553
	bluma-f12	6419	+	chr10	23868435	23871326
k	bluma-f12	6419	+	chr4	143981009	143983958
	bluma-f12	6408	+	chr1	148463911	148467160
	bluma-f12	6179	-	chr8	16893029	16896360
	bluma-f12	6207	-	chr5	3012393	3015873
	bluma-f12	6018	+	chr3	82951622	82955188
	bluma-f12	6356	+	chr2	114034305	114037890
	bluma-f12	6179	+	chr15	90632106	90636467
