# Supplementary material for: Neuron-specific chromosomal megadomain organization is adaptive to recent retrotransposon expansions
Source: Nat Commun. 2021 Dec 13;12:7243. doi: 10.1038/s41467-021-26862-z (PMC8669064; doi:10.1038/s41467-021-26862-z)
Supplement: Supplementary file 16 — Supplementary Data S13 [file 41467_2021_26862_MOESM16_ESM.xlsx]

## Sheet: S13
Supplementary Data S13. Differential trans interactions Setdb1-deficient and control neurons with wildtype Setdb1 levels (n=4/group, 1Mb resolution, padj < 0.05)
segpair	seg1	seg2	baseMean	log2FoldChange	lfcSE	stat	pvalue	padj	seg1chr	seg1start	seg1end	seg1mid	seg2chr	seg2start	seg2end	seg2mid	WT1	WT2	WT3	WT4	KO1	KO2	KO3	KO4
891_2381	891	2381	85.625	3.13652	0.255196	12.2906	1.02e-34	1.2e-29	6	41000000	42000000	41500000	18	60000000	61000000	60500000	3	3	6	10	190	172	171	130
892_2381	892	2381	155.625	3.11256	0.264102	11.7854	4.64e-32	2.73e-27	6	42000000	43000000	42500000	18	60000000	61000000	60500000	6	8	10	8	332	287	312	282
373_1167	373	1167	137.625	2.55943	0.275379	9.29419	1.48e-20	4.36e-16	2	176000000	177000000	176500000	8	21000000	22000000	21500000	11	0	5	0	545	14	524	2
893_2381	893	2381	31	2.32832	0.250114	9.30905	1.29e-20	4.36e-16	6	43000000	44000000	43500000	18	60000000	61000000	60500000	6	5	7	3	62	47	64	54
1020_2104	1020	2104	18.5	-2.22035	0.273597	-8.11541	4.84e-16	1.14e-11	7	20000000	21000000	20500000	15	82000000	83000000	82500000	80	11	48	5	2	1	0	1
285_663	285	663	26.25	2.00044	0.267441	7.47994	7.44e-14	1.46e-09	2	88000000	89000000	88500000	4	122000000	123000000	122500000	1	7	3	6	30	103	9	51
1010_1679	1010	1679	30.75	-1.7232	0.241365	-7.1394	9.37e-13	1.58e-08	7	10000000	11000000	10500000	12	24000000	25000000	24500000	60	51	56	39	10	9	10	11
1679_2244	1679	2244	40	-1.60805	0.230991	-6.96152	3.37e-12	4.95e-08	12	24000000	25000000	24500000	17	18000000	19000000	18500000	75	52	83	49	19	10	21	11
1674_1941	1674	1941	33	1.69949	0.244864	6.94053	3.91e-12	5.11e-08	12	19000000	20000000	19500000	14	44000000	45000000	44500000	8	5	15	15	60	45	56	60
2245_2358	2245	2358	23	-1.67144	0.253297	-6.59873	4.15e-11	4.21e-07	17	19000000	20000000	19500000	18	37000000	38000000	37500000	44	30	45	36	12	4	10	3
1674_1940	1674	1940	57.75	1.5344	0.232389	6.6027	4.04e-11	4.21e-07	12	19000000	20000000	19500000	14	43000000	44000000	43500000	30	20	21	21	69	87	97	117
1675_1941	1675	1941	22.625	1.69545	0.257141	6.59347	4.3e-11	4.21e-07	12	20000000	21000000	20500000	14	44000000	45000000	44500000	8	3	7	8	25	43	39	48
1295_2358	1295	2358	45.5	-1.50352	0.229794	-6.5429	6.03e-11	5.46e-07	9	19000000	20000000	19500000	18	37000000	38000000	37500000	85	67	59	78	16	18	22	19
1106_1938	1106	1938	26.5	1.68671	0.260506	6.47476	9.5e-11	7.98e-07	7	106000000	107000000	106500000	14	41000000	42000000	41500000	15	3	4	8	59	23	47	53
2130_2357	2130	2357	55.875	-1.43623	0.222813	-6.44589	1.15e-10	9.02e-07	16	3000000	4000000	3500000	18	36000000	37000000	36500000	107	81	90	70	25	22	31	21
2248_2358	2248	2358	34.125	-1.51867	0.235996	-6.43514	1.23e-10	9.08e-07	17	22000000	23000000	22500000	18	37000000	38000000	37500000	59	42	58	60	15	13	12	14
1679_2245	1679	2245	37.25	-1.54768	0.241653	-6.40457	1.51e-10	1.04e-06	12	24000000	25000000	24500000	17	19000000	20000000	19500000	49	47	83	63	17	17	10	12
1838_2358	1838	2358	31.75	-1.53276	0.239883	-6.3896	1.66e-10	1.09e-06	13	62000000	63000000	62500000	18	37000000	38000000	37500000	65	42	48	50	12	9	18	10
2244_2358	2244	2358	25.125	-1.61884	0.254172	-6.36907	1.9e-10	1.18e-06	17	18000000	19000000	18500000	18	37000000	38000000	37500000	50	31	52	36	6	4	8	14
1018_1672	1018	1672	26.625	-1.58165	0.249154	-6.34808	2.18e-10	1.28e-06	7	18000000	19000000	18500000	12	17000000	18000000	17500000	55	37	38	46	5	9	14	9
686_2358	686	2358	28.125	-1.57934	0.249508	-6.3298	2.45e-10	1.38e-06	4	145000000	146000000	145500000	18	37000000	38000000	37500000	43	51	37	55	7	4	11	17
1938_2358	1938	2358	19.25	-1.66842	0.265456	-6.2851	3.28e-10	1.68e-06	14	41000000	42000000	41500000	18	37000000	38000000	37500000	53	23	25	33	5	7	3	5
1769_1938	1769	1938	40.625	1.50051	0.238683	6.28663	3.24e-10	1.68e-06	12	114000000	115000000	114500000	14	41000000	42000000	41500000	11	14	13	27	43	77	70	70
2246_2358	2246	2358	26.5	-1.56376	0.250173	-6.25072	4.09e-10	2e-06	17	20000000	21000000	20500000	18	37000000	38000000	37500000	47	24	56	48	12	9	9	7
1023_1679	1023	1679	30.125	-1.55531	0.249609	-6.23099	4.63e-10	2.06e-06	7	23000000	24000000	23500000	12	24000000	25000000	24500000	72	44	53	30	6	13	13	10
807_2358	807	2358	32.75	-1.46585	0.235371	-6.22783	4.73e-10	2.06e-06	5	109000000	110000000	109500000	18	37000000	38000000	37500000	62	50	52	44	15	13	12	14
1483_2358	1483	2358	49	-1.43223	0.229981	-6.2276	4.74e-10	2.06e-06	10	82000000	83000000	82500000	18	37000000	38000000	37500000	93	61	67	86	20	21	19	25
2247_2358	2247	2358	27.25	-1.50707	0.242694	-6.20977	5.31e-10	2.17e-06	17	21000000	22000000	21500000	18	37000000	38000000	37500000	41	39	45	51	12	11	10	9
890_2381	890	2381	28.875	1.53353	0.247002	6.20859	5.35e-10	2.17e-06	6	40000000	41000000	40500000	18	60000000	61000000	60500000	13	4	16	10	48	54	50	36
1482_2421	1482	2421	27.375	-1.60686	0.260813	-6.16095	7.23e-10	2.84e-06	10	81000000	82000000	81500000	19	9000000	10000000	9500000	92	12	53	30	11	8	12	1
1672_2244	1672	2244	25	-1.51995	0.247945	-6.13016	8.78e-10	3.23e-06	12	17000000	18000000	17500000	17	18000000	19000000	18500000	37	32	49	45	12	7	10	8
654_1938	654	1938	43.5	1.47523	0.240525	6.13337	8.6e-10	3.23e-06	4	113000000	114000000	113500000	14	41000000	42000000	41500000	17	9	25	19	63	72	97	46
803_1841	803	1841	35.125	-1.45897	0.240055	-6.07767	1.22e-09	4.35e-06	5	105000000	106000000	105500000	13	65000000	66000000	65500000	58	56	67	43	8	19	16	14
686_1903	686	1903	44	1.56146	0.259408	6.01932	1.75e-09	6.06e-06	4	145000000	146000000	145500000	14	6000000	7000000	6500000	13	17	17	8	151	30	56	60
1674_2358	1674	2358	44.125	-1.39955	0.233905	-5.98341	2.19e-09	7.14e-06	12	19000000	20000000	19500000	18	37000000	38000000	37500000	45	90	75	66	15	22	20	20
799_1902	799	1902	29.125	1.56544	0.261431	5.98799	2.12e-09	7.14e-06	5	101000000	102000000	101500000	14	5000000	6000000	5500000	1	25	2	7	14	84	6	94
653_1940	653	1940	42.625	1.44363	0.241472	5.97845	2.25e-09	7.17e-06	4	112000000	113000000	112500000	14	43000000	44000000	43500000	9	16	20	25	51	65	88	67
662_982	662	982	37.5	1.40851	0.23642	5.95766	2.56e-09	7.93e-06	4	121000000	122000000	121500000	6	132000000	133000000	132500000	13	17	12	20	30	82	36	90
1031_1679	1031	1679	34.625	-1.38179	0.23354	-5.91674	3.28e-09	9.91e-06	7	31000000	32000000	31500000	12	24000000	25000000	24500000	66	44	59	47	15	18	16	12
1677_1940	1677	1940	55.5	1.50315	0.25513	5.8917	3.82e-09	1.12e-05	12	22000000	23000000	22500000	14	43000000	44000000	43500000	20	24	11	25	35	121	123	85
1038_1672	1038	1672	30.75	-1.4045	0.239966	-5.8529	4.83e-09	1.39e-05	7	38000000	39000000	38500000	12	17000000	18000000	17500000	65	39	46	44	11	10	18	13
1167_2358	1167	2358	41.625	-1.42286	0.243361	-5.8467	5.01e-09	1.41e-05	8	21000000	22000000	21500000	18	37000000	38000000	37500000	68	60	51	85	18	9	27	15
686_1838	686	1838	57.125	-1.30792	0.224424	-5.82789	5.61e-09	1.54e-05	4	145000000	146000000	145500000	13	62000000	63000000	62500000	81	88	92	86	20	28	35	27
1900_2423	1900	2423	41.75	1.5301	0.263188	5.81369	6.11e-09	1.63e-05	14	3000000	4000000	3500000	19	11000000	12000000	11500000	19	11	15	9	62	22	84	112
663_908	663	908	41.125	1.38724	0.239515	5.79185	6.96e-09	1.82e-05	4	122000000	123000000	122500000	6	58000000	59000000	58500000	11	16	24	19	82	39	76	62
2146_2358	2146	2358	61.625	-1.28642	0.22297	-5.76946	7.95e-09	2.04e-05	16	19000000	20000000	19500000	18	37000000	38000000	37500000	96	97	79	100	35	28	33	25
1903_2244	1903	2244	22	1.51952	0.263825	5.75958	8.43e-09	2.11e-05	14	6000000	7000000	6500000	17	18000000	19000000	18500000	7	2	11	8	20	43	53	32
1165_2358	1165	2358	36.25	-1.36798	0.237771	-5.75334	8.75e-09	2.15e-05	8	19000000	20000000	19500000	18	37000000	38000000	37500000	71	51	46	58	13	15	13	23
1843_2130	1843	2130	52	-1.30261	0.226776	-5.74403	9.24e-09	2.18e-05	13	67000000	68000000	67500000	16	3000000	4000000	3500000	97	82	64	73	27	24	29	20
662_1940	662	1940	32.25	1.39775	0.243287	5.7453	9.18e-09	2.18e-05	4	121000000	122000000	121500000	14	43000000	44000000	43500000	19	4	19	13	49	43	61	50
1770_2358	1770	2358	31.875	-1.35067	0.236981	-5.6995	1.2e-08	2.77e-05	12	115000000	116000000	115500000	18	37000000	38000000	37500000	39	55	57	47	12	14	14	17
1014_1678	1014	1678	83.75	-1.36437	0.240058	-5.6835	1.32e-08	2.99e-05	7	14000000	15000000	14500000	12	23000000	24000000	23500000	182	70	141	132	34	31	44	36
1837_2358	1837	2358	32.125	-1.38477	0.244128	-5.67231	1.41e-08	3.08e-05	13	61000000	62000000	61500000	18	37000000	38000000	37500000	65	37	48	53	7	13	19	15
1149_2358	1149	2358	62.25	-1.2573	0.221669	-5.67197	1.41e-08	3.08e-05	8	3000000	4000000	3500000	18	37000000	38000000	37500000	92	99	88	94	30	25	38	32
1679_1842	1679	1842	42.875	-1.36668	0.241379	-5.66195	1.5e-08	3.2e-05	12	24000000	25000000	24500000	13	66000000	67000000	66500000	38	61	69	101	13	25	19	17
1842_2358	1842	2358	29.25	-1.4167	0.251559	-5.6317	1.78e-08	3.75e-05	13	66000000	67000000	66500000	18	37000000	38000000	37500000	28	41	32	88	10	17	8	10
1294_2358	1294	2358	32.5	-1.40928	0.250685	-5.62169	1.89e-08	3.81e-05	9	18000000	19000000	18500000	18	37000000	38000000	37500000	76	55	29	48	14	8	17	13
1678_1844	1678	1844	43.5	-1.3524	0.240636	-5.62012	1.91e-08	3.81e-05	12	23000000	24000000	23500000	13	68000000	69000000	68500000	98	66	44	63	22	18	24	13
890_1904	890	1904	20.25	1.49786	0.266306	5.62459	1.86e-08	3.81e-05	6	40000000	41000000	40500000	14	7000000	8000000	7500000	9	2	9	5	54	33	42	8
1678_2358	1678	2358	32.25	-1.33376	0.238195	-5.59944	2.15e-08	4.22e-05	12	23000000	24000000	23500000	18	37000000	38000000	37500000	41	59	51	49	17	17	15	9
1010_1672	1010	1672	19.25	-1.45056	0.260529	-5.56773	2.58e-08	4.98e-05	7	10000000	11000000	10500000	12	17000000	18000000	17500000	17	34	39	37	6	6	6	9
1843_2244	1843	2244	22.375	-1.49762	0.269268	-5.56182	2.67e-08	5.07e-05	13	67000000	68000000	67500000	17	18000000	19000000	18500000	84	13	28	29	6	4	7	8
1032_1673	1032	1673	44.875	-1.33521	0.240983	-5.5407	3.01e-08	5.63e-05	7	32000000	33000000	32500000	12	18000000	19000000	18500000	96	59	55	69	13	30	20	17
663_2358	663	2358	21.125	-1.4186	0.256225	-5.53653	3.09e-08	5.67e-05	4	122000000	123000000	122500000	18	37000000	38000000	37500000	26	27	51	33	10	6	10	6
1674_2357	1674	2357	18.125	-1.43741	0.259848	-5.53174	3.17e-08	5.74e-05	12	19000000	20000000	19500000	18	36000000	37000000	36500000	30	32	34	23	5	6	11	4
1678_1838	1678	1838	63.625	-1.29825	0.235196	-5.51985	3.39e-08	6.05e-05	12	23000000	24000000	23500000	13	62000000	63000000	62500000	121	67	90	112	22	36	35	26
792_1838	792	1838	67.875	-1.22695	0.223165	-5.49794	3.84e-08	6.75e-05	5	94000000	95000000	94500000	13	62000000	63000000	62500000	97	119	80	107	23	43	28	46
2243_2358	2243	2358	36.125	-1.32189	0.240982	-5.48544	4.12e-08	7.14e-05	17	17000000	18000000	17500000	18	37000000	38000000	37500000	69	57	48	49	19	14	26	7
709_1165	709	1165	21.75	1.38762	0.253416	5.47564	4.36e-08	7.44e-05	5	11000000	12000000	11500000	8	19000000	20000000	19500000	6	13	4	12	34	31	30	44
1902_2266	1902	2266	43	1.38658	0.253488	5.47003	4.5e-08	7.57e-05	14	5000000	6000000	5500000	17	40000000	41000000	40500000	13	8	44	4	133	28	84	30
1678_1940	1678	1940	61.125	1.43298	0.26241	5.46083	4.74e-08	7.86e-05	12	23000000	24000000	23500000	14	43000000	44000000	43500000	26	37	8	16	155	116	68	63
1400_2358	1400	2358	22	-1.35092	0.249071	-5.42382	5.83e-08	9.54e-05	9	124000000	124595110	124297555	18	37000000	38000000	37500000	40	34	33	32	12	7	9	9
1041_2358	1041	2358	17.875	-1.40413	0.25956	-5.40966	6.31e-08	0.000101816	7	41000000	42000000	41500000	18	37000000	38000000	37500000	37	20	39	21	8	8	6	4
1041_1676	1041	1676	50.5	-1.2541	0.232385	-5.39664	6.79e-08	0.00010801	7	41000000	42000000	41500000	12	21000000	22000000	21500000	104	59	72	71	22	31	20	25
973_1483	973	1483	27.125	-1.40123	0.260014	-5.38907	7.08e-08	0.000109809	6	123000000	124000000	123500000	10	82000000	83000000	82500000	92	25	40	22	11	8	8	11
1838_2246	1838	2246	33	-1.27959	0.23745	-5.38888	7.09e-08	0.000109809	13	62000000	63000000	62500000	17	20000000	21000000	20500000	63	44	48	47	13	21	12	16
200_792	200	792	23	-1.36805	0.254369	-5.3782	7.52e-08	0.000115015	2	3000000	4000000	3500000	5	94000000	95000000	94500000	38	42	28	39	11	7	3	16
1166_1941	1166	1941	32.375	1.28402	0.240218	5.34525	9.03e-08	0.000136261	8	20000000	21000000	20500000	14	44000000	45000000	44500000	17	20	10	13	43	57	59	40
688_1844	688	1844	38.75	-1.2474	0.233836	-5.3345	9.58e-08	0.000142755	4	147000000	148000000	147500000	13	68000000	69000000	68500000	61	57	56	60	19	20	10	27
663_1939	663	1939	42.75	1.36766	0.257153	5.31848	1.05e-07	0.000153961	4	122000000	123000000	122500000	14	42000000	43000000	42500000	22	18	11	11	144	37	72	27
1673_2358	1673	2358	42.625	-1.23701	0.233168	-5.30525	1.13e-07	0.000163513	12	18000000	19000000	18500000	18	37000000	38000000	37500000	53	64	80	60	19	30	17	18
1838_2357	1838	2357	18.25	-1.38075	0.262401	-5.26201	1.42e-07	0.000202082	13	62000000	63000000	62500000	18	36000000	37000000	36500000	38	27	25	29	4	4	14	5
1014_1679	1014	1679	32.5	-1.26985	0.24132	-5.26212	1.42e-07	0.000202082	7	14000000	15000000	14500000	12	24000000	25000000	24500000	80	29	48	43	16	11	20	13
1296_2358	1296	2358	34	-1.29573	0.24643	-5.25799	1.46e-07	0.000204086	9	20000000	21000000	20500000	18	37000000	38000000	37500000	69	41	49	52	10	14	11	26
284_1939	284	1939	19	1.35929	0.259262	5.24291	1.58e-07	0.000216345	2	87000000	88000000	87500000	14	42000000	43000000	42500000	14	3	9	4	34	30	39	19
1677_1941	1677	1941	27.25	1.33729	0.255009	5.2441	1.57e-07	0.000216345	12	22000000	23000000	22500000	14	44000000	45000000	44500000	19	6	17	4	40	35	42	55
1483_1837	1483	1837	18.875	-1.34594	0.257172	-5.23362	1.66e-07	0.000222337	10	82000000	83000000	82500000	13	61000000	62000000	61500000	34	27	32	28	9	11	4	6
1041_1679	1041	1679	38.25	-1.30567	0.249392	-5.23542	1.65e-07	0.000222337	7	41000000	42000000	41500000	12	24000000	25000000	24500000	77	44	64	54	6	23	15	23
1032_1674	1032	1674	52.5	-1.30536	0.249728	-5.22712	1.72e-07	0.000227712	7	32000000	33000000	32500000	12	19000000	20000000	19500000	149	62	58	61	18	26	21	25
1003_2358	1003	2358	33.5	-1.23955	0.237332	-5.22283	1.76e-07	0.000230465	7	3000000	4000000	3500000	18	37000000	38000000	37500000	56	45	41	61	21	14	18	12
1315_2358	1315	2358	31.875	-1.22907	0.236123	-5.20522	1.94e-07	0.000237585	9	39000000	40000000	39500000	18	37000000	38000000	37500000	64	36	48	45	15	14	16	17
1679_2242	1679	2242	36.75	-1.21929	0.233903	-5.21282	1.86e-07	0.000237585	12	24000000	25000000	24500000	17	16000000	17000000	16500000	50	45	58	68	18	15	16	24
1769_2358	1769	2358	36.375	-1.19952	0.2303	-5.2085	1.9e-07	0.000237585	12	114000000	115000000	114500000	18	37000000	38000000	37500000	58	58	49	52	15	21	22	16
1042_1673	1042	1673	68.625	-1.18499	0.22728	-5.21379	1.85e-07	0.000237585	7	42000000	43000000	42500000	12	18000000	19000000	18500000	127	80	116	85	30	42	41	28
981_2425	981	2425	28.5	1.27577	0.24508	5.20553	1.93e-07	0.000237585	6	131000000	132000000	131500000	19	13000000	14000000	13500000	19	13	10	10	34	39	60	43
1674_1947	1674	1947	28.875	1.28253	0.246288	5.20745	1.91e-07	0.000237585	12	19000000	20000000	19500000	14	50000000	51000000	50500000	10	9	21	12	32	50	47	50
653_2358	653	2358	18.375	-1.32823	0.255696	-5.19456	2.05e-07	0.000249018	4	112000000	113000000	112500000	18	37000000	38000000	37500000	32	29	32	24	8	8	8	6
1011_1679	1011	1679	26.375	-1.29249	0.248999	-5.19075	2.09e-07	0.000251581	7	11000000	12000000	11500000	12	24000000	25000000	24500000	40	48	49	27	12	10	19	6
1675_1838	1675	1838	62.125	-1.21218	0.233768	-5.18541	2.16e-07	0.000256283	12	20000000	21000000	20500000	13	62000000	63000000	62500000	72	94	102	104	41	18	36	30
1018_1679	1018	1679	30.75	-1.27072	0.245212	-5.18214	2.19e-07	0.000258206	7	18000000	19000000	18500000	12	24000000	25000000	24500000	36	50	45	59	23	13	9	11
1005_2358	1005	2358	21	-1.31794	0.254611	-5.17629	2.26e-07	0.000261209	7	5000000	6000000	5500000	18	37000000	38000000	37500000	22	34	43	34	10	7	10	8
1042_1674	1042	1674	74.625	-1.22528	0.236667	-5.17721	2.25e-07	0.000261209	7	42000000	43000000	42500000	12	19000000	20000000	19500000	173	106	96	77	36	35	36	38
662_1843	662	1843	28.625	-1.2801	0.247915	-5.16345	2.42e-07	0.000277063	4	121000000	122000000	121500000	13	67000000	68000000	67500000	43	35	29	71	12	12	11	16
1826_1903	1826	1903	28.875	1.27563	0.247796	5.14791	2.63e-07	0.000298135	13	50000000	51000000	50500000	14	6000000	7000000	6500000	15	16	8	13	26	52	57	44
1033_1679	1033	1679	29.375	-1.24295	0.241932	-5.13758	2.78e-07	0.000311983	7	33000000	34000000	33500000	12	24000000	25000000	24500000	60	35	50	35	12	18	12	13
687_982	687	982	34.5	1.22916	0.239807	5.12564	2.97e-07	0.000329298	4	146000000	147000000	146500000	6	132000000	133000000	132500000	31	14	13	9	67	40	61	41
2293_2358	2293	2358	29.625	1.20952	0.236219	5.12031	3.05e-07	0.000335568	17	67000000	68000000	67500000	18	37000000	38000000	37500000	19	9	18	13	48	39	54	37
1013_1676	1013	1676	53.875	-1.15988	0.227305	-5.10276	3.35e-07	0.000364832	7	13000000	14000000	13500000	12	21000000	22000000	21500000	111	54	86	68	27	27	29	29
1003_1679	1003	1679	46.25	-1.21624	0.238813	-5.09284	3.53e-07	0.000380936	7	3000000	4000000	3500000	12	24000000	25000000	24500000	52	53	89	85	23	26	14	28
1005_1678	1005	1678	80.75	-1.14275	0.225098	-5.07666	3.84e-07	0.000411062	7	5000000	6000000	5500000	12	23000000	24000000	23500000	140	89	136	109	48	45	40	39
1314_2358	1314	2358	28.25	-1.20514	0.237479	-5.07473	3.88e-07	0.000411509	9	38000000	39000000	38500000	18	37000000	38000000	37500000	49	41	42	38	14	11	18	13
1039_1679	1039	1679	33.125	-1.28813	0.253924	-5.07291	3.92e-07	0.000411764	7	39000000	40000000	39500000	12	24000000	25000000	24500000	81	37	33	57	7	18	17	15
1005_1679	1005	1679	39.125	-1.18835	0.235098	-5.05468	4.31e-07	0.000449082	7	5000000	6000000	5500000	12	24000000	25000000	24500000	49	54	75	56	16	14	23	26
1041_1672	1041	1672	31.25	-1.21243	0.240833	-5.03431	4.8e-07	0.000495189	7	41000000	42000000	41500000	12	17000000	18000000	17500000	58	41	42	48	9	22	15	15
2130_2358	2130	2358	88.5	-1.17792	0.234234	-5.0288	4.94e-07	0.000505205	16	3000000	4000000	3500000	18	37000000	38000000	37500000	163	111	104	149	53	46	41	41
662_920	662	920	17.875	1.35698	0.270307	5.02013	5.16e-07	0.000523974	4	121000000	122000000	121500000	6	70000000	71000000	70500000	8	2	5	6	47	5	60	10
1312_1939	1312	1939	39.625	1.19803	0.238993	5.01284	5.36e-07	0.000539583	9	36000000	37000000	36500000	14	42000000	43000000	42500000	28	9	22	20	62	64	48	64
1675_2358	1675	2358	45.75	-1.19505	0.239408	-4.99169	5.99e-07	0.000597075	12	20000000	21000000	20500000	18	37000000	38000000	37500000	55	54	97	69	20	30	15	26
803_1838	803	1838	30	-1.17589	0.235862	-4.98552	6.18e-07	0.000606536	5	105000000	106000000	105500000	13	62000000	63000000	62500000	39	49	48	43	18	15	16	12
1770_1941	1770	1941	32.375	1.20678	0.242063	4.9854	6.18e-07	0.000606536	12	115000000	116000000	115500000	14	44000000	45000000	44500000	8	13	20	22	36	52	54	54
663_1653	663	1653	30.875	-1.18969	0.239003	-4.9777	6.43e-07	0.000616386	4	122000000	123000000	122500000	11	121000000	122000000	121500000	31	62	31	63	13	17	16	14
1672_2420	1672	2420	34.75	-1.1754	0.236081	-4.97877	6.4e-07	0.000616386	12	17000000	18000000	17500000	19	8000000	9000000	8500000	63	51	45	48	14	25	13	19
2358_2420	2358	2420	45.125	-1.14666	0.23044	-4.97594	6.49e-07	0.000616386	18	37000000	38000000	37500000	19	8000000	9000000	8500000	100	47	78	43	25	25	26	17
1020_2267	1020	2267	21.75	1.28263	0.25774	4.97644	6.48e-07	0.000616386	7	20000000	21000000	20500000	17	41000000	42000000	41500000	3	11	15	7	29	47	23	39
1842_1940	1842	1940	35.375	1.21188	0.24387	4.96934	6.72e-07	0.000632626	13	66000000	67000000	66500000	14	43000000	44000000	43500000	23	19	15	11	32	58	66	59
1658_2358	1658	2358	57.125	-1.11374	0.224294	-4.96555	6.85e-07	0.000639996	12	3000000	4000000	3500000	18	37000000	38000000	37500000	74	90	99	69	26	35	33	31
1769_1941	1769	1941	33	1.20519	0.242897	4.96175	6.99e-07	0.000647517	12	114000000	115000000	114500000	14	44000000	45000000	44500000	17	12	17	18	30	48	64	58
1672_2245	1672	2245	23.875	-1.22031	0.246055	-4.9595	7.07e-07	0.000649943	12	17000000	18000000	17500000	17	19000000	20000000	19500000	33	32	48	33	11	11	10	13
1677_2358	1677	2358	39.5	-1.18803	0.239905	-4.9521	7.34e-07	0.000662941	12	22000000	23000000	22500000	18	37000000	38000000	37500000	30	68	63	77	22	23	12	21
1017_1676	1017	1676	63.125	-1.15607	0.233566	-4.94966	7.43e-07	0.000662941	7	17000000	18000000	17500000	12	21000000	22000000	21500000	98	82	103	91	20	39	46	26
1038_1673	1038	1673	54.625	-1.12969	0.228171	-4.95109	7.38e-07	0.000662941	7	38000000	39000000	38500000	12	18000000	19000000	18500000	100	58	77	85	30	21	32	34
1769_1940	1769	1940	49.875	1.15463	0.233082	4.95376	7.28e-07	0.000662941	12	114000000	115000000	114500000	14	43000000	44000000	43500000	31	16	27	30	54	76	89	76
1005_1838	1005	1838	20	-1.25852	0.254643	-4.9423	7.72e-07	0.000681539	7	5000000	6000000	5500000	13	62000000	63000000	62500000	29	33	30	33	4	13	11	7
1215_1483	1215	1483	41.75	-1.10504	0.223631	-4.94135	7.76e-07	0.000681539	8	69000000	70000000	69500000	10	82000000	83000000	82500000	55	69	55	63	19	28	22	23
1673_1838	1673	1838	62	-1.13465	0.229875	-4.93596	7.98e-07	0.00069543	12	18000000	19000000	18500000	13	62000000	63000000	62500000	66	81	107	110	26	32	38	36
655_2358	655	2358	19.25	-1.25107	0.253874	-4.9279	8.31e-07	0.000719399	4	114000000	115000000	114500000	18	37000000	38000000	37500000	33	27	27	33	7	8	11	8
1838_2248	1838	2248	43.5	-1.12871	0.229522	-4.91766	8.76e-07	0.000751605	13	62000000	63000000	62500000	17	22000000	23000000	22500000	58	59	62	76	19	25	31	18
2358_2437	2358	2437	23.75	1.24962	0.254169	4.91648	8.81e-07	0.000751605	18	37000000	38000000	37500000	19	25000000	26000000	25500000	10	10	15	7	39	54	28	27
1482_2248	1482	2248	35.875	-1.12423	0.228977	-4.90977	9.12e-07	0.000772159	10	81000000	82000000	81500000	17	22000000	23000000	22500000	53	46	56	55	21	22	17	17
1677_1842	1677	1842	100.125	-1.2566	0.256192	-4.90491	9.35e-07	0.000785903	12	22000000	23000000	22500000	13	66000000	67000000	66500000	83	119	211	213	41	38	50	46
1679_1837	1679	1837	50.75	-1.16835	0.23831	-4.90268	9.45e-07	0.000789247	12	24000000	25000000	24500000	13	61000000	62000000	61500000	70	58	90	84	20	21	45	18
1676_1843	1676	1843	49.25	-1.23888	0.252845	-4.89976	9.6e-07	0.000795404	12	21000000	22000000	21500000	13	67000000	68000000	67500000	162	53	48	44	27	19	26	15
1151_1902	1151	1902	19	-1.31692	0.269709	-4.88272	1.05e-06	0.000861289	8	5000000	6000000	5500000	14	5000000	6000000	5500000	2	82	4	40	1	13	2	8
1838_2244	1838	2244	32.5	-1.12942	0.23172	-4.87409	1.09e-06	0.000893563	13	62000000	63000000	62500000	17	18000000	19000000	18500000	54	48	45	44	15	19	18	17
1011_1675	1011	1675	74.75	-1.09877	0.225927	-4.86337	1.15e-06	0.000936859	7	11000000	12000000	11500000	12	20000000	21000000	20500000	154	81	108	92	43	39	43	38
982_1769	982	1769	35.875	1.10951	0.228226	4.86145	1.17e-06	0.000939509	6	132000000	133000000	132500000	12	114000000	115000000	114500000	19	19	24	16	53	52	57	47
374_1836	374	1836	19.5	-1.27931	0.263763	-4.85023	1.23e-06	0.00098746	2	177000000	178000000	177500000	13	60000000	61000000	60500000	43	33	26	23	11	8	1	11
806_2358	806	2358	24	-1.19519	0.24676	-4.84355	1.28e-06	0.000995328	5	108000000	109000000	108500000	18	37000000	38000000	37500000	50	33	32	31	15	9	10	12
1023_1837	1023	1837	27.5	-1.17023	0.241575	-4.84418	1.27e-06	0.000995328	7	23000000	24000000	23500000	13	61000000	62000000	61500000	38	49	43	35	11	11	19	14
1026_1679	1026	1679	29	-1.15134	0.237614	-4.84544	1.26e-06	0.000995328	7	26000000	27000000	26500000	12	24000000	25000000	24500000	46	35	49	42	16	10	22	12
653_1941	653	1941	28.125	1.20151	0.248075	4.84333	1.28e-06	0.000995328	4	112000000	113000000	112500000	14	44000000	45000000	44500000	9	21	10	14	26	43	55	47
1018_1676	1018	1676	66	-1.10446	0.228458	-4.83442	1.34e-06	0.00103413	7	18000000	19000000	18500000	12	21000000	22000000	21500000	112	81	94	97	24	45	39	36
1679_1843	1679	1843	36.75	-1.11716	0.231331	-4.82926	1.37e-06	0.00105432	12	24000000	25000000	24500000	13	67000000	68000000	67500000	51	48	70	46	24	12	23	20
1166_2358	1166	2358	34.875	-1.11316	0.230981	-4.81928	1.44e-06	0.00110127	8	20000000	21000000	20500000	18	37000000	38000000	37500000	42	60	54	48	19	17	17	22
1060_1678	1060	1678	50.625	-1.16732	0.242445	-4.81476	1.47e-06	0.00111192	7	60000000	61000000	60500000	12	23000000	24000000	23500000	119	55	67	64	18	34	30	18
2243_2357	2243	2357	26.375	-1.16571	0.242101	-4.81497	1.47e-06	0.00111192	17	17000000	18000000	17500000	18	36000000	37000000	36500000	43	35	37	43	13	9	19	12
684_1940	684	1940	34.625	1.17806	0.24474	4.81351	1.48e-06	0.00111192	4	143000000	144000000	143500000	14	43000000	44000000	43500000	23	10	12	23	42	57	69	41
1031_1677	1031	1677	49.375	-1.1822	0.245806	-4.80949	1.51e-06	0.0011273	7	31000000	32000000	31500000	12	22000000	23000000	22500000	92	40	77	90	33	21	14	28
1483_2130	1483	2130	42.25	-1.11998	0.233076	-4.80521	1.55e-06	0.00114445	10	82000000	83000000	82500000	16	3000000	4000000	3500000	74	50	47	77	19	23	26	22
971_1482	971	1482	18.25	-1.25836	0.262104	-4.80101	1.58e-06	0.00116141	6	121000000	122000000	121500000	10	81000000	82000000	81500000	52	15	31	19	8	8	7	6
654_1020	654	1020	53.125	1.14372	0.238405	4.7974	1.61e-06	0.00117518	4	113000000	114000000	113500000	7	20000000	21000000	20500000	28	22	16	44	68	113	67	67
654_2358	654	2358	18.5	-1.22513	0.255461	-4.79575	1.62e-06	0.0011776	4	113000000	114000000	113500000	18	37000000	38000000	37500000	27	31	27	30	10	6	6	11
1005_1677	1005	1677	79.375	-1.07188	0.223569	-4.7944	1.63e-06	0.00117826	7	5000000	6000000	5500000	12	22000000	23000000	22500000	107	115	111	123	43	40	38	58
662_2358	662	2358	18.875	-1.22142	0.254886	-4.79204	1.65e-06	0.00118499	4	121000000	122000000	121500000	18	37000000	38000000	37500000	25	26	33	33	8	10	6	10
2249_2358	2249	2358	24.125	-1.17931	0.246344	-4.78724	1.69e-06	0.0011992	17	23000000	24000000	23500000	18	37000000	38000000	37500000	30	31	46	39	11	12	15	9
1679_2247	1679	2247	54.5	-1.08787	0.227303	-4.786	1.7e-06	0.0011992	12	24000000	25000000	24500000	17	21000000	22000000	21500000	99	81	80	56	33	22	30	35
1676_1838	1676	1838	49.125	-1.07621	0.224828	-4.7868	1.69e-06	0.0011992	12	21000000	22000000	21500000	13	62000000	63000000	62500000	63	65	71	84	29	35	22	24
685_1679	685	1679	56.625	-1.04396	0.218483	-4.77821	1.77e-06	0.00123919	4	144000000	145000000	144500000	12	24000000	25000000	24500000	74	90	75	83	33	31	28	39
1287_2451	1287	2451	27.75	-1.12859	0.236747	-4.76706	1.87e-06	0.00130204	9	11000000	12000000	11500000	19	39000000	40000000	39500000	45	39	43	37	15	16	13	14
1838_2130	1838	2130	80.75	-1.12612	0.236512	-4.76137	1.92e-06	0.00131538	13	62000000	63000000	62500000	16	3000000	4000000	3500000	151	117	101	107	32	44	61	33
807_1843	807	1843	34.25	-1.09225	0.229409	-4.76113	1.93e-06	0.00131538	5	109000000	110000000	109500000	13	67000000	68000000	67500000	47	47	50	55	20	21	17	17
1043_1676	1043	1676	43.125	-1.09112	0.229213	-4.76028	1.93e-06	0.00131538	7	43000000	44000000	43500000	12	21000000	22000000	21500000	73	48	74	56	18	27	30	19
1672_2239	1672	2239	81.5	-1.08605	0.227988	-4.76363	1.9e-06	0.00131538	12	17000000	18000000	17500000	17	13000000	14000000	13500000	119	112	130	111	34	46	59	41
1017_1679	1017	1679	30.625	-1.15281	0.242424	-4.75535	1.98e-06	0.00133516	7	17000000	18000000	17500000	12	24000000	25000000	24500000	65	33	41	44	13	13	25	11
982_1675	982	1675	20.625	1.2302	0.25872	4.75495	1.98e-06	0.00133516	6	132000000	133000000	132500000	12	20000000	21000000	20500000	7	11	15	3	24	31	39	35
1768_2358	1768	2358	36.75	-1.10751	0.233031	-4.75262	2.01e-06	0.00134296	12	113000000	114000000	113500000	18	37000000	38000000	37500000	44	61	59	51	21	27	15	16
686_1844	686	1844	26.875	-1.15601	0.243473	-4.74798	2.05e-06	0.00135868	4	145000000	146000000	145500000	13	68000000	69000000	68500000	40	43	32	46	15	10	19	10
1676_2358	1676	2358	48.375	-1.06743	0.224803	-4.74828	2.05e-06	0.00135868	12	21000000	22000000	21500000	18	37000000	38000000	37500000	66	61	72	79	21	34	29	25
1844_2130	1844	2130	48.125	-1.16718	0.245902	-4.74652	2.07e-06	0.00136086	13	68000000	69000000	68500000	16	3000000	4000000	3500000	108	78	35	69	22	24	24	25
2358_2421	2358	2421	49	-1.08527	0.22872	-4.74498	2.09e-06	0.00136367	18	37000000	38000000	37500000	19	9000000	10000000	9500000	82	49	91	61	30	24	42	13
685_1838	685	1838	55	-1.07634	0.226959	-4.74243	2.11e-06	0.0013733	4	144000000	145000000	144500000	13	62000000	63000000	62500000	89	71	72	85	30	32	41	20
1032_1676	1032	1676	28.5	-1.16563	0.246036	-4.73765	2.16e-06	0.00139841	7	32000000	33000000	32500000	12	21000000	22000000	21500000	52	47	46	27	20	17	10	9
1839_2130	1839	2130	24.625	-1.15851	0.244833	-4.73185	2.22e-06	0.00143109	13	63000000	64000000	63500000	16	3000000	4000000	3500000	41	38	36	33	11	18	11	9
982_1165	982	1165	32.25	1.16255	0.245895	4.72784	2.27e-06	0.00145167	6	132000000	133000000	132500000	8	19000000	20000000	19500000	14	21	10	19	38	53	68	35
1679_2248	1679	2248	49.25	-1.08827	0.230345	-4.72453	2.31e-06	0.00146753	12	24000000	25000000	24500000	17	22000000	23000000	22500000	64	82	84	56	35	21	22	30
1042_1672	1042	1672	23.625	-1.18041	0.25022	-4.71751	2.39e-06	0.00151095	7	42000000	43000000	42500000	12	17000000	18000000	17500000	48	26	33	37	8	16	11	10
983_1674	983	1674	19.75	1.18952	0.252417	4.71252	2.45e-06	0.00154015	6	133000000	134000000	133500000	12	19000000	20000000	19500000	13	6	9	9	32	28	37	24
684_1023	684	1023	62.125	-1.15996	0.246724	-4.70143	2.58e-06	0.00161759	4	143000000	144000000	143500000	7	23000000	24000000	23500000	150	108	66	50	36	25	36	26
1769_1903	1769	1903	32.75	1.13826	0.24235	4.69676	2.64e-06	0.00164624	12	114000000	115000000	114500000	14	6000000	7000000	6500000	11	19	21	14	28	65	36	68
2247_2357	2247	2357	20.875	-1.19855	0.25528	-4.69503	2.67e-06	0.00165145	17	21000000	22000000	21500000	18	36000000	37000000	36500000	35	18	39	37	7	8	12	11
1013_1679	1013	1679	31.875	-1.127	0.24016	-4.69269	2.7e-06	0.00166007	7	13000000	14000000	13500000	12	24000000	25000000	24500000	46	35	55	53	13	22	20	11
1770_1838	1770	1838	53.375	-1.04049	0.221767	-4.69183	2.71e-06	0.00166007	12	115000000	116000000	115500000	13	62000000	63000000	62500000	89	79	62	74	28	32	32	31
1844_2358	1844	2358	20.75	-1.16889	0.249798	-4.67932	2.88e-06	0.00175544	13	68000000	69000000	68500000	18	37000000	38000000	37500000	37	31	30	28	8	11	10	11
980_2425	980	2425	30.375	1.10379	0.236017	4.67672	2.91e-06	0.00176866	6	130000000	131000000	130500000	19	13000000	14000000	13500000	15	16	12	22	40	44	50	44
1167_1940	1167	1940	76.75	1.09628	0.234479	4.67538	2.93e-06	0.00177111	8	21000000	22000000	21500000	14	43000000	44000000	43500000	34	59	40	33	84	111	134	119
1673_1843	1673	1843	33.375	-1.11493	0.238547	-4.67384	2.96e-06	0.00177541	12	18000000	19000000	18500000	13	67000000	68000000	67500000	43	56	46	52	14	10	23	23
1843_2358	1843	2358	25.375	-1.21103	0.25923	-4.67166	2.99e-06	0.00178027	13	67000000	68000000	67500000	18	37000000	38000000	37500000	59	31	23	45	13	12	4	16
1012_1674	1012	1674	72.125	-1.05918	0.226748	-4.67119	2.99e-06	0.00178027	7	12000000	13000000	12500000	12	19000000	20000000	19500000	126	68	114	107	44	31	45	42
1012_1672	1012	1672	28.5	-1.10007	0.235681	-4.66764	3.05e-06	0.00180223	7	12000000	13000000	12500000	12	17000000	18000000	17500000	42	44	44	37	14	17	16	14
1295_2357	1295	2357	19.625	-1.22064	0.261952	-4.65976	3.17e-06	0.0018632	9	19000000	20000000	19500000	18	36000000	37000000	36500000	57	22	23	22	10	5	8	10
653_982	653	982	37.75	1.07127	0.229981	4.65807	3.19e-06	0.00186923	4	112000000	113000000	112500000	6	132000000	133000000	132500000	22	20	21	20	56	47	76	40
1007_2358	1007	2358	18.75	-1.22872	0.264077	-4.65288	3.27e-06	0.00187043	7	7000000	8000000	7500000	18	37000000	38000000	37500000	31	39	36	13	6	5	9	11
1674_1838	1674	1838	53	-1.0961	0.23551	-4.65416	3.25e-06	0.00187043	12	19000000	20000000	19500000	13	62000000	63000000	62500000	56	64	97	93	22	23	35	34
1679_2246	1679	2246	40.25	-1.06366	0.228498	-4.65499	3.24e-06	0.00187043	12	24000000	25000000	24500000	17	20000000	21000000	20500000	51	60	72	49	27	23	20	20
688_1941	688	1941	33.375	1.12716	0.242102	4.65573	3.23e-06	0.00187043	4	147000000	148000000	147500000	14	44000000	45000000	44500000	11	14	30	14	62	48	44	44
1842_1941	1842	1941	25.375	1.20763	0.259506	4.65356	3.26e-06	0.00187043	13	66000000	67000000	66500000	14	44000000	45000000	44500000	6	4	21	14	29	33	56	40
1017_1672	1017	1672	23.375	-1.17062	0.2517	-4.65085	3.31e-06	0.00187984	7	17000000	18000000	17500000	12	17000000	18000000	17500000	52	26	39	26	6	12	17	9
1658_1841	1658	1841	40.125	-1.06316	0.228805	-4.64658	3.37e-06	0.00190983	12	3000000	4000000	3500000	13	65000000	66000000	65500000	62	63	59	47	21	21	31	17
687_1679	687	1679	38.25	-1.16448	0.25098	-4.63973	3.49e-06	0.00196488	4	146000000	147000000	146500000	12	24000000	25000000	24500000	27	66	64	76	28	13	14	18
1483_2248	1483	2248	31.375	-1.10315	0.237865	-4.63771	3.52e-06	0.00197473	10	82000000	83000000	82500000	17	22000000	23000000	22500000	35	43	52	54	14	17	12	24
1605_2358	1605	2358	32.375	-1.16818	0.252094	-4.63393	3.59e-06	0.00200156	11	73000000	74000000	73500000	18	37000000	38000000	37500000	78	25	46	49	15	16	10	20
1672_2249	1672	2249	36.25	-1.07899	0.233004	-4.63081	3.64e-06	0.00202242	12	17000000	18000000	17500000	17	23000000	24000000	23500000	57	47	53	53	19	17	31	13
1041_1677	1041	1677	70.375	-1.1625	0.251708	-4.61847	3.87e-06	0.00210669	7	41000000	42000000	41500000	12	22000000	23000000	22500000	187	104	75	63	24	36	41	33
802_1838	802	1838	45.375	-1.13477	0.24563	-4.61985	3.84e-06	0.00210669	5	104000000	105000000	104500000	13	62000000	63000000	62500000	65	46	43	118	18	24	24	25
1675_1843	1675	1843	36.375	-1.09471	0.236973	-4.61956	3.85e-06	0.00210669	12	20000000	21000000	20500000	13	67000000	68000000	67500000	48	54	51	60	14	18	31	15
843_1903	843	1903	25.5	1.14337	0.247528	4.61917	3.85e-06	0.00210669	5	145000000	146000000	145500000	14	6000000	7000000	6500000	11	8	22	10	37	26	54	36
1844_2239	1844	2239	20.375	-1.17553	0.254863	-4.61239	3.98e-06	0.0021593	13	68000000	69000000	68500000	17	13000000	14000000	13500000	44	29	24	28	9	12	11	6
2294_2358	2294	2358	23.875	1.12984	0.245028	4.61105	4.01e-06	0.0021633	17	68000000	69000000	68500000	18	37000000	38000000	37500000	17	8	16	8	37	35	42	28
1941_2244	1941	2244	22.125	1.15765	0.251232	4.60791	4.07e-06	0.00218613	14	44000000	45000000	44500000	17	18000000	19000000	18500000	15	8	12	8	28	26	39	41
1673_1941	1673	1941	31.25	1.12388	0.244101	4.60419	4.14e-06	0.00220606	12	18000000	19000000	18500000	14	44000000	45000000	44500000	18	17	11	18	26	53	59	48
1940_2263	1940	2263	22.5	1.15071	0.249929	4.60414	4.14e-06	0.00220606	14	43000000	44000000	43500000	17	37000000	38000000	37500000	15	13	6	10	32	39	37	28
843_2358	843	2358	24.625	-1.15291	0.250777	-4.59736	4.28e-06	0.00226873	5	145000000	146000000	145500000	18	37000000	38000000	37500000	46	27	36	40	13	14	5	16
685_1903	685	1903	31.25	1.1984	0.261359	4.58526	4.53e-06	0.00239338	4	144000000	145000000	144500000	14	6000000	7000000	6500000	18	4	21	13	26	32	76	60
2130_2327	2130	2327	33	-1.07381	0.234364	-4.5818	4.61e-06	0.00241911	16	3000000	4000000	3500000	18	6000000	7000000	6500000	33	53	52	54	18	19	19	16
233_1939	233	1939	33.75	1.09394	0.23879	4.58116	4.62e-06	0.00241911	2	36000000	37000000	36500000	14	42000000	43000000	42500000	20	13	29	11	49	37	55	56
1679_2358	1679	2358	43.75	-1.06127	0.232609	-4.56246	5.06e-06	0.00263324	12	24000000	25000000	24500000	18	37000000	38000000	37500000	54	56	81	62	17	25	34	21
685_2358	685	2358	22.375	-1.15648	0.253671	-4.55896	5.14e-06	0.00266574	4	144000000	145000000	144500000	18	37000000	38000000	37500000	35	27	35	39	8	5	19	11
1295_1843	1295	1843	48.125	-1.19886	0.263229	-4.55445	5.25e-06	0.00269983	9	19000000	20000000	19500000	13	67000000	68000000	67500000	63	157	25	61	23	19	22	15
1012_1676	1012	1676	67.375	-1.04883	0.230249	-4.55519	5.23e-06	0.00269983	7	12000000	13000000	12500000	12	21000000	22000000	21500000	110	83	109	86	24	36	48	43
544_1844	544	1844	43.75	-1.09331	0.240257	-4.55058	5.35e-06	0.00273802	4	3000000	4000000	3500000	13	68000000	69000000	68500000	88	61	56	51	20	12	41	21
1672_2421	1672	2421	37.25	-1.08336	0.238183	-4.54843	5.4e-06	0.00275413	12	17000000	18000000	17500000	19	9000000	10000000	9500000	57	48	43	70	16	25	26	13
1606_2358	1606	2358	21.5	-1.14165	0.251145	-4.54576	5.47e-06	0.00277726	11	74000000	75000000	74500000	18	37000000	38000000	37500000	46	27	26	31	12	11	10	9
1106_2026	1106	2026	18.5	-1.17536	0.258632	-4.54454	5.51e-06	0.00278137	7	106000000	107000000	106500000	15	4000000	5000000	4500000	49	14	31	21	10	6	10	7
1672_2357	1672	2357	35.625	-1.04816	0.230784	-4.54175	5.58e-06	0.00280636	12	17000000	18000000	17500000	18	36000000	37000000	36500000	47	47	60	51	23	24	17	16
662_1150	662	1150	47.375	-1.19029	0.262518	-4.53412	5.78e-06	0.00289745	4	121000000	122000000	121500000	8	4000000	5000000	4500000	27	190	30	57	13	25	18	19
1048_1679	1048	1679	36.5	-1.10874	0.244771	-4.5297	5.91e-06	0.00294609	7	48000000	49000000	48500000	12	24000000	25000000	24500000	80	53	45	39	19	28	16	12
1483_2421	1483	2421	31.25	-1.07745	0.237961	-4.52786	5.96e-06	0.00295937	10	82000000	83000000	82500000	19	9000000	10000000	9500000	62	26	51	44	17	16	21	13
1400_1483	1400	1483	29.375	-1.07107	0.236601	-4.5269	5.99e-06	0.00296035	9	124000000	124595110	124297555	10	82000000	83000000	82500000	39	42	41	49	19	18	10	17
1015_1673	1015	1673	88.125	-1.09801	0.242849	-4.52135	6.14e-06	0.00302632	7	15000000	16000000	15500000	12	18000000	19000000	18500000	193	113	121	95	37	58	53	35
687_1940	687	1940	34.125	1.24312	0.276472	4.49635	6.91e-06	0.00339062	4	146000000	147000000	146500000	14	43000000	44000000	43500000	8	14	6	8	92	38	23	84
1015_1676	1015	1676	61.125	-1.02148	0.22727	-4.49455	6.97e-06	0.00340516	7	15000000	16000000	15500000	12	21000000	22000000	21500000	90	70	84	104	34	25	40	42
2264_2358	2264	2358	20.125	-1.13824	0.25352	-4.48976	7.13e-06	0.003463	17	38000000	39000000	38500000	18	37000000	38000000	37500000	25	23	42	32	11	9	11	8
1679_2249	1679	2249	33.125	-1.10728	0.246653	-4.48921	7.15e-06	0.003463	12	24000000	25000000	24500000	17	23000000	24000000	23500000	46	24	63	64	17	16	21	14
791_1940	791	1940	45.375	1.13315	0.252687	4.48441	7.31e-06	0.00352724	5	93000000	94000000	93500000	14	43000000	44000000	43500000	28	19	22	19	33	115	75	52
1061_1676	1061	1676	23.75	-1.12884	0.251791	-4.48325	7.35e-06	0.00353202	7	61000000	62000000	61500000	12	21000000	22000000	21500000	55	32	26	30	14	12	15	6
983_1940	983	1940	18.125	1.19806	0.267463	4.47933	7.49e-06	0.00358284	6	133000000	134000000	133500000	14	43000000	44000000	43500000	1	15	4	11	17	37	36	24
1672_2247	1672	2247	37.5	-1.07008	0.2392	-4.47357	7.69e-06	0.00366596	12	17000000	18000000	17500000	17	21000000	22000000	21500000	54	32	65	68	16	20	24	21
1295_1483	1295	1483	30.5	-1.04657	0.234012	-4.4723	7.74e-06	0.00367285	9	19000000	20000000	19500000	10	82000000	83000000	82500000	52	42	38	44	15	17	19	17
425_663	425	663	23.375	1.1575	0.259	4.46913	7.85e-06	0.00370311	3	45000000	46000000	45500000	4	122000000	123000000	122500000	1	1	1	1	3	119	1	60
1102_2248	1102	2248	49.625	0.996927	0.223085	4.46883	7.86e-06	0.00370311	7	102000000	103000000	102500000	17	22000000	23000000	22500000	36	28	27	25	85	59	88	49
656_2358	656	2358	23.125	-1.12082	0.251074	-4.46409	8.04e-06	0.00377033	4	115000000	116000000	115500000	18	37000000	38000000	37500000	48	35	24	32	8	12	15	11
2358_2451	2358	2451	49.125	-1.03559	0.232027	-4.46322	8.07e-06	0.00377033	18	37000000	38000000	37500000	19	39000000	40000000	39500000	77	59	93	54	26	37	22	25
1115_2358	1115	2358	21.875	1.10661	0.247985	4.46243	8.1e-06	0.00377033	7	115000000	116000000	115500000	18	37000000	38000000	37500000	15	6	15	9	38	25	36	31
684_1903	684	1903	22.375	1.12253	0.251693	4.45991	8.2e-06	0.00379991	4	143000000	144000000	143500000	14	6000000	7000000	6500000	2	15	10	17	16	50	21	48
980_1901	980	1901	19.25	1.18243	0.265287	4.45718	8.3e-06	0.00383342	6	130000000	131000000	130500000	14	4000000	5000000	4500000	6	6	14	7	16	24	52	29
808_1842	808	1842	18.75	-1.21372	0.272643	-4.45169	8.52e-06	0.00390228	5	110000000	111000000	110500000	13	66000000	67000000	66500000	75	14	15	19	5	5	13	4
283_654	283	654	21	1.12883	0.253558	4.45196	8.51e-06	0.00390228	2	86000000	87000000	86500000	4	113000000	114000000	113500000	7	7	15	12	25	36	38	28
1838_2264	1838	2264	20	-1.11478	0.250765	-4.44552	8.77e-06	0.00400035	13	62000000	63000000	62500000	17	38000000	39000000	38500000	32	28	33	27	9	11	13	7
1673_1903	1673	1903	33.25	1.16482	0.262112	4.444	8.83e-06	0.00401323	12	18000000	19000000	18500000	14	6000000	7000000	6500000	11	10	19	16	15	56	39	100
1838_2245	1838	2245	35.875	-1.0445	0.235266	-4.43967	9.01e-06	0.00407895	13	62000000	63000000	62500000	17	19000000	20000000	19500000	60	50	60	37	18	21	30	11
688_1837	688	1837	119.125	-1.05803	0.238385	-4.43831	9.07e-06	0.00408904	4	147000000	148000000	147500000	13	61000000	62000000	61500000	191	172	163	166	71	60	64	66
983_1938	983	1938	22	1.14631	0.258334	4.43733	9.11e-06	0.00409214	6	133000000	134000000	133500000	14	41000000	42000000	41500000	13	17	5	6	36	37	41	21
1023_1677	1023	1677	87.25	-1.10578	0.249306	-4.43542	9.19e-06	0.00411282	7	23000000	24000000	23500000	12	22000000	23000000	22500000	127	156	167	71	36	60	46	35
1014_1672	1014	1672	18.875	-1.12097	0.252934	-4.43187	9.34e-06	0.00416537	7	14000000	15000000	14500000	12	17000000	18000000	17500000	34	26	32	22	9	10	10	8
2266_2358	2266	2358	21.5	-1.09911	0.248411	-4.42454	9.67e-06	0.00429313	17	40000000	41000000	40500000	18	37000000	38000000	37500000	40	29	28	31	14	10	10	10
791_1941	791	1941	27.75	1.14676	0.259294	4.42262	9.75e-06	0.00431517	5	93000000	94000000	93500000	14	44000000	45000000	44500000	15	8	12	16	25	27	82	37
1676_2242	1676	2242	45.625	-1.00323	0.226986	-4.41977	9.88e-06	0.00435603	12	21000000	22000000	21500000	17	16000000	17000000	16500000	69	48	78	64	22	31	30	23
1013_1672	1013	1672	22	-1.1354	0.257158	-4.4152	1.01e-05	0.00443242	7	13000000	14000000	13500000	12	17000000	18000000	17500000	42	29	24	39	5	7	12	18
1164_1677	1164	1677	20.125	1.13283	0.256759	4.41202	1.02e-05	0.00448126	8	18000000	19000000	18500000	12	22000000	23000000	22500000	14	11	4	9	26	33	20	44
663_2415	663	2415	58.125	-1.13138	0.256669	-4.40793	1.04e-05	0.00454991	4	122000000	123000000	122500000	19	3000000	4000000	3500000	106	28	138	85	22	35	35	16
792_1150	792	1150	25.625	-1.17638	0.266958	-4.4066	1.05e-05	0.00455447	5	94000000	95000000	94500000	8	4000000	5000000	4500000	85	36	25	17	7	12	11	12
688_1653	688	1653	41.625	-1.08644	0.246621	-4.40532	1.06e-05	0.00455447	4	147000000	148000000	147500000	11	121000000	122000000	121500000	99	52	51	45	20	19	15	32
843_1009	843	1009	41.75	1.15318	0.261759	4.4055	1.06e-05	0.00455447	5	145000000	146000000	145500000	7	9000000	10000000	9500000	32	7	19	13	170	23	47	23
1678_1837	1678	1837	103.375	-1.0336	0.234755	-4.40287	1.07e-05	0.00458944	12	23000000	24000000	23500000	13	61000000	62000000	61500000	156	137	159	142	53	64	47	69
1043_1677	1043	1677	42.75	-1.10654	0.251417	-4.4012	1.08e-05	0.00459122	7	43000000	44000000	43500000	12	22000000	23000000	22500000	88	29	48	91	20	22	22	22
1008_1676	1008	1676	43.875	-1.07539	0.244313	-4.40168	1.07e-05	0.00459122	7	8000000	9000000	8500000	12	21000000	22000000	21500000	77	61	66	54	8	25	31	29
1904_2248	1904	2248	18.625	1.16781	0.265456	4.39926	1.09e-05	0.00461574	14	7000000	8000000	7500000	17	22000000	23000000	22500000	3	2	16	11	31	22	42	22
1165_1940	1165	1940	50.875	1.05057	0.239444	4.38752	1.15e-05	0.00485456	8	19000000	20000000	19500000	14	43000000	44000000	43500000	28	23	17	44	77	85	80	53
539_1902	539	1902	20.375	-1.17981	0.269065	-4.38487	1.16e-05	0.00489647	3	159000000	160000000	159500000	14	5000000	6000000	5500000	82	28	34	6	7	1	5	0
793_1774	793	1774	27.5	-1.15594	0.263923	-4.37984	1.19e-05	0.00499297	5	95000000	96000000	95500000	12	119000000	120000000	119500000	96	16	47	17	11	10	10	13
1003_1838	1003	1838	19.25	-1.13527	0.259374	-4.37695	1.2e-05	0.00504154	7	3000000	4000000	3500000	13	62000000	63000000	62500000	46	26	21	25	8	5	12	11
807_1838	807	1838	60.75	-1.03627	0.23685	-4.37522	1.21e-05	0.00506364	5	109000000	110000000	109500000	13	62000000	63000000	62500000	62	105	89	95	24	29	51	31
1007_2259	1007	2259	19.75	-1.1562	0.264652	-4.36876	1.25e-05	0.00518327	7	7000000	8000000	7500000	17	33000000	34000000	33500000	36	47	19	21	10	15	3	7
1014_1675	1014	1675	83.75	-1.02694	0.235075	-4.36858	1.25e-05	0.00518327	7	14000000	15000000	14500000	12	20000000	21000000	20500000	151	116	101	113	37	37	63	52
1043_1675	1043	1675	45.5	-1.0199	0.233619	-4.36565	1.27e-05	0.00523487	7	43000000	44000000	43500000	12	20000000	21000000	20500000	79	41	69	72	20	31	29	23
2248_2357	2248	2357	22	-1.07728	0.247183	-4.35822	1.31e-05	0.00539671	17	22000000	23000000	22500000	18	36000000	37000000	36500000	32	34	35	29	9	10	16	11
1274_1949	1274	1949	24	-1.14117	0.261974	-4.35605	1.32e-05	0.00541258	8	128000000	129000000	128500000	14	52000000	53000000	52500000	50	27	17	54	13	9	6	16
1024_1679	1024	1679	29.125	-1.06095	0.243538	-4.35642	1.32e-05	0.00541258	7	24000000	25000000	24500000	12	24000000	25000000	24500000	54	41	36	39	8	21	14	20
1005_1672	1005	1672	21.25	-1.08286	0.248705	-4.35399	1.34e-05	0.00544484	7	5000000	6000000	5500000	12	17000000	18000000	17500000	28	28	34	36	12	8	13	11
688_802	688	802	44.375	-1.00043	0.229964	-4.35037	1.36e-05	0.0055165	4	147000000	148000000	147500000	5	104000000	105000000	104500000	73	39	92	50	26	26	26	23
1047_1679	1047	1679	32.25	-1.04266	0.239741	-4.3491	1.37e-05	0.00552937	7	47000000	48000000	47500000	12	24000000	25000000	24500000	60	34	41	52	16	24	14	17
981_2245	981	2245	24.5	1.06825	0.245733	4.34718	1.38e-05	0.00555894	6	131000000	132000000	131500000	17	19000000	20000000	19500000	11	9	20	12	34	28	45	37
980_1768	980	1768	24.25	1.07093	0.246414	4.34606	1.39e-05	0.00556832	6	130000000	131000000	130500000	12	113000000	114000000	113500000	12	15	16	8	37	38	44	24
1679_1838	1679	1838	46.875	-1.00208	0.230767	-4.3424	1.41e-05	0.0056427	12	24000000	25000000	24500000	13	62000000	63000000	62500000	76	59	75	56	33	31	33	12
889_2381	889	2381	20.75	1.08599	0.250146	4.34141	1.42e-05	0.00564901	6	39000000	40000000	39500000	18	60000000	61000000	60500000	16	7	13	7	36	29	31	27
1012_1675	1012	1675	66.875	-1.03007	0.237439	-4.33826	1.44e-05	0.00571112	7	12000000	13000000	12500000	12	20000000	21000000	20500000	131	78	86	90	23	45	35	47
685_1843	685	1843	32.25	-1.02815	0.237043	-4.33738	1.44e-05	0.00571467	4	144000000	145000000	144500000	13	67000000	68000000	67500000	43	65	39	39	18	19	20	15
1940_2425	1940	2425	34.625	1.04544	0.241096	4.33621	1.45e-05	0.00572601	14	43000000	44000000	43500000	19	13000000	14000000	13500000	31	21	14	10	47	45	63	46
1026_1677	1026	1677	72.5	-1.01198	0.233949	-4.32565	1.52e-05	0.00597057	7	26000000	27000000	26500000	12	22000000	23000000	22500000	145	96	94	80	39	45	32	49
1837_1903	1837	1903	36.5	1.05938	0.244913	4.32553	1.52e-05	0.00597057	13	61000000	62000000	61500000	14	6000000	7000000	6500000	19	18	19	21	25	51	56	83
684_1839	684	1839	21.875	-1.1051	0.25561	-4.3234	1.54e-05	0.00600849	4	143000000	144000000	143500000	13	63000000	64000000	63500000	30	27	39	36	4	14	17	8
807_1840	807	1840	41.25	-0.98007	0.22697	-4.31806	1.57e-05	0.00613517	5	109000000	110000000	109500000	13	64000000	65000000	64500000	48	63	67	54	21	28	20	29
1105_2247	1105	2247	64.75	0.960092	0.222496	4.3151	1.6e-05	0.00619747	7	105000000	106000000	105500000	17	21000000	22000000	21500000	40	40	39	37	121	82	83	76
1653_1841	1653	1841	19.625	-1.14343	0.265333	-4.30941	1.64e-05	0.00633831	11	121000000	122000000	121500000	13	65000000	66000000	65500000	21	14	65	23	12	7	9	6
1672_2243	1672	2243	52.875	-0.975725	0.226616	-4.30562	1.67e-05	0.00642652	12	17000000	18000000	17500000	17	17000000	18000000	17500000	89	50	82	77	29	26	34	36
1149_2357	1149	2357	47.625	-0.976112	0.227122	-4.29775	1.73e-05	0.0066373	8	3000000	4000000	3500000	18	36000000	37000000	36500000	74	54	60	80	34	28	22	29
1021_1675	1021	1675	252.625	-1.0977	0.256163	-4.28517	1.83e-05	0.00700121	7	21000000	22000000	21500000	12	20000000	21000000	20500000	71	51	168	1665	16	19	13	18
663_982	663	982	29.375	1.10183	0.257245	4.28319	1.84e-05	0.00703007	4	122000000	123000000	122500000	6	132000000	133000000	132500000	12	19	9	18	69	49	19	40
1678_1947	1678	1947	34.625	1.08884	0.254236	4.28281	1.85e-05	0.00703007	12	23000000	24000000	23500000	14	50000000	51000000	50500000	11	17	11	32	22	59	69	56
1941_2246	1941	2246	18.125	1.12914	0.263793	4.28039	1.87e-05	0.007084	14	44000000	45000000	44500000	17	20000000	21000000	20500000	7	12	7	7	13	33	40	26
1385_2146	1385	2146	59.875	-0.948206	0.221853	-4.27403	1.92e-05	0.00726612	9	109000000	110000000	109500000	16	19000000	20000000	19500000	84	79	77	93	33	46	38	29
1007_1904	1007	1904	19.75	1.13327	0.265395	4.27015	1.95e-05	0.00736982	7	7000000	8000000	7500000	14	7000000	8000000	7500000	4	19	5	8	21	23	42	36
1483_1841	1483	1841	23.875	-1.06441	0.24937	-4.2684	1.97e-05	0.00737831	10	82000000	83000000	82500000	13	65000000	66000000	65500000	30	28	40	43	14	6	14	16
2357_2421	2357	2421	27.25	-1.05193	0.246513	-4.26723	1.98e-05	0.00737831	18	36000000	37000000	36500000	19	9000000	10000000	9500000	48	28	44	40	21	19	10	8
687_1838	687	1838	56.25	-1.04545	0.244936	-4.26826	1.97e-05	0.00737831	4	146000000	147000000	146500000	13	62000000	63000000	62500000	42	111	95	81	31	30	39	21
688_1840	688	1840	52.875	-0.949383	0.222494	-4.26701	1.98e-05	0.00737831	4	147000000	148000000	147500000	13	64000000	65000000	64500000	87	55	76	76	33	25	42	29
1071_2146	1071	2146	20.5	1.07607	0.252223	4.26635	1.99e-05	0.00737831	7	71000000	72000000	71500000	16	19000000	20000000	19500000	8	8	17	9	33	22	36	31
1843_2248	1843	2248	34.875	-1.06661	0.250056	-4.2655	1.99e-05	0.00738302	13	67000000	68000000	67500000	17	22000000	23000000	22500000	30	51	86	39	17	16	27	13
1105_2358	1105	2358	19.125	-1.07674	0.252507	-4.26419	2.01e-05	0.00740333	7	105000000	106000000	105500000	18	37000000	38000000	37500000	31	26	30	27	8	8	10	13
785_1673	785	1673	18.875	1.09614	0.257258	4.26084	2.04e-05	0.00749157	5	87000000	88000000	87500000	12	18000000	19000000	18500000	9	8	8	12	19	30	39	26
1167_2357	1167	2357	18.5	-1.10949	0.260438	-4.26008	2.04e-05	0.00749379	8	21000000	22000000	21500000	18	36000000	37000000	36500000	29	31	18	35	15	7	7	6
1012_1679	1012	1679	37.5	-1.04671	0.245967	-4.2555	2.09e-05	0.00761857	7	12000000	13000000	12500000	12	24000000	25000000	24500000	48	49	67	55	14	37	18	12
656_1941	656	1941	24.25	1.04773	0.246236	4.25499	2.09e-05	0.00761857	4	115000000	116000000	115500000	14	44000000	45000000	44500000	17	7	13	15	32	31	48	31
1007_1679	1007	1679	33.125	-1.02032	0.239851	-4.25399	2.1e-05	0.00762908	7	7000000	8000000	7500000	12	24000000	25000000	24500000	44	32	52	63	18	15	17	24
687_1032	687	1032	54.375	-1.07032	0.25216	-4.24462	2.19e-05	0.00793078	4	146000000	147000000	146500000	7	32000000	33000000	32500000	99	108	55	57	42	14	43	17
791_2358	791	2358	22.875	-1.05158	0.247882	-4.24225	2.21e-05	0.00799014	5	93000000	94000000	93500000	18	37000000	38000000	37500000	41	26	43	25	14	15	9	10
802_1841	802	1841	34.25	-1.06034	0.250679	-4.22989	2.34e-05	0.00841645	5	104000000	105000000	104500000	13	65000000	66000000	65500000	22	58	61	62	12	14	24	21
1838_2265	1838	2265	26.25	-1.02832	0.243179	-4.22866	2.35e-05	0.0084367	13	62000000	63000000	62500000	17	39000000	40000000	39500000	46	27	42	37	13	9	24	12
1761_2358	1761	2358	25.875	1.02616	0.242747	4.22726	2.37e-05	0.0084636	12	106000000	107000000	106500000	18	37000000	38000000	37500000	8	15	20	14	37	38	39	36
654_1901	654	1901	36.75	1.09457	0.259241	4.22219	2.42e-05	0.00862991	4	113000000	114000000	113500000	14	4000000	5000000	4500000	5	24	26	16	28	46	59	90
1039_1672	1039	1672	27.5	-1.03432	0.245132	-4.21944	2.45e-05	0.00870939	7	39000000	40000000	39500000	12	17000000	18000000	17500000	47	27	35	51	12	20	12	16
1017_1838	1017	1838	18.75	-1.08584	0.257386	-4.21873	2.46e-05	0.00871074	7	17000000	18000000	17500000	13	62000000	63000000	62500000	31	24	23	35	5	8	14	10
1400_1841	1400	1841	26.125	-1.11142	0.263697	-4.21477	2.5e-05	0.00873877	9	124000000	124595110	124297555	13	65000000	66000000	65500000	9	92	22	41	9	9	7	20
1108_2358	1108	2358	18.375	-1.10969	0.263182	-4.21642	2.48e-05	0.00873877	7	108000000	109000000	108500000	18	37000000	38000000	37500000	41	11	39	23	7	5	9	12
663_1840	663	1840	62.375	-1.09266	0.259094	-4.21723	2.47e-05	0.00873877	4	122000000	123000000	122500000	13	64000000	65000000	64500000	53	72	77	174	27	22	11	63
1675_1842	1675	1842	98.25	-1.05637	0.250643	-4.21463	2.5e-05	0.00873877	12	20000000	21000000	20500000	13	66000000	67000000	66500000	142	193	107	137	49	41	80	37
1676_2241	1676	2241	42.75	-0.934716	0.221723	-4.21569	2.49e-05	0.00873877	12	21000000	22000000	21500000	17	15000000	16000000	15500000	68	49	65	55	29	26	29	21
1003_1677	1003	1677	58.375	-0.97293	0.231017	-4.21151	2.54e-05	0.00882177	7	3000000	4000000	3500000	12	22000000	23000000	22500000	96	63	107	64	43	40	38	16
981_2130	981	2130	36.25	0.977253	0.232063	4.21116	2.54e-05	0.00882177	6	131000000	132000000	131500000	16	3000000	4000000	3500000	24	16	18	27	45	59	56	45
1269_2360	1269	2360	19.625	-1.12635	0.267782	-4.20623	2.6e-05	0.00898673	8	123000000	124000000	123500000	18	39000000	40000000	39500000	74	11	26	14	9	5	10	8
1746_2293	1746	2293	22	1.1169	0.265571	4.20564	2.6e-05	0.00898673	12	91000000	92000000	91500000	17	67000000	68000000	67500000	9	6	14	6	48	8	78	7
1939_2279	1939	2279	21.125	-1.07138	0.255111	-4.19966	2.67e-05	0.00917384	14	42000000	43000000	42500000	17	53000000	54000000	53500000	54	22	34	17	13	12	13	4
1677_2025	1677	2025	35.75	-1.03617	0.246726	-4.19968	2.67e-05	0.00917384	12	22000000	23000000	22500000	15	3000000	4000000	3500000	67	51	53	37	12	23	12	31
1004_2358	1004	2358	25.875	-1.00443	0.239369	-4.19614	2.72e-05	0.00929052	7	4000000	5000000	4500000	18	37000000	38000000	37500000	43	27	48	31	15	13	16	14
687_2358	687	2358	21.875	-1.0739	0.256039	-4.1943	2.74e-05	0.00933902	4	146000000	147000000	146500000	18	37000000	38000000	37500000	38	32	29	32	11	20	9	4
200_2358	200	2358	26.25	-1.00701	0.240159	-4.19311	2.75e-05	0.00936093	2	3000000	4000000	3500000	18	37000000	38000000	37500000	44	30	37	40	15	12	14	18
1940_2265	1940	2265	37.875	1.02017	0.243752	4.18527	2.85e-05	0.00966216	14	43000000	44000000	43500000	17	39000000	40000000	39500000	17	30	11	27	38	74	65	41
1770_1949	1770	1949	32.25	1.00836	0.241366	4.17773	2.94e-05	0.00995907	12	115000000	116000000	115500000	14	52000000	53000000	52500000	17	23	14	18	40	36	35	75
383_1901	383	1901	47.625	1.06162	0.254287	4.17488	2.98e-05	0.0100558	3	3000000	4000000	3500000	14	4000000	5000000	4500000	23	17	26	29	33	55	62	136
2242_2358	2242	2358	33.75	-0.994337	0.238489	-4.16931	3.06e-05	0.0102545	17	16000000	17000000	16500000	18	37000000	38000000	37500000	35	38	65	55	19	21	21	16
1844_2324	1844	2324	52	-0.960117	0.230292	-4.16912	3.06e-05	0.0102545	13	68000000	69000000	68500000	18	3000000	4000000	3500000	86	73	62	71	31	18	37	38
1675_2248	1675	2248	67.625	-0.927273	0.222488	-4.16774	3.08e-05	0.0102873	12	20000000	21000000	20500000	17	22000000	23000000	22500000	78	85	115	96	49	39	41	38
374_1679	374	1679	18.875	-1.12178	0.269608	-4.16079	3.17e-05	0.0105757	2	177000000	178000000	177500000	12	24000000	25000000	24500000	22	33	51	13	4	13	11	4
1772_1895	1772	1895	25.875	-1.09432	0.263112	-4.15916	3.19e-05	0.0106213	12	117000000	118000000	117500000	13	119000000	120000000	119500000	55	58	22	23	15	19	6	9
1679_1841	1679	1841	44.5	-0.9713	0.233642	-4.15722	3.22e-05	0.0106814	12	24000000	25000000	24500000	13	65000000	66000000	65500000	33	71	66	82	19	35	24	26
654_1679	654	1679	32.375	-0.958477	0.230751	-4.15373	3.27e-05	0.0108153	4	113000000	114000000	113500000	12	24000000	25000000	24500000	51	42	46	43	23	21	17	16
982_1941	982	1941	20.375	1.05474	0.254009	4.15237	3.29e-05	0.0108494	6	132000000	133000000	132500000	14	44000000	45000000	44500000	11	12	9	10	28	42	31	20
1312_2358	1312	2358	32.25	-0.96682	0.233044	-4.14866	3.34e-05	0.0109958	9	36000000	37000000	36500000	18	37000000	38000000	37500000	53	38	39	52	21	18	20	17
1011_1677	1011	1677	92.125	-0.993769	0.239576	-4.14802	3.35e-05	0.0109959	7	11000000	12000000	11500000	12	22000000	23000000	22500000	182	80	129	135	59	47	72	33
1677_2357	1677	2357	22.25	-1.09758	0.264664	-4.14706	3.37e-05	0.0110114	12	22000000	23000000	22500000	18	36000000	37000000	36500000	21	58	35	23	4	9	18	10
1104_1679	1104	1679	20.125	-1.05793	0.255608	-4.13886	3.49e-05	0.0113235	7	104000000	105000000	104500000	12	24000000	25000000	24500000	45	23	21	31	10	9	12	10
1672_1837	1672	1837	23.5	-1.01148	0.244392	-4.13875	3.49e-05	0.0113235	12	17000000	18000000	17500000	13	61000000	62000000	61500000	33	28	38	37	10	16	14	12
1104_2247	1104	2247	58.625	0.900504	0.217525	4.13977	3.48e-05	0.0113235	7	104000000	105000000	104500000	17	21000000	22000000	21500000	45	29	40	34	88	72	98	63
688_1842	688	1842	187.5	-1.12312	0.271456	-4.1374	3.51e-05	0.011328	4	147000000	148000000	147500000	13	66000000	67000000	66500000	441	128	435	198	75	69	81	73
1042_1678	1042	1678	68.25	-0.947267	0.228937	-4.13767	3.51e-05	0.011328	7	42000000	43000000	42500000	12	23000000	24000000	23500000	118	78	111	76	33	42	38	50
844_1385	844	1385	22	-1.02925	0.248939	-4.13456	3.56e-05	0.0114376	5	146000000	147000000	146500000	9	109000000	110000000	109500000	40	24	37	28	15	15	10	7
1840_2245	1840	2245	23.25	-1.0041	0.242894	-4.13389	3.57e-05	0.01144	13	64000000	65000000	64500000	17	19000000	20000000	19500000	33	31	39	31	14	13	15	10
1483_1842	1483	1842	26.25	-1.00579	0.243712	-4.12697	3.68e-05	0.0117576	10	82000000	83000000	82500000	13	66000000	67000000	66500000	45	34	50	23	11	13	22	12
685_1672	685	1672	38	-0.95029	0.230323	-4.1259	3.69e-05	0.0117802	4	144000000	145000000	144500000	12	17000000	18000000	17500000	52	45	57	59	17	19	27	28
1012_1838	1012	1838	24.625	-1.01317	0.245689	-4.12378	3.73e-05	0.0118156	7	12000000	13000000	12500000	13	62000000	63000000	62500000	37	35	46	25	10	15	19	10
283_1677	283	1677	18	1.07457	0.260606	4.12335	3.73e-05	0.0118156	2	86000000	87000000	86500000	12	22000000	23000000	22500000	9	6	12	8	22	16	45	26
1063_2248	1063	2248	33.875	0.951041	0.230598	4.12424	3.72e-05	0.0118156	7	63000000	64000000	63500000	17	22000000	23000000	22500000	24	15	19	23	44	52	46	48
1677_1839	1677	1839	19.75	-1.06498	0.258912	-4.11329	3.9e-05	0.0122441	12	22000000	23000000	22500000	13	63000000	64000000	63500000	33	31	38	17	7	15	12	5
1011_1673	1011	1673	78.75	-0.982747	0.238898	-4.11367	3.89e-05	0.0122441	7	11000000	12000000	11500000	12	18000000	19000000	18500000	145	103	104	95	38	40	77	28
1295_1941	1295	1941	34.375	0.958919	0.233096	4.11384	3.89e-05	0.0122441	9	19000000	20000000	19500000	14	44000000	45000000	44500000	25	21	20	15	44	55	38	57
688_1900	688	1900	22.25	1.07468	0.261355	4.11194	3.92e-05	0.0122828	4	147000000	148000000	147500000	14	3000000	4000000	3500000	2	0	5	4	79	40	14	34
1677_2249	1677	2249	52.625	-0.953699	0.232087	-4.10922	3.97e-05	0.0123953	12	22000000	23000000	22500000	17	23000000	24000000	23500000	104	35	100	60	38	30	31	23
1483_1838	1483	1838	20.25	-1.03238	0.251381	-4.10686	4.01e-05	0.0124896	10	82000000	83000000	82500000	13	62000000	63000000	62500000	24	26	32	37	8	10	11	14
662_974	662	974	27.875	1.0824	0.263616	4.10596	4.03e-05	0.0125053	4	121000000	122000000	121500000	6	124000000	125000000	124500000	8	15	17	13	24	19	64	63
1013_1678	1013	1678	55.375	-0.992417	0.24179	-4.10446	4.05e-05	0.0125538	7	13000000	14000000	13500000	12	23000000	24000000	23500000	120	49	93	59	22	22	37	41
982_2425	982	2425	29.125	0.989135	0.241066	4.10316	4.08e-05	0.012591	6	132000000	133000000	132500000	19	13000000	14000000	13500000	16	16	15	19	33	34	60	40
1674_1840	1674	1840	38.875	-0.963786	0.235007	-4.1011	4.11e-05	0.0126705	12	19000000	20000000	19500000	13	64000000	65000000	64500000	50	54	75	41	18	27	29	17
1653_2358	1653	2358	25.75	-0.995258	0.242774	-4.09953	4.14e-05	0.0127237	11	121000000	122000000	121500000	18	37000000	38000000	37500000	50	28	34	36	20	14	14	10
1018_1677	1018	1677	66.875	-0.952921	0.232731	-4.09452	4.23e-05	0.0129344	7	18000000	19000000	18500000	12	22000000	23000000	22500000	120	75	84	97	29	43	55	32
982_1674	982	1674	22.75	1.00897	0.246405	4.09475	4.23e-05	0.0129344	6	132000000	133000000	132500000	12	19000000	20000000	19500000	8	15	13	14	37	30	37	28
688_983	688	983	30.125	0.960312	0.234637	4.09275	4.26e-05	0.0129995	4	147000000	148000000	147500000	6	133000000	134000000	133500000	24	18	15	14	45	43	46	36
663_1679	663	1679	40.875	-0.978345	0.23915	-4.09092	4.3e-05	0.0130688	4	122000000	123000000	122500000	12	24000000	25000000	24500000	46	96	44	48	21	19	25	28
1295_1938	1295	1938	44	0.964727	0.235909	4.0894	4.32e-05	0.0131209	9	19000000	20000000	19500000	14	41000000	42000000	41500000	37	17	19	30	63	76	51	59
1938_2265	1938	2265	34.375	0.987954	0.241653	4.08832	4.35e-05	0.0131483	14	41000000	42000000	41500000	17	39000000	40000000	39500000	23	7	30	19	44	38	72	42
1840_2358	1840	2358	22.75	-1.00863	0.246873	-4.08561	4.4e-05	0.0132685	13	64000000	65000000	64500000	18	37000000	38000000	37500000	35	24	34	39	11	10	15	14
1026_1673	1026	1673	60.625	-0.915937	0.224391	-4.08189	4.47e-05	0.0134484	7	26000000	27000000	26500000	12	18000000	19000000	18500000	95	64	82	94	31	43	41	35
1279_2357	1279	2357	32.375	-0.940317	0.230397	-4.08129	4.48e-05	0.0134485	9	3000000	4000000	3500000	18	36000000	37000000	36500000	51	41	50	39	20	14	24	20
1653_1840	1653	1840	20.375	-1.01798	0.249464	-4.08066	4.49e-05	0.0134509	11	121000000	122000000	121500000	13	64000000	65000000	64500000	33	25	31	30	8	12	12	12
654_1941	654	1941	31.375	0.958172	0.235052	4.07643	4.57e-05	0.0136629	4	113000000	114000000	113500000	14	44000000	45000000	44500000	18	23	16	17	42	35	45	55
1007_2280	1007	2280	43.125	0.940902	0.230875	4.07538	4.59e-05	0.01369	7	7000000	8000000	7500000	17	54000000	55000000	54500000	27	23	30	23	57	65	41	79
1682_2025	1682	2025	18.75	-1.03815	0.254953	-4.07192	4.66e-05	0.0138248	12	27000000	28000000	27500000	15	3000000	4000000	3500000	28	28	30	25	10	15	6	8
982_1770	982	1770	39	0.9452	0.232112	4.07217	4.66e-05	0.0138248	6	132000000	133000000	132500000	12	115000000	116000000	115500000	35	17	17	24	64	44	65	46
1762_2358	1762	2358	25.875	0.980464	0.240842	4.07099	4.68e-05	0.0138455	12	107000000	108000000	107500000	18	37000000	38000000	37500000	10	16	19	14	33	44	32	39
1033_1675	1033	1675	71.375	-0.965621	0.237335	-4.0686	4.73e-05	0.013953	7	33000000	34000000	33500000	12	20000000	21000000	20500000	163	86	80	77	42	37	40	46
1013_2358	1013	2358	18.375	-1.04435	0.256984	-4.06386	4.83e-05	0.0140637	7	13000000	14000000	13500000	18	37000000	38000000	37500000	32	25	24	28	11	8	15	4
1769_1838	1769	1838	50.375	-0.911372	0.224237	-4.06432	4.82e-05	0.0140637	12	114000000	115000000	114500000	13	62000000	63000000	62500000	58	66	73	81	26	32	39	28
1676_2247	1676	2247	66.625	-0.885887	0.217991	-4.06387	4.83e-05	0.0140637	12	21000000	22000000	21500000	17	21000000	22000000	21500000	91	79	98	95	49	41	45	35
791_1015	791	1015	35.5	1.0309	0.253562	4.06568	4.79e-05	0.0140637	5	93000000	94000000	93500000	7	15000000	16000000	15500000	28	16	26	6	36	71	54	47
2358_2434	2358	2434	18.125	1.04488	0.257076	4.06448	4.81e-05	0.0140637	18	37000000	38000000	37500000	19	22000000	23000000	22500000	7	6	14	10	25	26	36	21
2130_2431	2130	2431	115.625	1.10304	0.271811	4.05813	4.95e-05	0.0143774	16	3000000	4000000	3500000	19	19000000	20000000	19500000	18	33	69	66	87	347	110	195
684_1653	684	1653	37.5	-1.05206	0.259507	-4.05406	5.03e-05	0.0144675	4	143000000	144000000	143500000	11	121000000	122000000	121500000	36	37	127	28	20	17	17	18
1041_1678	1041	1678	68.375	-0.979185	0.241618	-4.05262	5.06e-05	0.0144675	7	41000000	42000000	41500000	12	23000000	24000000	23500000	117	100	94	79	30	66	33	28
1026_1676	1026	1676	44.25	-0.96415	0.237914	-4.05252	5.07e-05	0.0144675	7	26000000	27000000	26500000	12	21000000	22000000	21500000	97	42	48	64	26	26	32	19
1676_2246	1676	2246	61.375	-0.934122	0.230477	-4.053	5.06e-05	0.0144675	12	21000000	22000000	21500000	17	20000000	21000000	20500000	104	51	103	86	36	35	34	42
544_1840	544	1840	52.625	-0.924124	0.228061	-4.0521	5.08e-05	0.0144675	4	3000000	4000000	3500000	13	64000000	65000000	64500000	101	66	71	55	35	38	33	22
1673_2248	1673	2248	63.625	-0.920464	0.227012	-4.05468	5.02e-05	0.0144675	12	18000000	19000000	18500000	17	22000000	23000000	22500000	96	56	105	94	49	31	52	26
655_1941	655	1941	23.375	1.00889	0.248866	4.05396	5.04e-05	0.0144675	4	114000000	115000000	114500000	14	44000000	45000000	44500000	17	17	8	9	28	31	40	37
1086_1939	1086	1939	22.375	1.07616	0.265395	4.05495	5.01e-05	0.0144675	7	86000000	87000000	86500000	14	42000000	43000000	42500000	18	3	19	4	41	27	23	44
802_1483	802	1483	29.625	-0.940557	0.232228	-4.05014	5.12e-05	0.0145129	5	104000000	105000000	104500000	10	82000000	83000000	82500000	40	44	37	45	17	17	18	19
688_803	688	803	40.25	-0.919606	0.227059	-4.05008	5.12e-05	0.0145129	4	147000000	148000000	147500000	5	105000000	106000000	105500000	58	53	49	63	17	29	28	25
980_1167	980	1167	38	0.936719	0.23134	4.04911	5.14e-05	0.0145129	6	130000000	131000000	130500000	8	21000000	22000000	21500000	33	13	22	24	61	50	54	47
1136_2358	1136	2358	18.125	1.05428	0.260359	4.04933	5.14e-05	0.0145129	7	136000000	137000000	136500000	18	37000000	38000000	37500000	6	7	15	8	42	24	21	22
602_1949	602	1949	18.75	1.08121	0.267247	4.04574	5.22e-05	0.0146881	4	61000000	62000000	61500000	14	52000000	53000000	52500000	7	11	8	8	56	25	15	20
685_1844	685	1844	36.875	-0.939521	0.232294	-4.04453	5.24e-05	0.0147287	4	144000000	145000000	144500000	13	68000000	69000000	68500000	71	50	46	39	24	16	31	18
1007_1672	1007	1672	34.875	-1.04635	0.258878	-4.04187	5.3e-05	0.0148613	7	7000000	8000000	7500000	12	17000000	18000000	17500000	75	39	63	32	10	30	9	21
1809_2358	1809	2358	19.5	-1.05739	0.261727	-4.04006	5.34e-05	0.0148819	13	33000000	34000000	33500000	18	37000000	38000000	37500000	53	24	18	23	8	9	11	10
653_1939	653	1939	66.375	1.00823	0.24957	4.03988	5.35e-05	0.0148819	4	112000000	113000000	112500000	14	42000000	43000000	42500000	48	33	36	28	68	49	152	117
1007_2283	1007	2283	26.25	0.996725	0.246701	4.04021	5.34e-05	0.0148819	7	7000000	8000000	7500000	17	57000000	58000000	57500000	13	14	15	16	37	44	50	21
1018_1675	1018	1675	78.625	-0.956233	0.236917	-4.03615	5.43e-05	0.0150847	7	18000000	19000000	18500000	12	20000000	21000000	20500000	169	81	99	97	36	46	56	45
1940_2244	1940	2244	37.375	1.03469	0.256809	4.02903	5.6e-05	0.0155125	14	43000000	44000000	43500000	17	18000000	19000000	18500000	31	18	24	6	29	56	82	53
983_1295	983	1295	37.25	0.94022	0.233525	4.0262	5.67e-05	0.0156632	6	133000000	134000000	133500000	9	19000000	20000000	19500000	17	20	16	37	46	51	51	60
2358_2436	2358	2436	20.25	1.05303	0.261782	4.02256	5.76e-05	0.0158701	18	37000000	38000000	37500000	19	24000000	25000000	24500000	12	3	14	11	26	47	27	22
1106_1678	1106	1678	36	-0.994199	0.247553	-4.0161	5.92e-05	0.016273	7	106000000	107000000	106500000	12	23000000	24000000	23500000	73	46	42	46	14	23	11	33
1041_1838	1041	1838	25	-1.00695	0.25084	-4.01433	5.96e-05	0.0163577	7	41000000	42000000	41500000	13	62000000	63000000	62500000	45	27	37	35	15	7	28	6
897_2193	897	2193	20.875	1.08701	0.271344	4.00603	6.17e-05	0.0169029	6	47000000	48000000	47500000	16	66000000	67000000	66500000	8	3	3	2	44	7	96	4
1043_1678	1043	1678	40.75	-1.03	0.257577	-3.99881	6.37e-05	0.0173065	7	43000000	44000000	43500000	12	23000000	24000000	23500000	92	24	47	79	14	21	21	28
1673_1947	1673	1947	28	0.982474	0.245678	3.99903	6.36e-05	0.0173065	12	18000000	19000000	18500000	14	50000000	51000000	50500000	10	11	20	22	44	32	34	51
1770_1947	1770	1947	32.375	0.930253	0.232608	3.99924	6.35e-05	0.0173065	12	115000000	116000000	115500000	14	50000000	51000000	50500000	14	21	24	19	38	53	44	46
1393_2358	1393	2358	34.75	0.929483	0.232584	3.99634	6.43e-05	0.017448	9	117000000	118000000	117500000	18	37000000	38000000	37500000	20	21	26	17	51	37	47	59
544_1838	544	1838	51.375	-0.872135	0.218273	-3.99562	6.45e-05	0.0174606	4	3000000	4000000	3500000	13	62000000	63000000	62500000	75	72	69	63	38	32	34	28
793_1400	793	1400	23.125	-1.03339	0.258717	-3.9943	6.49e-05	0.0175177	5	95000000	96000000	95500000	9	124000000	124595110	124297555	15	69	19	37	14	14	5	12
1085_1679	1085	1679	24.375	-0.996959	0.249635	-3.99367	6.51e-05	0.0175244	7	85000000	86000000	85500000	12	24000000	25000000	24500000	42	44	25	30	10	22	9	13
1672_1840	1672	1840	37.875	-0.918944	0.230136	-3.99305	6.52e-05	0.01753	12	17000000	18000000	17500000	13	64000000	65000000	64500000	37	59	59	55	17	26	20	30
785_1901	785	1901	20.375	1.04031	0.260604	3.99194	6.55e-05	0.0175722	5	87000000	88000000	87500000	14	4000000	5000000	4500000	5	6	12	18	18	38	37	29
686_802	686	802	33	-0.93568	0.234526	-3.98967	6.62e-05	0.0177009	4	145000000	146000000	145500000	5	104000000	105000000	104500000	36	41	61	47	18	21	19	21
843_1838	843	1838	45.375	-0.908323	0.228344	-3.97787	6.95e-05	0.01856	5	145000000	146000000	145500000	13	62000000	63000000	62500000	55	62	76	58	24	34	34	20
802_1837	802	1837	39	-0.908796	0.228756	-3.97277	7.1e-05	0.0188764	5	104000000	105000000	104500000	13	61000000	62000000	61500000	39	60	57	60	18	28	27	23
980_1769	980	1769	34.75	0.905231	0.227837	3.97315	7.09e-05	0.0188764	6	130000000	131000000	130500000	12	114000000	115000000	114500000	24	20	19	23	44	47	54	47
2242_2357	2242	2357	17.875	-1.0067	0.254049	-3.96261	7.41e-05	0.019654	17	16000000	17000000	16500000	18	36000000	37000000	36500000	32	20	34	19	12	7	11	8
1103_1774	1103	1774	23.625	-0.97861	0.247131	-3.95989	7.5e-05	0.0198347	7	103000000	104000000	103500000	12	119000000	120000000	119500000	43	36	26	31	17	15	9	12
1672_2246	1672	2246	25.625	-0.994286	0.251219	-3.95784	7.56e-05	0.0199605	12	17000000	18000000	17500000	17	20000000	21000000	20500000	22	31	54	42	12	11	15	18
1295_1940	1295	1940	58.125	0.864151	0.218426	3.95626	7.61e-05	0.0200486	9	19000000	20000000	19500000	14	43000000	44000000	43500000	41	36	40	33	69	77	91	78
1006_1679	1006	1679	52.375	-0.902277	0.228788	-3.94373	8.02e-05	0.021079	7	6000000	7000000	6500000	12	24000000	25000000	24500000	101	62	68	59	25	33	43	28
1653_2246	1653	2246	22.75	-0.9972	0.252935	-3.94252	8.06e-05	0.0210915	11	121000000	122000000	121500000	17	20000000	21000000	20500000	41	30	38	24	5	17	14	13
1015_1675	1015	1675	80.375	-0.92875	0.235541	-3.94305	8.05e-05	0.0210915	7	15000000	16000000	15500000	12	20000000	21000000	20500000	173	90	98	90	62	50	47	33
1679_2264	1679	2264	28	-0.929896	0.2361	-3.93857	8.2e-05	0.0213802	12	24000000	25000000	24500000	17	38000000	39000000	38500000	42	33	47	35	16	17	22	12
688_979	688	979	21.375	0.998178	0.253466	3.93812	8.21e-05	0.0213802	4	147000000	148000000	147500000	6	129000000	130000000	129500000	14	11	10	11	26	36	44	19
1167_1939	1167	1939	65.25	0.96815	0.245869	3.93766	8.23e-05	0.0213802	8	21000000	22000000	21500000	14	42000000	43000000	42500000	57	32	25	34	69	138	95	72
1029_2130	1029	2130	23.375	-0.96539	0.245345	-3.93483	8.33e-05	0.0215859	7	29000000	30000000	29500000	16	3000000	4000000	3500000	42	26	36	30	13	14	10	16
1676_2357	1676	2357	31.75	-0.928153	0.235989	-3.93304	8.39e-05	0.0216526	12	21000000	22000000	21500000	18	36000000	37000000	36500000	29	43	46	60	16	19	17	24
1941_2279	1941	2279	18.5	1.00924	0.25659	3.93329	8.38e-05	0.0216526	14	44000000	45000000	44500000	17	53000000	54000000	53500000	14	8	8	9	20	26	37	26
1005_1673	1005	1673	73.25	-0.883474	0.224669	-3.93233	8.41e-05	0.0216685	7	5000000	6000000	5500000	12	18000000	19000000	18500000	97	94	99	111	39	48	60	38
2265_2358	2265	2358	20.625	-0.981114	0.249652	-3.92992	8.5e-05	0.021839	17	39000000	40000000	39500000	18	37000000	38000000	37500000	33	23	33	30	14	6	15	11
807_1903	807	1903	18.75	1.03424	0.263283	3.92824	8.56e-05	0.0219441	5	109000000	110000000	109500000	14	6000000	7000000	6500000	11	3	7	16	18	39	31	25
1010_1673	1010	1673	68	-0.892381	0.227379	-3.92465	8.69e-05	0.0222258	7	10000000	11000000	10500000	12	18000000	19000000	18500000	133	81	91	70	37	39	58	35
792_1022	792	1022	35.375	-1.07644	0.274412	-3.92271	8.76e-05	0.0223571	5	94000000	95000000	94500000	7	22000000	23000000	22500000	25	107	9	106	5	4	6	21
836_1167	836	1167	17.875	-1.01693	0.259424	-3.91995	8.86e-05	0.0225587	5	138000000	139000000	138500000	8	21000000	22000000	21500000	26	22	28	30	7	10	16	4
1678_1843	1678	1843	36.125	-0.972352	0.24808	-3.9195	8.87e-05	0.0225587	12	23000000	24000000	23500000	13	67000000	68000000	67500000	36	57	40	76	27	23	21	9
656_1938	656	1938	20.125	0.988424	0.252268	3.91815	8.92e-05	0.0226373	4	115000000	116000000	115500000	14	41000000	42000000	41500000	8	9	11	16	34	33	25	25
1166_1940	1166	1940	35	0.925392	0.236233	3.91729	8.95e-05	0.0226687	8	20000000	21000000	20500000	14	43000000	44000000	43500000	28	16	15	25	61	42	42	51
1678_2243	1678	2243	49.875	-0.940489	0.240229	-3.91496	9.04e-05	0.0228393	12	23000000	24000000	23500000	17	17000000	18000000	17500000	57	44	96	82	41	17	41	21
1672_2248	1672	2248	33.875	-0.918327	0.234883	-3.90972	9.24e-05	0.0232908	12	17000000	18000000	17500000	17	22000000	23000000	22500000	53	40	51	45	14	19	20	29
602_1295	602	1295	46.25	0.878519	0.224924	3.90584	9.39e-05	0.0236169	4	61000000	62000000	61500000	9	19000000	20000000	19500000	22	26	27	42	59	75	48	71
654_1844	654	1844	27.5	-0.978358	0.250723	-3.90214	9.53e-05	0.0239302	4	113000000	114000000	113500000	13	68000000	69000000	68500000	49	44	39	27	14	21	21	5
1483_2243	1483	2243	23.875	-0.956457	0.245155	-3.90144	9.56e-05	0.0239435	10	82000000	83000000	82500000	17	17000000	18000000	17500000	34	29	37	36	12	20	9	14
807_1483	807	1483	54.375	-0.883285	0.226447	-3.90063	9.59e-05	0.0239435	5	109000000	110000000	109500000	10	82000000	83000000	82500000	56	68	93	81	40	34	35	28
1679_2415	1679	2415	47.875	-0.87607	0.224636	-3.89995	9.62e-05	0.0239435	12	24000000	25000000	24500000	19	3000000	4000000	3500000	84	60	62	56	27	36	31	27
1005_1676	1005	1676	55.375	-0.855776	0.219431	-3.89998	9.62e-05	0.0239435	7	5000000	6000000	5500000	12	21000000	22000000	21500000	74	65	89	72	32	33	39	39
982_1826	982	1826	25.625	0.952127	0.244224	3.89859	9.68e-05	0.0240278	6	132000000	133000000	132500000	13	50000000	51000000	50500000	19	12	13	15	34	39	49	24
1017_1678	1017	1678	68.5	-0.962794	0.247006	-3.89786	9.7e-05	0.0240491	7	17000000	18000000	17500000	12	23000000	24000000	23500000	135	61	124	76	44	31	23	54
1007_1675	1007	1675	69.25	-0.940803	0.241419	-3.89697	9.74e-05	0.0240867	7	7000000	8000000	7500000	12	20000000	21000000	20500000	152	91	94	57	43	34	33	50
791_1838	791	1838	42.125	-0.986646	0.253455	-3.89278	9.91e-05	0.0243759	5	93000000	94000000	93500000	13	62000000	63000000	62500000	49	53	110	35	16	14	28	32
1024_1672	1024	1672	33.625	-0.918826	0.235992	-3.89346	9.88e-05	0.0243759	7	24000000	25000000	24500000	12	17000000	18000000	17500000	62	42	43	41	18	28	17	18
200_1839	200	1839	40.25	-0.894032	0.229677	-3.89256	9.92e-05	0.0243759	2	3000000	4000000	3500000	13	63000000	64000000	63500000	73	59	50	40	25	21	31	23
1009_1673	1009	1673	52.125	-0.922828	0.237148	-3.89136	9.97e-05	0.0244453	7	9000000	10000000	9500000	12	18000000	19000000	18500000	94	66	68	63	29	36	17	44
1015_1672	1015	1672	21.25	-0.96418	0.247865	-3.88994	0.00010027	0.0245383	7	15000000	16000000	15500000	12	17000000	18000000	17500000	32	26	32	32	11	9	12	16
384_2358	384	2358	24.125	-0.947232	0.243638	-3.88787	0.000101128	0.0246041	3	4000000	5000000	4500000	18	37000000	38000000	37500000	39	37	27	34	10	13	15	18
1014_1673	1014	1673	71.5	-0.875516	0.225226	-3.88728	0.000101375	0.0246041	7	14000000	15000000	14500000	12	18000000	19000000	18500000	112	77	121	82	37	37	61	45
601_1742	601	1742	20.5	1.00637	0.258884	3.88736	0.00010134	0.0246041	4	60000000	61000000	60500000	12	87000000	88000000	87500000	13	11	2	17	31	30	34	26
1940_2264	1940	2264	34.75	0.943554	0.242682	3.88803	0.000101062	0.0246041	14	43000000	44000000	43500000	17	38000000	39000000	38500000	24	14	29	15	33	57	66	40
1042_1675	1042	1675	72.25	-0.953572	0.245559	-3.88327	0.000103062	0.0249493	7	42000000	43000000	42500000	12	20000000	21000000	20500000	135	111	97	67	27	59	30	52
1295_2243	1295	2243	49.875	-0.853611	0.219839	-3.88289	0.000103221	0.0249493	9	19000000	20000000	19500000	17	17000000	18000000	17500000	77	62	68	63	32	33	28	36
1014_1674	1014	1674	77.75	-0.924869	0.238307	-3.881	0.00010403	0.0250932	7	14000000	15000000	14500000	12	19000000	20000000	19500000	143	75	123	97	50	46	31	57
1038_1676	1038	1676	44.75	-0.90292	0.232766	-3.87909	0.000104846	0.0252383	7	38000000	39000000	38500000	12	21000000	22000000	21500000	87	50	60	50	26	22	47	16
1672_2266	1672	2266	22.375	-0.956043	0.246569	-3.87738	0.000105586	0.025327	12	17000000	18000000	17500000	17	40000000	41000000	40500000	38	23	32	35	13	15	12	11
1004_1676	1004	1676	52.125	-0.871909	0.224878	-3.87725	0.000105645	0.025327	7	4000000	5000000	4500000	12	21000000	22000000	21500000	87	51	72	75	28	34	37	33
1672_2415	1672	2415	53.875	-0.864176	0.223186	-3.872	0.000107945	0.0258259	12	17000000	18000000	17500000	19	3000000	4000000	3500000	88	72	62	71	28	42	35	33
1007_2425	1007	2425	45.375	0.914918	0.236402	3.87018	0.000108753	0.0259664	7	7000000	8000000	7500000	19	13000000	14000000	13500000	35	16	36	24	84	53	46	69
684_1844	684	1844	24.875	-0.963171	0.249043	-3.86748	0.000109965	0.0261985	4	143000000	144000000	143500000	13	68000000	69000000	68500000	40	32	37	34	6	15	23	12
285_1769	285	1769	20.25	0.978358	0.253	3.86703	0.00011017	0.0261985	2	88000000	89000000	88500000	12	114000000	115000000	114500000	6	16	8	15	22	32	34	29
807_2357	807	2357	22.75	-0.966801	0.250141	-3.86503	0.000111077	0.0263609	5	109000000	110000000	109500000	18	36000000	37000000	36500000	35	23	31	42	10	12	19	10
1904_2242	1904	2242	19.5	1.05173	0.272194	3.86391	0.000111587	0.0264285	14	7000000	8000000	7500000	17	16000000	17000000	16500000	7	4	4	4	15	17	29	76
2263_2358	2263	2358	20.625	-0.967987	0.250844	-3.85893	0.000113886	0.026908	17	37000000	38000000	37500000	18	37000000	38000000	37500000	28	22	30	39	9	12	12	13
1903_2246	1903	2246	22.75	1.00348	0.260067	3.85854	0.000114068	0.026908	14	6000000	7000000	6500000	17	20000000	21000000	20500000	12	16	6	13	10	38	39	48
1280_1900	1280	1900	18.75	1.02526	0.265751	3.85797	0.000114333	0.0269166	9	4000000	5000000	4500000	14	3000000	4000000	3500000	3	15	12	6	12	49	25	28
1311_1674	1311	1674	26	0.953606	0.24735	3.85528	0.000115596	0.0271596	9	35000000	36000000	35500000	12	19000000	20000000	19500000	16	9	14	20	40	40	22	47
1676_1844	1676	1844	32	-0.893383	0.232004	-3.85072	0.000117772	0.0276156	12	21000000	22000000	21500000	13	68000000	69000000	68500000	45	52	35	45	22	17	20	20
1041_1674	1041	1674	61.125	-0.898369	0.233421	-3.8487	0.000118747	0.0277888	7	41000000	42000000	41500000	12	19000000	20000000	19500000	118	67	96	60	37	48	30	33
1018_1678	1018	1678	58.75	-0.942444	0.244997	-3.84676	0.000119689	0.0279539	7	18000000	19000000	18500000	12	23000000	24000000	23500000	119	55	83	78	21	50	39	25
1008_1674	1008	1674	117.375	-1.04614	0.272189	-3.84342	0.000121334	0.0282818	7	8000000	9000000	8500000	12	19000000	20000000	19500000	268	55	260	151	108	26	26	45
1843_2246	1843	2246	21.5	-1.00423	0.261466	-3.84076	0.000122653	0.0285327	13	67000000	68000000	67500000	17	20000000	21000000	20500000	36	53	17	22	11	9	15	9
1042_1679	1042	1679	28.5	-0.932389	0.242832	-3.83965	0.000123207	0.0286053	7	42000000	43000000	42500000	12	24000000	25000000	24500000	49	35	36	41	17	26	12	12
233_2358	233	2358	26.375	-0.963269	0.251148	-3.83546	0.000125328	0.0290403	2	36000000	37000000	36500000	18	37000000	38000000	37500000	52	31	30	39	14	9	11	25
843_1843	843	1843	33	-0.905818	0.236213	-3.83475	0.000125693	0.0290677	5	145000000	146000000	145500000	13	67000000	68000000	67500000	63	41	40	40	16	17	22	25
1676_2249	1676	2249	50	-0.879549	0.229521	-3.83212	0.000127046	0.029323	12	21000000	22000000	21500000	17	23000000	24000000	23500000	76	47	78	74	23	29	41	32
1018_1674	1018	1674	67.625	-0.857502	0.22387	-3.83035	0.00012796	0.0294762	7	18000000	19000000	18500000	12	19000000	20000000	19500000	125	62	95	86	45	40	55	33
1031_1674	1031	1674	67.5	-0.855148	0.223385	-3.82814	0.000129113	0.0296837	7	31000000	32000000	31500000	12	19000000	20000000	19500000	122	78	88	78	47	29	56	42
1673_1840	1673	1840	39.875	-0.900846	0.235352	-3.82766	0.000129367	0.029684	12	18000000	19000000	18500000	13	64000000	65000000	64500000	40	56	79	46	30	22	29	17
1042_1676	1042	1676	51.75	-0.886385	0.231812	-3.82372	0.000131453	0.0301041	7	42000000	43000000	42500000	12	21000000	22000000	21500000	105	63	59	59	29	39	33	27
1840_2130	1840	2130	240	-1.01047	0.2644	-3.82176	0.000132503	0.030227	13	64000000	65000000	64500000	16	3000000	4000000	3500000	597	978	78	83	39	44	59	42
2249_2357	2249	2357	24.375	-0.936503	0.245044	-3.82177	0.000132496	0.030227	17	23000000	24000000	23500000	18	36000000	37000000	36500000	38	30	32	38	22	9	13	13
1008_2324	1008	2324	29.125	-0.944023	0.247339	-3.81672	0.000135238	0.0307912	7	8000000	9000000	8500000	18	3000000	4000000	3500000	44	49	41	32	23	23	7	14
981_1769	981	1769	30.125	0.917476	0.240608	3.81315	0.000137206	0.0311788	6	131000000	132000000	131500000	12	114000000	115000000	114500000	26	13	14	19	32	44	52	41
1768_1901	1768	1901	34	0.945567	0.248006	3.81268	0.000137471	0.0311788	12	113000000	114000000	113500000	14	4000000	5000000	4500000	12	14	35	17	34	57	52	51
688_1021	688	1021	97.375	-1.02515	0.269121	-3.80926	0.000139385	0.0314917	4	147000000	148000000	147500000	7	21000000	22000000	21500000	144	115	59	280	32	24	51	74
1950_2104	1950	2104	18	-0.994027	0.260928	-3.80959	0.000139197	0.0314917	14	53000000	54000000	53500000	15	82000000	83000000	82500000	26	35	28	17	11	6	16	5
1003_1672	1003	1672	39.625	-0.879419	0.230975	-3.80741	0.000140428	0.0315337	7	3000000	4000000	3500000	12	17000000	18000000	17500000	45	46	71	56	24	31	23	21
1016_1676	1016	1676	47.125	-0.863155	0.226726	-3.80703	0.000140643	0.0315337	7	16000000	17000000	16500000	12	21000000	22000000	21500000	74	54	62	67	20	33	34	33
709_1312	709	1312	17.875	1.01463	0.266505	3.80715	0.00014058	0.0315337	5	11000000	12000000	11500000	9	36000000	37000000	36500000	14	6	3	12	29	38	27	14
1940_2245	1940	2245	33.5	0.957447	0.251414	3.80825	0.000139954	0.0315337	14	43000000	44000000	43500000	17	19000000	20000000	19500000	12	21	26	16	29	50	78	36
374_687	374	687	20.625	-1.01943	0.267977	-3.80418	0.000142277	0.0318067	2	177000000	178000000	177500000	4	146000000	147000000	146500000	24	60	29	12	7	17	7	9
1040_1679	1040	1679	37.625	-0.896532	0.235684	-3.80396	0.000142401	0.0318067	7	40000000	41000000	40500000	12	24000000	25000000	24500000	74	41	43	51	22	25	18	27
1840_2415	1840	2415	26.25	-0.976791	0.256921	-3.80192	0.00014358	0.0320094	13	64000000	65000000	64500000	19	3000000	4000000	3500000	28	23	26	77	10	15	13	18
1005_1675	1005	1675	75.25	-0.873641	0.229827	-3.80129	0.000143943	0.0320297	7	5000000	6000000	5500000	12	20000000	21000000	20500000	115	88	109	101	42	64	49	34
1041_1673	1041	1673	65.75	-0.856695	0.22556	-3.79807	0.000145825	0.0323871	7	41000000	42000000	41500000	12	18000000	19000000	18500000	124	82	74	78	42	44	45	37
1010_1678	1010	1678	71.25	-0.887015	0.233648	-3.79637	0.000146828	0.0325485	7	10000000	11000000	10500000	12	23000000	24000000	23500000	131	83	88	86	61	24	68	29
701_2358	701	2358	28	-0.891009	0.234764	-3.79533	0.000147444	0.0325625	5	3000000	4000000	3500000	18	37000000	38000000	37500000	40	44	35	36	16	19	15	19
662_1313	662	1313	26.125	1.01137	0.266446	3.79578	0.00014718	0.0325625	4	121000000	122000000	121500000	9	37000000	38000000	37500000	7	15	14	12	22	29	13	97
709_2278	709	2278	18.375	-1.01913	0.268839	-3.79085	0.000150135	0.0330947	5	11000000	12000000	11500000	17	52000000	53000000	52500000	66	17	16	14	11	7	10	6
1017_1675	1017	1675	94	-0.892054	0.235736	-3.78412	0.000154255	0.0339394	7	17000000	18000000	17500000	12	20000000	21000000	20500000	143	88	129	161	61	55	59	56
1026_1675	1026	1675	65.625	-0.838113	0.221605	-3.78202	0.000155563	0.0341633	7	26000000	27000000	26500000	12	20000000	21000000	20500000	106	79	79	90	35	44	45	47
1033_1674	1033	1674	83.5	-0.900332	0.238102	-3.78129	0.000156016	0.0341989	7	33000000	34000000	33500000	12	19000000	20000000	19500000	174	106	92	94	42	56	55	49
1047_1672	1047	1672	22.625	-0.965695	0.255633	-3.77766	0.000158306	0.0346364	7	47000000	48000000	47500000	12	17000000	18000000	17500000	50	19	33	30	9	15	9	16
1150_2358	1150	2358	38.125	-0.859263	0.227497	-3.77703	0.000158709	0.0346601	8	4000000	5000000	4500000	18	37000000	38000000	37500000	49	50	45	64	23	31	23	20
688_999	688	999	20.875	-0.976761	0.258789	-3.77435	0.000160426	0.0348412	4	147000000	148000000	147500000	6	149000000	149736546	149368273	47	10	39	27	20	6	9	9
1674_2241	1674	2241	25.5	-0.963018	0.255126	-3.77468	0.00016021	0.0348412	12	19000000	20000000	19500000	17	15000000	16000000	15500000	66	27	31	25	14	17	9	15
1107_2248	1107	2248	56.25	0.841367	0.222898	3.77468	0.000160216	0.0348412	7	107000000	108000000	107500000	17	22000000	23000000	22500000	40	35	29	42	65	74	92	73
663_1938	663	1938	64.25	1.03607	0.274563	3.77353	0.000160951	0.0348909	4	122000000	123000000	122500000	14	41000000	42000000	41500000	23	14	15	17	122	53	253	17
383_2358	383	2358	27.5	-0.908381	0.24082	-3.77203	0.000161926	0.0349918	3	3000000	4000000	3500000	18	37000000	38000000	37500000	51	31	34	38	17	10	20	19
1011_1940	1011	1940	18	1.00834	0.267329	3.7719	0.000162011	0.0349918	7	11000000	12000000	11500000	14	43000000	44000000	43500000	8	6	14	6	12	30	21	47
1032_1677	1032	1677	183	-1.02176	0.270993	-3.77044	0.000162962	0.0351163	7	32000000	33000000	32500000	12	22000000	23000000	22500000	160	1010	62	58	37	53	31	53
807_1839	807	1839	19.5	-0.950566	0.252133	-3.7701	0.000163185	0.0351163	5	109000000	110000000	109500000	13	63000000	64000000	63500000	27	27	32	26	7	14	9	14
686_1672	686	1672	43.625	-0.842967	0.22375	-3.76746	0.000164919	0.0354247	4	145000000	146000000	145500000	12	17000000	18000000	17500000	57	57	62	60	23	26	37	27
802_1531	802	1531	23	-0.932298	0.247582	-3.76561	0.000166145	0.0356231	5	104000000	105000000	104500000	10	130000000	130694993	1.30347e+08	38	29	37	27	7	14	18	14
1676_2244	1676	2244	63.5	-0.832426	0.221106	-3.76484	0.000166659	0.0356683	12	21000000	22000000	21500000	17	18000000	19000000	18500000	102	63	99	79	39	37	44	45
1062_1672	1062	1672	19.125	-0.94808	0.251892	-3.76383	0.000167328	0.0357466	7	62000000	63000000	62500000	12	17000000	18000000	17500000	28	20	32	30	10	11	12	10
1843_2357	1843	2357	19.75	-0.952704	0.253163	-3.7632	0.000167752	0.0357722	13	67000000	68000000	67500000	18	36000000	37000000	36500000	37	20	26	31	8	11	13	12
1672_2025	1672	2025	48.125	-0.897811	0.238649	-3.76205	0.000168525	0.0358073	12	17000000	18000000	17500000	15	3000000	4000000	3500000	94	57	52	65	26	44	25	22
1085_1938	1085	1938	20.375	0.980639	0.260665	3.76207	0.000168514	0.0358073	7	85000000	86000000	85500000	14	41000000	42000000	41500000	15	12	10	6	16	37	43	24
2292_2358	2292	2358	25.625	0.925566	0.246089	3.7611	0.00016917	0.0358796	17	66000000	67000000	66500000	18	37000000	38000000	37500000	11	12	25	12	31	36	36	42
1006_2268	1006	2268	61.125	0.829983	0.220967	3.75615	0.000172549	0.0364649	7	6000000	7000000	6500000	17	42000000	43000000	42500000	34	38	47	41	82	87	94	66
1605_1678	1605	1678	27.75	0.960058	0.255592	3.75622	0.000172501	0.0364649	11	73000000	74000000	73500000	12	23000000	24000000	23500000	12	10	13	25	68	26	36	32
1658_2357	1658	2357	63.375	-0.830477	0.221143	-3.75538	0.000173078	0.0365112	12	3000000	4000000	3500000	18	36000000	37000000	36500000	67	82	100	92	40	46	40	40
1949_2358	1949	2358	26	-0.909743	0.242283	-3.75488	0.000173425	0.0365188	14	52000000	53000000	52500000	18	37000000	38000000	37500000	36	31	30	49	15	15	19	13
1312_2357	1312	2357	20.625	-0.950258	0.253139	-3.75389	0.000174109	0.0365612	9	36000000	37000000	36500000	18	36000000	37000000	36500000	45	26	22	26	10	12	12	12
1010_1675	1010	1675	74	-0.863301	0.229987	-3.75369	0.000174247	0.0365612	7	10000000	11000000	10500000	12	20000000	21000000	20500000	147	70	102	88	45	42	47	51
1605_2259	1605	2259	33.625	-0.902364	0.240511	-3.75186	0.000175528	0.0367643	11	73000000	74000000	73500000	17	33000000	34000000	33500000	66	42	35	45	25	25	14	17
1672_2241	1672	2241	43.5	-0.838289	0.223497	-3.75078	0.000176284	0.0368571	12	17000000	18000000	17500000	17	15000000	16000000	15500000	63	50	60	62	22	31	30	30
1041_1675	1041	1675	70.25	-0.824676	0.219941	-3.74954	0.000177161	0.0369504	7	41000000	42000000	41500000	12	20000000	21000000	20500000	119	74	105	80	44	44	58	38
2109_2358	2109	2358	25.75	0.904073	0.241134	3.74926	0.000177358	0.0369504	15	87000000	88000000	87500000	18	37000000	38000000	37500000	15	11	21	15	32	42	36	34
2258_2421	2258	2421	31	-0.878936	0.234481	-3.74843	0.000177943	0.0370068	17	32000000	33000000	32500000	19	9000000	10000000	9500000	56	37	42	36	17	16	28	16
1788_2358	1788	2358	22.75	-0.950775	0.253713	-3.74744	0.000178649	0.037088	13	12000000	13000000	12500000	18	37000000	38000000	37500000	43	22	28	38	13	5	18	15
1010_1676	1010	1676	50.75	-0.8488	0.226558	-3.7465	0.000179319	0.0371617	7	10000000	11000000	10500000	12	21000000	22000000	21500000	84	62	69	61	29	43	34	24
1678_2264	1678	2264	72.875	-0.898523	0.239917	-3.74514	0.000180293	0.0372978	12	23000000	24000000	23500000	17	38000000	39000000	38500000	98	105	102	100	45	50	63	20
973_1385	973	1385	23.625	-0.923607	0.246947	-3.7401	0.000183945	0.0379867	6	123000000	124000000	123500000	9	109000000	110000000	109500000	35	30	41	28	11	21	12	11
1677_2244	1677	2244	125.75	-0.938306	0.25094	-3.73916	0.000184638	0.0380348	12	22000000	23000000	22500000	17	18000000	19000000	18500000	246	134	219	126	81	75	59	66
662_1941	662	1941	20.75	0.929313	0.248552	3.7389	0.000184825	0.0380348	4	121000000	122000000	121500000	14	44000000	45000000	44500000	12	9	15	12	33	33	26	26
1022_2125	1022	2125	26.75	-0.99499	0.266345	-3.73572	0.000187177	0.0381851	7	22000000	23000000	22500000	15	103000000	104000000	103500000	38	97	28	28	5	14	3	1
1038_1679	1038	1679	46	-0.906648	0.242678	-3.73601	0.000186962	0.0381851	7	38000000	39000000	38500000	12	24000000	25000000	24500000	69	47	66	76	20	15	33	42
1042_1677	1042	1677	75.875	-0.878701	0.235211	-3.7358	0.000187119	0.0381851	7	42000000	43000000	42500000	12	22000000	23000000	22500000	121	78	84	135	61	38	48	42
653_1838	653	1838	38.375	-0.852858	0.228233	-3.73678	0.000186389	0.0381851	4	112000000	113000000	112500000	13	62000000	63000000	62500000	50	64	44	51	18	32	26	22
1011_1939	1011	1939	19.75	0.976012	0.261256	3.73585	0.000187082	0.0381851	7	11000000	12000000	11500000	14	42000000	43000000	42500000	16	3	14	8	26	13	62	16
843_980	843	980	36.125	0.879572	0.23553	3.73444	0.00018813	0.0383131	5	145000000	146000000	145500000	6	130000000	131000000	130500000	30	25	15	19	48	41	68	43
544_2358	544	2358	36.5	-0.854898	0.22906	-3.73219	0.00018982	0.0385905	4	3000000	4000000	3500000	18	37000000	38000000	37500000	48	45	50	56	17	21	27	28
2262_2358	2262	2358	24.875	-0.914242	0.245013	-3.73141	0.000190414	0.0386444	17	36000000	37000000	36500000	18	37000000	38000000	37500000	53	24	40	24	14	16	20	8
1020_1840	1020	1840	19	-0.945847	0.253595	-3.72976	0.000191663	0.038831	7	20000000	21000000	20500000	13	64000000	65000000	64500000	58	53	14	18	4	1	0	4
982_1768	982	1768	20.125	0.937686	0.251569	3.72736	0.000193499	0.0390686	6	132000000	133000000	132500000	12	113000000	114000000	113500000	16	6	13	11	33	31	26	25
1296_1939	1296	1939	24.625	0.938343	0.251736	3.72749	0.000193399	0.0390686	9	20000000	21000000	20500000	14	42000000	43000000	42500000	25	14	7	10	39	38	29	35
1167_1843	1167	1843	28.875	-0.884943	0.237593	-3.72461	0.000195618	0.0394287	8	21000000	22000000	21500000	13	67000000	68000000	67500000	45	36	32	47	19	13	21	18
1482_1768	1482	1768	18.5	-0.966617	0.259842	-3.72001	0.000199212	0.0400162	10	81000000	82000000	81500000	12	113000000	114000000	113500000	22	21	36	29	5	12	7	16
2082_2358	2082	2358	25.25	0.907007	0.243798	3.72032	0.00019897	0.0400162	15	60000000	61000000	60500000	18	37000000	38000000	37500000	20	11	10	19	37	30	42	33
1008_1279	1008	1279	21.875	-0.964616	0.259422	-3.71833	0.000200547	0.0402156	7	8000000	9000000	8500000	9	3000000	4000000	3500000	36	26	26	40	21	8	4	14
1916_2358	1916	2358	29.25	-0.881445	0.237094	-3.71771	0.000201039	0.0402458	14	19000000	20000000	19500000	18	37000000	38000000	37500000	51	34	36	41	20	15	15	22
1679_2239	1679	2239	80.625	-0.907874	0.244423	-3.71435	0.000203725	0.0403354	12	24000000	25000000	24500000	17	13000000	14000000	13500000	112	67	144	130	46	54	32	60
1061_1675	1061	1675	31.625	-0.874289	0.235334	-3.7151	0.000203124	0.0403354	7	61000000	62000000	61500000	12	20000000	21000000	20500000	71	32	46	26	25	14	25	14
284_654	284	654	20.625	0.93329	0.251205	3.71525	0.000203	0.0403354	2	87000000	88000000	87500000	4	113000000	114000000	113500000	7	11	14	15	20	36	31	31
709_1279	709	1279	44.5	1.02476	0.275722	3.71662	0.000201904	0.0403354	5	11000000	12000000	11500000	9	3000000	4000000	3500000	11	26	16	6	49	37	78	133
1022_2146	1022	2146	50.25	0.927117	0.249617	3.71415	0.000203886	0.0403354	7	22000000	23000000	22500000	16	19000000	20000000	19500000	6	58	20	35	53	77	28	125
1166_1903	1166	1903	31.75	0.927158	0.249543	3.71542	0.000202865	0.0403354	8	20000000	21000000	20500000	14	6000000	7000000	6500000	24	20	9	20	23	42	52	64
1788_1938	1788	1938	24	0.93825	0.252597	3.71442	0.000203671	0.0403354	13	12000000	13000000	12500000	14	41000000	42000000	41500000	11	9	23	11	25	40	29	44
686_1842	686	1842	73.875	-0.935314	0.251953	-3.71226	0.00020542	0.0404351	4	145000000	146000000	145500000	13	66000000	67000000	66500000	208	64	85	70	30	36	67	31
1839_2324	1839	2324	36.875	-0.87092	0.234605	-3.71229	0.000205395	0.0404351	13	63000000	64000000	63500000	18	3000000	4000000	3500000	63	43	40	57	16	22	29	25
2025_2216	2025	2216	39.75	0.912167	0.245696	3.71259	0.000205151	0.0404351	15	3000000	4000000	3500000	16	89000000	90000000	89500000	12	24	31	27	52	34	61	77
980_2263	980	2263	20.125	0.931658	0.251027	3.71138	0.000206132	0.0405075	6	130000000	131000000	130500000	17	37000000	38000000	37500000	12	8	10	16	23	31	32	29
1108_1679	1108	1679	25.5	-0.939747	0.253338	-3.70946	0.000207705	0.0406098	7	108000000	109000000	108500000	12	24000000	25000000	24500000	41	26	42	37	12	25	6	15
383_785	383	785	32.375	0.888129	0.23942	3.7095	0.000207667	0.0406098	3	3000000	4000000	3500000	5	87000000	88000000	87500000	12	20	28	19	36	46	57	41
1109_2239	1109	2239	29.625	0.869359	0.234363	3.70946	0.000207706	0.0406098	7	109000000	110000000	109500000	17	13000000	14000000	13500000	20	16	17	21	38	47	44	34
2358_2438	2358	2438	22.875	0.926153	0.2497	3.70906	0.000208032	0.0406098	18	37000000	38000000	37500000	19	26000000	27000000	26500000	13	7	20	13	31	41	30	28
1770_1901	1770	1901	48.75	0.958263	0.258554	3.70625	0.000210354	0.040995	12	115000000	116000000	115500000	14	4000000	5000000	4500000	15	16	43	31	44	50	70	121
200_1844	200	1844	29.75	-0.871318	0.235141	-3.70551	0.000210964	0.041046	2	3000000	4000000	3500000	13	68000000	69000000	68500000	45	47	30	42	18	16	19	21
2358_2468	2358	2468	24.375	0.928418	0.250766	3.70232	0.000213634	0.0414968	18	37000000	38000000	37500000	19	56000000	57000000	56500000	9	9	22	16	38	44	31	26
1061_1679	1061	1679	17.875	-0.974946	0.263495	-3.70006	0.00021555	0.0418	7	61000000	62000000	61500000	12	24000000	25000000	24500000	31	21	21	32	10	4	19	5
471_2358	471	2358	21	-0.951351	0.257384	-3.69623	0.000218828	0.0422963	3	91000000	92000000	91500000	18	37000000	38000000	37500000	47	29	25	21	8	6	19	13
284_1837	284	1837	24.75	0.927359	0.250866	3.69663	0.000218483	0.0422963	2	87000000	88000000	87500000	13	61000000	62000000	61500000	15	6	16	19	25	46	27	44
233_1385	233	1385	26.125	-0.882797	0.238944	-3.69457	0.000220259	0.0423643	2	36000000	37000000	36500000	9	109000000	110000000	109500000	45	33	35	32	14	16	21	13
1837_2249	1837	2249	37.5	-0.864248	0.23388	-3.69527	0.000219656	0.0423643	13	61000000	62000000	61500000	17	23000000	24000000	23500000	47	70	47	42	20	21	31	22
601_708	601	708	21.125	0.973804	0.263557	3.69486	0.000220011	0.0423643	4	60000000	61000000	60500000	5	10000000	11000000	10500000	13	8	14	9	59	28	14	24
1677_1838	1677	1838	68.125	-0.856768	0.232298	-3.68824	0.000225814	0.0432842	12	22000000	23000000	22500000	13	62000000	63000000	62500000	76	80	140	77	38	39	59	36
1672_2242	1672	2242	36.875	-0.83991	0.22775	-3.68786	0.000226145	0.0432842	12	17000000	18000000	17500000	17	16000000	17000000	16500000	50	46	50	54	24	18	23	30
980_1673	980	1673	21.625	0.921889	0.249954	3.68824	0.000225814	0.0432842	6	130000000	131000000	130500000	12	18000000	19000000	18500000	9	9	14	18	27	26	36	34
1010_1674	1010	1674	83.125	-0.820398	0.2225	-3.68718	0.000226753	0.04333	7	10000000	11000000	10500000	12	19000000	20000000	19500000	128	95	120	104	58	46	54	60
1022_2263	1022	2263	91.25	0.938607	0.254789	3.68386	0.000229732	0.0438281	7	22000000	23000000	22500000	17	37000000	38000000	37500000	35	26	93	53	168	129	118	108
979_1769	979	1769	18.375	0.943149	0.256117	3.68249	0.00023097	0.043993	6	129000000	130000000	129500000	12	114000000	115000000	114500000	17	7	9	8	23	24	36	23
1019_1679	1019	1679	35	-0.839608	0.228157	-3.67995	0.000233277	0.0443607	7	19000000	20000000	19500000	12	24000000	25000000	24500000	55	47	48	40	20	26	23	21
983_1842	983	1842	26.25	0.883119	0.24003	3.6792	0.000233962	0.0444192	6	133000000	134000000	133500000	13	66000000	67000000	66500000	20	19	13	12	45	31	37	33
2259_2421	2259	2421	35	-0.850811	0.231352	-3.67757	0.00023547	0.0446336	17	33000000	34000000	33500000	19	9000000	10000000	9500000	41	44	56	50	21	27	25	16
983_1769	983	1769	30.625	0.860281	0.234124	3.67446	0.000238351	0.0451069	6	133000000	134000000	133500000	12	114000000	115000000	114500000	25	18	16	18	35	45	47	41
983_1770	983	1770	30.75	0.874724	0.238291	3.67082	0.000241772	0.045681	6	133000000	134000000	133500000	12	115000000	116000000	115500000	29	16	13	18	38	45	48	39
1779_2357	1779	2357	19	-0.93065	0.253716	-3.66807	0.000244388	0.0459273	13	3000000	4000000	3500000	18	36000000	37000000	36500000	24	22	27	36	11	8	13	11
1019_1676	1019	1676	59	-0.902296	0.246003	-3.66783	0.000244616	0.0459273	7	19000000	20000000	19500000	12	21000000	22000000	21500000	125	66	76	66	17	45	43	34
688_1679	688	1679	60.25	-0.831906	0.226813	-3.66781	0.000244637	0.0459273	4	147000000	148000000	147500000	12	24000000	25000000	24500000	65	89	75	97	39	32	51	34
1675_2246	1675	2246	89.875	-0.820613	0.223727	-3.66792	0.00024453	0.0459273	12	20000000	21000000	20500000	17	20000000	21000000	20500000	135	92	148	109	66	54	65	50
792_1840	792	1840	63.625	-0.959875	0.261948	-3.66437	0.000247952	0.0464755	5	94000000	95000000	94500000	13	64000000	65000000	64500000	38	57	86	196	29	46	32	25
843_1939	843	1939	50.125	0.817126	0.223044	3.66352	0.000248777	0.0465562	5	145000000	146000000	145500000	14	42000000	43000000	42500000	27	41	26	36	51	100	41	79
1677_1844	1677	1844	36.5	-0.923755	0.25225	-3.66206	0.0002502	0.0467481	12	22000000	23000000	22500000	13	68000000	69000000	68500000	32	76	52	49	27	33	13	10
684_1838	684	1838	46.125	-0.864347	0.236137	-3.66036	0.000251857	0.0469831	4	143000000	144000000	143500000	13	62000000	63000000	62500000	61	52	86	55	19	21	46	29
1903_2245	1903	2245	20.875	0.963356	0.263449	3.65671	0.000255473	0.0475823	14	6000000	7000000	6500000	17	19000000	20000000	19500000	5	6	22	11	23	22	38	40
1106_2125	1106	2125	26.25	-0.885211	0.242124	-3.65602	0.00025616	0.0476349	7	106000000	107000000	106500000	15	103000000	104000000	103500000	47	32	45	23	14	19	18	12
1021_1471	1021	1471	24.5	-0.877473	0.24006	-3.65522	0.000256963	0.0477088	7	21000000	22000000	21500000	10	70000000	71000000	70500000	131	0	60	1	0	0	4	0
1678_1939	1678	1939	69.875	0.964398	0.263983	3.65326	0.000258933	0.0479988	12	23000000	24000000	23500000	14	42000000	43000000	42500000	74	16	25	33	96	70	83	162
1482_2420	1482	2420	39.125	-0.831236	0.227573	-3.65261	0.000259585	0.048044	10	81000000	82000000	81500000	19	8000000	9000000	8500000	56	52	64	40	21	23	29	28
802_1149	802	1149	34.5	-0.883166	0.241838	-3.65189	0.000260321	0.048089	5	104000000	105000000	104500000	8	3000000	4000000	3500000	45	36	41	70	25	19	12	28
1939_2265	1939	2265	52.125	0.898797	0.24614	3.65157	0.000260645	0.048089	14	42000000	43000000	42500000	17	39000000	40000000	39500000	16	32	45	30	70	43	106	75
1282_2415	1282	2415	32	-0.913488	0.250267	-3.65005	0.000262185	0.0482975	9	6000000	7000000	6500000	19	3000000	4000000	3500000	78	33	41	31	11	21	19	22
785_1770	785	1770	25.75	0.91118	0.249999	3.64473	0.000267671	0.0492309	5	87000000	88000000	87500000	12	115000000	116000000	115500000	17	19	11	13	23	42	52	29
1294_1940	1294	1940	41.25	0.853909	0.234465	3.64195	0.000270585	0.0496893	9	18000000	19000000	18500000	14	43000000	44000000	43500000	39	22	20	23	48	72	53	53
2358_2467	2358	2467	26.625	0.891331	0.244831	3.6406	0.000272003	0.0498718	18	37000000	38000000	37500000	19	55000000	56000000	55500000	15	17	22	10	35	50	35	29
