# Supplementary material for: Neuron-specific chromosomal megadomain organization is adaptive to recent retrotransposon expansions
Source: Nat Commun. 2021 Dec 13;12:7243. doi: 10.1038/s41467-021-26862-z (PMC8669064; doi:10.1038/s41467-021-26862-z)
Supplement: Supplementary file 17 — Supplementary Data S14 [file 41467_2021_26862_MOESM17_ESM.xlsx]

## Sheet: S14
Supplementary Data S14. Differential cis interactions Setdb1-deficient and control neurons with wildtype Setdb1 levels (1Mb resolution, padj < 0.05)
segpair	seg1	seg2	baseMean	log2FoldChange	lfcSE	stat	pvalue	padj	seg1chr	seg1start	seg1end	seg1mid	seg2chr	seg2start	seg2end	seg2mid	WT1	WT2	WT3	WT4	KO1	KO2	KO3	KO4
1838_1842	1838	1842	2474.62	-1.2991	0.0795746	-16.3256	6.49169e-60	4.55781e-56	13	62000000	63000000	62500000	13	66000000	67000000	66500000	3396	3222	3668	3779	1588	1302	1507	1335
2357_2358	2357	2358	3947.25	-0.905541	0.0692464	-13.0771	4.45215e-39	1.13663e-35	18	36000000	37000000	36500000	18	37000000	38000000	37500000	5486	4560	5094	5449	2908	2679	2692	2710
1838_1841	1838	1841	2945.75	-0.979878	0.0763487	-12.8342	1.05427e-37	3.70102e-34	13	62000000	63000000	62500000	13	65000000	66000000	65500000	3595	3701	4295	4044	2126	1948	1971	1886
1837_1843	1837	1843	1055.75	-1.07084	0.0842423	-12.7115	5.10727e-37	1.19527e-33	13	61000000	62000000	61500000	13	67000000	68000000	67500000	1523	1385	1360	1453	745	704	670	606
1188_1190	1188	1190	4756.38	-0.763563	0.0652772	-11.6972	1.31655e-31	5.72304e-28	8	42000000	43000000	42500000	8	44000000	45000000	44500000	6234	5581	5812	6317	3545	3746	3350	3466
2358_2402	2358	2402	424	1.09078	0.0962355	11.3345	8.85743e-30	1.13065e-26	18	37000000	38000000	37500000	18	81000000	82000000	81500000	289	240	303	250	709	533	590	478
233_285	233	285	668.125	0.881767	0.0785184	11.2301	2.90274e-29	1.86414e-25	2	36000000	37000000	36500000	2	88000000	89000000	88500000	442	510	432	498	846	925	828	864
973_980	973	980	1519.5	0.9304	0.0854734	10.8853	1.35506e-27	5.59502e-24	6	123000000	124000000	123500000	6	130000000	131000000	130500000	1104	1017	972	1088	1997	1859	1816	2303
823_824	823	824	6060.88	-0.79863	0.0732758	-10.899	1.1658e-27	1.20975e-23	5	125000000	126000000	125500000	5	126000000	127000000	126500000	8026	7022	7608	8130	4645	4568	4406	4082
790_792	790	792	735.625	-1.09237	0.101261	-10.7877	3.93609e-27	2.04224e-23	5	92000000	93000000	92500000	5	94000000	95000000	94500000	868	939	1055	1145	483	470	470	455
1838_1844	1838	1844	835.625	-0.967977	0.0912672	-10.606	2.7956e-26	4.90697e-23	13	62000000	63000000	62500000	13	68000000	69000000	68500000	1311	1012	1031	1070	604	519	586	552
1673_1679	1673	1679	1426	-0.87855	0.0819545	-10.72	8.20375e-27	5.6729e-23	12	18000000	19000000	18500000	12	24000000	25000000	24500000	1918	1607	2086	1771	1220	930	1025	851
1472_1475	1472	1475	3400.75	-0.739732	0.069538	-10.6378	1.9873e-26	1.45113e-22	10	71000000	72000000	71500000	10	74000000	75000000	74500000	4581	3912	4371	4155	2457	2674	2418	2638
846_847	846	847	6389.38	-0.721375	0.0695431	-10.3731	3.28811e-25	1.13736e-21	5	148000000	149000000	148500000	5	149000000	150000000	149500000	8340	7207	7991	8283	4940	4942	4777	4635
233_283	233	283	651	0.889244	0.0861123	10.3266	5.34442e-25	1.71609e-21	2	36000000	37000000	36500000	2	86000000	87000000	86500000	412	463	453	499	837	938	818	788
1674_1679	1674	1679	1363.75	-1.06269	0.103298	-10.2876	8.01488e-25	2.77115e-21	12	19000000	20000000	19500000	12	24000000	25000000	24500000	1709	1577	2164	1923	1088	840	829	780
247_249	247	249	2422.5	-0.765202	0.0749607	-10.208	1.825e-24	3.90672e-21	2	50000000	51000000	50500000	2	52000000	53000000	52500000	3396	2656	3146	3014	1856	1905	1714	1693
785_843	785	843	565.25	1.12296	0.110812	10.1339	3.90861e-24	1.01399e-20	5	87000000	88000000	87500000	5	145000000	146000000	145500000	338	331	352	399	855	784	828	635
2248_2268	2248	2268	393	0.976703	0.0976623	10.0008	1.51129e-23	6.4517e-20	17	22000000	23000000	22500000	17	42000000	43000000	42500000	287	213	304	254	638	448	549	451
2248_2262	2248	2262	949.125	0.734	0.0744629	9.85727	6.37611e-23	1.36098e-19	17	22000000	23000000	22500000	17	36000000	37000000	36500000	831	660	718	638	1339	1065	1309	1033
2244_2266	2244	2266	1270.38	0.677836	0.0692524	9.7879	1.26906e-22	1.80587e-19	17	18000000	19000000	18500000	17	40000000	41000000	40500000	1059	846	1119	876	1832	1392	1773	1266
1035_1038	1035	1038	1025.25	-1.01596	0.102637	-9.89854	4.22409e-23	3.84519e-19	7	35000000	36000000	35500000	7	38000000	39000000	38500000	1377	1206	1460	1446	673	706	668	666
233_286	233	286	668.375	0.873464	0.090266	9.67655	3.79291e-22	6.08951e-19	2	36000000	37000000	36500000	2	89000000	90000000	89500000	438	444	516	490	817	920	935	787
2259_2264	2259	2264	146.625	-1.35862	0.142204	-9.55407	1.24699e-21	1.33085e-18	17	33000000	34000000	33500000	17	38000000	39000000	38500000	220	186	218	220	72	85	95	77
1675_1679	1675	1679	1616.75	-0.776712	0.0813057	-9.55299	1.26011e-21	2.90456e-18	12	20000000	21000000	20500000	12	24000000	25000000	24500000	2058	1967	2236	1902	1422	1135	1143	1071
233_284	233	284	655.625	0.814303	0.086457	9.41859	4.57203e-21	5.87232e-18	2	36000000	37000000	36500000	2	87000000	88000000	87500000	458	502	435	508	822	935	820	765
982_984	982	984	1366.5	-0.732483	0.077637	-9.43472	3.92054e-21	8.09395e-18	6	132000000	133000000	132500000	6	134000000	135000000	134500000	1858	1450	1796	1725	1091	996	1024	992
233_282	233	282	483.5	0.91696	0.0980867	9.34847	8.89287e-21	9.51833e-18	2	36000000	37000000	36500000	2	85000000	86000000	85500000	300	329	362	348	616	723	610	580
2248_2267	2248	2267	433.625	0.880521	0.0947764	9.29051	1.53544e-20	1.31096e-17	17	22000000	23000000	22500000	17	41000000	42000000	41500000	319	256	354	289	693	475	598	485
978_980	978	980	1111.62	-0.797839	0.0854254	-9.33961	9.66924e-21	1.33081e-17	6	128000000	129000000	128500000	6	130000000	131000000	130500000	1454	1182	1542	1471	798	822	823	801
709_785	709	785	476.625	1.16095	0.124375	9.33427	1.01692e-20	2.11051e-17	5	11000000	12000000	11500000	5	87000000	88000000	87500000	219	375	233	371	640	725	625	625
1672_1770	1672	1770	356.125	-1.01982	0.109895	-9.27995	1.69556e-20	2.93119e-17	12	17000000	18000000	17500000	12	115000000	116000000	115500000	576	427	466	437	263	188	271	221
1901_1938	1901	1938	796.875	0.932685	0.0989426	9.42652	4.23916e-21	3.18064e-17	14	4000000	5000000	4500000	14	41000000	42000000	41500000	523	494	534	641	998	983	1139	1063
1664_1674	1664	1674	294	1.23745	0.133876	9.24327	2.39075e-20	3.30641e-17	12	9000000	10000000	9500000	12	19000000	20000000	19500000	182	164	172	179	308	517	413	417
1837_1894	1837	1894	203	1.31884	0.143512	9.18978	3.93659e-20	5.52775e-17	13	61000000	62000000	61500000	13	118000000	119000000	118500000	137	109	116	102	260	348	263	289
1842_1894	1842	1894	185.75	1.36228	0.149334	9.12241	7.3474e-20	8.59768e-17	13	66000000	67000000	66500000	13	118000000	119000000	118500000	105	112	118	81	273	309	228	260
1678_1684	1678	1684	91.5	1.80651	0.198121	9.11819	7.63923e-20	8.80421e-17	12	23000000	24000000	23500000	12	29000000	30000000	29500000	51	28	49	36	129	157	148	134
1672_1769	1672	1769	313.75	-0.973566	0.10962	-8.88131	6.60769e-19	6.52745e-16	12	17000000	18000000	17500000	12	114000000	115000000	114500000	485	357	444	378	210	185	253	198
1841_1894	1841	1894	169.625	1.49847	0.168713	8.8818	6.57865e-19	6.59839e-16	13	65000000	66000000	65500000	13	118000000	119000000	118500000	83	82	108	81	256	324	196	227
1665_1675	1665	1675	271	1.04366	0.118492	8.80785	1.27564e-18	1.10263e-15	12	10000000	11000000	10500000	12	20000000	21000000	20500000	182	187	149	187	298	438	325	402
680_681	680	681	7682.88	-0.664515	0.0731607	-9.08295	1.05675e-19	1.2512e-15	4	139000000	140000000	139500000	4	140000000	141000000	140500000	10150	8382	9495	9664	5673	6146	5800	6153
2229_2231	2229	2231	2341.38	-0.569125	0.065087	-8.74406	2.24877e-18	1.6e-15	17	3000000	4000000	3500000	17	5000000	6000000	5500000	2854	2514	2977	2840	1982	1828	2027	1709
1834_1836	1834	1836	936.625	-0.724922	0.0834865	-8.68311	3.85078e-18	3.37954e-15	13	58000000	59000000	58500000	13	60000000	61000000	60500000	1304	1027	1175	1165	707	716	731	668
383_471	383	471	855	0.779104	0.0874539	8.90873	5.16185e-19	3.67524e-15	3	3000000	4000000	3500000	3	91000000	92000000	91500000	648	574	619	677	1199	1088	1013	1022
365_367	365	367	2207	-0.760405	0.0876572	-8.67475	4.14445e-18	3.80224e-15	2	168000000	169000000	168500000	2	170000000	171000000	170500000	3094	2316	2804	2895	1807	1752	1521	1467
1903_1940	1903	1940	833.625	0.949485	0.107594	8.82466	1.09794e-18	4.11893e-15	14	6000000	7000000	6500000	14	43000000	44000000	43500000	511	658	566	542	934	1119	1276	1063
2259_2265	2259	2265	138.5	-1.32975	0.154844	-8.58767	8.87524e-18	5.41263e-15	17	33000000	34000000	33500000	17	39000000	40000000	39500000	238	159	185	210	95	62	82	77
823_825	823	825	1764.38	-0.664876	0.0765192	-8.68901	3.65625e-18	6.32348e-15	5	125000000	126000000	125500000	5	127000000	128000000	127500000	2335	1897	2277	2151	1457	1365	1369	1264
802_808	802	808	509.5	-1.03077	0.119093	-8.6551	4.92488e-18	7.30079e-15	5	104000000	105000000	104500000	5	110000000	111000000	110500000	586	618	769	762	353	341	363	284
1903_1941	1903	1941	718	0.894222	0.10275	8.70291	3.23468e-18	8.08993e-15	14	6000000	7000000	6500000	14	44000000	45000000	44500000	532	450	559	470	819	1015	939	960
1941_1947	1941	1947	1091.5	0.710355	0.0821	8.65232	5.04649e-18	9.46596e-15	14	44000000	45000000	44500000	14	50000000	51000000	50500000	921	737	798	857	1445	1291	1334	1349
1663_1678	1663	1678	143	1.25324	0.14682	8.53589	1.39086e-17	1.06865e-14	12	8000000	9000000	8500000	12	23000000	24000000	23500000	91	90	78	79	187	203	203	213
1901_1947	1901	1947	643.875	0.897102	0.104281	8.60274	7.78364e-18	1.16801e-14	14	4000000	5000000	4500000	14	50000000	51000000	50500000	428	384	500	488	773	842	890	846
1901_1940	1901	1940	842.875	1.05883	0.123663	8.56229	1.10647e-17	1.38364e-14	14	4000000	5000000	4500000	14	43000000	44000000	43500000	542	483	545	617	878	1067	1395	1216
1026_1029	1026	1029	204.875	-1.50981	0.174049	-8.67465	4.14816e-18	1.88803e-14	7	26000000	27000000	26500000	7	29000000	30000000	29500000	285	248	332	348	119	108	88	111
2259_2263	2259	2263	280.25	-0.92894	0.110313	-8.42094	3.73484e-17	1.993e-14	17	33000000	34000000	33500000	17	37000000	38000000	37500000	408	320	356	386	192	198	207	175
1837_1838	1837	1838	5265	-0.597622	0.0707629	-8.44541	3.02979e-17	2.36357e-14	13	61000000	62000000	61500000	13	62000000	63000000	62500000	6380	5626	6868	6488	4537	4151	4189	3881
978_982	978	982	678.125	-0.675455	0.0798243	-8.46178	2.63336e-17	2.71829e-14	6	128000000	129000000	128500000	6	132000000	133000000	132500000	847	779	861	849	538	509	537	505
822_824	822	824	363.875	-0.961348	0.113569	-8.4649	2.56366e-17	3.32539e-14	5	124000000	125000000	124500000	5	126000000	127000000	126500000	567	402	517	438	267	247	283	190
2259_2266	2259	2266	146.375	-1.29513	0.155666	-8.31996	8.79928e-17	3.75641e-14	17	33000000	34000000	33500000	17	40000000	41000000	40500000	259	140	227	208	83	87	95	72
2244_2267	2244	2267	439	0.766083	0.0920638	8.32121	8.70665e-17	3.75641e-14	17	18000000	19000000	18500000	17	41000000	42000000	41500000	343	279	382	291	682	468	627	440
2324_2358	2324	2358	501.5	-0.793015	0.0944259	-8.39827	4.531e-17	3.85588e-14	18	3000000	4000000	3500000	18	37000000	38000000	37500000	732	565	598	646	412	339	399	321
1841_1843	1841	1843	2018.5	-0.626731	0.0748467	-8.37354	5.5914e-17	3.92572e-14	13	65000000	66000000	65500000	13	67000000	68000000	67500000	2588	2283	2410	2518	1765	1536	1527	1521
2247_2268	2247	2268	408.625	0.772448	0.0932754	8.28137	1.21769e-16	4.72573e-14	17	21000000	22000000	21500000	17	42000000	43000000	42500000	312	279	342	272	575	485	584	420
1838_1843	1838	1843	1329	-0.746979	0.0896642	-8.33085	8.0266e-17	5.12316e-14	13	62000000	63000000	62500000	13	67000000	68000000	67500000	1839	1688	1524	1608	1101	1027	996	849
2358_2405	2358	2405	199.5	1.09442	0.132178	8.27989	1.23292e-16	7.86913e-14	18	37000000	38000000	37500000	18	84000000	85000000	84500000	112	114	168	116	302	274	254	256
2358_2404	2358	2404	202.25	1.09054	0.132743	8.21546	2.11352e-16	1.07916e-13	18	37000000	38000000	37500000	18	83000000	84000000	83500000	131	108	154	125	315	303	253	229
824_826	824	826	2416.25	-0.836321	0.100743	-8.30154	1.02766e-16	1.18489e-13	5	126000000	127000000	126500000	5	128000000	129000000	128500000	3593	2670	3089	3034	1530	1929	1618	1867
785_807	785	807	561.75	0.927021	0.111967	8.27937	1.23824e-16	1.28492e-13	5	87000000	88000000	87500000	5	109000000	110000000	109500000	315	386	397	453	798	743	724	678
823_826	823	826	1243	-0.639326	0.0775121	-8.24808	1.60956e-16	1.5184e-13	5	125000000	126000000	125500000	5	128000000	129000000	128500000	1633	1384	1587	1456	996	987	961	940
1663_1673	1663	1673	184.375	1.28367	0.156554	8.19955	2.41293e-16	1.66854e-13	12	8000000	9000000	8500000	12	18000000	19000000	18500000	109	74	122	125	246	294	279	226
2243_2268	2243	2268	456.875	0.748144	0.0921743	8.11662	4.79355e-16	1.7053e-13	17	17000000	18000000	17500000	17	42000000	43000000	42500000	380	312	355	316	683	539	574	496
802_807	802	807	1675	-0.937541	0.114287	-8.20342	2.33641e-16	1.865e-13	5	104000000	105000000	104500000	5	109000000	110000000	109500000	1710	2043	2468	2586	1277	1156	1056	1104
766_793	766	793	206	1.19908	0.146139	8.20507	2.30461e-16	1.865e-13	5	68000000	69000000	68500000	5	95000000	96000000	95500000	117	109	157	118	310	251	273	313
1664_1678	1664	1678	249.875	1.25885	0.154597	8.14279	3.86274e-16	2.42826e-13	12	9000000	10000000	9500000	12	23000000	24000000	23500000	171	142	114	154	262	497	295	364
2258_2265	2258	2265	123.25	-1.22432	0.152312	-8.03826	9.11204e-16	2.99225e-13	17	32000000	33000000	32500000	17	39000000	40000000	39500000	193	129	201	168	86	71	77	61
1842_1892	1842	1892	171.625	1.12292	0.138499	8.10783	5.15318e-16	3.01504e-13	13	66000000	67000000	66500000	13	116000000	117000000	116500000	97	136	94	105	217	273	198	253
1837_1892	1837	1892	172.5	1.24356	0.153684	8.09168	5.88457e-16	3.17812e-13	13	61000000	62000000	61500000	13	116000000	117000000	116500000	98	97	105	108	228	321	197	226
284_308	284	308	637.5	0.701823	0.0862257	8.13937	3.97336e-16	3.18962e-13	2	87000000	88000000	87500000	2	111000000	112000000	111500000	465	497	474	506	808	884	738	728
1678_1685	1678	1685	230	1.27496	0.157956	8.07163	6.93634e-16	3.99707e-13	12	23000000	24000000	23500000	12	30000000	31000000	30500000	123	105	172	138	268	406	330	298
786_843	786	843	419.5	0.87525	0.108049	8.10046	5.47519e-16	4.05829e-13	5	88000000	89000000	88500000	5	145000000	146000000	145500000	288	293	307	296	519	613	552	488
1665_1677	1665	1677	254.125	1.1993	0.149377	8.02863	9.85672e-16	5.24301e-13	12	10000000	11000000	10500000	12	22000000	23000000	22500000	160	180	124	141	235	495	292	406
2258_2264	2258	2264	141.125	-1.1902	0.149704	-7.9503	1.86053e-15	5.6733e-13	17	32000000	33000000	32500000	17	38000000	39000000	38500000	210	170	199	203	111	76	100	60
1295_1314	1295	1314	1400.12	0.519972	0.0632707	8.21822	2.06549e-16	5.88251e-13	9	19000000	20000000	19500000	9	38000000	39000000	38500000	1134	1157	1175	1134	1768	1600	1673	1560
234_285	234	285	325.375	0.843228	0.105286	8.00895	1.15696e-15	8.25557e-13	2	37000000	38000000	37500000	2	88000000	89000000	88500000	219	261	226	226	424	456	411	380
283_308	283	308	666.375	0.725753	0.0908747	7.9863	1.39044e-15	8.92938e-13	2	86000000	87000000	86500000	2	111000000	112000000	111500000	512	521	459	517	831	961	783	747
384_471	384	471	601.25	0.756489	0.0926951	8.16105	3.32137e-16	1.18241e-12	3	4000000	5000000	4500000	3	91000000	92000000	91500000	411	433	467	476	838	743	762	680
1940_1947	1940	1947	1112.75	0.707669	0.0886735	7.98061	1.45609e-15	1.56072e-12	14	43000000	44000000	43500000	14	50000000	51000000	50500000	918	832	813	818	1582	1338	1224	1377
2274_2276	2274	2276	1670.38	-0.651971	0.0837317	-7.78642	6.89343e-15	1.92085e-12	17	48000000	49000000	48500000	17	50000000	51000000	50500000	2267	1732	2170	2005	1259	1366	1214	1350
2247_2262	2247	2262	926.75	0.617238	0.079327	7.78093	7.19926e-15	1.92085e-12	17	21000000	22000000	21500000	17	36000000	37000000	36500000	865	700	727	632	1216	1051	1259	964
1840_1844	1840	1844	918.25	-0.682912	0.0870645	-7.84375	4.37297e-15	2.19304e-12	13	64000000	65000000	64500000	13	68000000	69000000	68500000	1268	994	1182	1084	821	695	684	618
1670_1673	1670	1673	261.25	1.00489	0.12819	7.83906	4.5394e-15	2.24214e-12	12	15000000	16000000	15500000	12	18000000	19000000	18500000	217	136	188	158	361	371	335	324
2245_2266	2245	2266	1268.62	0.56819	0.0734749	7.73312	1.0494e-14	2.63524e-12	17	19000000	20000000	19500000	17	40000000	41000000	40500000	1110	913	1133	916	1777	1371	1747	1182
1838_1889	1838	1889	89.5	1.48184	0.189903	7.80315	6.0381e-15	2.82623e-12	13	62000000	63000000	62500000	13	113000000	114000000	113500000	51	35	62	42	145	136	126	119
1837_1844	1837	1844	1225.62	-0.881051	0.113158	-7.78604	6.91401e-15	3.03395e-12	13	61000000	62000000	61500000	13	68000000	69000000	68500000	2153	1403	1352	1454	940	773	881	849
845_846	845	846	5012.88	-0.535208	0.0685424	-7.80842	5.79074e-15	4.00603e-12	5	147000000	148000000	147500000	5	148000000	149000000	148500000	6277	5465	5968	6022	4344	4128	3988	3911
286_308	286	308	590	0.699479	0.0899858	7.77321	7.65209e-15	4.46743e-12	2	89000000	90000000	89500000	2	111000000	112000000	111500000	459	435	420	482	728	811	613	772
1837_1891	1837	1891	181.875	1.21794	0.157711	7.72259	1.1399e-14	4.7078e-12	13	61000000	62000000	61500000	13	115000000	116000000	115500000	88	97	133	116	200	318	226	277
982_985	982	985	152.5	-1.20269	0.154654	-7.77664	7.44746e-15	4.95112e-12	6	132000000	133000000	132500000	6	135000000	136000000	135500000	268	159	240	187	85	79	98	104
919_980	919	980	508	0.702544	0.090489	7.76386	8.23841e-15	4.95112e-12	6	69000000	70000000	69500000	6	130000000	131000000	130500000	393	394	363	394	579	716	568	657
971_983	971	983	810.125	0.729619	0.0942108	7.74454	9.59287e-15	4.95112e-12	6	121000000	122000000	121500000	6	133000000	134000000	133500000	670	601	542	616	1147	919	1115	871
919_983	919	983	447.375	0.777377	0.100371	7.74508	9.55229e-15	4.95112e-12	6	69000000	70000000	69500000	6	133000000	134000000	133500000	332	325	318	342	536	675	512	539
973_981	973	981	1252.62	0.731145	0.094647	7.72497	1.11882e-14	5.13291e-12	6	123000000	124000000	123500000	6	131000000	132000000	131500000	1003	972	823	970	1606	1752	1573	1322
1295_1315	1295	1315	1226.38	0.562514	0.0716917	7.8463	4.28479e-15	6.10154e-12	9	19000000	20000000	19500000	9	39000000	40000000	39500000	1006	926	1013	1013	1664	1408	1436	1345
285_308	285	308	622.125	0.672626	0.0871564	7.71746	1.18671e-14	6.35087e-12	2	88000000	89000000	88500000	2	111000000	112000000	111500000	434	509	474	501	728	897	701	733
784_849	784	849	246.125	0.980228	0.12695	7.72137	1.15082e-14	7.46376e-12	5	86000000	87000000	86500000	5	151000000	151834684	151417342	170	136	182	174	372	293	333	309
1903_1938	1903	1938	692.375	0.914699	0.117804	7.76456	8.19278e-15	7.6838e-12	14	6000000	7000000	6500000	14	41000000	42000000	41500000	358	562	486	522	777	976	993	865
2258_2266	2258	2266	138.875	-1.09755	0.144968	-7.57097	3.70445e-14	8.32333e-12	17	32000000	33000000	32500000	17	40000000	41000000	40500000	189	161	213	194	109	81	82	82
2248_2259	2248	2259	270.375	-0.880566	0.116247	-7.57497	3.59205e-14	8.32333e-12	17	22000000	23000000	22500000	17	33000000	34000000	33500000	418	306	317	361	191	183	198	189
1671_1673	1671	1673	258.125	0.892182	0.116904	7.63175	2.31592e-14	1.06764e-11	12	16000000	17000000	16500000	12	18000000	19000000	18500000	172	172	200	179	329	368	323	322
1263_1265	1263	1265	3955.75	-0.544186	0.0695528	-7.82406	5.11446e-15	1.11163e-11	8	117000000	118000000	117500000	8	119000000	120000000	119500000	4773	4217	4917	4866	3129	3474	3114	3156
1664_1675	1664	1675	265.125	1.12889	0.148537	7.60007	2.95966e-14	1.27913e-11	12	9000000	10000000	9500000	12	20000000	21000000	20500000	162	185	162	148	267	521	312	364
784_843	784	843	402.125	0.821479	0.107513	7.64074	2.15974e-14	1.31833e-11	5	86000000	87000000	86500000	5	145000000	146000000	145500000	277	278	303	302	560	490	563	444
682_684	682	684	690.875	-0.752264	0.0949939	-7.91907	2.39289e-15	1.41659e-11	4	141000000	142000000	141500000	4	143000000	144000000	143500000	870	744	935	920	504	535	518	501
918_980	918	980	688.75	0.793605	0.104735	7.57729	3.52836e-14	1.45686e-11	6	68000000	69000000	68500000	6	130000000	131000000	130500000	554	462	476	521	741	1045	880	831
1665_1673	1665	1673	386.25	1.06623	0.140895	7.56757	3.80259e-14	1.54676e-11	12	10000000	11000000	10500000	12	18000000	19000000	18500000	262	254	260	210	404	711	429	560
918_983	918	983	543.375	0.779964	0.103228	7.55575	4.16454e-14	1.56322e-11	6	68000000	69000000	68500000	6	133000000	134000000	133500000	446	397	367	388	598	805	684	662
234_283	234	283	306.125	0.768307	0.101427	7.57501	3.59092e-14	1.64721e-11	2	37000000	38000000	37500000	2	86000000	87000000	86500000	238	230	205	233	380	388	382	393
234_286	234	286	316.375	0.771544	0.101749	7.58282	3.3812e-14	1.64721e-11	2	37000000	38000000	37500000	2	89000000	90000000	89500000	228	249	222	236	360	429	411	396
2358_2397	2358	2397	235	0.885295	0.117025	7.565	3.8786e-14	1.65035e-11	18	37000000	38000000	37500000	18	76000000	77000000	76500000	170	150	187	154	307	333	324	255
1193_1195	1193	1195	1658.25	-0.590537	0.0765098	-7.71845	1.17757e-14	1.7063e-11	8	47000000	48000000	47500000	8	49000000	50000000	49500000	2143	1687	2105	2043	1331	1356	1306	1295
1763_1765	1763	1765	2561.38	-0.568587	0.0755347	-7.52749	5.17239e-14	1.98706e-11	12	108000000	109000000	108500000	12	110000000	111000000	110500000	3200	2738	3117	3186	2181	2155	1970	1944
746_824	746	824	95.125	1.4289	0.18855	7.57836	3.49938e-14	2.0174e-11	5	48000000	49000000	48500000	5	126000000	127000000	126500000	52	49	53	52	128	126	163	138
2239_2262	2239	2262	619.875	0.711326	0.0957206	7.43127	1.07562e-13	2.29592e-11	17	13000000	14000000	13500000	17	36000000	37000000	36500000	520	439	496	414	1023	632	794	641
847_849	847	849	439	-0.902603	0.119625	-7.54525	4.51417e-14	2.46545e-11	5	149000000	150000000	149500000	5	151000000	151834684	151417342	633	492	606	558	267	361	300	295
1667_1673	1667	1673	124.25	1.18057	0.15769	7.48666	7.06478e-14	2.57121e-11	12	12000000	13000000	12500000	12	18000000	19000000	18500000	78	59	94	74	176	158	192	163
1392_1394	1392	1394	2656.62	-0.505335	0.0664023	-7.6102	2.73664e-14	2.59798e-11	9	116000000	117000000	116500000	9	118000000	119000000	118500000	3417	2806	3185	3068	2159	2255	2139	2224
1675_1745	1675	1745	74.5	1.53443	0.205255	7.47571	7.67885e-14	2.65496e-11	12	20000000	21000000	20500000	12	90000000	91000000	90500000	34	30	39	50	111	116	111	105
2246_2266	2246	2266	1103.62	0.59835	0.0808095	7.40446	1.31689e-13	2.67704e-11	17	20000000	21000000	20500000	17	40000000	41000000	40500000	961	827	958	746	1663	1163	1479	1032
403_406	403	406	2765.25	-0.596602	0.0774445	-7.70361	1.32277e-14	3.13938e-11	3	23000000	24000000	23500000	3	26000000	27000000	26500000	3309	2959	3475	3570	2097	2362	2130	2220
2358_2376	2358	2376	150.375	1.03546	0.138965	7.45126	9.24556e-14	3.37199e-11	18	37000000	38000000	37500000	18	55000000	56000000	55500000	88	91	119	96	238	197	203	171
2245_2258	2245	2258	96.125	-1.21939	0.165645	-7.36149	1.81873e-13	3.52917e-11	17	19000000	20000000	19500000	17	32000000	33000000	32500000	151	115	135	137	57	56	65	53
1760_1762	1760	1762	2035.75	-0.615266	0.0832943	-7.38666	1.50568e-13	4.95798e-11	12	105000000	106000000	105500000	12	107000000	108000000	107500000	2608	2135	2562	2549	1537	1749	1524	1622
1039_1043	1039	1043	1626	-0.748995	0.09757	-7.67648	1.6352e-14	4.96174e-11	7	39000000	40000000	39500000	7	43000000	44000000	43500000	2033	1796	2425	1904	1345	1181	1280	1044
2425_2451	2425	2451	1636.5	0.622541	0.0823644	7.55837	4.08146e-14	5.12223e-11	19	13000000	14000000	13500000	19	39000000	40000000	39500000	1472	1156	1268	1252	2411	1757	1942	1834
1673_1678	1673	1678	3254.25	-0.573999	0.0780148	-7.35756	1.87298e-13	5.88713e-11	12	18000000	19000000	18500000	12	23000000	24000000	23500000	4416	3405	4123	3621	3237	2324	2573	2335
1675_1689	1675	1689	98.625	1.44307	0.196517	7.34324	2.08478e-13	6.26794e-11	12	20000000	21000000	20500000	12	34000000	35000000	34500000	40	38	69	65	163	127	143	144
1390_1391	1390	1391	4479.25	-0.447686	0.060054	-7.45473	9.00545e-14	6.41188e-11	9	114000000	115000000	114500000	9	115000000	116000000	115500000	5343	4820	5184	5329	3864	3980	3658	3656
1472_1474	1472	1474	3766	-0.524552	0.0685376	-7.6535	1.95585e-14	7.14081e-11	10	71000000	72000000	71500000	10	73000000	74000000	73500000	4824	3924	4472	4560	3139	3167	3049	2993
1664_1677	1664	1677	248.375	1.12778	0.154475	7.30071	2.86244e-13	8.24741e-11	12	9000000	10000000	9500000	12	22000000	23000000	22500000	183	114	168	160	256	389	375	342
1838_1893	1838	1893	119.875	1.13768	0.155203	7.33029	2.29661e-13	8.95804e-11	13	62000000	63000000	62500000	13	117000000	118000000	117500000	80	70	84	66	179	157	168	155
1679_1769	1679	1769	562.125	-0.839275	0.11535	-7.27593	3.44042e-13	9.1502e-11	12	24000000	25000000	24500000	12	114000000	115000000	114500000	889	662	703	633	514	365	350	381
1677_1684	1677	1684	74.375	1.63358	0.224433	7.27871	3.37032e-13	9.1502e-11	12	22000000	23000000	22500000	12	29000000	30000000	29500000	36	22	42	45	101	117	142	90
1793_1837	1793	1837	218.375	0.932375	0.127444	7.31597	2.55532e-13	9.44257e-11	13	17000000	18000000	17500000	13	61000000	62000000	61500000	153	135	148	163	250	329	263	306
1674_1678	1674	1678	3575.75	-0.533136	0.0734057	-7.26288	3.78945e-13	9.7052e-11	12	19000000	20000000	19500000	12	23000000	24000000	23500000	4274	3811	4740	4082	3387	2807	2958	2547
2358_2378	2358	2378	201.375	0.834454	0.114761	7.27126	3.56156e-13	1.01029e-10	18	37000000	38000000	37500000	18	57000000	58000000	57500000	153	143	153	130	269	256	268	239
2358_2377	2358	2377	183.125	0.985198	0.135343	7.27929	3.35584e-13	1.01029e-10	18	37000000	38000000	37500000	18	56000000	57000000	56500000	152	80	142	121	261	240	247	222
2246_2263	2246	2263	1324.88	0.607375	0.0842703	7.20746	5.70032e-13	1.05803e-10	17	20000000	21000000	20500000	17	37000000	38000000	37500000	1216	975	1041	933	2002	1352	1838	1242
1390_1392	1390	1392	1455.88	-0.53788	0.0732713	-7.34094	2.121e-13	1.20812e-10	9	114000000	115000000	114500000	9	116000000	117000000	116500000	1842	1607	1728	1716	1118	1285	1098	1253
1841_1891	1841	1891	163.875	1.29383	0.177863	7.27433	3.48142e-13	1.22215e-10	13	65000000	66000000	65500000	13	115000000	116000000	115500000	91	115	109	65	228	292	229	182
971_984	971	984	574.625	0.680465	0.0936278	7.26776	3.65492e-13	1.2576e-10	6	121000000	122000000	121500000	6	134000000	135000000	134500000	493	367	448	459	787	669	699	675
1020_1029	1020	1029	78.25	-2.38392	0.317122	-7.51737	5.58909e-14	1.27194e-10	7	20000000	21000000	20500000	7	29000000	30000000	29500000	78	243	98	104	9	44	21	29
2259_2262	2259	2262	539.25	-0.646874	0.0903253	-7.16161	7.97377e-13	1.41833e-10	17	33000000	34000000	33500000	17	36000000	37000000	36500000	735	544	686	669	455	413	429	383
1815_1841	1815	1841	170.125	1.18184	0.163105	7.2459	4.29592e-13	1.43627e-10	13	39000000	40000000	39500000	13	65000000	66000000	65500000	96	89	116	112	193	324	201	230
2358_2401	2358	2401	271.5	0.822341	0.114241	7.19832	6.09575e-13	1.55624e-10	18	37000000	38000000	37500000	18	80000000	81000000	80500000	203	164	227	192	389	349	308	340
1678_1687	1678	1687	166	0.997935	0.138835	7.18793	6.57803e-13	1.62454e-10	12	23000000	24000000	23500000	12	32000000	33000000	32500000	111	98	118	115	249	212	243	182
848_849	848	849	5760.25	-0.483406	0.0666036	-7.25795	3.92996e-13	1.7731e-10	5	150000000	151000000	150500000	5	151000000	151834684	151417342	6891	6203	6789	6983	4991	4839	4766	4620
784_791	784	791	814.25	0.756558	0.10421	7.25994	3.87255e-13	1.7731e-10	5	86000000	87000000	86500000	5	93000000	94000000	93500000	598	599	650	573	970	1079	1207	838
709_786	709	786	308	0.860593	0.118475	7.26394	3.75972e-13	1.7731e-10	5	11000000	12000000	11500000	5	88000000	89000000	88500000	265	210	213	188	395	371	448	374
710_793	710	793	361.5	1.04206	0.143242	7.27483	3.46861e-13	1.7731e-10	5	12000000	13000000	12500000	5	95000000	96000000	95500000	276	286	152	233	451	520	468	506
1665_1674	1665	1674	288.5	1.08728	0.151633	7.17044	7.47567e-13	1.78256e-10	12	10000000	11000000	10500000	12	19000000	20000000	19500000	209	159	195	169	302	528	335	411
918_981	918	981	573.875	0.664252	0.0922623	7.1996	6.03895e-13	1.91806e-10	6	68000000	69000000	68500000	6	131000000	132000000	131500000	480	441	398	455	655	795	653	714
1480_1482	1480	1482	1894.12	-0.500131	0.0669656	-7.46848	8.11284e-14	1.97466e-10	10	79000000	80000000	79500000	10	81000000	82000000	81500000	2338	2042	2286	2212	1641	1613	1594	1427
983_985	983	985	234.375	-0.990208	0.13782	-7.18479	6.73098e-13	1.98516e-10	6	133000000	134000000	133500000	6	135000000	136000000	135500000	385	228	335	303	138	167	175	144
1348_1350	1348	1350	900.375	-0.566936	0.0783223	-7.2385	4.53677e-13	2.15346e-10	9	72000000	73000000	72500000	9	74000000	75000000	74500000	1211	899	1101	1091	788	698	742	673
1666_1673	1666	1673	204.375	1.04363	0.146193	7.13872	9.42034e-13	2.17139e-10	12	11000000	12000000	11500000	12	18000000	19000000	18500000	146	139	139	107	235	324	232	313
256_258	256	258	2528.12	-0.49561	0.0686429	-7.22012	5.19424e-13	2.22383e-10	2	59000000	60000000	59500000	2	61000000	62000000	61500000	3170	2664	3067	2937	2003	2211	2091	2082
1837_1839	1837	1839	799.625	-0.773348	0.107803	-7.1737	7.29981e-13	2.32964e-10	13	61000000	62000000	61500000	13	63000000	64000000	63500000	1034	861	1134	1003	513	671	537	644
2274_2278	2274	2278	358.75	-0.859731	0.121352	-7.08463	1.39416e-12	2.38067e-10	17	48000000	49000000	48500000	17	52000000	53000000	52500000	546	391	470	444	251	301	209	258
993_995	993	995	2419	-0.552337	0.0773561	-7.14019	9.32034e-13	2.56558e-10	6	143000000	144000000	143500000	6	145000000	146000000	145500000	3129	2468	2989	2928	1943	1994	1909	1992
1678_1689	1678	1689	122.25	1.33276	0.188091	7.08574	1.38301e-12	3.08501e-10	12	23000000	24000000	23500000	12	34000000	35000000	34500000	72	37	94	77	194	148	175	181
1658_1672	1658	1672	856.375	-0.618928	0.0874493	-7.07757	1.46706e-12	3.12057e-10	12	3000000	4000000	3500000	12	17000000	18000000	17500000	1178	821	1142	1011	777	623	706	593
1674_1700	1674	1700	128.625	1.09062	0.15414	7.07549	1.48921e-12	3.12057e-10	12	19000000	20000000	19500000	12	45000000	46000000	45500000	85	66	93	85	187	176	184	153
1480_1483	1480	1483	1809.88	-0.579102	0.0788845	-7.34114	2.11789e-13	3.86621e-10	10	79000000	80000000	79500000	10	82000000	83000000	82500000	2306	1996	2095	2270	1667	1428	1429	1288
2243_2269	2243	2269	238.625	0.845236	0.120654	7.00545	2.46192e-12	4.04229e-10	17	17000000	18000000	17500000	17	43000000	44000000	43500000	202	142	211	133	343	301	296	281
766_807	766	807	163.375	1.0237	0.144309	7.09379	1.30486e-12	5.64189e-10	5	68000000	69000000	68500000	5	109000000	110000000	109500000	109	102	118	102	214	234	210	218
2243_2267	2243	2267	420.875	0.683642	0.0983317	6.95241	3.59108e-12	5.6779e-10	17	17000000	18000000	17500000	17	41000000	42000000	41500000	330	282	337	341	614	463	515	485
282_308	282	308	482.875	0.663388	0.0938158	7.07118	1.53621e-12	6.16595e-10	2	85000000	86000000	85500000	2	111000000	112000000	111500000	393	357	369	375	603	651	514	601
982_987	982	987	217.875	-0.917271	0.131042	-6.99983	2.56271e-12	6.6134e-10	6	132000000	133000000	132500000	6	137000000	138000000	137500000	286	221	340	294	151	147	150	154
1900_1998	1900	1998	159.125	-1.2272	0.171387	-7.16036	8.04646e-13	6.70806e-10	14	3000000	4000000	3500000	14	101000000	102000000	101500000	216	259	206	211	124	72	79	106
1676_1679	1676	1679	1855.25	-0.539891	0.0775396	-6.96278	3.33613e-12	6.7851e-10	12	21000000	22000000	21500000	12	24000000	25000000	24500000	2160	2010	2441	2175	1756	1410	1524	1366
1668_1677	1668	1677	108.625	1.18835	0.170814	6.95698	3.47645e-12	6.86848e-10	12	13000000	14000000	13500000	12	22000000	23000000	22500000	77	62	82	45	163	143	182	115
1678_1690	1678	1690	142.875	1.22156	0.175774	6.94961	3.66293e-12	7.03588e-10	12	23000000	24000000	23500000	12	35000000	36000000	35500000	112	74	106	56	225	213	168	189
971_980	971	980	915.75	0.587276	0.0843141	6.96534	3.2761e-12	7.95707e-10	6	121000000	122000000	121500000	6	130000000	131000000	130500000	831	692	698	702	1275	1020	1127	981
2245_2267	2245	2267	428.125	0.649632	0.0942331	6.89388	5.42907e-12	8.27739e-10	17	19000000	20000000	19500000	17	41000000	42000000	41500000	354	269	385	324	624	467	557	445
2324_2357	2324	2357	252.25	-0.86738	0.124853	-6.94722	3.72567e-12	8.64695e-10	18	3000000	4000000	3500000	18	36000000	37000000	36500000	426	270	293	315	205	164	183	162
1671_1674	1671	1674	177.25	0.914382	0.132304	6.91122	4.80501e-12	8.98018e-10	12	16000000	17000000	16500000	12	19000000	20000000	19500000	135	113	134	110	226	215	267	218
1673_1701	1673	1701	114.125	1.1518	0.166977	6.89797	5.27522e-12	9.59951e-10	12	18000000	19000000	18500000	12	46000000	47000000	46500000	84	59	74	67	149	176	162	142
1836_1844	1836	1844	655.625	-0.630324	0.0905672	-6.95974	3.40895e-12	1.04062e-09	13	60000000	61000000	60500000	13	68000000	69000000	68500000	954	674	838	727	536	499	538	479
1916_1941	1916	1941	500.75	0.794363	0.112319	7.07237	1.52313e-12	1.14281e-09	14	19000000	20000000	19500000	14	44000000	45000000	44500000	426	311	364	366	721	644	585	589
283_374	283	374	365.75	0.873998	0.125423	6.96841	3.20548e-12	1.21092e-09	2	86000000	87000000	86500000	2	177000000	178000000	177500000	263	275	231	264	452	554	528	359
1187_1190	1187	1190	4269.75	-0.43743	0.0615637	-7.10532	1.20042e-12	1.30456e-09	8	41000000	42000000	41500000	8	44000000	45000000	44500000	4974	4577	4996	5101	3767	3713	3626	3404
1673_1689	1673	1689	82.625	1.2871	0.188189	6.83941	7.95226e-12	1.41e-09	12	18000000	19000000	18500000	12	34000000	35000000	34500000	51	39	49	53	134	107	117	111
2258_2263	2258	2263	262.75	-0.798171	0.117295	-6.80483	1.01166e-11	1.48923e-09	17	32000000	33000000	32500000	17	37000000	38000000	37500000	332	282	345	375	212	196	195	165
1671_1678	1671	1678	138.75	1.2154	0.178093	6.82451	8.82268e-12	1.52522e-09	12	16000000	17000000	16500000	12	23000000	24000000	23500000	87	60	85	101	186	200	248	143
1826_1841	1826	1841	1279.38	0.772423	0.11235	6.87517	6.1914e-12	1.81124e-09	13	50000000	51000000	50500000	13	65000000	66000000	65500000	736	870	1009	1169	1746	1579	1609	1517
2425_2428	2425	2428	926.5	-0.602065	0.0863416	-6.97306	3.10129e-12	1.94606e-09	19	13000000	14000000	13500000	19	16000000	17000000	16500000	1121	923	1282	1146	772	710	736	722
980_984	980	984	848.125	-0.548409	0.0803172	-6.82803	8.60858e-12	1.97471e-09	6	130000000	131000000	130500000	6	134000000	135000000	134500000	1108	847	1113	966	740	671	719	621
367_369	367	369	4681.25	-0.419891	0.0609412	-6.89011	5.57506e-12	1.98906e-09	2	170000000	171000000	170500000	2	172000000	173000000	172500000	5499	4943	5597	5397	3916	4204	4027	3867
786_791	786	791	898	0.807982	0.117076	6.90136	5.15078e-12	2.13799e-09	5	88000000	89000000	88500000	5	93000000	94000000	93500000	508	610	739	756	1278	1124	1039	1130
386_471	386	471	576.125	0.803811	0.113218	7.09967	1.25052e-12	2.22592e-09	3	6000000	7000000	6500000	3	91000000	92000000	91500000	322	390	470	498	748	752	727	702
1837_1855	1837	1855	173.25	1.01238	0.148064	6.83743	8.06248e-12	2.26427e-09	13	61000000	62000000	61500000	13	79000000	80000000	79500000	94	114	116	133	222	288	165	254
2265_2269	2265	2269	272.25	-0.819959	0.121812	-6.73134	1.68108e-11	2.39218e-09	17	39000000	40000000	39500000	17	43000000	44000000	43500000	345	271	448	330	202	198	197	187
1678_1688	1678	1688	142.625	1.13468	0.168108	6.74973	1.48125e-11	2.49826e-09	12	23000000	24000000	23500000	12	33000000	34000000	33500000	125	61	115	64	198	175	204	199
2145_2146	2145	2146	2189	-0.488702	0.0683641	-7.14852	8.7719e-13	2.65526e-09	16	18000000	19000000	18500000	16	19000000	20000000	19500000	2930	2236	2567	2498	1973	1734	1847	1727
2358_2403	2358	2403	296.75	0.801457	0.118386	6.76987	1.289e-11	2.74236e-09	18	37000000	38000000	37500000	18	82000000	83000000	82500000	232	169	263	205	448	369	333	355
365_368	365	368	697.625	-0.724487	0.106147	-6.82535	8.77103e-12	2.96461e-09	2	168000000	169000000	168500000	2	171000000	172000000	171500000	1059	700	848	874	516	564	482	538
1805_1838	1805	1838	121	1.05991	0.156064	6.79148	1.10987e-11	2.99709e-09	13	29000000	30000000	29500000	13	62000000	63000000	62500000	82	70	87	74	190	152	182	131
2342_2358	2342	2358	191.125	0.804847	0.1197	6.72384	1.76993e-11	3.47588e-09	18	21000000	22000000	21500000	18	37000000	38000000	37500000	140	129	148	139	275	238	252	208
1291_1295	1291	1295	971.5	-0.591639	0.0866751	-6.82594	8.73532e-12	3.55403e-09	9	15000000	16000000	15500000	9	19000000	20000000	19500000	1097	1023	1328	1225	832	808	718	741
970_973	970	973	220	-0.902922	0.134139	-6.73124	1.68221e-11	3.65571e-09	6	120000000	121000000	120500000	6	123000000	124000000	123500000	276	225	350	297	145	159	156	152
1666_1677	1666	1677	138.25	1.02922	0.154014	6.68262	2.34704e-11	3.86424e-09	12	11000000	12000000	11500000	12	22000000	23000000	22500000	86	71	113	94	194	183	203	162
1837_1862	1837	1862	245.5	0.881867	0.130855	6.73928	1.59169e-11	4.13898e-09	13	61000000	62000000	61500000	13	86000000	87000000	86500000	166	139	192	194	332	350	293	298
980_987	980	987	181.875	-0.931811	0.139151	-6.69638	2.13642e-11	4.29531e-09	6	130000000	131000000	130500000	6	137000000	138000000	137500000	257	186	272	241	117	140	128	114
974_981	974	981	605	0.561284	0.0838598	6.69312	2.18459e-11	4.29531e-09	6	124000000	125000000	124500000	6	131000000	132000000	131500000	493	452	507	503	767	717	715	686
822_825	822	825	281	-0.898271	0.132214	-6.79408	1.09003e-11	4.35047e-09	5	124000000	125000000	124500000	5	127000000	128000000	127500000	403	295	422	339	251	189	220	129
908_983	908	983	407	0.722767	0.108193	6.68038	2.3833e-11	4.47302e-09	6	58000000	59000000	58500000	6	133000000	134000000	133500000	319	275	326	308	496	597	457	478
2244_2262	2244	2262	513.5	0.547403	0.0825128	6.63416	3.26366e-11	4.49437e-09	17	18000000	19000000	18500000	17	36000000	37000000	36500000	479	358	472	357	708	522	719	493
1215_1217	1215	1217	1245.38	-0.504272	0.0731719	-6.89161	5.51659e-12	4.79613e-09	8	69000000	70000000	69500000	8	71000000	72000000	71500000	1560	1368	1437	1479	1062	1092	1008	957
1678_1709	1678	1709	71.5	1.67971	0.252866	6.64269	3.08008e-11	4.95319e-09	12	23000000	24000000	23500000	12	54000000	55000000	54500000	22	34	47	33	77	121	151	87
1678_1681	1678	1681	219.5	1.01368	0.152747	6.63635	3.21551e-11	5.05346e-09	12	23000000	24000000	23500000	12	26000000	27000000	26500000	138	128	166	142	235	381	227	339
918_921	918	921	896.5	-0.564732	0.0848992	-6.65179	2.8955e-11	5.19805e-09	6	68000000	69000000	68500000	6	71000000	72000000	71500000	1250	895	1140	1003	718	683	769	714
2246_2262	2246	2262	693.375	0.558751	0.0846214	6.60295	4.03055e-11	5.37701e-09	17	20000000	21000000	20500000	17	36000000	37000000	36500000	646	515	573	497	943	709	1007	657
1674_1689	1674	1689	81	1.26396	0.190831	6.62345	3.50911e-11	5.39233e-09	12	19000000	20000000	19500000	12	34000000	35000000	34500000	59	33	58	42	122	101	124	109
785_791	785	791	1140.75	0.763361	0.113057	6.75202	1.45805e-11	5.60377e-09	5	87000000	88000000	87500000	5	93000000	94000000	93500000	666	829	976	910	1387	1443	1641	1274
2358_2374	2358	2374	198.625	0.80129	0.1209	6.62769	3.40982e-11	5.84382e-09	18	37000000	38000000	37500000	18	53000000	54000000	53500000	140	147	157	135	278	262	258	212
2358_2375	2358	2375	148.875	0.897077	0.135374	6.62667	3.4335e-11	5.84382e-09	18	37000000	38000000	37500000	18	54000000	55000000	54500000	96	91	117	112	214	194	190	177
785_849	785	849	251	0.843971	0.125259	6.73781	1.60797e-11	5.95924e-09	5	87000000	88000000	87500000	5	151000000	151834684	151417342	174	154	203	187	363	306	328	293
910_981	910	981	398.125	0.643616	0.0972682	6.61692	3.66761e-11	6.30981e-09	6	60000000	61000000	60500000	6	131000000	132000000	131500000	325	318	302	298	496	517	491	438
1665_1678	1665	1678	240.625	0.968656	0.146839	6.59672	4.20356e-11	6.31905e-09	12	10000000	11000000	10500000	12	23000000	24000000	23500000	157	158	167	162	239	448	276	318
802_843	802	843	865.875	-0.537727	0.0802371	-6.70173	2.05967e-11	7.37008e-09	5	104000000	105000000	104500000	5	145000000	146000000	145500000	1025	985	1085	1005	754	664	740	669
1167_1169	1167	1169	293.625	-0.746904	0.109804	-6.80213	1.03082e-11	7.46831e-09	8	21000000	22000000	21500000	8	23000000	24000000	23500000	386	304	427	357	206	218	238	213
1678_1738	1678	1738	30.375	2.35194	0.358291	6.56433	5.2267e-11	7.68992e-09	12	23000000	24000000	23500000	12	83000000	84000000	83500000	6	9	9	16	44	36	65	58
2012_2015	2012	2015	2842.12	-0.533121	0.0785276	-6.78895	1.12949e-11	7.70415e-09	14	115000000	116000000	115500000	14	118000000	119000000	118500000	3534	2909	3583	3420	2241	2512	2135	2403
1842_1844	1842	1844	1703.75	-0.663931	0.100054	-6.63571	3.22937e-11	7.81842e-09	13	66000000	67000000	66500000	13	68000000	69000000	68500000	2557	1902	1816	2074	1542	1161	1318	1260
1791_1841	1791	1841	241.375	0.930975	0.140219	6.63944	3.14881e-11	7.81842e-09	13	15000000	16000000	15500000	13	65000000	66000000	65500000	153	133	191	186	268	376	308	316
2246_2258	2246	2258	132.875	-0.947598	0.145079	-6.53162	6.50609e-11	8.41652e-09	17	20000000	21000000	20500000	17	32000000	33000000	32500000	205	145	183	166	104	65	108	87
1644_1646	1644	1646	1098.12	-0.676164	0.0970737	-6.96547	3.27301e-12	8.59184e-09	11	112000000	113000000	112500000	11	114000000	115000000	114500000	1581	1124	1382	1320	767	907	790	914
1605_1653	1605	1653	444.5	-0.626022	0.0900486	-6.95205	3.60018e-12	8.59184e-09	11	73000000	74000000	73500000	11	121000000	122000000	121500000	624	487	590	459	354	337	407	298
1901_1949	1901	1949	467.75	0.87613	0.129741	6.75293	1.44892e-11	9.05937e-09	14	4000000	5000000	4500000	14	52000000	53000000	52500000	278	339	411	292	652	642	522	606
1841_1862	1841	1862	224.75	1.00058	0.151591	6.60055	4.09624e-11	9.58656e-09	13	65000000	66000000	65500000	13	86000000	87000000	86500000	145	122	178	154	291	384	264	260
1916_1940	1916	1940	529.75	0.66574	0.0989993	6.72469	1.75968e-11	1.01561e-08	14	19000000	20000000	19500000	14	43000000	44000000	43500000	458	390	407	384	718	593	640	648
919_981	919	981	443.75	0.664829	0.10203	6.51599	7.2214e-11	1.14681e-08	6	69000000	70000000	69500000	6	131000000	132000000	131500000	361	331	349	331	537	633	482	526
890_973	890	973	229.125	0.972105	0.149143	6.51796	7.12715e-11	1.14681e-08	6	40000000	41000000	40500000	6	123000000	124000000	123500000	134	120	186	177	246	372	296	302
843_845	843	845	805.375	-0.681515	0.102787	-6.63037	3.34846e-11	1.15823e-08	5	145000000	146000000	145500000	5	147000000	148000000	147500000	937	840	1167	1027	617	654	615	586
2146_2148	2146	2148	545.75	-0.573517	0.083793	-6.84445	7.67724e-12	1.16195e-08	16	19000000	20000000	19500000	16	21000000	22000000	21500000	711	623	627	650	429	425	481	420
1841_1844	1841	1844	1495.12	-0.654052	0.0995992	-6.56684	5.13936e-11	1.16398e-08	13	65000000	66000000	65500000	13	68000000	69000000	68500000	2266	1601	1597	1847	1292	1054	1198	1106
1816_1840	1816	1840	176	0.91555	0.139797	6.54914	5.78711e-11	1.26973e-08	13	40000000	41000000	40500000	13	64000000	65000000	64500000	113	114	142	119	205	245	251	219
1479_1483	1479	1483	1494	-0.47469	0.0695674	-6.82346	8.8876e-12	1.29794e-08	10	78000000	79000000	78500000	10	82000000	83000000	82500000	1833	1649	1748	1718	1401	1219	1235	1149
2258_2262	2258	2262	476.375	-0.59273	0.091757	-6.45978	1.04858e-10	1.31659e-08	17	32000000	33000000	32500000	17	36000000	37000000	36500000	648	487	574	582	406	362	413	339
2246_2259	2246	2259	130	-0.96323	0.149295	-6.45185	1.10496e-10	1.34774e-08	17	20000000	21000000	20500000	17	33000000	34000000	33500000	171	155	176	185	80	77	111	85
1663_1674	1663	1674	143.625	0.969009	0.149624	6.47628	9.40087e-11	1.35431e-08	12	8000000	9000000	8500000	12	19000000	20000000	19500000	96	92	115	86	194	210	182	174
1841_1848	1841	1848	169.375	1.0239	0.156954	6.52356	6.86577e-11	1.46074e-08	13	65000000	66000000	65500000	13	72000000	73000000	72500000	103	116	122	102	184	308	192	228
2245_2259	2245	2259	95	-1.16918	0.181777	-6.43193	1.25991e-10	1.49404e-08	17	19000000	20000000	19500000	17	33000000	34000000	33500000	149	104	123	150	48	55	75	56
1674_1687	1674	1687	112.625	1.08359	0.168043	6.44826	1.13141e-10	1.59668e-08	12	19000000	20000000	19500000	12	32000000	33000000	32500000	73	69	82	65	136	136	186	154
974_983	974	983	543.375	0.567565	0.0879073	6.45641	1.07217e-10	1.63962e-08	6	124000000	125000000	124500000	6	133000000	134000000	133500000	467	431	433	419	710	641	674	572
233_347	233	347	430.25	-0.642967	0.0979844	-6.56193	5.31146e-11	1.70551e-08	2	36000000	37000000	36500000	2	150000000	151000000	150500000	556	537	505	500	315	353	379	297
2244_2268	2244	2268	252.75	0.756243	0.118293	6.39298	1.62684e-10	1.87702e-08	17	18000000	19000000	18500000	17	42000000	43000000	42500000	211	146	246	154	383	301	317	264
1666_1674	1666	1674	161.875	1.10266	0.171797	6.4184	1.37712e-10	1.90455e-08	12	11000000	12000000	11500000	12	19000000	20000000	19500000	148	93	92	80	187	240	219	236
1802_1841	1802	1841	108.125	1.15473	0.178548	6.46734	9.97415e-11	2.05966e-08	13	26000000	27000000	26500000	13	65000000	66000000	65500000	52	58	80	78	147	158	163	129
2243_2277	2243	2277	184.875	0.910708	0.142873	6.37424	1.83876e-10	2.0657e-08	17	17000000	18000000	17500000	17	51000000	52000000	51500000	128	106	173	109	239	256	218	250
383_395	383	395	855.375	0.680772	0.101462	6.70962	1.9513e-11	2.17487e-08	3	3000000	4000000	3500000	3	15000000	16000000	15500000	677	573	728	648	1331	1029	977	880
384_472	384	472	334.625	0.761815	0.113767	6.69626	2.13822e-11	2.17487e-08	3	4000000	5000000	4500000	3	92000000	93000000	92500000	258	276	230	229	386	486	434	378
384_492	384	492	227.875	0.818152	0.121409	6.73881	1.5969e-11	2.17487e-08	3	4000000	5000000	4500000	3	112000000	113000000	112500000	168	168	160	162	252	351	268	294
829_831	829	831	3599.88	-0.540409	0.0828324	-6.52413	6.83983e-11	2.28958e-08	5	131000000	132000000	131500000	5	133000000	134000000	133500000	4637	3650	4372	4415	2893	3132	2839	2861
1791_1842	1791	1842	263.125	0.768625	0.11934	6.44065	1.18959e-10	2.3503e-08	13	15000000	16000000	15500000	13	66000000	67000000	66500000	198	187	184	209	287	381	337	322
1842_1863	1842	1863	186.625	1.0953	0.170112	6.43869	1.20511e-10	2.3503e-08	13	66000000	67000000	66500000	13	87000000	88000000	87500000	76	125	138	138	281	306	202	227
2275_2278	2275	2278	812.875	-0.585466	0.0922004	-6.34992	2.15423e-10	2.35806e-08	17	49000000	50000000	49500000	17	52000000	53000000	52500000	1078	792	1028	1008	616	670	642	669
907_981	907	981	425.375	0.604575	0.0945298	6.39559	1.59924e-10	2.3583e-08	6	57000000	58000000	57500000	6	131000000	132000000	131500000	320	341	315	375	492	556	512	492
1840_1891	1840	1891	156.875	1.00833	0.156892	6.42688	1.30248e-10	2.47155e-08	13	64000000	65000000	64500000	13	115000000	116000000	115500000	98	90	132	97	188	248	202	200
526_530	526	530	1302.88	-0.645263	0.0971691	-6.64062	3.12362e-11	2.58947e-08	3	146000000	147000000	146500000	3	150000000	151000000	150500000	1749	1243	1722	1653	1002	1087	987	980
386_395	386	395	708.25	0.636495	0.0959483	6.63372	3.2732e-11	2.58947e-08	3	6000000	7000000	6500000	3	15000000	16000000	15500000	569	497	559	593	974	902	780	792
1188_1191	1188	1191	2153.25	-0.48825	0.0740663	-6.59207	4.33737e-11	2.69351e-08	8	42000000	43000000	42500000	8	45000000	46000000	45500000	2645	2181	2678	2559	1799	1896	1743	1725
1674_1703	1674	1703	198.75	0.820884	0.129125	6.3573	2.05326e-10	2.78398e-08	12	19000000	20000000	19500000	12	48000000	49000000	48500000	143	124	148	159	282	233	265	236
1798_1842	1798	1842	654.125	0.617574	0.0964879	6.40054	1.54833e-10	2.86075e-08	13	22000000	23000000	22500000	13	66000000	67000000	66500000	449	519	567	530	838	738	748	844
909_982	909	982	438.375	0.617688	0.097205	6.35449	2.09114e-10	2.97735e-08	6	59000000	60000000	59500000	6	132000000	133000000	132500000	358	337	309	380	533	579	505	506
2334_2358	2334	2358	270.375	0.68	0.106781	6.36815	1.91319e-10	3.05274e-08	18	13000000	14000000	13500000	18	37000000	38000000	37500000	217	170	251	195	355	325	354	296
1677_1708	1677	1708	74.75	1.3721	0.216501	6.33759	2.33381e-10	3.10351e-08	12	22000000	23000000	22500000	12	53000000	54000000	53500000	41	50	46	28	110	88	151	84
2244_2263	2244	2263	1226.75	0.521671	0.0827829	6.30167	2.94446e-10	3.14248e-08	17	18000000	19000000	18500000	17	37000000	38000000	37500000	1177	896	1024	898	1841	1193	1669	1116
2247_2259	2247	2259	247.625	-0.690491	0.109759	-6.291	3.15435e-10	3.28437e-08	17	21000000	22000000	21500000	17	33000000	34000000	33500000	316	288	286	333	183	203	184	188
987_991	987	991	891.625	-0.500253	0.079096	-6.32462	2.53852e-10	3.49385e-08	6	137000000	138000000	137500000	6	141000000	142000000	141500000	1090	931	1118	1042	735	741	734	742
1322_1324	1322	1324	3864.25	-0.40726	0.063023	-6.46208	1.03273e-10	3.67651e-08	9	46000000	47000000	46500000	9	48000000	49000000	48500000	4495	4094	4661	4378	3365	3525	3130	3266
910_982	910	982	428.25	0.654497	0.103713	6.31066	2.77841e-10	3.70066e-08	6	60000000	61000000	60500000	6	132000000	133000000	132500000	348	302	330	351	522	598	511	464
838_840	838	840	3537.62	-0.467115	0.0724937	-6.44353	1.16729e-10	3.78531e-08	5	140000000	141000000	140500000	5	142000000	143000000	142500000	4319	3685	4236	4187	3124	3011	2856	2883
1792_1842	1792	1842	157.5	1.10119	0.173453	6.34866	2.17202e-10	3.9102e-08	13	16000000	17000000	16500000	13	66000000	67000000	66500000	111	69	94	126	205	269	193	193
971_981	971	981	885.875	0.527837	0.0840625	6.2791	3.40534e-10	4.39395e-08	6	121000000	122000000	121500000	6	131000000	132000000	131500000	815	647	697	739	1172	939	1110	968
2245_2263	2245	2263	1259.88	0.527343	0.0845432	6.23756	4.44448e-10	4.5175e-08	17	19000000	20000000	19500000	17	37000000	38000000	37500000	1145	862	1090	989	1838	1218	1810	1127
1294_1385	1294	1385	200.625	-0.71251	0.111183	-6.40847	1.46984e-10	4.65122e-08	9	18000000	19000000	18500000	9	109000000	110000000	109500000	227	264	229	277	142	163	141	162
2423_2451	2423	2451	890.375	0.550827	0.0856018	6.43475	1.23674e-10	5.17371e-08	19	11000000	12000000	11500000	19	39000000	40000000	39500000	772	676	735	708	1177	1104	938	1013
2130_2215	2130	2215	186	0.90657	0.138147	6.56237	5.29598e-11	5.34364e-08	16	3000000	4000000	3500000	16	88000000	89000000	88500000	104	122	153	138	232	205	288	246
1167_1218	1167	1218	114.75	-0.993616	0.153605	-6.46866	9.88772e-11	5.37274e-08	8	21000000	22000000	21500000	8	72000000	73000000	72500000	181	144	146	140	82	64	84	77
1792_1841	1792	1841	166.625	0.964037	0.153153	6.2946	3.082e-10	5.40968e-08	13	16000000	17000000	16500000	13	65000000	66000000	65500000	105	95	133	119	190	248	247	196
1816_1842	1816	1842	158.625	0.953278	0.151539	6.29066	3.16115e-10	5.41328e-08	13	40000000	41000000	40500000	13	66000000	67000000	66500000	101	118	93	121	163	233	236	204
1798_1826	1798	1826	641	0.548929	0.0873632	6.2833	3.31465e-10	5.54099e-08	13	22000000	23000000	22500000	13	50000000	51000000	50500000	499	498	541	543	757	776	698	816
1673_1708	1673	1708	67.25	1.27877	0.20488	6.24154	4.33295e-10	5.65328e-08	12	18000000	19000000	18500000	12	53000000	54000000	53500000	48	36	37	36	110	88	97	86
1838_1894	1838	1894	156.125	0.910748	0.145167	6.27379	3.52368e-10	5.75344e-08	13	62000000	63000000	62500000	13	118000000	119000000	118500000	123	95	111	105	215	218	178	204
907_982	907	982	413.875	0.607916	0.0975452	6.23215	4.60088e-10	5.75668e-08	6	57000000	58000000	57500000	6	132000000	133000000	132500000	307	344	325	336	518	552	458	471
1678_1682	1678	1682	221.25	0.966718	0.155232	6.22756	4.73765e-10	6.06683e-08	12	23000000	24000000	23500000	12	27000000	28000000	27500000	160	143	182	116	220	331	327	291
1843_1848	1843	1848	320	0.838993	0.134022	6.26012	3.84677e-10	6.13822e-08	13	67000000	68000000	67500000	13	72000000	73000000	72500000	207	177	258	274	383	417	366	478
1678_1695	1678	1695	73	1.4046	0.226367	6.20496	5.47122e-10	6.87882e-08	12	23000000	24000000	23500000	12	40000000	41000000	40500000	51	21	46	43	148	94	92	89
1841_1847	1841	1847	178.75	1.0577	0.169656	6.23435	4.53656e-10	7.07804e-08	13	65000000	66000000	65500000	13	71000000	72000000	71500000	82	98	144	138	182	286	240	260
908_982	908	982	421.75	0.663805	0.107282	6.1875	6.11243e-10	7.42301e-08	6	58000000	59000000	58500000	6	132000000	133000000	132500000	341	313	320	331	537	608	452	472
2146_2215	2146	2215	233.375	0.724292	0.112083	6.46211	1.03253e-10	7.81364e-08	16	19000000	20000000	19500000	16	88000000	89000000	88500000	157	167	189	191	304	289	272	298
2162_2163	2162	2163	3852.88	-0.468684	0.0729837	-6.42176	1.34709e-10	8.15525e-08	16	35000000	36000000	35500000	16	36000000	37000000	36500000	5072	3825	4411	4597	3344	3157	3201	3216
1672_1679	1672	1679	1191	-0.466444	0.0755348	-6.17522	6.60719e-10	8.1587e-08	12	17000000	18000000	17500000	12	24000000	25000000	24500000	1440	1228	1467	1393	1089	952	1004	955
1938_1950	1938	1950	597.875	0.751273	0.117398	6.39936	1.56026e-10	8.36187e-08	14	41000000	42000000	41500000	14	53000000	54000000	53500000	520	387	473	408	799	668	668	860
683_685	683	685	550.25	-0.750952	0.112149	-6.696	2.14204e-11	8.45392e-08	4	142000000	143000000	142500000	4	144000000	145000000	144500000	650	578	785	748	368	440	412	421
1673_1702	1673	1702	165	0.852547	0.138451	6.15774	7.37904e-10	8.95194e-08	12	18000000	19000000	18500000	12	47000000	48000000	47500000	137	108	135	92	239	209	221	179
1678_1700	1678	1700	142.75	1.01425	0.164803	6.1543	7.54088e-10	8.99055e-08	12	23000000	24000000	23500000	12	45000000	46000000	45500000	112	87	69	110	202	200	200	162
2358_2368	2358	2368	209.25	0.772904	0.125043	6.18108	6.3663e-10	9.56068e-08	18	37000000	38000000	37500000	18	47000000	48000000	47500000	136	144	181	157	266	301	250	239
248_249	248	249	3677.88	-0.440738	0.0701849	-6.27966	3.39307e-10	1.03763e-07	2	51000000	52000000	51500000	2	52000000	53000000	52500000	4558	3723	4373	4297	3177	3318	3105	2872
1670_1675	1670	1675	186.875	0.877455	0.143173	6.12865	8.86296e-10	1.03877e-07	12	15000000	16000000	15500000	12	20000000	21000000	20500000	165	117	128	118	224	253	286	204
977_980	977	980	201.375	-0.820668	0.13408	-6.12071	9.31585e-10	1.099e-07	6	127000000	128000000	127500000	6	130000000	131000000	130500000	308	212	277	234	130	149	145	156
385_472	385	472	303.625	0.687307	0.107576	6.38902	1.66953e-10	1.1887e-07	3	5000000	6000000	5500000	3	92000000	93000000	92500000	217	216	253	244	353	410	358	378
2243_2278	2243	2278	240.5	0.732093	0.120416	6.07971	1.20399e-09	1.19531e-07	17	17000000	18000000	17500000	17	52000000	53000000	52500000	157	163	209	194	290	319	321	271
784_807	784	807	418.875	0.755394	0.120731	6.25684	3.92859e-10	1.23536e-07	5	86000000	87000000	86500000	5	109000000	110000000	109500000	252	300	384	310	565	499	538	503
792_805	792	805	100.625	-1.25335	0.200912	-6.2383	4.42352e-10	1.35008e-07	5	94000000	95000000	94500000	5	107000000	108000000	107500000	172	147	118	130	47	58	78	55
2142_2185	2142	2185	308.625	0.641311	0.101538	6.31598	2.68454e-10	1.35435e-07	16	15000000	16000000	15500000	16	58000000	59000000	58500000	248	209	262	246	357	388	379	380
853_991	853	991	179	0.841339	0.138435	6.07751	1.2206e-09	1.39996e-07	6	3000000	4000000	3500000	6	141000000	142000000	141500000	110	109	153	141	217	219	248	235
972_981	972	981	921.75	0.498306	0.0820538	6.07292	1.25605e-09	1.40168e-07	6	122000000	123000000	122500000	6	131000000	132000000	131500000	858	739	711	748	1135	1090	1105	988
1814_1838	1814	1838	165.5	0.863272	0.141019	6.12167	9.26017e-10	1.41338e-07	13	38000000	39000000	38500000	13	62000000	63000000	62500000	138	100	115	117	205	216	242	191
830_831	830	831	13257.9	-0.4251	0.068372	-6.21747	5.05244e-10	1.45637e-07	5	132000000	133000000	132500000	5	133000000	134000000	133500000	15549	13977	15233	16031	11605	11742	10877	11049
710_791	710	791	247.25	0.818837	0.131643	6.22014	4.96706e-10	1.45637e-07	5	12000000	13000000	12500000	5	93000000	94000000	93500000	171	197	120	229	258	367	268	368
234_284	234	284	307.25	0.6848	0.110215	6.21329	5.18878e-10	1.51465e-07	2	37000000	38000000	37500000	2	87000000	88000000	87500000	226	246	224	247	389	423	380	323
918_982	918	982	667.875	0.684221	0.113032	6.05334	1.41874e-09	1.54157e-07	6	68000000	69000000	68500000	6	132000000	133000000	132500000	605	513	400	531	755	950	829	760
919_979	919	979	404.875	0.601074	0.0993888	6.0477	1.46926e-09	1.55554e-07	6	69000000	70000000	69500000	6	129000000	130000000	129500000	298	336	304	349	441	573	474	464
785_787	785	787	922.75	-0.560184	0.0904026	-6.19655	5.77138e-10	1.57604e-07	5	87000000	88000000	87500000	5	89000000	90000000	89500000	1168	885	1274	1075	853	685	768	674
829_832	829	832	1616	-0.506064	0.0816317	-6.19936	5.66929e-10	1.57604e-07	5	131000000	132000000	131500000	5	134000000	135000000	134500000	2025	1643	2008	1915	1415	1377	1317	1228
2282_2283	2282	2283	2503.62	-0.487266	0.080816	-6.02933	1.64641e-09	1.5974e-07	17	56000000	57000000	56500000	17	57000000	58000000	57500000	3255	2415	2921	3086	2333	1794	2238	1987
1524_1528	1524	1528	490.125	-0.579969	0.0903211	-6.42119	1.35212e-10	1.64553e-07	10	123000000	124000000	123500000	10	127000000	128000000	127500000	609	525	617	597	437	389	410	337
2266_2269	2266	2269	647	-0.577359	0.0958945	-6.02077	1.73592e-09	1.64681e-07	17	40000000	41000000	40500000	17	43000000	44000000	43500000	810	679	885	728	466	567	508	533
2247_2267	2247	2267	408.125	0.563072	0.0936917	6.00984	1.85708e-09	1.72345e-07	17	21000000	22000000	21500000	17	41000000	42000000	41500000	353	284	358	321	570	456	517	406
2244_2280	2244	2280	317.25	0.618787	0.103087	6.00254	1.94255e-09	1.76442e-07	17	18000000	19000000	18500000	17	54000000	55000000	54500000	235	249	279	238	373	420	381	363
1669_1673	1669	1673	250.125	0.822268	0.136167	6.03866	1.55397e-09	1.79095e-07	12	14000000	15000000	14500000	12	18000000	19000000	18500000	219	126	210	173	313	332	313	315
2449_2451	2449	2451	517.75	-0.53881	0.0874874	-6.15872	7.33362e-10	1.84074e-07	19	37000000	38000000	37500000	19	39000000	40000000	39500000	607	545	689	613	436	402	438	412
2419_2424	2419	2424	857.25	0.461197	0.0745639	6.18525	6.20029e-10	1.84074e-07	19	7000000	8000000	7500000	19	12000000	13000000	12500000	769	664	791	661	1137	932	1021	883
526_529	526	529	1963.5	-0.473658	0.0751727	-6.30093	2.9587e-10	1.91509e-07	3	146000000	147000000	146500000	3	149000000	150000000	149500000	2358	2000	2461	2318	1693	1693	1617	1568
1167_1198	1167	1198	288.25	0.722715	0.11558	6.25293	4.02828e-10	1.94566e-07	8	21000000	22000000	21500000	8	52000000	53000000	52500000	199	206	222	243	395	389	348	304
1673_1677	1673	1677	3409.38	-0.491821	0.0817095	-6.01914	1.75346e-09	1.96824e-07	12	18000000	19000000	18500000	12	22000000	23000000	22500000	3959	3539	4444	3997	3329	2643	2660	2704
1675_1688	1675	1688	113	0.989292	0.164386	6.0181	1.76473e-09	1.96824e-07	12	20000000	21000000	20500000	12	33000000	34000000	33500000	89	66	76	72	139	167	146	149
2274_2277	2274	2277	519.625	-0.604821	0.101131	-5.98056	2.22368e-09	1.97768e-07	17	48000000	49000000	48500000	17	51000000	52000000	51500000	684	559	632	633	355	477	427	390
2248_2279	2248	2279	336.125	0.645655	0.108047	5.9757	2.29102e-09	1.99599e-07	17	22000000	23000000	22500000	17	53000000	54000000	53500000	222	255	311	260	433	408	430	370
2248_2280	2248	2280	325.375	0.615376	0.103085	5.96957	2.3788e-09	2.03102e-07	17	22000000	23000000	22500000	17	54000000	55000000	54500000	220	263	287	258	394	382	409	390
2265_2270	2265	2270	97.375	-1.00012	0.167875	-5.95754	2.5607e-09	2.14346e-07	17	39000000	40000000	39500000	17	44000000	45000000	44500000	131	104	157	128	67	71	63	58
1658_1679	1658	1679	620.875	-0.598982	0.0998584	-5.99832	1.99374e-09	2.18836e-07	12	3000000	4000000	3500000	12	24000000	25000000	24500000	768	681	793	742	628	406	497	452
1675_1709	1675	1709	81.875	1.13016	0.188511	5.9952	2.03238e-09	2.19592e-07	12	20000000	21000000	20500000	12	54000000	55000000	54500000	49	50	56	50	136	94	111	109
1644_1647	1644	1647	241.25	-0.768694	0.120704	-6.36841	1.90994e-10	2.27904e-07	11	112000000	113000000	112500000	11	115000000	116000000	115500000	363	270	295	289	160	204	178	171
1550_1552	1550	1552	1821.75	-0.54547	0.0853702	-6.38946	1.66473e-10	2.27904e-07	11	18000000	19000000	18500000	11	20000000	21000000	20500000	2535	1769	2227	2133	1456	1513	1436	1505
786_807	786	807	420.625	0.730935	0.1192	6.13198	8.67929e-10	2.30936e-07	5	88000000	89000000	88500000	5	109000000	110000000	109500000	281	268	346	370	553	542	522	483
365_369	365	369	858.25	-0.551628	0.0898944	-6.1364	8.44141e-10	2.35699e-07	2	168000000	169000000	168500000	2	172000000	173000000	172500000	1209	873	1035	971	673	727	680	698
982_986	982	986	140.625	-0.983405	0.164559	-5.97599	2.28697e-09	2.36073e-07	6	132000000	133000000	132500000	6	136000000	137000000	136500000	212	122	230	186	91	104	103	77
1841_1863	1841	1863	186.25	0.823932	0.136656	6.02927	1.64707e-09	2.44084e-07	13	65000000	66000000	65500000	13	87000000	88000000	87500000	107	145	136	150	231	286	202	233
1815_1838	1815	1838	168.875	0.860246	0.142807	6.02382	1.70348e-09	2.44084e-07	13	39000000	40000000	39500000	13	62000000	63000000	62500000	115	107	141	117	188	233	228	222
1800_1838	1800	1838	167.5	0.865163	0.143602	6.02473	1.69389e-09	2.44084e-07	13	24000000	25000000	24500000	13	62000000	63000000	62500000	130	84	146	117	236	211	222	194
814_815	814	815	5979.75	-0.461212	0.0753949	-6.11728	9.51867e-10	2.46938e-07	5	116000000	117000000	116500000	5	117000000	118000000	117500000	7614	6065	6983	7064	5070	5216	4997	4829
1788_1839	1788	1839	414.25	-0.577843	0.0960249	-6.01764	1.76981e-09	2.47009e-07	13	12000000	13000000	12500000	13	63000000	64000000	63500000	545	423	538	479	352	304	366	307
1840_1843	1840	1843	1502.5	-0.512093	0.0851302	-6.01542	1.79425e-09	2.47009e-07	13	64000000	65000000	64500000	13	67000000	68000000	67500000	1863	1575	1889	1735	1508	1134	1173	1143
1482_1483	1482	1483	6042.12	-0.423589	0.0669191	-6.32988	2.45356e-10	2.55942e-07	10	81000000	82000000	81500000	10	82000000	83000000	82500000	6755	6305	7137	7487	5465	4992	5234	4962
1549_1552	1549	1552	2030.12	-0.470421	0.0745722	-6.30826	2.82189e-10	2.69378e-07	11	17000000	18000000	17500000	11	20000000	21000000	20500000	2622	2040	2553	2234	1651	1726	1688	1727
971_982	971	982	831.5	0.556138	0.0934815	5.94918	2.69489e-09	2.71395e-07	6	121000000	122000000	121500000	6	132000000	133000000	132500000	753	642	605	684	1157	870	1050	891
1187_1191	1187	1191	3029.25	-0.406933	0.0658203	-6.18248	6.31024e-10	2.74306e-07	8	41000000	42000000	41500000	8	45000000	46000000	45500000	3557	3135	3590	3534	2784	2652	2563	2419
234_282	234	282	265.25	0.687124	0.11257	6.10399	1.03451e-09	2.76818e-07	2	37000000	38000000	37500000	2	85000000	86000000	85500000	196	196	205	216	339	367	306	297
1677_1689	1677	1689	120.875	1.1251	0.189117	5.94924	2.69395e-09	2.86595e-07	12	22000000	23000000	22500000	12	34000000	35000000	34500000	89	68	66	81	217	165	117	164
200_287	200	287	185.75	0.770751	0.126529	6.09152	1.11845e-09	2.87308e-07	2	3000000	4000000	3500000	2	90000000	91000000	90500000	125	152	124	149	220	252	243	221
1756_1770	1756	1770	972.375	0.57675	0.0970271	5.94421	2.77787e-09	2.91045e-07	12	101000000	102000000	101500000	12	115000000	116000000	115500000	710	753	851	795	1403	1070	1224	973
2358_2385	2358	2385	178	0.732881	0.122365	5.98929	2.10756e-09	2.98922e-07	18	37000000	38000000	37500000	18	64000000	65000000	64500000	139	125	144	127	254	218	214	203
907_971	907	971	311.625	0.609473	0.102833	5.92683	3.08847e-09	3.03626e-07	6	57000000	58000000	57500000	6	121000000	122000000	121500000	243	234	246	264	401	375	365	365
1392_1393	1392	1393	9321.88	-0.353823	0.0580647	-6.09359	1.10404e-09	3.14431e-07	9	116000000	117000000	116500000	9	117000000	118000000	117500000	10640	9768	10406	11020	8623	8223	8071	7824
910_979	910	979	360.625	0.616475	0.104244	5.91379	3.34328e-09	3.21032e-07	6	60000000	61000000	60500000	6	129000000	130000000	129500000	290	248	297	304	450	464	444	388
1842_1866	1842	1866	122.75	1.01158	0.169524	5.96717	2.41411e-09	3.25951e-07	13	66000000	67000000	66500000	13	90000000	91000000	90500000	84	89	66	87	165	198	161	132
1940_1949	1940	1949	827	0.697346	0.112899	6.17673	6.5443e-10	3.27346e-07	14	43000000	44000000	43500000	14	52000000	53000000	52500000	542	699	629	642	1195	880	1148	881
1165_1197	1165	1197	246	0.735947	0.119893	6.13838	8.33677e-10	3.29454e-07	8	19000000	20000000	19500000	8	51000000	52000000	51500000	186	150	209	194	330	326	280	293
1296_1315	1296	1315	708	0.458646	0.0756169	6.0654	1.3163e-09	3.40801e-07	9	20000000	21000000	20500000	9	39000000	40000000	39500000	610	558	600	617	866	831	834	748
940_984	940	984	345	0.636251	0.107913	5.89596	3.72518e-09	3.49575e-07	6	90000000	91000000	90500000	6	134000000	135000000	134500000	302	281	251	245	475	413	435	358
792_808	792	808	166.75	-1.01105	0.167061	-6.05197	1.43087e-09	3.6215e-07	5	94000000	95000000	94500000	5	110000000	111000000	110500000	303	218	198	174	106	109	126	100
972_979	972	979	901.625	0.46065	0.0783161	5.88192	4.05522e-09	3.72089e-07	6	122000000	123000000	122500000	6	129000000	130000000	129500000	772	706	755	802	1065	1059	1084	970
1675_1701	1675	1701	107	1.04935	0.178147	5.89039	3.85281e-09	3.97644e-07	12	20000000	21000000	20500000	12	46000000	47000000	46500000	95	50	85	53	159	129	139	146
2194_2196	2194	2196	4014.25	-0.448028	0.0732437	-6.11695	9.53832e-10	4.12464e-07	16	67000000	68000000	67500000	16	69000000	70000000	69500000	5118	3968	4689	4766	3581	3525	3360	3107
1838_1890	1838	1890	106.875	1.12497	0.189906	5.92382	3.14542e-09	4.16679e-07	13	62000000	63000000	62500000	13	114000000	115000000	114500000	60	57	83	69	139	184	152	111
1817_1838	1817	1838	108.125	1.02698	0.173578	5.91654	3.28787e-09	4.27485e-07	13	41000000	42000000	41500000	13	62000000	63000000	62500000	84	57	81	64	136	165	151	127
1667_1675	1667	1675	101	1.03011	0.175399	5.87294	4.28138e-09	4.32994e-07	12	12000000	13000000	12500000	12	20000000	21000000	20500000	57	61	89	59	144	131	139	128
1675_1695	1675	1695	70.125	1.34077	0.228354	5.87143	4.32054e-09	4.32994e-07	12	20000000	21000000	20500000	12	40000000	41000000	40500000	25	32	50	51	111	92	118	82
2244_2258	2244	2258	89.75	-0.991281	0.169822	-5.83719	5.30891e-09	4.35841e-07	17	18000000	19000000	18500000	17	32000000	33000000	32500000	133	94	129	121	73	51	67	50
746_825	746	825	94.125	1.20215	0.199797	6.01687	1.77822e-09	4.39347e-07	5	48000000	49000000	48500000	5	127000000	128000000	127500000	58	47	62	61	114	165	133	113
766_843	766	843	168.625	0.87228	0.145065	6.01304	1.82078e-09	4.394e-07	5	68000000	69000000	68500000	5	145000000	146000000	145500000	110	119	133	114	204	246	201	222
654_683	654	683	130.75	-1.02243	0.159606	-6.40594	1.49444e-10	4.42356e-07	4	113000000	114000000	113500000	4	142000000	143000000	142500000	212	148	182	160	88	81	91	84
526_531	526	531	1527.12	-0.528166	0.0859992	-6.14152	8.17355e-10	4.47659e-07	3	146000000	147000000	146500000	3	151000000	152000000	151500000	1965	1503	1881	1871	1282	1297	1187	1231
385_471	385	471	430.5	0.647248	0.105325	6.14526	7.98305e-10	4.47659e-07	3	5000000	6000000	5500000	3	91000000	92000000	91500000	326	355	322	336	584	518	573	430
2357_2359	2357	2359	1165.5	-0.434015	0.0733929	-5.91359	3.34728e-09	4.49768e-07	18	36000000	37000000	36500000	18	38000000	39000000	38500000	1451	1156	1416	1332	1076	952	1088	853
2264_2269	2264	2269	210.25	-0.810783	0.139116	-5.8281	5.60621e-09	4.51565e-07	17	38000000	39000000	38500000	17	43000000	44000000	43500000	266	208	356	245	147	151	145	164
2243_2276	2243	2276	127.75	0.878167	0.150856	5.82122	5.84191e-09	4.61836e-07	17	17000000	18000000	17500000	17	50000000	51000000	50500000	98	63	111	89	197	160	170	134
2358_2387	2358	2387	211.125	0.693008	0.117458	5.90003	3.63437e-09	4.63927e-07	18	37000000	38000000	37500000	18	66000000	67000000	66500000	188	137	173	149	270	265	250	257
1673_1756	1673	1756	484.375	0.649848	0.110948	5.85725	4.7059e-09	4.64876e-07	12	18000000	19000000	18500000	12	101000000	102000000	101500000	346	317	416	425	683	523	629	536
1810_1838	1810	1838	178.875	0.830203	0.140736	5.89902	3.65677e-09	4.66804e-07	13	34000000	35000000	34500000	13	62000000	63000000	62500000	165	99	137	117	236	228	228	221
1663_1675	1663	1675	176.25	0.77124	0.131827	5.85041	4.90371e-09	4.77594e-07	12	8000000	9000000	8500000	12	20000000	21000000	20500000	126	115	150	130	238	213	230	208
710_807	710	807	151.875	0.918334	0.15324	5.9928	2.06256e-09	4.86437e-07	5	12000000	13000000	12500000	5	109000000	110000000	109500000	121	105	90	104	195	218	177	205
974_984	974	984	473.75	0.581798	0.0997926	5.83007	5.54042e-09	4.97313e-07	6	124000000	125000000	124500000	6	134000000	135000000	134500000	444	322	372	381	622	577	572	500
1703_1769	1703	1769	232.75	0.724183	0.124313	5.82548	5.6949e-09	5.46948e-07	12	48000000	49000000	48500000	12	114000000	115000000	114500000	170	147	186	199	276	302	287	295
2274_2279	2274	2279	302	-0.675407	0.116667	-5.78917	7.07367e-09	5.49045e-07	17	48000000	49000000	48500000	17	53000000	54000000	53500000	417	295	394	381	222	239	215	253
366_368	366	368	2357.5	-0.511583	0.0856276	-5.97451	2.30782e-09	5.68344e-07	2	169000000	170000000	169500000	2	171000000	172000000	171500000	3116	2484	2808	2671	1727	2116	1822	2116
281_284	281	284	1018.25	-0.457019	0.0765675	-5.96884	2.38949e-09	5.68344e-07	2	84000000	85000000	84500000	2	87000000	88000000	87500000	1313	1001	1256	1148	933	841	850	804
1677_1707	1677	1707	60.5	1.3054	0.224655	5.81071	6.2207e-09	5.89262e-07	12	22000000	23000000	22500000	12	52000000	53000000	52500000	40	26	42	32	86	101	79	78
803_806	803	806	1231	-0.453571	0.0761421	-5.95689	2.57079e-09	5.92824e-07	5	105000000	106000000	105500000	5	108000000	109000000	108500000	1495	1332	1485	1382	1051	1069	1027	1007
890_981	890	981	244	0.680432	0.117418	5.79494	6.83455e-09	6.00422e-07	6	40000000	41000000	40500000	6	131000000	132000000	131500000	173	228	171	178	257	317	294	334
981_985	981	985	178.5	-0.855292	0.147877	-5.78381	7.30274e-09	6.28187e-07	6	131000000	132000000	131500000	6	135000000	136000000	135500000	282	171	255	215	127	145	115	118
907_983	907	983	401.75	0.583677	0.100977	5.78029	7.45734e-09	6.28395e-07	6	57000000	58000000	57500000	6	133000000	134000000	133500000	285	324	316	361	467	565	427	469
2336_2358	2336	2358	160.125	0.773444	0.132528	5.83608	5.34434e-09	6.49719e-07	18	15000000	16000000	15500000	18	37000000	38000000	37500000	119	99	134	121	209	214	216	169
1816_1837	1816	1837	209.875	0.912471	0.156225	5.84075	5.1965e-09	6.51511e-07	13	40000000	41000000	40500000	13	61000000	62000000	61500000	143	123	169	143	208	359	244	290
2215_2218	2215	2218	333.625	-0.64062	0.106413	-6.02011	1.74298e-09	6.59499e-07	16	88000000	89000000	88500000	16	91000000	92000000	91500000	471	329	434	395	244	269	271	256
1842_1855	1842	1855	182.625	0.984389	0.168796	5.83181	5.48293e-09	6.75362e-07	13	66000000	67000000	66500000	13	79000000	80000000	79500000	72	134	145	139	232	309	190	240
20_86	20	86	363.625	0.749752	0.116497	6.43581	1.22819e-10	6.95768e-07	1	19000000	20000000	19500000	1	85000000	86000000	85500000	254	218	291	320	429	527	410	460
1764_1765	1764	1765	8170.25	-0.363304	0.0629703	-5.76945	7.95292e-09	7.33259e-07	12	109000000	110000000	109500000	12	110000000	111000000	110500000	9730	8469	9292	9292	7394	7241	7008	6936
1675_1687	1675	1687	137.625	0.854351	0.148032	5.7714	7.86141e-09	7.33259e-07	12	20000000	21000000	20500000	12	32000000	33000000	32500000	87	110	103	92	181	173	188	167
471_492	471	492	544.375	0.57671	0.0953286	6.04971	1.45104e-09	7.37957e-07	3	91000000	92000000	91500000	3	112000000	113000000	112500000	422	399	466	459	612	737	602	658
972_984	972	984	568.75	0.572936	0.099707	5.7462	9.12731e-09	7.53734e-07	6	122000000	123000000	122500000	6	134000000	135000000	134500000	543	376	456	455	807	641	662	610
940_979	940	979	310.625	0.593994	0.103456	5.74153	9.3827e-09	7.59631e-07	6	90000000	91000000	90500000	6	129000000	130000000	129500000	265	249	230	246	401	369	373	352
580_663	580	663	111.125	1.31361	0.208956	6.28656	3.24568e-10	7.68577e-07	4	39000000	40000000	39500000	4	122000000	123000000	122500000	77	48	65	65	191	185	163	95
1840_1892	1840	1892	154.625	0.854614	0.147585	5.79065	7.01129e-09	8.35543e-07	13	64000000	65000000	64500000	13	116000000	117000000	116500000	106	108	128	98	194	212	171	220
1838_1852	1838	1852	142.375	0.878463	0.15171	5.79041	7.02137e-09	8.35543e-07	13	62000000	63000000	62500000	13	76000000	77000000	76500000	120	81	106	95	227	166	172	172
2244_2259	2244	2259	92	-1.02406	0.179459	-5.70642	1.1538e-08	8.79567e-07	17	18000000	19000000	18500000	17	33000000	34000000	33500000	114	107	136	136	54	63	79	47
1161_1164	1161	1164	2185.75	-0.416966	0.0699128	-5.96409	2.45995e-09	8.91116e-07	8	15000000	16000000	15500000	8	18000000	19000000	18500000	2339	2431	2585	2636	1687	2068	1832	1908
1826_1839	1826	1839	344.75	-0.607426	0.105165	-5.77592	7.65359e-09	8.95598e-07	13	50000000	51000000	50500000	13	63000000	64000000	63500000	402	394	438	431	269	302	265	257
1023_1029	1023	1029	78.125	-1.49698	0.242763	-6.16641	6.98595e-10	9.08473e-07	7	23000000	24000000	23500000	7	29000000	30000000	29500000	119	99	111	131	35	53	31	46
1029_1031	1029	1031	330.125	-0.807558	0.130001	-6.21196	5.23291e-10	9.08473e-07	7	29000000	30000000	29500000	7	31000000	32000000	31500000	388	395	429	468	224	255	227	255
1106_1109	1106	1109	389.625	-0.789264	0.127943	-6.16888	6.87771e-10	9.08473e-07	7	106000000	107000000	106500000	7	109000000	110000000	109500000	537	415	596	431	278	249	336	275
1903_1947	1903	1947	572	0.768958	0.128181	5.99898	1.98556e-09	9.31105e-07	14	6000000	7000000	6500000	14	50000000	51000000	50500000	358	359	541	436	721	799	727	635
907_980	907	980	430.5	0.552642	0.0969111	5.70257	1.18015e-08	9.37085e-07	6	57000000	58000000	57500000	6	130000000	131000000	130500000	341	370	345	339	462	589	498	500
386_492	386	492	223.875	0.822373	0.137221	5.99306	2.05926e-09	9.7746e-07	3	6000000	7000000	6500000	3	112000000	113000000	112500000	131	142	171	203	241	331	294	278
909_983	909	983	420.75	0.598183	0.10512	5.69046	1.26696e-08	9.87035e-07	6	59000000	60000000	59500000	6	133000000	134000000	133500000	342	324	334	339	491	576	533	427
983_986	983	986	179.25	-0.863206	0.151908	-5.68242	1.32803e-08	1.01545e-06	6	133000000	134000000	133500000	6	136000000	137000000	136500000	269	151	251	256	133	122	130	122
1679_1686	1679	1686	384.75	0.610213	0.106878	5.70946	1.13335e-08	1.0178e-06	12	24000000	25000000	24500000	12	31000000	32000000	31500000	284	281	348	304	494	467	509	391
1677_1744	1677	1744	62.25	1.28571	0.225114	5.71138	1.12063e-08	1.0178e-06	12	22000000	23000000	22500000	12	89000000	90000000	89500000	27	35	41	41	113	75	91	75
881_884	881	884	3110.62	-0.408653	0.0719696	-5.67812	1.3618e-08	1.02234e-06	6	31000000	32000000	31500000	6	34000000	35000000	34500000	3434	3221	3795	3744	2731	2757	2601	2602
383_472	383	472	392	0.761361	0.127424	5.97502	2.30056e-09	1.02375e-06	3	3000000	4000000	3500000	3	92000000	93000000	92500000	308	219	310	326	472	594	444	463
1903_1948	1903	1948	435.5	0.643932	0.107799	5.97345	2.32284e-09	1.02519e-06	14	6000000	7000000	6500000	14	51000000	52000000	51500000	382	278	416	290	539	496	618	465
1679_1685	1679	1685	443.25	0.555717	0.097463	5.70182	1.18534e-08	1.03829e-06	12	24000000	25000000	24500000	12	30000000	31000000	30500000	345	327	399	365	508	545	532	525
1660_1675	1660	1675	75.5	1.09896	0.192743	5.7017	1.18619e-08	1.03829e-06	12	5000000	6000000	5500000	12	20000000	21000000	20500000	46	52	54	40	111	97	113	91
1606_1653	1606	1653	399.25	-0.556196	0.0917059	-6.06499	1.31958e-09	1.04973e-06	11	74000000	75000000	74500000	11	121000000	122000000	121500000	558	436	493	416	336	317	349	289
1676_1690	1676	1690	135.25	0.874641	0.153574	5.69525	1.23194e-08	1.06486e-06	12	21000000	22000000	21500000	12	35000000	36000000	35500000	94	74	107	106	197	159	194	151
2259_2281	2259	2281	199.625	-0.700661	0.123606	-5.66852	1.44036e-08	1.07876e-06	17	33000000	34000000	33500000	17	55000000	56000000	55500000	285	216	237	251	144	158	150	156
1673_1700	1673	1700	154.375	0.807765	0.142044	5.6867	1.29516e-08	1.10568e-06	12	18000000	19000000	18500000	12	45000000	46000000	45500000	141	93	120	97	203	189	206	186
2415_2428	2415	2428	290	0.618541	0.106112	5.82912	5.57208e-09	1.16549e-06	19	3000000	4000000	3500000	19	16000000	17000000	16500000	208	213	265	229	364	334	366	341
1295_1385	1295	1385	259.25	-0.661701	0.113337	-5.83833	5.27253e-09	1.17981e-06	9	19000000	20000000	19500000	9	109000000	110000000	109500000	305	301	313	349	179	257	170	200
1376_1377	1376	1377	5214.25	-0.346432	0.0593733	-5.8348	5.38537e-09	1.17981e-06	9	100000000	101000000	100500000	9	101000000	102000000	101500000	6214	5300	5852	5988	4615	4650	4668	4427
1471_1475	1471	1475	710.875	-0.577576	0.0952144	-6.06606	1.31087e-09	1.19649e-06	10	70000000	71000000	70500000	10	74000000	75000000	74500000	971	678	918	845	566	603	565	541
1193_1196	1193	1196	939	-0.522228	0.0884829	-5.90202	3.59074e-09	1.20069e-06	8	47000000	48000000	47500000	8	50000000	51000000	50500000	1190	923	1213	1108	851	789	702	736
527_529	527	529	4335	-0.419871	0.0707617	-5.93359	2.96384e-09	1.20432e-06	3	147000000	148000000	147500000	3	149000000	150000000	149500000	4935	4633	5106	5172	3904	3911	3560	3459
395_471	395	471	585.875	0.618401	0.104298	5.92917	3.04464e-09	1.20432e-06	3	15000000	16000000	15500000	3	91000000	92000000	91500000	503	412	421	512	804	734	673	628
356_374	356	374	269.75	0.694671	0.119018	5.83671	5.32432e-09	1.22117e-06	2	159000000	160000000	159500000	2	177000000	178000000	177500000	186	174	235	229	368	310	322	334
2424_2451	2424	2451	1004.62	0.511304	0.0882589	5.79323	6.90451e-09	1.23788e-06	19	12000000	13000000	12500000	19	39000000	40000000	39500000	944	843	761	764	1352	1168	1139	1066
2247_2266	2247	2266	840.5	0.460811	0.0816811	5.64159	1.68485e-08	1.24011e-06	17	21000000	22000000	21500000	17	40000000	41000000	40500000	755	686	756	618	1155	857	1120	777
402_406	402	406	2612	-0.412314	0.0697729	-5.90937	3.43426e-09	1.28694e-06	3	22000000	23000000	22500000	3	26000000	27000000	26500000	2906	2849	3041	3129	2145	2451	2114	2261
1663_1679	1663	1679	247.375	0.67567	0.119523	5.65307	1.57611e-08	1.32912e-06	12	8000000	9000000	8500000	12	24000000	25000000	24500000	187	164	202	209	295	318	315	289
1677_1713	1677	1713	78.25	1.17855	0.208649	5.64846	1.61887e-08	1.33268e-06	12	22000000	23000000	22500000	12	58000000	59000000	58500000	51	32	53	56	96	116	132	90
1678_1744	1678	1744	68.25	1.37605	0.243545	5.65009	1.60366e-08	1.33268e-06	12	23000000	24000000	23500000	12	89000000	90000000	89500000	52	22	39	40	76	79	119	119
1808_1838	1808	1838	296	0.617591	0.108362	5.69933	1.20278e-08	1.38438e-06	13	32000000	33000000	32500000	13	62000000	63000000	62500000	260	214	239	222	394	347	348	344
1259_1262	1259	1262	2014.75	-0.463978	0.079095	-5.86608	4.46222e-09	1.38552e-06	8	113000000	114000000	113500000	8	116000000	117000000	116500000	2510	2016	2469	2353	1585	1793	1644	1748
1674_1690	1674	1690	101.25	1.09625	0.19442	5.63855	1.71487e-08	1.3951e-06	12	19000000	20000000	19500000	12	35000000	36000000	35500000	53	49	93	64	164	132	119	136
1101_1103	1101	1103	140.625	-1.08947	0.179328	-6.0753	1.23755e-09	1.40817e-06	7	101000000	102000000	101500000	7	103000000	104000000	103500000	213	158	220	176	85	89	93	91
1673_1690	1673	1690	115.375	0.957581	0.170039	5.63152	1.78625e-08	1.41976e-06	12	18000000	19000000	18500000	12	35000000	36000000	35500000	80	83	88	63	162	177	139	131
1667_1678	1667	1678	103.25	1.13287	0.201113	5.63298	1.77118e-08	1.41976e-06	12	12000000	13000000	12500000	12	23000000	24000000	23500000	88	47	88	42	163	136	116	146
949_951	949	951	1350.12	-0.441538	0.0785955	-5.61785	1.93346e-08	1.42558e-06	6	99000000	100000000	99500000	6	101000000	102000000	101500000	1657	1316	1677	1576	1191	1142	1139	1103
1678_1708	1678	1708	76.125	1.31522	0.233864	5.62386	1.86737e-08	1.46737e-06	12	23000000	24000000	23500000	12	53000000	54000000	53500000	38	37	28	74	111	121	109	91
2273_2278	2273	2278	155.875	-0.761291	0.135722	-5.60917	2.03294e-08	1.47095e-06	17	47000000	48000000	47500000	17	52000000	53000000	52500000	230	173	200	182	137	110	103	112
2245_2262	2245	2262	510.125	0.497116	0.0887544	5.60103	2.13081e-08	1.51607e-06	17	19000000	20000000	19500000	17	36000000	37000000	36500000	479	354	465	387	731	519	689	457
1675_1690	1675	1690	119.625	0.872158	0.155434	5.61113	2.01014e-08	1.56181e-06	12	20000000	21000000	20500000	12	35000000	36000000	35500000	83	88	85	82	162	156	135	166
2239_2268	2239	2268	388.875	0.510703	0.0914754	5.58296	2.36461e-08	1.62815e-06	17	13000000	14000000	13500000	17	42000000	43000000	42500000	366	293	341	282	532	414	493	390
2240_2269	2240	2269	377.625	0.541065	0.096897	5.58392	2.35162e-08	1.62815e-06	17	14000000	15000000	14500000	17	43000000	44000000	43500000	346	274	323	289	490	461	439	399
1941_1948	1941	1948	813.875	0.490133	0.0832672	5.88627	3.95002e-09	1.6465e-06	14	44000000	45000000	44500000	14	51000000	52000000	51500000	708	662	674	664	900	995	992	916
1907_1909	1907	1909	2257.88	-0.409452	0.0696923	-5.87514	4.22487e-09	1.66838e-06	14	10000000	11000000	10500000	14	12000000	13000000	12500000	2691	2288	2836	2500	1949	2022	1913	1864
2246_2267	2246	2267	414.125	0.552226	0.0990747	5.57384	2.49185e-08	1.68852e-06	17	20000000	21000000	20500000	17	41000000	42000000	41500000	333	278	408	323	594	431	513	433
1675_1756	1675	1756	475.625	0.578278	0.103362	5.59466	2.21054e-08	1.69843e-06	12	20000000	21000000	20500000	12	101000000	102000000	101500000	340	345	431	409	610	559	597	514
824_827	824	827	539.5	-0.667349	0.115495	-5.77818	7.55126e-09	1.70347e-06	5	126000000	127000000	126500000	5	129000000	130000000	129500000	795	533	694	633	367	421	448	425
1479_1484	1479	1484	447.5	-0.569472	0.0950877	-5.98891	2.11255e-09	1.71398e-06	10	78000000	79000000	78500000	10	83000000	84000000	83500000	603	456	543	538	374	370	371	325
981_987	981	987	217.5	-0.729566	0.13068	-5.58283	2.36639e-08	1.71418e-06	6	131000000	132000000	131500000	6	137000000	138000000	137500000	260	217	317	292	165	169	157	163
1675_1685	1675	1685	146.5	0.807797	0.144696	5.58273	2.36769e-08	1.77963e-06	12	20000000	21000000	20500000	12	30000000	31000000	30500000	104	97	110	115	181	211	180	174
1675_1686	1675	1686	140.625	0.813458	0.145702	5.58302	2.3638e-08	1.77963e-06	12	20000000	21000000	20500000	12	31000000	32000000	31500000	116	105	96	91	179	179	193	166
2260_2262	2260	2262	409.625	-0.521813	0.0938991	-5.55716	2.74193e-08	1.82895e-06	17	34000000	35000000	34500000	17	36000000	37000000	36500000	526	431	478	497	344	350	339	312
766_791	766	791	220.75	1.02918	0.178734	5.75816	8.50371e-09	1.84162e-06	5	68000000	69000000	68500000	5	93000000	94000000	93500000	116	160	165	139	300	417	249	220
747_824	747	824	84	1.17193	0.203535	5.75786	8.51862e-09	1.84162e-06	5	49000000	50000000	49500000	5	126000000	127000000	126500000	46	46	55	59	115	115	142	94
2439_2441	2439	2441	2280.62	-0.434496	0.0762048	-5.70169	1.18628e-08	1.86097e-06	19	27000000	28000000	27500000	19	29000000	30000000	29500000	2789	2247	2806	2653	2006	2030	1848	1866
767_807	767	807	131.375	1.15891	0.201494	5.7516	8.84009e-09	1.87212e-06	5	69000000	70000000	69500000	5	109000000	110000000	109500000	49	99	110	67	190	185	186	165
972_983	972	983	838.25	0.5115	0.0919283	5.56411	2.63488e-08	1.87576e-06	6	122000000	123000000	122500000	6	133000000	134000000	133500000	758	665	643	689	1099	936	1111	805
1839_1842	1839	1842	681	-0.652204	0.115655	-5.6392	1.70838e-08	1.93461e-06	13	63000000	64000000	63500000	13	66000000	67000000	66500000	988	620	901	830	525	576	490	518
907_940	907	940	195.125	0.702747	0.126522	5.55434	2.78666e-08	1.95019e-06	6	57000000	58000000	57500000	6	90000000	91000000	90500000	165	139	145	145	271	252	237	207
1826_1862	1826	1862	185.875	0.874679	0.155241	5.63434	1.75726e-08	1.95837e-06	13	50000000	51000000	50500000	13	86000000	87000000	86500000	97	114	153	161	245	271	226	220
1674_1691	1674	1691	97.875	0.980349	0.176318	5.56013	2.69581e-08	2.00447e-06	12	19000000	20000000	19500000	12	36000000	37000000	36500000	70	56	81	57	148	136	136	99
1094_1097	1094	1097	1100.12	-0.574359	0.0957487	-5.99861	1.9901e-09	2.01287e-06	7	94000000	95000000	94500000	7	97000000	98000000	97500000	1398	1155	1412	1304	893	858	905	876
2450_2451	2450	2451	2367	-0.370779	0.0654239	-5.66734	1.45032e-08	2.02239e-06	19	38000000	39000000	38500000	19	39000000	40000000	39500000	2828	2317	2909	2621	2276	1830	2201	1954
1675_1699	1675	1699	117.375	0.923328	0.166344	5.5507	2.84525e-08	2.09307e-06	12	20000000	21000000	20500000	12	44000000	45000000	44500000	108	64	103	54	171	141	160	138
1938_1947	1938	1947	867	0.618565	0.106217	5.82358	5.75986e-09	2.16081e-06	14	41000000	42000000	41500000	14	50000000	51000000	50500000	796	650	611	673	1246	1059	1052	849
1837_1864	1837	1864	151.75	0.894253	0.159328	5.61265	1.99257e-08	2.18591e-06	13	61000000	62000000	61500000	13	88000000	89000000	88500000	106	99	108	110	190	261	156	184
1294_1314	1294	1314	1070.88	0.381537	0.0667314	5.71751	1.08096e-08	2.19899e-06	9	18000000	19000000	18500000	9	38000000	39000000	38500000	1019	857	936	909	1261	1188	1265	1132
2421_2423	2421	2423	2261.88	0.400224	0.0710325	5.63438	1.75687e-08	2.20487e-06	19	9000000	10000000	9500000	19	11000000	12000000	11500000	1909	1796	1987	2101	2740	2439	2724	2399
785_793	785	793	1116.38	1.08047	0.188991	5.71707	1.08377e-08	2.24925e-06	5	87000000	88000000	87500000	5	95000000	96000000	95500000	565	716	901	683	1654	1684	1214	1514
1294_1315	1294	1315	966.125	0.419885	0.0736667	5.6998	1.1995e-08	2.25392e-06	9	18000000	19000000	18500000	9	39000000	40000000	39500000	846	750	839	868	1209	1073	1151	993
1295_1350	1295	1350	302.5	0.604586	0.106244	5.69056	1.26625e-08	2.25392e-06	9	19000000	20000000	19500000	9	74000000	75000000	74500000	195	230	262	273	334	398	357	371
1183_1185	1183	1185	5696.88	-0.345746	0.0599084	-5.77124	7.86886e-09	2.2804e-06	8	37000000	38000000	37500000	8	39000000	40000000	39500000	6326	5976	6595	6607	4841	5216	4999	5015
2335_2358	2335	2358	220.125	0.656783	0.11698	5.61451	1.97121e-08	2.2875e-06	18	14000000	15000000	14500000	18	37000000	38000000	37500000	172	156	186	169	289	281	291	217
792_802	792	802	944.625	-0.617121	0.108089	-5.70938	1.13389e-08	2.30673e-06	5	94000000	95000000	94500000	5	104000000	105000000	104500000	941	1064	1224	1347	722	693	719	847
701_784	701	784	402.75	0.578173	0.101325	5.7061	1.15592e-08	2.30673e-06	5	3000000	4000000	3500000	5	86000000	87000000	86500000	345	308	324	315	489	476	527	438
1678_1746	1678	1746	71.5	1.27766	0.231061	5.52955	3.21061e-08	2.33699e-06	12	23000000	24000000	23500000	12	91000000	92000000	91500000	24	35	59	49	118	98	90	99
1815_1837	1815	1837	225.25	0.895578	0.160039	5.596	2.19354e-08	2.36936e-06	13	39000000	40000000	39500000	13	61000000	62000000	61500000	142	155	164	157	179	411	259	335
1679_1682	1679	1682	772.625	0.487417	0.0882637	5.52228	3.34628e-08	2.41037e-06	12	24000000	25000000	24500000	12	27000000	28000000	27500000	643	574	746	614	868	909	935	892
980_983	980	983	3781.12	0.380905	0.0691279	5.51014	3.58548e-08	2.46741e-06	6	130000000	131000000	130500000	6	133000000	134000000	133500000	3413	3148	3249	3307	4834	4045	4428	3825
1836_1843	1836	1843	742.5	-0.496671	0.0889181	-5.58572	2.32738e-08	2.47584e-06	13	60000000	61000000	60500000	13	67000000	68000000	67500000	997	730	899	853	663	547	640	611
234_287	234	287	312.875	0.623699	0.109208	5.71112	1.12232e-08	2.48537e-06	2	37000000	38000000	37500000	2	90000000	91000000	90500000	240	244	242	258	429	388	385	317
1663_1676	1663	1676	234.875	0.725194	0.131538	5.5132	3.52372e-08	2.48638e-06	12	8000000	9000000	8500000	12	21000000	22000000	21500000	188	139	179	202	323	303	293	252
1677_1759	1677	1759	68.875	1.27394	0.231028	5.51421	3.50351e-08	2.48638e-06	12	22000000	23000000	22500000	12	104000000	105000000	104500000	47	23	47	45	85	110	120	74
404_406	404	406	3200.25	-0.424078	0.0732438	-5.78995	7.04053e-09	2.50643e-06	3	24000000	25000000	24500000	3	26000000	27000000	26500000	3852	3328	3628	3859	2614	2921	2672	2728
1161_1165	1161	1165	353.5	-0.730362	0.127181	-5.74272	9.31702e-09	2.53132e-06	8	15000000	16000000	15500000	8	19000000	20000000	19500000	386	405	539	431	210	289	254	314
2242_2278	2242	2278	311.5	0.576599	0.104916	5.49583	3.8888e-08	2.55405e-06	17	16000000	17000000	16500000	17	52000000	53000000	52500000	245	215	273	267	366	358	418	350
803_807	803	807	1353.25	-0.577875	0.101653	-5.68479	1.30977e-08	2.56444e-06	5	105000000	106000000	105500000	5	109000000	110000000	109500000	1324	1573	1835	1750	1176	1080	1077	1011
1677_1745	1677	1745	86.875	1.15946	0.210597	5.50558	3.67947e-08	2.57005e-06	12	22000000	23000000	22500000	12	90000000	91000000	90500000	49	38	68	60	96	115	163	106
1029_1106	1029	1106	54.5	-1.8157	0.305626	-5.94093	2.83409e-09	2.57987e-06	7	29000000	30000000	29500000	7	106000000	107000000	106500000	64	100	85	91	34	28	17	17
1297_1298	1297	1298	3108.38	-0.330378	0.058463	-5.65106	1.59459e-08	2.6714e-06	9	21000000	22000000	21500000	9	22000000	23000000	22500000	3702	3213	3469	3469	2895	2740	2736	2643
917_982	917	982	436.25	0.534008	0.0972201	5.49277	3.95683e-08	2.67832e-06	6	67000000	68000000	67500000	6	132000000	133000000	132500000	318	408	315	382	444	650	441	532
1838_1856	1838	1856	148.875	0.814116	0.146229	5.56739	2.58585e-08	2.70974e-06	13	62000000	63000000	62500000	13	80000000	81000000	80500000	103	101	125	103	218	185	172	184
793_798	793	798	247.375	-0.815411	0.143782	-5.67116	1.41832e-08	2.72554e-06	5	95000000	96000000	95500000	5	100000000	101000000	100500000	267	311	405	277	201	169	203	146
1838_1892	1838	1892	139.25	0.888954	0.159835	5.56171	2.67142e-08	2.75825e-06	13	62000000	63000000	62500000	13	116000000	117000000	116500000	91	96	118	86	189	210	176	148
1674_1677	1674	1677	4119.5	-0.42614	0.0776104	-5.49077	4.00193e-08	2.76733e-06	12	19000000	20000000	19500000	12	22000000	23000000	22500000	5075	4120	5168	4537	4209	3237	3341	3269
1443_1445	1443	1445	871.875	-0.497856	0.084565	-5.88726	3.92651e-09	2.86714e-06	10	42000000	43000000	42500000	10	44000000	45000000	44500000	1195	849	1080	968	720	728	753	682
1801_1838	1801	1838	133.375	0.842834	0.151922	5.54781	2.89265e-08	2.94337e-06	13	25000000	26000000	25500000	13	62000000	63000000	62500000	90	82	115	95	193	168	173	151
1677_1737	1677	1737	22	2.2619	0.413019	5.47649	4.33834e-08	2.97026e-06	12	22000000	23000000	22500000	12	82000000	83000000	82500000	12	2	9	8	34	43	46	22
1801_1841	1801	1841	88.375	1.01558	0.183207	5.54333	2.96772e-08	2.97663e-06	13	25000000	26000000	25500000	13	65000000	66000000	65500000	50	50	70	64	118	124	120	111
1673_1703	1673	1703	204.5	0.735328	0.134326	5.47423	4.39426e-08	2.97905e-06	12	18000000	19000000	18500000	12	48000000	49000000	48500000	148	134	166	166	292	255	220	255
919_973	919	973	423.25	0.577035	0.105478	5.47067	4.48347e-08	2.98584e-06	6	69000000	70000000	69500000	6	123000000	124000000	123500000	372	370	325	291	464	562	493	509
281_283	281	283	1244.62	-0.415189	0.073185	-5.67314	1.40205e-08	3.00132e-06	2	84000000	85000000	84500000	2	86000000	87000000	86500000	1492	1218	1520	1461	1144	1009	1094	1019
1677_1691	1677	1691	128.75	1.0776	0.197034	5.4691	4.52317e-08	3.03667e-06	12	22000000	23000000	22500000	12	36000000	37000000	36500000	125	64	73	70	163	200	139	196
1411_1413	1411	1413	2154.25	-0.404148	0.0689673	-5.86	4.62875e-09	3.07265e-06	10	10000000	11000000	10500000	10	12000000	13000000	12500000	2719	2141	2578	2389	1943	1847	1836	1781
793_802	793	802	1079.62	-0.667762	0.118295	-5.64488	1.65299e-08	3.11873e-06	5	95000000	96000000	95500000	5	104000000	105000000	104500000	1460	1047	1436	1365	931	948	692	758
1677_1772	1677	1772	92.25	1.17036	0.214528	5.4555	4.8836e-08	3.24713e-06	12	22000000	23000000	22500000	12	117000000	118000000	117500000	42	50	95	42	124	114	138	133
802_806	802	806	1137.25	-0.480018	0.0852415	-5.63127	1.78892e-08	3.31493e-06	5	104000000	105000000	104500000	5	108000000	109000000	108500000	1354	1208	1450	1286	1064	965	961	810
385_395	385	395	569.25	0.584762	0.101984	5.73389	9.81538e-09	3.32788e-06	3	5000000	6000000	5500000	3	15000000	16000000	15500000	440	407	478	494	810	671	664	590
1675_1692	1675	1692	121.25	0.96033	0.176625	5.43713	5.41471e-08	3.53233e-06	12	20000000	21000000	20500000	12	37000000	38000000	37500000	120	65	74	72	196	157	149	137
1675_1693	1675	1693	87.25	1.00671	0.185149	5.43733	5.40843e-08	3.53233e-06	12	20000000	21000000	20500000	12	38000000	39000000	38500000	52	59	70	51	133	121	109	103
2249_2262	2249	2262	1181.62	0.450923	0.0830214	5.43141	5.59098e-08	3.61635e-06	17	23000000	24000000	23500000	17	36000000	37000000	36500000	1124	922	956	982	1523	1332	1506	1108
1941_1944	1941	1944	505.75	-0.598159	0.104686	-5.71384	1.10457e-08	3.62337e-06	14	44000000	45000000	44500000	14	47000000	48000000	47500000	666	533	653	587	404	397	379	427
1901_1941	1901	1941	686.25	0.689294	0.120656	5.71289	1.11072e-08	3.62337e-06	14	4000000	5000000	4500000	14	44000000	45000000	44500000	525	431	556	588	997	685	796	912
1904_1937	1904	1937	312.125	0.845055	0.147899	5.71375	1.10516e-08	3.62337e-06	14	7000000	8000000	7500000	14	40000000	41000000	40500000	232	168	253	241	311	424	454	414
1007_1023	1007	1023	1076.88	-0.638387	0.108787	-5.86825	4.40417e-09	3.64465e-06	7	7000000	8000000	7500000	7	23000000	24000000	23500000	1972	846	1754	715	1039	537	1223	529
1668_1675	1668	1675	118.125	0.914783	0.168559	5.42707	5.72879e-08	3.7023e-06	12	13000000	14000000	13500000	12	20000000	21000000	20500000	101	68	97	64	147	170	155	143
255_257	255	257	1601.25	-0.440982	0.0783086	-5.63134	1.78819e-08	3.70444e-06	2	58000000	59000000	58500000	2	60000000	61000000	60500000	1911	1583	1991	1896	1378	1456	1340	1255
1794_1838	1794	1838	167.125	0.746291	0.135671	5.50072	3.78243e-08	3.74034e-06	13	18000000	19000000	18500000	13	62000000	63000000	62500000	120	125	135	119	208	206	237	187
1808_1841	1808	1841	253.125	0.656394	0.119397	5.4976	3.85001e-08	3.7543e-06	13	32000000	33000000	32500000	13	65000000	66000000	65500000	177	178	213	218	317	320	290	312
1037_1038	1037	1038	3067.38	-0.530875	0.0910159	-5.83277	5.4515e-09	3.83652e-06	7	37000000	38000000	37500000	7	38000000	39000000	38500000	3453	3385	3921	3742	2699	2561	2440	2338
1042_1103	1042	1103	471.5	0.74616	0.127944	5.83193	5.47894e-09	3.83652e-06	7	42000000	43000000	42500000	7	103000000	104000000	103500000	350	343	380	330	727	566	611	465
1792_1838	1792	1838	166.625	0.780398	0.142138	5.49043	4.00962e-08	3.85637e-06	13	16000000	17000000	16500000	13	62000000	63000000	62500000	146	103	131	112	204	227	227	183
2247_2258	2247	2258	225.125	-0.620688	0.114603	-5.416	6.09483e-08	3.88341e-06	17	21000000	22000000	21500000	17	32000000	33000000	32500000	323	247	266	256	185	173	181	170
1798_1837	1798	1837	758.375	0.516713	0.0942303	5.48351	4.16961e-08	3.95606e-06	13	22000000	23000000	22500000	13	61000000	62000000	61500000	547	627	696	626	957	934	834	846
1841_1895	1841	1895	223.625	0.821145	0.149814	5.48108	4.22738e-08	3.95739e-06	13	65000000	66000000	65500000	13	119000000	120000000	119500000	96	180	176	198	281	304	248	306
2265_2300	2265	2300	53.25	-1.22762	0.227012	-5.40776	6.38163e-08	4.00635e-06	17	39000000	40000000	39500000	17	74000000	75000000	74500000	77	53	92	77	31	36	28	32
1842_1853	1842	1853	107.5	0.947769	0.173097	5.47536	4.36629e-08	4.03365e-06	13	66000000	67000000	66500000	13	77000000	78000000	77500000	90	67	86	52	181	134	136	114
1017_1106	1017	1106	437.375	0.724396	0.124659	5.81102	6.20924e-09	4.03734e-06	7	17000000	18000000	17500000	7	106000000	107000000	106500000	362	287	335	327	623	479	652	434
1842_1843	1842	1843	3546.75	-0.393988	0.071991	-5.47274	4.43135e-08	4.04058e-06	13	66000000	67000000	66500000	13	67000000	68000000	67500000	4153	3976	3745	4239	3149	3297	2906	2909
220_283	220	283	337.875	0.566946	0.101112	5.60708	2.05764e-08	4.12942e-06	2	23000000	24000000	23500000	2	86000000	87000000	86500000	265	282	236	304	339	481	366	430
2248_2278	2248	2278	236.75	0.633851	0.117394	5.39936	6.68804e-08	4.13786e-06	17	22000000	23000000	22500000	17	52000000	53000000	52500000	185	154	215	189	296	303	270	282
2300_2302	2300	2302	1041.12	-0.442697	0.0820487	-5.39554	6.83168e-08	4.16635e-06	17	74000000	75000000	74500000	17	76000000	77000000	76500000	1344	1056	1274	1131	832	886	879	927
2393_2395	2393	2395	947.875	-0.490296	0.0891144	-5.50187	3.75776e-08	4.17111e-06	18	72000000	73000000	72500000	18	74000000	75000000	74500000	1304	906	1155	1074	753	819	833	739
2421_2424	2421	2424	1678	0.381132	0.0692748	5.50174	3.76063e-08	4.21692e-06	19	9000000	10000000	9500000	19	12000000	13000000	12500000	1579	1314	1514	1422	2166	1779	1895	1755
2419_2423	2419	2423	1082.62	0.391323	0.0712866	5.48944	4.03212e-08	4.21692e-06	19	7000000	8000000	7500000	19	11000000	12000000	11500000	989	895	979	884	1353	1214	1221	1126
1677_1692	1677	1692	126.875	0.887992	0.164771	5.38924	7.07581e-08	4.53049e-06	12	22000000	23000000	22500000	12	37000000	38000000	37500000	115	57	92	93	187	138	180	153
1033_1035	1033	1035	172.625	-1.14968	0.198906	-5.78001	7.46951e-09	4.533e-06	7	33000000	34000000	33500000	7	35000000	36000000	35500000	182	197	306	267	94	103	123	109
1665_1676	1665	1676	245.125	0.654993	0.121671	5.38333	7.31197e-08	4.63874e-06	12	10000000	11000000	10500000	12	21000000	22000000	21500000	181	197	191	189	270	357	243	333
1674_1708	1674	1708	60.875	1.25795	0.233826	5.37984	7.45519e-08	4.6866e-06	12	19000000	20000000	19500000	12	53000000	54000000	53500000	50	19	39	37	83	79	88	92
977_982	977	982	145.25	-0.803344	0.149147	-5.38627	7.19342e-08	4.71455e-06	6	127000000	128000000	127500000	6	132000000	133000000	132500000	210	148	180	201	100	116	112	95
1396_1397	1396	1397	6505.38	-0.362659	0.0654367	-5.54213	2.98817e-08	4.72795e-06	9	120000000	121000000	120500000	9	121000000	122000000	121500000	7960	6550	7147	7624	5839	5852	5615	5456
786_849	786	849	210.875	0.751984	0.135128	5.56498	2.62179e-08	4.77303e-06	5	88000000	89000000	88500000	5	151000000	151834684	151417342	150	132	169	177	284	252	278	245
2243_2279	2243	2279	325.375	0.560413	0.104461	5.36481	8.10324e-08	4.87222e-06	17	17000000	18000000	17500000	17	53000000	54000000	53500000	268	260	298	227	414	404	359	373
1836_1845	1836	1845	369.25	-0.582255	0.107131	-5.435	5.47962e-08	4.93236e-06	13	60000000	61000000	60500000	13	69000000	70000000	69500000	519	387	463	405	330	279	276	295
908_981	908	981	414.125	0.51652	0.0961621	5.37135	7.81511e-08	4.9644e-06	6	58000000	59000000	58500000	6	131000000	132000000	131500000	323	355	310	376	487	546	444	472
974_982	974	982	526.125	0.556682	0.103618	5.37247	7.76655e-08	4.9644e-06	6	124000000	125000000	124500000	6	132000000	133000000	132500000	435	397	377	494	703	613	617	573
1837_1850	1837	1850	229.5	-0.650242	0.11975	-5.42999	5.63583e-08	5.00876e-06	13	61000000	62000000	61500000	13	74000000	75000000	74500000	265	276	295	285	180	191	157	187
825_826	825	826	9946.62	-0.373231	0.0672605	-5.54905	2.87234e-08	5.13901e-06	5	127000000	128000000	127500000	5	128000000	129000000	128500000	11833	10313	11179	11583	9091	8755	8514	8305
1674_1688	1674	1688	91.25	1.0085	0.188138	5.36041	8.30354e-08	5.17288e-06	12	19000000	20000000	19500000	12	33000000	34000000	33500000	74	43	66	60	127	129	142	89
2282_2284	2282	2284	494.75	-0.600824	0.112341	-5.3482	8.88323e-08	5.19487e-06	17	56000000	57000000	56500000	17	58000000	59000000	58500000	719	418	644	610	452	340	388	387
2242_2267	2242	2267	540.625	0.445251	0.0832208	5.35024	8.78383e-08	5.19487e-06	17	16000000	17000000	16500000	17	41000000	42000000	41500000	502	418	467	442	677	583	695	541
1042_1104	1042	1104	531.25	0.702547	0.122328	5.74313	9.29398e-09	5.28769e-06	7	42000000	43000000	42500000	7	104000000	105000000	104500000	399	403	457	350	805	589	718	529
940_983	940	983	323.75	0.608711	0.113652	5.35594	8.51109e-08	5.32459e-06	6	90000000	91000000	90500000	6	133000000	134000000	133500000	284	234	233	273	431	394	420	321
2368_2370	2368	2370	7142.75	-0.361955	0.0664423	-5.44765	5.1039e-08	5.42927e-06	18	47000000	48000000	47500000	18	49000000	50000000	49500000	8430	7292	7842	8573	6526	6366	6080	6033
1677_1686	1677	1686	134.875	0.862047	0.161153	5.34924	8.83236e-08	5.45319e-06	12	22000000	23000000	22500000	12	31000000	32000000	31500000	107	72	96	108	184	188	183	141
1620_1621	1620	1621	2795.88	-0.397471	0.0689098	-5.76798	8.02254e-09	5.47022e-06	11	88000000	89000000	88500000	11	89000000	90000000	89500000	3563	2815	3168	3177	2394	2439	2435	2376
1041_1043	1041	1043	1757.75	-0.571814	0.0998504	-5.7267	1.02401e-08	5.48325e-06	7	41000000	42000000	41500000	7	43000000	44000000	43500000	2062	1921	2353	2045	1656	1301	1574	1150
395_472	395	472	309.5	0.631429	0.111963	5.63963	1.70416e-08	5.51527e-06	3	15000000	16000000	15500000	3	92000000	93000000	92500000	241	218	245	267	377	431	347	350
1018_1029	1018	1029	129.125	-1.09171	0.192105	-5.68289	1.32436e-08	6.02782e-06	7	18000000	19000000	18500000	7	29000000	30000000	29500000	171	147	182	203	83	89	88	70
1026_1028	1026	1028	126	-1.07643	0.189174	-5.69016	1.26921e-08	6.02782e-06	7	26000000	27000000	26500000	7	28000000	29000000	28500000	164	146	203	171	79	83	91	71
1035_1037	1035	1037	4682.75	-0.492275	0.0863811	-5.69887	1.20605e-08	6.02782e-06	7	35000000	36000000	35500000	7	37000000	38000000	37500000	5866	4934	5634	5473	4122	3941	3687	3805
472_491	472	491	334.25	0.555585	0.0989281	5.61605	1.95374e-08	6.0481e-06	3	92000000	93000000	92500000	3	111000000	112000000	111500000	271	259	292	261	393	402	398	398
2403_2409	2403	2409	345.875	-0.543973	0.100446	-5.41559	6.10868e-08	6.05303e-06	18	82000000	83000000	82500000	18	88000000	89000000	88500000	465	326	447	405	305	276	296	247
2358_2394	2358	2394	165.25	0.697399	0.128815	5.41396	6.16447e-08	6.05303e-06	18	37000000	38000000	37500000	18	73000000	74000000	73500000	134	104	149	118	229	207	213	168
1193_1199	1193	1199	477.625	-0.588839	0.105517	-5.58051	2.39809e-08	6.13205e-06	8	47000000	48000000	47500000	8	53000000	54000000	53500000	676	454	618	553	371	417	380	352
1799_1895	1799	1895	308.25	0.566644	0.105119	5.3905	7.02617e-08	6.16635e-06	13	23000000	24000000	23500000	13	119000000	120000000	119500000	249	244	258	243	387	373	348	364
2245_2248	2245	2248	1542.25	-0.426572	0.0803317	-5.31013	1.0955e-07	6.31982e-06	17	19000000	20000000	19500000	17	22000000	23000000	22500000	1854	1468	2040	1685	1679	1074	1433	1105
2313_2315	2313	2315	542.375	-0.526083	0.0991483	-5.30602	1.12044e-07	6.37756e-06	17	87000000	88000000	87500000	17	89000000	90000000	89500000	753	491	687	636	445	445	458	424
2247_2279	2247	2279	342	0.564459	0.106553	5.29747	1.1742e-07	6.50993e-06	17	21000000	22000000	21500000	17	53000000	54000000	53500000	241	262	331	270	387	412	420	413
2239_2277	2239	2277	170.625	0.718303	0.13555	5.29919	1.16318e-07	6.50993e-06	17	13000000	14000000	13500000	17	51000000	52000000	51500000	109	118	143	146	195	240	218	196
1842_1893	1842	1893	90.875	1.20838	0.224701	5.37775	7.54221e-08	6.53751e-06	13	66000000	67000000	66500000	13	117000000	118000000	117500000	37	48	83	52	106	150	152	99
1516_1518	1516	1518	1349.25	-0.491719	0.0860107	-5.71695	1.08455e-08	6.59946e-06	10	115000000	116000000	115500000	10	117000000	118000000	117500000	1783	1350	1590	1589	1080	1223	1075	1104
971_979	971	979	760	0.445444	0.0839981	5.30303	1.13894e-07	6.77992e-06	6	121000000	122000000	121500000	6	129000000	130000000	129500000	739	621	603	611	903	828	937	838
972_992	972	992	347	0.56287	0.106113	5.30443	1.13028e-07	6.77992e-06	6	122000000	123000000	122500000	6	142000000	143000000	142500000	280	251	285	304	413	465	374	404
939_983	939	983	311.125	0.59579	0.112241	5.30813	1.10759e-07	6.77992e-06	6	89000000	90000000	89500000	6	133000000	134000000	133500000	302	216	227	247	388	363	371	375
891_981	891	981	275.875	0.61866	0.116698	5.30136	1.14942e-07	6.77992e-06	6	41000000	42000000	41500000	6	131000000	132000000	131500000	190	240	206	229	274	442	271	355
875_879	875	879	381.25	-0.603321	0.113865	-5.29858	1.1671e-07	6.78724e-06	6	25000000	26000000	25500000	6	29000000	30000000	29500000	539	356	500	449	293	315	293	305
1678_1756	1678	1756	477.875	0.530474	0.0999906	5.30524	1.12524e-07	6.82746e-06	12	23000000	24000000	23500000	12	101000000	102000000	101500000	373	356	448	386	615	570	597	478
1678_1703	1678	1703	217.75	0.67462	0.127162	5.30519	1.12557e-07	6.82746e-06	12	23000000	24000000	23500000	12	48000000	49000000	48500000	168	138	195	169	312	217	287	256
1790_1841	1790	1841	220.375	0.734358	0.136855	5.36595	8.05254e-08	6.89474e-06	13	14000000	15000000	14500000	13	65000000	66000000	65500000	153	135	195	178	257	292	247	306
2358_2393	2358	2393	142.875	0.712557	0.132405	5.38165	7.38075e-08	6.9789e-06	18	37000000	38000000	37500000	18	72000000	73000000	72500000	100	104	117	112	188	173	183	166
1673_1691	1673	1691	104.625	0.892514	0.168447	5.29849	1.16764e-07	7.0211e-06	12	18000000	19000000	18500000	12	36000000	37000000	36500000	82	69	85	58	151	131	126	135
2240_2245	2240	2245	227.25	-0.683949	0.129574	-5.27843	1.30295e-07	7.13116e-06	17	14000000	15000000	14500000	17	19000000	20000000	19500000	333	232	315	244	150	188	175	181
910_980	910	980	414	0.502184	0.0949899	5.28671	1.24535e-07	7.14176e-06	6	60000000	61000000	60500000	6	130000000	131000000	130500000	335	342	326	368	477	524	487	453
1677_1696	1677	1696	73.25	1.07761	0.203584	5.29322	1.20182e-07	7.16429e-06	12	22000000	23000000	22500000	12	41000000	42000000	41500000	50	49	58	32	100	104	93	100
987_989	987	989	3299	-0.431911	0.0817599	-5.28268	1.2731e-07	7.20084e-06	6	137000000	138000000	137500000	6	139000000	140000000	139500000	4074	3164	3941	3987	2841	2934	2683	2768
2263_2269	2263	2269	290	-0.610737	0.115872	-5.2708	1.35833e-07	7.34012e-06	17	37000000	38000000	37500000	17	43000000	44000000	43500000	347	286	440	332	236	225	222	232
1551_1552	1551	1552	4442.38	-0.359466	0.0631311	-5.69395	1.24131e-08	7.40596e-06	11	19000000	20000000	19500000	11	20000000	21000000	20500000	5175	4517	5165	5120	3927	4057	3856	3722
1675_1678	1675	1678	3446.62	-0.4479	0.0847517	-5.28485	1.25808e-07	7.43558e-06	12	20000000	21000000	20500000	12	23000000	24000000	23500000	4097	3335	4324	4125	3480	2755	3019	2438
212_215	212	215	1227.5	-0.488663	0.0888849	-5.49771	3.84751e-08	7.48748e-06	2	15000000	16000000	15500000	2	18000000	19000000	18500000	1593	1205	1507	1432	953	1101	963	1066
1029_1041	1029	1041	101.5	-1.14486	0.203113	-5.63658	1.73462e-08	7.51916e-06	7	29000000	30000000	29500000	7	41000000	42000000	41500000	138	123	146	152	62	63	71	57
1458_1483	1458	1483	239.75	-0.65171	0.11474	-5.67988	1.34787e-08	7.5709e-06	10	57000000	58000000	57500000	10	82000000	83000000	82500000	325	296	274	277	200	197	181	168
1192_1197	1192	1197	225.625	-0.702946	0.127034	-5.53351	3.13887e-08	7.58037e-06	8	46000000	47000000	46500000	8	51000000	52000000	51500000	342	221	282	275	163	150	190	182
385_491	385	491	169.875	0.757624	0.136098	5.56673	2.59562e-08	7.70034e-06	3	5000000	6000000	5500000	3	111000000	112000000	111500000	125	117	124	138	179	258	206	212
375_377	375	377	1506.12	-0.460922	0.0839984	-5.48727	4.08188e-08	7.70996e-06	2	178000000	179000000	178500000	2	180000000	181000000	180500000	1991	1498	1784	1712	1216	1347	1200	1301
909_979	909	979	376.5	0.534119	0.10143	5.2659	1.39502e-07	7.78384e-06	6	59000000	60000000	59500000	6	129000000	130000000	129500000	298	293	299	340	408	506	441	427
2243_2244	2243	2244	2624.25	-0.453001	0.0861811	-5.25638	1.46915e-07	7.83974e-06	17	17000000	18000000	17500000	17	18000000	19000000	18500000	2898	2804	3578	2827	2804	1976	2183	1924
1677_1699	1677	1699	100.625	1.03877	0.196981	5.27345	1.33882e-07	7.84573e-06	12	22000000	23000000	22500000	12	44000000	45000000	44500000	59	82	69	51	146	94	178	126
1677_1695	1677	1695	67.625	1.2348	0.234545	5.26466	1.40448e-07	8.1613e-06	12	22000000	23000000	22500000	12	40000000	41000000	40500000	48	29	48	33	146	82	114	41
2265_2276	2265	2276	73.75	-0.999148	0.190463	-5.24588	1.55535e-07	8.19724e-06	17	39000000	40000000	39500000	17	50000000	51000000	50500000	103	76	120	95	49	55	45	47
931_933	931	933	383.875	-0.603661	0.11497	-5.2506	1.51607e-07	8.23664e-06	6	81000000	82000000	81500000	6	83000000	84000000	83500000	519	362	488	485	297	333	286	301
891_983	891	983	257.5	0.64849	0.123468	5.2523	1.5021e-07	8.23664e-06	6	41000000	42000000	41500000	6	133000000	134000000	133500000	197	227	178	197	265	413	272	311
1940_2020	1940	2020	90.875	-1.04006	0.18699	-5.56211	2.66533e-08	8.33249e-06	14	43000000	44000000	43500000	14	123000000	124000000	123500000	131	107	120	131	74	67	52	45
1479_1482	1479	1482	1127	-0.413211	0.0731332	-5.65012	1.60336e-08	8.36268e-06	10	78000000	79000000	78500000	10	81000000	82000000	81500000	1321	1170	1358	1297	1080	931	995	864
2241_2244	2241	2244	460	-0.539209	0.102938	-5.23818	1.62169e-07	8.44268e-06	17	15000000	16000000	15500000	17	18000000	19000000	18500000	498	522	659	502	346	360	422	371
1668_1678	1668	1678	98.5	1.11656	0.212541	5.25341	1.49308e-07	8.60388e-06	12	13000000	14000000	13500000	12	23000000	24000000	23500000	109	37	64	46	126	137	156	113
2241_2245	2241	2245	358.375	-0.613821	0.117355	-5.23046	1.69091e-07	8.69698e-06	17	15000000	16000000	15500000	17	19000000	20000000	19500000	375	374	545	440	301	290	299	243
1133_1135	1133	1135	3369.25	-0.500309	0.0893211	-5.60124	2.12827e-08	8.8062e-06	7	133000000	134000000	133500000	7	135000000	136000000	135500000	4202	3482	4111	4004	2716	2897	2799	2743
2358_2367	2358	2367	247.625	0.612441	0.114858	5.33216	9.70515e-08	8.84902e-06	18	37000000	38000000	37500000	18	46000000	47000000	46500000	203	166	217	198	308	327	309	253
384_395	384	395	682.75	0.55542	0.100358	5.53436	3.12363e-08	8.8961e-06	3	4000000	5000000	4500000	3	15000000	16000000	15500000	509	563	560	579	961	827	740	723
1670_1674	1670	1674	182.25	0.803502	0.153198	5.24486	1.56403e-07	8.93824e-06	12	15000000	16000000	15500000	12	19000000	20000000	19500000	181	104	124	124	233	248	263	181
791_803	791	803	784	-0.554483	0.101784	-5.44765	5.10401e-08	8.97701e-06	5	93000000	94000000	93500000	5	105000000	106000000	105500000	768	1008	992	965	617	586	618	718
1826_1891	1826	1891	207.125	0.708629	0.133338	5.31454	1.06925e-07	9.04478e-06	13	50000000	51000000	50500000	13	115000000	116000000	115500000	167	139	169	154	236	303	247	242
1842_1849	1842	1849	216.25	0.728197	0.137138	5.30996	1.0965e-07	9.05712e-06	13	66000000	67000000	66500000	13	73000000	74000000	73500000	121	173	178	179	240	329	251	259
1842_1861	1842	1861	149.375	0.867019	0.163235	5.31148	1.0874e-07	9.05712e-06	13	66000000	67000000	66500000	13	85000000	86000000	85500000	82	90	135	116	219	198	186	169
413_415	413	415	2906.88	-0.443872	0.0804505	-5.51732	3.44203e-08	9.42587e-06	3	33000000	34000000	33500000	3	35000000	36000000	35500000	3530	2931	3386	3557	2666	2565	2353	2267
1049_1106	1049	1106	128.25	-1.10868	0.198744	-5.57844	2.42691e-08	9.60528e-06	7	49000000	50000000	49500000	7	106000000	107000000	106500000	203	130	184	184	104	68	75	78
1789_1839	1789	1839	424.375	-0.528995	0.0998967	-5.29542	1.1874e-07	9.69392e-06	13	13000000	14000000	13500000	13	63000000	64000000	63500000	558	458	520	470	333	345	401	310
1821_1822	1821	1822	6506.12	-0.34528	0.065234	-5.29294	1.20363e-07	9.71346e-06	13	45000000	46000000	45500000	13	46000000	47000000	46500000	7551	6664	7376	7535	5874	5835	5783	5431
2419_2425	2419	2425	842.5	0.554535	0.104139	5.32493	1.0099e-07	9.74941e-06	19	7000000	8000000	7500000	19	13000000	14000000	13500000	685	625	738	662	1376	812	988	854
2391_2395	2391	2395	930.5	-0.440858	0.0830562	-5.30795	1.10865e-07	9.75998e-06	18	70000000	71000000	70500000	18	74000000	75000000	74500000	1185	933	1090	1081	789	851	761	754
118_120	118	120	570	-0.66888	0.113222	-5.90767	3.46974e-09	9.82804e-06	1	117000000	118000000	117500000	1	119000000	120000000	119500000	849	540	725	691	400	481	424	450
2266_2300	2266	2300	70.375	-1.01685	0.195399	-5.20399	1.95057e-07	9.91307e-06	17	40000000	41000000	40500000	17	74000000	75000000	74500000	93	89	112	83	50	45	36	55
2307_2310	2307	2310	810.75	-0.442309	0.0851013	-5.19744	2.02046e-07	1.01475e-05	17	81000000	82000000	81500000	17	84000000	85000000	84500000	1023	793	1025	901	710	733	686	615
1675_1703	1675	1703	177	0.774484	0.148395	5.21908	1.79819e-07	1.01922e-05	12	20000000	21000000	20500000	12	48000000	49000000	48500000	139	99	155	131	221	257	221	193
1675_1761	1675	1761	32.375	1.63937	0.31429	5.21611	1.82716e-07	1.02722e-05	12	20000000	21000000	20500000	12	106000000	107000000	106500000	18	12	16	17	35	43	66	52
1042_1107	1042	1107	434.25	0.689159	0.123968	5.55916	2.71077e-08	1.02817e-05	7	42000000	43000000	42500000	7	107000000	108000000	107500000	316	316	390	302	625	465	606	454
472_492	472	492	397.625	0.531409	0.0967558	5.49226	3.96812e-08	1.04641e-05	3	92000000	93000000	92500000	3	112000000	113000000	112500000	319	314	325	341	446	523	419	494
1678_1731	1678	1731	28	1.8747	0.360209	5.20448	1.9454e-07	1.08487e-05	12	23000000	24000000	23500000	12	76000000	77000000	76500000	8	11	17	12	41	25	50	60
1838_1849	1838	1849	202.5	0.665357	0.1263	5.26805	1.37877e-07	1.10004e-05	13	62000000	63000000	62500000	13	73000000	74000000	73500000	158	149	178	142	248	262	240	243
1192_1198	1192	1198	218.25	-0.734654	0.13461	-5.45763	4.82519e-08	1.10395e-05	8	46000000	47000000	46500000	8	52000000	53000000	52500000	305	201	324	264	186	179	148	139
1668_1673	1668	1673	150.375	0.784917	0.150981	5.19879	2.0059e-07	1.10966e-05	12	13000000	14000000	13500000	12	18000000	19000000	18500000	116	110	122	94	197	221	165	178
809_817	809	817	298.125	0.607716	0.112431	5.40525	6.47198e-08	1.11933e-05	5	111000000	112000000	111500000	5	119000000	120000000	119500000	253	229	225	238	354	371	372	343
1675_1700	1675	1700	152.25	0.817354	0.157365	5.19399	2.05835e-07	1.12964e-05	12	20000000	21000000	20500000	12	45000000	46000000	45500000	145	84	112	102	179	208	192	196
1526_1528	1526	1528	387.75	-0.559453	0.10018	-5.58447	2.34418e-08	1.14115e-05	10	125000000	126000000	125500000	10	127000000	128000000	127500000	535	377	492	447	325	320	323	283
1041_1104	1041	1104	482.875	0.634765	0.114747	5.53188	3.16815e-08	1.15359e-05	7	41000000	42000000	41500000	7	104000000	105000000	104500000	394	337	447	332	683	528	666	476
845_849	845	849	255.375	-0.726921	0.134817	-5.39189	6.97204e-08	1.18605e-05	5	147000000	148000000	147500000	5	151000000	151834684	151417342	367	250	344	315	182	212	190	183
1673_1687	1673	1687	119.625	0.865229	0.16712	5.1773	2.25117e-07	1.22574e-05	12	18000000	19000000	18500000	12	32000000	33000000	32500000	83	76	107	74	153	136	149	179
792_801	792	801	118.125	-1.19453	0.221984	-5.38115	7.40116e-08	1.23874e-05	5	94000000	95000000	94500000	5	103000000	104000000	103500000	136	121	150	252	85	84	53	64
1842_1864	1842	1864	131.375	0.884547	0.168791	5.24047	1.60164e-07	1.26349e-05	13	66000000	67000000	66500000	13	88000000	89000000	88500000	91	71	117	91	178	169	142	192
710_785	710	785	332.375	0.645498	0.120132	5.37324	7.73324e-08	1.27377e-05	5	12000000	13000000	12500000	5	87000000	88000000	87500000	245	289	239	260	354	523	345	404
922_926	922	926	646.75	-0.554539	0.107438	-5.16151	2.4497e-07	1.31361e-05	6	72000000	73000000	72500000	6	76000000	77000000	76500000	921	621	806	737	495	580	499	515
1664_1673	1664	1673	348	1.14716	0.222295	5.1605	2.4629e-07	1.33055e-05	12	9000000	10000000	9500000	12	18000000	19000000	18500000	240	178	241	198	394	619	368	546
1796_1838	1796	1838	143.375	0.862921	0.165256	5.22172	1.77271e-07	1.38291e-05	13	20000000	21000000	20500000	13	62000000	63000000	62500000	106	86	138	80	225	164	159	189
1667_1676	1667	1676	150.875	0.746124	0.144857	5.15074	2.59455e-07	1.3908e-05	12	12000000	13000000	12500000	12	21000000	22000000	21500000	140	100	116	96	197	194	206	158
1480_1484	1480	1484	371.25	-0.56929	0.102794	-5.53818	3.05626e-08	1.3948e-05	10	79000000	80000000	79500000	10	83000000	84000000	83500000	502	369	464	441	297	314	320	263
1809_1841	1809	1841	907.125	0.442859	0.0849208	5.21497	1.83847e-07	1.4092e-05	13	33000000	34000000	33500000	13	65000000	66000000	65500000	907	700	780	681	1260	927	1134	868
1791_1838	1791	1838	204.5	0.656512	0.125909	5.21416	1.84655e-07	1.4092e-05	13	15000000	16000000	15500000	13	62000000	63000000	62500000	150	146	183	156	251	246	275	229
2354_2358	2354	2358	370.25	0.514441	0.0983777	5.22925	1.70201e-07	1.4209e-05	18	33000000	34000000	33500000	18	37000000	38000000	37500000	348	250	316	307	476	433	438	394
2358_2370	2358	2370	224	0.613239	0.117327	5.22673	1.72533e-07	1.4209e-05	18	37000000	38000000	37500000	18	49000000	50000000	49500000	154	173	202	179	288	277	282	237
1816_1838	1816	1838	170	0.801291	0.153816	5.20942	1.89434e-07	1.43012e-05	13	40000000	41000000	40500000	13	62000000	63000000	62500000	139	98	116	142	222	246	173	224
981_986	981	986	161.25	-0.816499	0.15881	-5.14137	2.72735e-07	1.44375e-05	6	131000000	132000000	131500000	6	136000000	137000000	136500000	235	136	247	208	111	126	111	116
910_983	910	983	389.625	0.540377	0.105287	5.1324	2.8607e-07	1.49517e-05	6	60000000	61000000	60500000	6	133000000	134000000	133500000	330	315	299	326	474	528	443	402
1822_1838	1822	1838	81.5	0.976488	0.1879	5.19684	2.02704e-07	1.51402e-05	13	46000000	47000000	46500000	13	62000000	63000000	62500000	64	46	58	52	102	93	129	108
1837_1856	1837	1856	162.875	0.874922	0.168541	5.19116	2.08985e-07	1.54451e-05	13	61000000	62000000	61500000	13	80000000	81000000	80500000	93	103	150	111	190	261	166	229
1678_1686	1678	1686	168.75	0.856961	0.167232	5.12439	2.98503e-07	1.5878e-05	12	23000000	24000000	23500000	12	31000000	32000000	31500000	147	89	103	141	221	242	240	167
987_988	987	988	5824.5	-0.337483	0.0659885	-5.11426	3.14967e-07	1.62563e-05	6	137000000	138000000	137500000	6	138000000	139000000	138500000	6690	5915	6729	6682	5245	5335	4987	5013
1149_1215	1149	1215	269.75	-0.582954	0.108396	-5.37801	7.53123e-08	1.63691e-05	8	3000000	4000000	3500000	8	69000000	70000000	69500000	311	303	333	347	235	224	207	198
1756_1769	1756	1769	943.75	0.501237	0.097985	5.11545	3.12991e-07	1.65216e-05	12	101000000	102000000	101500000	12	114000000	115000000	114500000	685	720	889	825	1267	1049	1150	965
908_974	908	974	242.375	0.580275	0.11367	5.10489	3.30983e-07	1.6872e-05	6	58000000	59000000	58500000	6	124000000	125000000	124500000	215	183	187	192	283	308	275	296
220_285	220	285	346	0.590055	0.110498	5.33996	9.2967e-08	1.70581e-05	2	23000000	24000000	23500000	2	88000000	89000000	88500000	266	284	283	268	326	495	406	440
1677_1690	1677	1690	131	0.914191	0.179042	5.106	3.29046e-07	1.72375e-05	12	22000000	23000000	22500000	12	35000000	36000000	35500000	85	86	129	64	234	129	160	161
383_492	383	492	254	0.625151	0.115837	5.39682	6.78334e-08	1.72491e-05	3	3000000	4000000	3500000	3	112000000	113000000	112500000	171	208	209	209	259	365	282	329
383_470	383	470	296.125	0.653212	0.121243	5.38763	7.13913e-08	1.75278e-05	3	3000000	4000000	3500000	3	90000000	91000000	90500000	252	192	222	255	408	384	321	335
2276_2278	2276	2278	2561.88	-0.369878	0.0726634	-5.09029	3.57522e-07	1.77472e-05	17	50000000	51000000	50500000	17	52000000	53000000	52500000	3020	2579	2976	2977	2550	2163	2136	2094
1901_2017	1901	2017	55.875	-1.29806	0.240406	-5.39946	6.68399e-08	1.77595e-05	14	4000000	5000000	4500000	14	120000000	121000000	120500000	79	73	66	100	46	28	22	33
1931_1939	1931	1939	174.25	-0.839574	0.155422	-5.4019	6.59388e-08	1.77595e-05	14	34000000	35000000	34500000	14	42000000	43000000	42500000	242	158	261	235	136	111	121	130
1939_1944	1939	1944	202.625	-0.824359	0.152628	-5.40108	6.62399e-08	1.77595e-05	14	42000000	43000000	42500000	14	47000000	48000000	47500000	299	204	228	305	150	150	144	141
1941_1943	1941	1943	1192.25	-0.460756	0.0850569	-5.41703	6.05975e-08	1.77595e-05	14	44000000	45000000	44500000	14	46000000	47000000	46500000	1340	1247	1508	1428	987	1107	926	995
1939_1950	1939	1950	621.5	0.663378	0.122969	5.39469	6.86426e-08	1.77595e-05	14	42000000	43000000	42500000	14	53000000	54000000	53500000	339	542	511	539	772	868	692	709
1676_1689	1676	1689	131.375	0.823478	0.161601	5.09575	3.47361e-07	1.80602e-05	12	21000000	22000000	21500000	12	34000000	35000000	34500000	111	80	115	76	196	168	145	160
1677_1687	1677	1687	149.75	0.887234	0.174212	5.09286	3.52711e-07	1.82015e-05	12	22000000	23000000	22500000	12	32000000	33000000	32500000	86	101	153	81	190	151	242	194
2275_2314	2275	2314	267.5	0.563389	0.11086	5.082	3.73484e-07	1.83265e-05	17	49000000	50000000	49500000	17	88000000	89000000	88500000	239	172	251	204	320	321	356	277
1666_1675	1666	1675	158.875	0.796432	0.156567	5.08685	3.64059e-07	1.83757e-05	12	11000000	12000000	11500000	12	20000000	21000000	20500000	130	109	112	110	178	258	156	218
1671_1677	1671	1677	135.125	0.799845	0.157172	5.08899	3.59985e-07	1.83757e-05	12	16000000	17000000	16500000	12	22000000	23000000	22500000	108	92	98	96	172	209	146	160
1678_1691	1678	1691	154.125	0.864594	0.169922	5.08817	3.61543e-07	1.83757e-05	12	23000000	24000000	23500000	12	36000000	37000000	36500000	115	121	107	94	214	138	198	246
708_807	708	807	146.75	0.850574	0.160375	5.30367	1.13499e-07	1.84029e-05	5	10000000	11000000	10500000	5	109000000	110000000	109500000	85	128	84	125	188	226	162	176
2246_2268	2246	2268	271.25	0.561622	0.110585	5.07863	3.80169e-07	1.84425e-05	17	20000000	21000000	20500000	17	42000000	43000000	42500000	215	186	264	210	374	303	358	260
1853_1856	1853	1856	3706.5	-0.375618	0.0728589	-5.15541	2.53074e-07	1.84552e-05	13	77000000	78000000	77500000	13	80000000	81000000	80500000	4444	3665	4378	4268	3315	3310	3135	3137
1843_1890	1843	1890	122.375	0.833413	0.161702	5.15401	2.54972e-07	1.84552e-05	13	67000000	68000000	67500000	13	114000000	115000000	114500000	85	70	107	90	186	154	154	133
992_995	992	995	733.625	-0.447266	0.0879651	-5.08458	3.68435e-07	1.85521e-05	6	142000000	143000000	142500000	6	145000000	146000000	145500000	853	737	949	849	591	627	671	592
915_973	915	973	221.75	0.662546	0.13038	5.08163	3.74203e-07	1.86154e-05	6	65000000	66000000	65500000	6	123000000	124000000	123500000	156	151	200	180	278	237	261	311
909_981	909	981	396.375	0.539538	0.106244	5.0783	3.80827e-07	1.87194e-05	6	59000000	60000000	59500000	6	131000000	132000000	131500000	317	309	325	340	469	560	406	445
1505_1530	1505	1530	246	0.648762	0.118489	5.47529	4.36801e-08	1.87619e-05	10	104000000	105000000	104500000	10	129000000	130000000	129500000	170	181	188	228	297	319	313	272
981_984	981	984	1841.75	-0.424491	0.0837307	-5.06971	3.98412e-07	1.93535e-05	6	131000000	132000000	131500000	6	134000000	135000000	134500000	2188	1727	2324	2211	1665	1507	1544	1568
2243_2264	2243	2264	517.125	-0.482097	0.0951823	-5.06498	4.08433e-07	1.9591e-05	17	17000000	18000000	17500000	17	38000000	39000000	38500000	675	517	608	609	525	387	422	394
978_981	978	981	1121.12	-0.492546	0.0972448	-5.06501	4.08383e-07	1.96071e-05	6	128000000	129000000	128500000	6	131000000	132000000	131500000	1285	1069	1530	1363	912	989	887	934
2404_2408	2404	2408	532.25	-0.553594	0.107336	-5.15758	2.50163e-07	1.9758e-05	18	83000000	84000000	83500000	18	87000000	88000000	87500000	786	549	627	576	448	399	390	483
2358_2398	2358	2398	164.25	0.691493	0.134174	5.1537	2.55391e-07	1.9758e-05	18	37000000	38000000	37500000	18	77000000	78000000	77500000	132	98	163	112	203	208	216	182
2243_2262	2243	2262	627.25	0.430709	0.0851266	5.05963	4.20071e-07	1.99254e-05	17	17000000	18000000	17500000	17	36000000	37000000	36500000	633	474	537	490	810	671	815	588
920_983	920	983	312.5	0.562041	0.111103	5.05872	4.22077e-07	2.00317e-05	6	70000000	71000000	70500000	6	133000000	134000000	133500000	230	266	264	245	312	443	329	411
2249_2259	2249	2259	418	-0.51251	0.101396	-5.05456	4.31387e-07	2.02373e-05	17	23000000	24000000	23500000	17	33000000	34000000	33500000	527	439	483	517	368	382	305	323
1260_1263	1260	1263	1195.62	-0.400781	0.0752499	-5.326	1.00399e-07	2.07826e-05	8	114000000	115000000	114500000	8	117000000	118000000	117500000	1510	1284	1349	1302	1069	1091	1009	951
2248_2277	2248	2277	152.125	0.721125	0.142913	5.04591	4.51371e-07	2.09446e-05	17	22000000	23000000	22500000	17	51000000	52000000	51500000	126	91	139	105	184	202	174	196
284_288	284	288	106.625	-0.88844	0.167913	-5.29108	1.21596e-07	2.11051e-05	2	87000000	88000000	87500000	2	91000000	92000000	91500000	175	103	139	135	95	55	89	62
347_378	347	378	244.625	-0.680079	0.128485	-5.29304	1.20297e-07	2.11051e-05	2	150000000	151000000	150500000	2	181000000	182000000	181500000	355	309	268	272	212	199	196	146
907_973	907	973	383	0.591052	0.117157	5.04498	4.53576e-07	2.1282e-05	6	57000000	58000000	57500000	6	123000000	124000000	123500000	243	304	338	337	484	520	378	460
846_849	846	849	212.375	-0.729348	0.138397	-5.26996	1.36455e-07	2.17845e-05	5	148000000	149000000	148500000	5	151000000	151834684	151417342	310	226	270	255	148	178	159	153
1022_1029	1022	1029	49	-2.41251	0.446843	-5.39901	6.70112e-08	2.17858e-05	7	22000000	23000000	22500000	7	29000000	30000000	29500000	90	46	26	169	17	22	7	15
1017_1029	1017	1029	94.75	-1.14859	0.212516	-5.40474	6.49019e-08	2.17858e-05	7	17000000	18000000	17500000	7	29000000	30000000	29500000	119	127	146	130	63	62	65	46
1106_1107	1106	1107	4730.38	-0.472452	0.0874225	-5.40424	6.50837e-08	2.17858e-05	7	106000000	107000000	106500000	7	107000000	108000000	107500000	5675	5142	5806	5326	4554	3315	4255	3770
2245_2268	2245	2268	246.125	0.585942	0.116423	5.03287	4.8318e-07	2.21795e-05	17	19000000	20000000	19500000	17	42000000	43000000	42500000	189	168	232	196	356	271	318	239
767_843	767	843	136.25	0.861301	0.163774	5.25909	1.44772e-07	2.27621e-05	5	69000000	70000000	69500000	5	145000000	146000000	145500000	76	100	112	99	181	194	162	166
764_845	764	845	243.125	0.643	0.122371	5.25453	1.48404e-07	2.29849e-05	5	66000000	67000000	66500000	5	147000000	148000000	147500000	218	174	188	178	318	261	343	265
2264_2282	2264	2282	66.5	-1.02531	0.204385	-5.01657	5.26025e-07	2.36379e-05	17	38000000	39000000	38500000	17	56000000	57000000	56500000	107	58	99	92	61	34	46	35
2243_2246	2243	2246	1600.75	-0.451575	0.0899893	-5.0181	5.21842e-07	2.36379e-05	17	17000000	18000000	17500000	17	20000000	21000000	20500000	1728	1726	2222	1715	1648	1157	1315	1295
1083_1086	1083	1086	343.625	-0.727501	0.135392	-5.3733	7.73105e-08	2.42675e-05	7	83000000	84000000	83500000	7	86000000	87000000	86500000	419	362	493	441	244	262	267	261
1809_1837	1809	1837	1099.12	0.431401	0.0846182	5.09821	3.4288e-07	2.43167e-05	13	33000000	34000000	33500000	13	61000000	62000000	61500000	1114	896	893	840	1394	1130	1332	1194
1826_1894	1826	1894	179.75	0.713372	0.139904	5.099	3.41456e-07	2.43167e-05	13	50000000	51000000	50500000	13	118000000	119000000	118500000	130	124	159	132	199	252	233	209
1838_1880	1838	1880	85.625	0.923532	0.181287	5.0943	3.50037e-07	2.45761e-05	13	62000000	63000000	62500000	13	104000000	105000000	104500000	71	55	61	50	111	117	115	105
709_711	709	711	3098.62	-0.353808	0.0676177	-5.23248	1.67247e-07	2.55223e-05	5	11000000	12000000	11500000	5	13000000	14000000	13500000	3662	3263	3465	3516	2895	2676	2709	2603
1785_1787	1785	1787	3099.25	-0.381532	0.075085	-5.08134	3.74783e-07	2.6053e-05	13	9000000	10000000	9500000	13	11000000	12000000	11500000	3675	3042	3694	3621	2909	2684	2615	2554
2358_2392	2358	2392	148.125	0.660219	0.129625	5.09328	3.51914e-07	2.64246e-05	18	37000000	38000000	37500000	18	71000000	72000000	71500000	110	112	122	115	199	173	184	170
246_249	246	249	1445.75	-0.404889	0.0772254	-5.24296	1.58024e-07	2.67061e-05	2	49000000	50000000	49500000	2	52000000	53000000	52500000	1719	1359	1892	1626	1343	1234	1291	1102
1296_1314	1296	1314	742.625	0.410896	0.0787046	5.22073	1.78218e-07	2.6714e-05	9	20000000	21000000	20500000	9	38000000	39000000	38500000	670	610	597	671	920	818	884	771
1674_1701	1674	1701	105.875	0.884443	0.176459	5.01219	5.38151e-07	2.67721e-05	12	19000000	20000000	19500000	12	46000000	47000000	46500000	80	76	82	60	111	148	159	131
1675_1708	1675	1708	64.375	1.05665	0.21077	5.01328	5.3511e-07	2.67721e-05	12	20000000	21000000	20500000	12	53000000	54000000	53500000	52	34	46	36	80	90	100	77
1797_1841	1797	1841	300.25	0.594186	0.117149	5.07204	3.93578e-07	2.70913e-05	13	21000000	22000000	21500000	13	65000000	66000000	65500000	202	240	267	247	374	333	401	338
1794_1841	1794	1841	131.125	0.827351	0.163201	5.06953	3.98791e-07	2.71836e-05	13	18000000	19000000	18500000	13	65000000	66000000	65500000	79	91	107	101	183	195	140	153
1297_1299	1297	1299	257.375	-0.588695	0.11308	-5.206	1.9295e-07	2.7476e-05	9	21000000	22000000	21500000	9	23000000	24000000	23500000	333	243	377	287	233	207	194	185
2241_2246	2241	2246	401.375	-0.554692	0.111276	-4.98484	6.2013e-07	2.75764e-05	17	15000000	16000000	15500000	17	20000000	21000000	20500000	411	424	588	488	323	336	317	324
1791_1837	1791	1837	275.625	0.600789	0.118635	5.0642	4.10115e-07	2.76867e-05	13	15000000	16000000	15500000	13	61000000	62000000	61500000	205	212	219	239	274	387	335	334
2273_2279	2273	2279	161	-0.643111	0.129108	-4.98119	6.31934e-07	2.78116e-05	17	47000000	48000000	47500000	17	53000000	54000000	53500000	219	174	209	184	130	125	119	128
2146_2224	2146	2224	111.5	-0.807502	0.150643	-5.36036	8.30561e-08	2.79345e-05	16	19000000	20000000	19500000	16	97000000	98000000	97500000	172	130	141	125	88	82	85	69
1668_1674	1668	1674	113.375	0.874052	0.174727	5.00238	5.66254e-07	2.79689e-05	12	13000000	14000000	13500000	12	19000000	20000000	19500000	71	58	96	95	146	133	167	141
348_356	348	356	266.375	0.573955	0.109834	5.22565	1.73547e-07	2.85774e-05	2	151000000	152000000	151500000	2	159000000	160000000	159500000	244	201	214	198	309	337	319	309
1675_1677	1675	1677	4066	-0.44567	0.0892336	-4.99442	5.90141e-07	2.8942e-05	12	20000000	21000000	20500000	12	22000000	23000000	22500000	4902	3988	5271	4591	4229	3409	3288	2850
1816_1841	1816	1841	157.875	0.890324	0.176204	5.0528	4.35385e-07	2.91127e-05	13	40000000	41000000	40500000	13	65000000	66000000	65500000	73	112	118	141	156	262	220	181
471_491	471	491	445.5	0.523844	0.0991116	5.28539	1.25435e-07	2.977e-05	3	91000000	92000000	91500000	3	111000000	112000000	111500000	376	335	391	359	483	585	495	540
1843_1847	1843	1847	313.125	0.604403	0.119833	5.04373	4.56549e-07	3.02399e-05	13	67000000	68000000	67500000	13	71000000	72000000	71500000	236	206	298	255	373	409	371	357
1824_1838	1824	1838	128	0.792744	0.157358	5.03784	4.70812e-07	3.06072e-05	13	48000000	49000000	48500000	13	62000000	63000000	62500000	101	87	98	89	168	189	152	140
1838_1867	1838	1867	88.375	0.9334	0.185275	5.03791	4.70637e-07	3.06072e-05	13	62000000	63000000	62500000	13	91000000	92000000	91500000	53	68	72	50	129	110	107	118
188_189	188	189	9868.5	-0.35166	0.0622618	-5.64808	1.62248e-08	3.06378e-05	1	187000000	188000000	187500000	1	188000000	189000000	188500000	11157	10286	11197	11620	9056	8889	8554	8189
347_356	347	356	198.75	0.627426	0.120522	5.20591	1.93046e-07	3.09935e-05	2	150000000	151000000	150500000	2	159000000	160000000	159500000	172	137	159	157	247	243	256	219
1005_1029	1005	1029	93.5	-1.17551	0.220883	-5.32188	1.02698e-07	3.1162e-05	7	5000000	6000000	5500000	7	29000000	30000000	29500000	135	99	150	135	50	60	68	51
1020_1105	1020	1105	219.75	1.30139	0.244881	5.31436	1.07032e-07	3.14296e-05	7	20000000	21000000	20500000	7	105000000	106000000	105500000	108	96	104	201	224	494	316	215
891_980	891	980	280.375	0.553158	0.111379	4.96643	6.81965e-07	3.16386e-05	6	41000000	42000000	41500000	6	130000000	131000000	130500000	203	276	204	224	270	399	300	367
1672_1674	1672	1674	1417.5	-0.356572	0.0717154	-4.97204	6.62527e-07	3.19274e-05	12	17000000	18000000	17500000	12	19000000	20000000	19500000	1620	1424	1784	1538	1336	1136	1340	1162
1674_1702	1674	1702	155.75	0.795705	0.160037	4.97202	6.62583e-07	3.19274e-05	12	19000000	20000000	19500000	12	47000000	48000000	47500000	152	95	90	118	219	195	212	165
1673_1721	1673	1721	71.375	1.04908	0.211026	4.97136	6.64865e-07	3.19274e-05	12	18000000	19000000	18500000	12	66000000	67000000	66500000	50	34	59	44	79	89	119	97
804_824	804	824	145.25	0.797645	0.153771	5.18723	2.13449e-07	3.21008e-05	5	106000000	107000000	106500000	5	126000000	127000000	126500000	126	84	107	108	187	178	198	174
2248_2258	2248	2258	238.125	-0.560377	0.113192	-4.95069	7.39512e-07	3.2214e-05	17	22000000	23000000	22500000	17	32000000	33000000	32500000	301	250	283	301	217	181	186	186
1167_1215	1167	1215	189	-0.707548	0.135136	-5.23583	1.64248e-07	3.24539e-05	8	21000000	22000000	21500000	8	69000000	70000000	69500000	261	206	232	234	196	121	154	108
2231_2275	2231	2275	151.25	0.663209	0.134074	4.94659	7.55253e-07	3.25674e-05	17	5000000	6000000	5500000	17	49000000	50000000	49500000	118	101	144	106	214	173	185	169
1483_1488	1483	1488	293.5	0.589307	0.109967	5.35896	8.37019e-08	3.39551e-05	10	82000000	83000000	82500000	10	87000000	88000000	87500000	263	218	226	230	316	395	346	354
2358_2396	2358	2396	137.375	0.727078	0.144268	5.03977	4.66093e-07	3.39982e-05	18	37000000	38000000	37500000	18	75000000	76000000	75500000	115	80	120	100	172	189	159	164
1838_1848	1838	1848	150	0.765923	0.152748	5.01428	5.32327e-07	3.42887e-05	13	62000000	63000000	62500000	13	72000000	73000000	72500000	136	77	126	108	182	187	203	181
2247_2280	2247	2280	311.5	0.551229	0.111817	4.92973	8.23416e-07	3.51516e-05	17	21000000	22000000	21500000	17	54000000	55000000	54500000	224	230	307	250	362	378	409	332
1838_1857	1838	1857	123.375	0.830993	0.165942	5.00772	5.5078e-07	3.51548e-05	13	62000000	63000000	62500000	13	81000000	82000000	81500000	116	78	91	71	204	152	151	124
2257_2262	2257	2262	144.875	-0.66037	0.134204	-4.92066	8.62515e-07	3.57483e-05	17	31000000	32000000	31500000	17	36000000	37000000	36500000	199	146	196	169	130	106	118	95
2249_2261	2249	2261	616	0.39917	0.0811167	4.92094	8.61309e-07	3.57483e-05	17	23000000	24000000	23500000	17	35000000	36000000	35500000	601	462	556	509	735	681	719	665
2239_2267	2239	2267	337.375	0.510492	0.103739	4.92095	8.61259e-07	3.57483e-05	17	13000000	14000000	13500000	17	41000000	42000000	41500000	269	238	315	290	459	368	404	356
1010_1029	1010	1029	56.125	-1.53973	0.291742	-5.27772	1.30803e-07	3.60818e-05	7	10000000	11000000	10500000	7	29000000	30000000	29500000	73	64	98	99	37	32	24	22
1020_1060	1020	1060	464.875	0.799144	0.151333	5.28071	1.28683e-07	3.60818e-05	7	20000000	21000000	20500000	7	60000000	61000000	60500000	403	242	456	273	557	580	784	424
1483_1489	1483	1489	306.75	0.618239	0.115819	5.33797	9.39916e-08	3.61224e-05	10	82000000	83000000	82500000	10	88000000	89000000	88500000	242	205	277	245	356	426	375	328
2269_2271	2269	2271	1829.5	-0.370321	0.0753262	-4.91623	8.82254e-07	3.62148e-05	17	43000000	44000000	43500000	17	45000000	46000000	45500000	2230	1882	2058	2080	1555	1721	1464	1646
1042_1102	1042	1102	275.125	0.780891	0.148161	5.27056	1.3601e-07	3.64147e-05	7	42000000	43000000	42500000	7	102000000	103000000	102500000	183	213	230	181	392	336	385	281
1838_1888	1838	1888	69	1.13482	0.227013	4.99894	5.76464e-07	3.64626e-05	13	62000000	63000000	62500000	13	112000000	113000000	112500000	50	28	54	42	90	120	96	72
1367_1374	1367	1374	253.25	-0.580423	0.11291	-5.14059	2.73873e-07	3.71424e-05	9	91000000	92000000	91500000	9	98000000	99000000	98500000	350	262	302	301	195	228	209	179
2261_2264	2261	2264	106.625	-0.74718	0.152288	-4.90635	9.27864e-07	3.77243e-05	17	35000000	36000000	35500000	17	38000000	39000000	38500000	147	110	158	120	91	74	85	68
1838_1879	1838	1879	72.75	0.97843	0.196105	4.98933	6.05896e-07	3.79821e-05	13	62000000	63000000	62500000	13	103000000	104000000	103500000	55	35	63	44	104	91	108	82
2274_2280	2274	2280	187.125	-0.713346	0.145511	-4.90233	9.47055e-07	3.81413e-05	17	48000000	49000000	48500000	17	54000000	55000000	54500000	304	169	233	227	137	158	141	128
2344_2358	2344	2358	155.75	0.705429	0.140842	5.00866	5.48096e-07	3.88691e-05	18	23000000	24000000	23500000	18	37000000	38000000	37500000	133	97	136	109	204	219	169	179
1167_1199	1167	1199	242.875	0.62902	0.12111	5.1938	2.06044e-07	3.89423e-05	8	21000000	22000000	21500000	8	53000000	54000000	53500000	190	161	224	189	283	322	321	253
1042_1105	1042	1105	400.75	0.729014	0.13886	5.24999	1.52108e-07	3.95611e-05	7	42000000	43000000	42500000	7	105000000	106000000	105500000	304	326	294	282	534	567	501	398
2264_2271	2264	2271	58	-1.02031	0.208626	-4.89061	1.00525e-06	4.01065e-05	17	38000000	39000000	38500000	17	45000000	46000000	45500000	77	68	99	67	39	29	45	40
974_980	974	980	615.875	0.444489	0.0903983	4.91701	8.78765e-07	4.03158e-05	6	124000000	125000000	124500000	6	130000000	131000000	130500000	568	479	496	544	766	732	680	662
1798_1841	1798	1841	655.875	0.565561	0.113656	4.97607	6.48867e-07	4.03159e-05	13	22000000	23000000	22500000	13	65000000	66000000	65500000	405	533	618	560	843	720	760	808
1663_1672	1663	1672	496.375	0.470694	0.0956175	4.92267	8.53712e-07	4.07132e-05	12	8000000	9000000	8500000	12	17000000	18000000	17500000	448	363	440	415	599	604	553	549
1667_1672	1667	1672	555.875	0.434972	0.088388	4.92117	8.60296e-07	4.07462e-05	12	12000000	13000000	12500000	12	17000000	18000000	17500000	500	430	498	464	641	659	630	625
1167_1168	1167	1168	3240.88	-0.418105	0.0807664	-5.17672	2.25818e-07	4.09013e-05	8	21000000	22000000	21500000	8	22000000	23000000	22500000	3639	3228	4068	3888	3155	2810	2728	2411
2358_2369	2358	2369	207.625	0.596751	0.119531	4.99243	5.96243e-07	4.11408e-05	18	37000000	38000000	37500000	18	48000000	49000000	48500000	164	141	197	160	259	263	258	219
1166_1169	1166	1169	277.375	-0.548733	0.106327	-5.16082	2.45869e-07	4.12692e-05	8	20000000	21000000	20500000	8	23000000	24000000	23500000	307	327	356	328	221	243	229	208
1165_1198	1165	1198	235.375	0.646562	0.125301	5.16009	2.46837e-07	4.12692e-05	8	19000000	20000000	19500000	8	52000000	53000000	52500000	152	190	194	198	291	308	312	238
859_982	859	982	193.25	0.71844	0.146502	4.90396	9.39246e-07	4.2617e-05	6	9000000	10000000	9500000	6	132000000	133000000	132500000	106	154	154	168	228	319	172	245
794_849	794	849	220.125	0.642751	0.125268	5.13101	2.88191e-07	4.27222e-05	5	96000000	97000000	96500000	5	151000000	151834684	151417342	181	150	193	164	290	261	282	240
891_982	891	982	278	0.587156	0.11981	4.90073	9.54793e-07	4.28515e-05	6	41000000	42000000	41500000	6	132000000	133000000	132500000	211	224	210	239	284	441	278	337
1837_1863	1837	1863	211.875	0.738505	0.14887	4.96075	7.0222e-07	4.32481e-05	13	61000000	62000000	61500000	13	87000000	88000000	87500000	152	128	182	172	267	325	212	257
1664_1676	1664	1676	231.25	0.632364	0.128852	4.90767	9.21648e-07	4.33551e-05	12	9000000	10000000	9500000	12	21000000	22000000	21500000	204	163	182	175	251	316	251	308
1940_1944	1940	1944	350.375	-0.624881	0.119585	-5.22542	1.7376e-07	4.34575e-05	14	43000000	44000000	43500000	14	47000000	48000000	47500000	420	349	472	460	282	278	272	270
1619_1621	1619	1621	537.5	-0.5905	0.110521	-5.34289	9.14768e-08	4.37583e-05	11	87000000	88000000	87500000	11	89000000	90000000	89500000	830	540	627	593	402	452	408	448
1645_1647	1645	1647	791.75	-0.519536	0.0972461	-5.34249	9.16788e-08	4.37583e-05	11	113000000	114000000	113500000	11	115000000	116000000	115500000	1091	757	936	951	622	707	621	649
344_347	344	347	1000.75	0.400286	0.0779293	5.13653	2.79857e-07	4.38351e-05	2	147000000	148000000	147500000	2	150000000	151000000	150500000	845	817	951	838	1080	1227	1102	1146
653_683	653	683	126.375	-0.94836	0.169576	-5.59252	2.23793e-08	4.41617e-05	4	112000000	113000000	112500000	4	142000000	143000000	142500000	152	137	194	183	92	84	84	85
2242_2268	2242	2268	438.875	0.438993	0.0901801	4.86796	1.12756e-06	4.45699e-05	17	16000000	17000000	16500000	17	42000000	43000000	42500000	430	345	369	344	562	460	567	434
2268_2279	2268	2279	562.625	0.394963	0.0811769	4.86547	1.14187e-06	4.47217e-05	17	42000000	43000000	42500000	17	53000000	54000000	53500000	518	444	531	453	656	637	677	585
2239_2280	2239	2280	226.625	0.566207	0.116535	4.85867	1.18175e-06	4.58625e-05	17	13000000	14000000	13500000	17	54000000	55000000	54500000	184	164	207	176	253	293	259	277
1040_1071	1040	1071	164.125	0.865789	0.165963	5.21675	1.82091e-07	4.60437e-05	7	40000000	41000000	40500000	7	71000000	72000000	71500000	102	117	132	114	203	219	203	223
1764_1768	1764	1768	221.125	-0.622238	0.12713	-4.89449	9.85617e-07	4.60509e-05	12	109000000	110000000	109500000	12	113000000	114000000	113500000	277	256	261	278	155	208	176	158
2350_2358	2350	2358	167.75	0.697688	0.140529	4.96471	6.88024e-07	4.62243e-05	18	29000000	30000000	29500000	18	37000000	38000000	37500000	129	88	156	140	221	212	206	190
136_138	136	138	598.375	-0.576308	0.104289	-5.52607	3.27478e-08	4.6379e-05	1	135000000	136000000	135500000	1	137000000	138000000	137500000	877	570	750	677	451	516	494	452
977_983	977	983	181.25	-0.628072	0.128629	-4.88281	1.04586e-06	4.64339e-05	6	127000000	128000000	127500000	6	133000000	134000000	133500000	244	201	229	207	139	159	140	131
1809_1842	1809	1842	945.5	0.532164	0.107618	4.94492	7.61747e-07	4.65063e-05	13	33000000	34000000	33500000	13	66000000	67000000	66500000	908	767	638	766	1245	1029	1279	932
365_366	365	366	3351.5	-0.375109	0.0732836	-5.1186	3.07819e-07	4.70669e-05	2	168000000	169000000	168500000	2	169000000	170000000	169500000	4172	3305	3765	3903	3105	3030	2847	2685
1669_1674	1669	1674	199	0.666377	0.136323	4.88821	1.01757e-06	4.72246e-05	12	14000000	15000000	14500000	12	19000000	20000000	19500000	171	140	160	144	200	265	248	264
791_808	791	808	272.75	-0.701058	0.137288	-5.10649	3.28202e-07	4.73021e-05	5	93000000	94000000	93500000	5	110000000	111000000	110500000	304	296	445	305	210	180	260	182
766_784	766	784	381.125	0.548566	0.107398	5.10778	3.25967e-07	4.73021e-05	5	68000000	69000000	68500000	5	86000000	87000000	86500000	334	267	339	300	454	461	442	452
383_389	383	389	280.75	-0.551689	0.106224	-5.19366	2.06196e-07	4.73586e-05	3	3000000	4000000	3500000	3	9000000	10000000	9500000	362	280	375	319	251	210	239	210
1184_1189	1184	1189	287.125	0.592043	0.115496	5.12608	2.95833e-07	4.76291e-05	8	38000000	39000000	38500000	8	43000000	44000000	43500000	220	215	254	227	362	385	357	277
1802_1838	1802	1838	119.25	0.823413	0.166737	4.93838	7.8774e-07	4.76786e-05	13	26000000	27000000	26500000	13	62000000	63000000	62500000	68	81	102	93	177	147	151	135
803_808	803	808	428.75	-0.544294	0.106773	-5.09767	3.43855e-07	4.88792e-05	5	105000000	106000000	105500000	5	110000000	111000000	110500000	468	468	579	520	345	359	347	344
1483_1503	1483	1503	105.75	0.861208	0.163333	5.27273	1.34411e-07	4.90736e-05	10	82000000	83000000	82500000	10	102000000	103000000	102500000	104	58	75	65	140	124	151	129
2246_2264	2246	2264	1575.75	0.443018	0.0915257	4.84037	1.29597e-06	4.98424e-05	17	20000000	21000000	20500000	17	38000000	39000000	38500000	1744	1157	1300	1092	2390	1353	2135	1435
1679_1687	1679	1687	300	0.508283	0.10425	4.87564	1.08457e-06	4.99989e-05	12	24000000	25000000	24500000	12	32000000	33000000	32500000	260	233	264	234	375	345	362	327
1032_1035	1032	1035	115	-1.54005	0.296393	-5.19596	2.03662e-07	5.01064e-05	7	32000000	33000000	32500000	7	35000000	36000000	35500000	77	261	219	129	60	62	63	49
2258_2281	2258	2281	176	-0.636506	0.131659	-4.8345	1.33482e-06	5.0428e-05	17	32000000	33000000	32500000	17	55000000	56000000	55500000	257	184	201	215	133	136	158	124
2274_2275	2274	2275	9089.75	-0.274584	0.05679	-4.83507	1.33098e-06	5.0428e-05	17	48000000	49000000	48500000	17	49000000	50000000	49500000	10276	9257	10034	10245	8374	8342	8163	8027
1826_1837	1826	1837	1735.88	0.457037	0.0927967	4.92514	8.42983e-07	5.05862e-05	13	50000000	51000000	50500000	13	61000000	62000000	61500000	1377	1357	1450	1667	2287	2041	1919	1789
908_980	908	980	433.75	0.501032	0.103044	4.86231	1.16025e-06	5.09644e-05	6	58000000	59000000	58500000	6	130000000	131000000	130500000	302	413	363	359	450	593	497	493
793_801	793	801	170.25	-0.822436	0.1618	-5.08303	3.71455e-07	5.13945e-05	5	95000000	96000000	95500000	5	103000000	104000000	103500000	207	208	202	253	146	131	85	130
745_807	745	807	100	0.927665	0.182497	5.08318	3.71167e-07	5.13945e-05	5	47000000	48000000	47500000	5	109000000	110000000	109500000	52	78	74	72	124	147	128	125
1809_1894	1809	1894	209.125	0.606908	0.123352	4.92015	8.6478e-07	5.14544e-05	13	33000000	34000000	33500000	13	118000000	119000000	118500000	159	152	180	172	252	253	271	234
1790_1842	1790	1842	223.75	0.64061	0.130282	4.91709	8.78394e-07	5.18252e-05	13	14000000	15000000	14500000	13	66000000	67000000	66500000	161	162	159	217	260	328	230	273
1677_1685	1677	1685	175	0.841095	0.172837	4.86641	1.13644e-06	5.2043e-05	12	22000000	23000000	22500000	12	30000000	31000000	30500000	108	104	184	107	205	252	198	242
1667_1674	1667	1674	90.625	0.851521	0.175057	4.86425	1.1489e-06	5.22676e-05	12	12000000	13000000	12500000	12	19000000	20000000	19500000	66	59	77	57	116	119	118	113
386_389	386	389	354.75	-0.516841	0.100057	-5.16545	2.39859e-07	5.33687e-05	3	6000000	7000000	6500000	3	9000000	10000000	9500000	503	345	446	379	320	263	314	268
2421_2473	2421	2473	200.125	-0.621974	0.124584	-4.99243	5.96244e-07	5.3449e-05	19	9000000	10000000	9500000	19	61000000	61431566	61215783	263	205	241	261	166	160	172	133
1483_1504	1483	1504	114.625	0.784051	0.149432	5.24686	1.54714e-07	5.37963e-05	10	82000000	83000000	82500000	10	103000000	104000000	103500000	88	76	91	82	147	148	156	129
1677_1757	1677	1757	53.25	1.14113	0.234963	4.85665	1.19391e-06	5.39601e-05	12	22000000	23000000	22500000	12	102000000	103000000	102500000	29	37	43	24	68	72	74	79
1006_1010	1006	1010	966.625	-0.535736	0.103514	-5.1755	2.27298e-07	5.406e-05	7	6000000	7000000	6500000	7	10000000	11000000	10500000	1210	1000	1266	1089	944	730	867	627
1015_1103	1015	1103	302.125	0.772881	0.149436	5.17199	2.3161e-07	5.406e-05	7	15000000	16000000	15500000	7	103000000	104000000	103500000	184	203	268	235	408	350	431	338
384_442	384	442	179.375	0.684716	0.132786	5.15653	2.51568e-07	5.42776e-05	3	4000000	5000000	4500000	3	62000000	63000000	62500000	124	130	147	149	238	232	229	186
384_491	384	491	191.125	0.763734	0.148276	5.15077	2.59423e-07	5.43261e-05	3	4000000	5000000	4500000	3	111000000	112000000	111500000	141	121	177	128	212	298	222	230
2141_2216	2141	2216	176	0.691698	0.13255	5.2184	1.80476e-07	5.46302e-05	16	14000000	15000000	14500000	16	89000000	90000000	89500000	135	99	157	148	219	219	230	201
1459_1483	1459	1483	244.125	-0.608363	0.116357	-5.22843	1.70957e-07	5.52596e-05	10	58000000	59000000	58500000	10	82000000	83000000	82500000	348	275	301	257	201	208	189	174
1436_1530	1436	1530	273.375	0.560705	0.10731	5.2251	1.74058e-07	5.52596e-05	10	35000000	36000000	35500000	10	129000000	130000000	129500000	191	222	233	237	305	360	300	339
2345_2358	2345	2358	176.125	0.635112	0.128979	4.92415	8.4728e-07	5.54642e-05	18	24000000	25000000	24500000	18	37000000	38000000	37500000	143	123	163	124	227	236	204	189
2343_2358	2343	2358	167	0.649112	0.132047	4.91575	8.8444e-07	5.64494e-05	18	22000000	23000000	22500000	18	37000000	38000000	37500000	123	113	162	123	208	218	208	181
917_983	917	983	434.625	0.528329	0.109187	4.83874	1.30663e-06	5.67904e-05	6	67000000	68000000	67500000	6	133000000	134000000	133500000	351	341	378	348	427	628	469	535
1672_1676	1672	1676	1504.12	-0.382211	0.0789192	-4.84306	1.27853e-06	5.74091e-05	12	17000000	18000000	17500000	12	21000000	22000000	21500000	1825	1456	1877	1660	1393	1319	1272	1231
1483_1493	1483	1493	180.25	0.686794	0.131899	5.20698	1.9194e-07	5.83979e-05	10	82000000	83000000	82500000	10	92000000	93000000	92500000	148	122	148	134	193	253	212	232
1813_1838	1813	1838	107	0.882645	0.180473	4.89073	1.00465e-06	5.87803e-05	13	37000000	38000000	37500000	13	62000000	63000000	62500000	99	60	74	69	125	128	138	163
1841_1880	1841	1880	56.875	1.18956	0.243313	4.88902	1.01341e-06	5.88031e-05	13	65000000	66000000	65500000	13	104000000	105000000	104500000	21	38	49	30	95	71	86	65
1674_1746	1674	1746	67.5	1.15892	0.239606	4.83677	1.31964e-06	5.8873e-05	12	19000000	20000000	19500000	12	91000000	92000000	91500000	42	27	44	54	72	74	108	119
785_790	785	790	454.625	-0.522508	0.103386	-5.05394	4.32788e-07	5.90926e-05	5	87000000	88000000	87500000	5	92000000	93000000	92500000	564	479	560	542	414	375	342	361
828_831	828	831	1214.5	-0.491855	0.0973925	-5.05024	4.41262e-07	5.94672e-05	5	130000000	131000000	130500000	5	133000000	134000000	133500000	1483	1159	1595	1448	954	1085	1008	984
876_879	876	879	382.125	-0.596778	0.123643	-4.82663	1.38865e-06	5.97263e-05	6	26000000	27000000	26500000	6	29000000	30000000	29500000	587	335	462	462	293	300	314	304
2469_2471	2469	2471	1237.5	-0.400071	0.0807414	-4.95497	7.23404e-07	6.05248e-05	19	57000000	58000000	57500000	19	59000000	60000000	59500000	1464	1240	1484	1446	1052	1172	1043	999
1934_1938	1934	1938	1614.75	-0.43637	0.0846321	-5.15608	2.52167e-07	6.10326e-05	14	37000000	38000000	37500000	14	41000000	42000000	41500000	1638	1729	2069	1989	1301	1499	1310	1383
1149_1164	1149	1164	409	0.537683	0.10601	5.072	3.93654e-07	6.11147e-05	8	3000000	4000000	3500000	8	18000000	19000000	18500000	429	257	331	322	511	462	514	446
1177_1180	1177	1180	665.875	-0.487519	0.0962769	-5.06372	4.11158e-07	6.16312e-05	8	31000000	32000000	31500000	8	34000000	35000000	34500000	909	626	793	786	541	566	548	558
710_784	710	784	247.25	0.677023	0.134417	5.03675	4.73492e-07	6.29927e-05	5	12000000	13000000	12500000	5	86000000	87000000	86500000	197	177	170	216	303	366	254	295
1841_1882	1841	1882	70.625	1.08149	0.222199	4.86722	1.13176e-06	6.5132e-05	13	65000000	66000000	65500000	13	106000000	107000000	106500000	48	31	46	54	80	124	70	112
1675_1696	1675	1696	69.5	0.985507	0.204665	4.81523	1.47031e-06	6.51744e-05	12	20000000	21000000	20500000	12	41000000	42000000	41500000	51	34	67	36	119	80	95	74
1939_1947	1939	1947	1068.75	0.484351	0.0942945	5.13657	2.79797e-07	6.56038e-05	14	42000000	43000000	42500000	14	50000000	51000000	50500000	1018	923	851	765	1502	1097	1246	1148
444_471	444	471	402.75	0.482418	0.0944336	5.10855	3.24649e-07	6.60428e-05	3	64000000	65000000	64500000	3	91000000	92000000	91500000	353	298	346	347	494	455	488	441
2246_2265	2246	2265	1495.25	0.434214	0.0908739	4.77821	1.76864e-06	6.6231e-05	17	20000000	21000000	20500000	17	39000000	40000000	39500000	1678	1023	1274	1061	2338	1269	2019	1300
1794_1837	1794	1837	138.75	0.705175	0.145132	4.85885	1.18067e-06	6.73941e-05	13	18000000	19000000	18500000	13	61000000	62000000	61500000	102	103	110	107	181	185	163	159
1939_1941	1939	1941	2062	0.420844	0.08211	5.12536	2.96966e-07	6.75192e-05	14	42000000	43000000	42500000	14	44000000	45000000	44500000	1966	1696	1588	1789	2730	2225	2415	2087
2247_2278	2247	2278	226.5	0.603951	0.126571	4.77165	1.82722e-06	6.78296e-05	17	21000000	22000000	21500000	17	52000000	53000000	52500000	141	171	220	187	272	285	262	274
1799_1841	1799	1841	309.625	0.626402	0.129014	4.85528	1.20214e-06	6.80662e-05	13	23000000	24000000	23500000	13	65000000	66000000	65500000	205	234	299	236	348	412	415	328
1013_1029	1013	1029	101.875	-1.0463	0.204216	-5.12346	2.99976e-07	6.82669e-05	7	13000000	14000000	13500000	7	29000000	30000000	29500000	152	127	124	146	70	69	57	70
1764_1769	1764	1769	132.5	-0.728398	0.151681	-4.80218	1.56946e-06	6.91263e-05	12	109000000	110000000	109500000	12	114000000	115000000	114500000	172	151	162	176	84	100	111	104
1841_1855	1841	1855	171.125	0.836439	0.17244	4.8506	1.23087e-06	6.91358e-05	13	65000000	66000000	65500000	13	79000000	80000000	79500000	79	128	152	132	227	272	175	204
556_663	556	663	72.75	-1.38994	0.254566	-5.46004	4.76032e-08	7.04528e-05	4	15000000	16000000	15500000	4	122000000	123000000	122500000	142	76	104	100	38	32	30	60
651_654	651	654	551	-0.527683	0.0963854	-5.47472	4.3821e-08	7.04528e-05	4	110000000	111000000	110500000	4	113000000	114000000	113500000	666	619	709	610	413	475	482	434
1811_1838	1811	1838	127.375	0.746945	0.154182	4.84458	1.26883e-06	7.07019e-05	13	35000000	36000000	35500000	13	62000000	63000000	62500000	105	76	103	97	152	160	161	165
2333_2358	2333	2358	252.25	0.523331	0.107584	4.86441	1.14798e-06	7.14825e-05	18	12000000	13000000	12500000	18	37000000	38000000	37500000	210	177	243	199	320	282	300	287
1838_1883	1838	1883	64.75	1.15348	0.238613	4.83412	1.33739e-06	7.39357e-05	13	62000000	63000000	62500000	13	107000000	108000000	107500000	51	17	52	43	85	94	98	78
283_346	283	346	355.875	0.488029	0.0970812	5.02701	4.9818e-07	7.44027e-05	2	86000000	87000000	86500000	2	149000000	150000000	149500000	303	273	292	317	405	435	422	400
1841_1849	1841	1849	194.5	0.719195	0.148973	4.8277	1.38121e-06	7.57444e-05	13	65000000	66000000	65500000	13	73000000	74000000	73500000	123	145	170	150	242	292	241	193
1803_1841	1803	1841	140.875	0.763193	0.158136	4.82619	1.39169e-06	7.57444e-05	13	27000000	28000000	27500000	13	65000000	66000000	65500000	80	102	114	122	188	185	183	153
1659_1677	1659	1677	47.75	1.30861	0.273649	4.7821	1.73474e-06	7.59223e-05	12	4000000	5000000	4500000	12	22000000	23000000	22500000	15	24	34	37	80	51	63	78
1551_1553	1551	1553	1223.62	-0.38702	0.0740949	-5.2233	1.75759e-07	7.62633e-05	11	19000000	20000000	19500000	11	21000000	22000000	21500000	1462	1258	1484	1347	1079	1139	1040	980
1193_1197	1193	1197	486	-0.485134	0.0967248	-5.01561	5.28643e-07	7.66004e-05	8	47000000	48000000	47500000	8	51000000	52000000	51500000	682	460	592	538	393	375	462	386
1823_1838	1823	1838	114.5	0.76801	0.159382	4.81867	1.4452e-06	7.74562e-05	13	47000000	48000000	47500000	13	62000000	63000000	62500000	78	78	102	81	151	130	151	145
1796_1837	1796	1837	107.75	0.788604	0.163638	4.81921	1.4413e-06	7.74562e-05	13	20000000	21000000	20500000	13	61000000	62000000	61500000	78	64	90	84	151	127	141	127
2308_2310	2308	2310	651.875	-0.50117	0.105749	-4.73924	2.14521e-06	7.89473e-05	17	82000000	83000000	82500000	17	84000000	85000000	84500000	954	573	775	763	528	537	555	530
1661_1675	1661	1675	74.125	0.921324	0.193086	4.77158	1.82787e-06	7.94952e-05	12	6000000	7000000	6500000	12	20000000	21000000	20500000	62	50	46	47	105	93	94	96
1661_1677	1661	1677	77.125	0.923243	0.193616	4.76843	1.8567e-06	8.02441e-05	12	6000000	7000000	6500000	12	22000000	23000000	22500000	64	42	69	40	120	94	98	90
1793_1842	1793	1842	207.25	1.20539	0.2507	4.80812	1.52357e-06	8.10379e-05	13	17000000	18000000	17500000	13	66000000	67000000	66500000	72	127	163	139	255	330	275	297
1296_1316	1296	1316	515	0.42464	0.0853538	4.97505	6.52293e-07	8.44422e-05	9	20000000	21000000	20500000	9	40000000	41000000	40500000	510	359	459	432	651	557	631	521
1814_1841	1814	1841	124.5	0.831405	0.173412	4.7944	1.6316e-06	8.49639e-05	13	38000000	39000000	38500000	13	65000000	66000000	65500000	80	92	93	92	130	222	148	139
1838_1881	1838	1881	71.875	0.994416	0.207423	4.79415	1.63369e-06	8.49639e-05	13	62000000	63000000	62500000	13	105000000	106000000	105500000	35	48	61	48	113	90	90	90
1838_1884	1838	1884	67.25	1.05931	0.220841	4.79669	1.61308e-06	8.49639e-05	13	62000000	63000000	62500000	13	108000000	109000000	108500000	46	30	51	47	74	114	84	92
1677_1753	1677	1753	30.5	1.59111	0.334579	4.75554	1.97919e-06	8.50067e-05	12	22000000	23000000	22500000	12	98000000	99000000	98500000	9	21	20	10	50	30	62	42
973_975	973	975	353.5	-0.646484	0.136077	-4.75088	2.02531e-06	8.53316e-05	6	123000000	124000000	123500000	6	125000000	126000000	125500000	531	357	412	425	207	312	283	301
907_979	907	979	372.75	0.469433	0.0987875	4.75195	2.01463e-06	8.53316e-05	6	57000000	58000000	57500000	6	129000000	130000000	129500000	329	313	300	308	441	463	386	442
918_979	918	979	449.375	0.564849	0.118954	4.74847	2.04964e-06	8.54844e-05	6	68000000	69000000	68500000	6	129000000	130000000	129500000	431	367	312	340	524	640	521	460
1901_1939	1901	1939	888.5	1.07714	0.212282	5.07407	3.89393e-07	8.59299e-05	14	4000000	5000000	4500000	14	42000000	43000000	42500000	505	501	673	604	848	1205	1404	1368
2469_2470	2469	2470	7955.25	-0.33854	0.069644	-4.86101	1.1679e-06	8.62188e-05	19	57000000	58000000	57500000	19	58000000	59000000	58500000	9193	8074	8812	9458	7309	7409	6524	6863
2420_2424	2420	2424	1199	0.371	0.076195	4.86908	1.12117e-06	8.62188e-05	19	8000000	9000000	8500000	19	12000000	13000000	12500000	1057	1022	1053	1043	1562	1271	1384	1200
2241_2265	2241	2265	221	-0.57686	0.122304	-4.71662	2.39796e-06	8.74947e-05	17	15000000	16000000	15500000	17	39000000	40000000	39500000	320	207	275	258	207	170	170	161
701_786	701	786	338.25	0.535537	0.107765	4.96949	6.71281e-07	8.81757e-05	5	3000000	4000000	3500000	5	88000000	89000000	88500000	274	277	303	251	405	401	418	377
1262_1265	1262	1265	719.25	-0.413916	0.0831872	-4.97572	6.50069e-07	9.11564e-05	8	116000000	117000000	116500000	8	119000000	120000000	119500000	869	708	897	816	616	640	617	591
2273_2276	2273	2276	638.375	-0.45859	0.0974663	-4.70511	2.53726e-06	9.17928e-05	17	47000000	48000000	47500000	17	50000000	51000000	50500000	796	628	838	699	494	603	537	512
1095_1097	1095	1097	1302.75	-0.459617	0.0908519	-5.05897	4.21518e-07	9.35872e-05	7	95000000	96000000	95500000	7	97000000	98000000	97500000	1573	1418	1544	1500	1072	1100	1080	1135
1483_1505	1483	1505	96.25	0.94439	0.184781	5.11086	3.20691e-07	9.36674e-05	10	82000000	83000000	82500000	10	104000000	105000000	104500000	91	64	58	51	140	136	104	126
784_793	784	793	760.125	0.543615	0.109706	4.95518	7.22633e-07	9.37345e-05	5	86000000	87000000	86500000	5	95000000	96000000	95500000	541	616	593	728	1017	950	848	788
890_971	890	971	232.75	0.594546	0.125819	4.72542	2.2964e-06	9.48182e-05	6	40000000	41000000	40500000	6	121000000	122000000	121500000	213	161	180	188	239	305	297	279
979_985	979	985	179.5	-0.700845	0.148389	-4.72301	2.32379e-06	9.49991e-05	6	129000000	130000000	129500000	6	135000000	136000000	135500000	306	168	218	201	132	133	140	138
2438_2441	2438	2441	1101.38	-0.385989	0.0802599	-4.80924	1.51509e-06	9.50718e-05	19	26000000	27000000	26500000	19	29000000	30000000	29500000	1296	1080	1334	1284	949	1015	949	904
2420_2423	2420	2423	1552.75	0.363286	0.0755369	4.80939	1.51393e-06	9.50718e-05	19	8000000	9000000	8500000	19	11000000	12000000	11500000	1318	1304	1423	1381	1961	1725	1792	1518
2419_2451	2419	2451	707.625	0.444776	0.0921451	4.82691	1.38669e-06	9.50718e-05	19	7000000	8000000	7500000	19	39000000	40000000	39500000	653	550	615	572	1041	725	807	698
974_979	974	979	622.25	0.42275	0.0895777	4.71937	2.36578e-06	9.57676e-05	6	124000000	125000000	124500000	6	129000000	130000000	129500000	543	480	506	598	723	731	703	694
650_654	650	654	391.875	-0.604969	0.11242	-5.38135	7.39279e-08	9.72563e-05	4	109000000	110000000	109500000	4	113000000	114000000	113500000	428	432	560	472	319	320	307	297
1703_1770	1703	1770	262.75	0.532696	0.112693	4.72697	2.2789e-06	9.72754e-05	12	48000000	49000000	48500000	12	115000000	116000000	115500000	204	218	234	203	309	310	334	290
115_120	115	120	384.625	-0.557431	0.10473	-5.32258	1.02307e-07	9.78602e-05	1	114000000	115000000	114500000	1	119000000	120000000	119500000	469	415	510	438	268	334	306	337
108_118	108	118	710.625	0.419142	0.078783	5.32021	1.03647e-07	9.78602e-05	1	107000000	108000000	107500000	1	117000000	118000000	117500000	553	635	592	654	799	876	788	788
1350_1366	1350	1366	347.75	0.530623	0.107488	4.93656	7.95138e-07	9.84588e-05	9	74000000	75000000	74500000	9	90000000	91000000	90500000	280	223	326	310	412	438	416	377
1676_1688	1676	1688	149.125	0.688266	0.145732	4.72283	2.32581e-06	9.86686e-05	12	21000000	22000000	21500000	12	33000000	34000000	33500000	109	117	124	106	220	179	184	154
1902_1939	1902	1939	766.625	2.91259	0.57841	5.03552	4.76558e-07	0.000102161	14	5000000	6000000	5500000	14	42000000	43000000	42500000	55	109	303	245	1203	1221	1105	1892
1086_1089	1086	1089	764.125	-0.551043	0.109395	-5.03721	4.72378e-07	0.000102382	7	86000000	87000000	86500000	7	89000000	90000000	89500000	967	770	994	903	715	542	613	609
2214_2218	2214	2218	430.875	-0.475375	0.0935879	-5.07945	3.78535e-07	0.000104166	16	87000000	88000000	87500000	16	91000000	92000000	91500000	551	424	535	497	385	363	341	351
1792_1837	1792	1837	164.75	0.737221	0.155159	4.7514	2.02016e-06	0.000104291	13	16000000	17000000	16500000	13	61000000	62000000	61500000	128	96	148	122	176	233	191	224
1674_1692	1674	1692	110.875	0.776088	0.164769	4.71016	2.47522e-06	0.000104367	12	19000000	20000000	19500000	12	37000000	38000000	37500000	98	60	88	82	153	138	139	129
1673_1699	1673	1699	98.125	0.808094	0.171611	4.70887	2.49089e-06	0.000104391	12	18000000	19000000	18500000	12	44000000	45000000	44500000	65	61	80	79	133	112	137	118
346_356	346	356	232.25	0.664064	0.13396	4.95718	7.15237e-07	0.000104392	2	149000000	150000000	149500000	2	159000000	160000000	159500000	206	136	202	177	271	331	269	266
1841_1865	1841	1865	101.125	0.909784	0.191548	4.74964	2.0378e-06	0.000104433	13	65000000	66000000	65500000	13	89000000	90000000	89500000	63	74	77	67	163	117	96	152
1674_1722	1674	1722	98.25	0.891774	0.189585	4.70383	2.55327e-06	0.000106282	12	19000000	20000000	19500000	12	67000000	68000000	67500000	57	62	97	60	138	142	117	113
1675_1683	1675	1683	95.625	0.89309	0.189908	4.70275	2.56676e-06	0.000106282	12	20000000	21000000	20500000	12	28000000	29000000	28500000	66	46	90	67	112	107	150	127
918_922	918	922	257.375	-0.609686	0.129831	-4.69601	2.65294e-06	0.000106349	6	68000000	69000000	68500000	6	72000000	73000000	72500000	396	212	341	300	216	172	219	203
1904_1942	1904	1942	372	0.659201	0.131268	5.02181	5.11874e-07	0.000106683	14	7000000	8000000	7500000	14	45000000	46000000	45500000	208	283	318	344	384	488	434	517
807_836	807	836	887.5	-0.438699	0.0890522	-4.92631	8.37959e-07	0.000107352	5	109000000	110000000	109500000	5	138000000	139000000	138500000	1016	916	1084	1068	840	743	751	682
2266_2271	2266	2271	105.75	-0.798974	0.171092	-4.66984	3.01441e-06	0.000108139	17	40000000	41000000	40500000	17	45000000	46000000	45500000	168	99	146	126	67	87	91	62
2141_2185	2141	2185	284.375	0.517693	0.10258	5.04672	4.49456e-07	0.000110398	16	14000000	15000000	14500000	16	58000000	59000000	58500000	230	240	230	235	343	359	288	350
2130_2189	2130	2189	133.625	0.710051	0.140981	5.0365	4.74122e-07	0.000110398	16	3000000	4000000	3500000	16	62000000	63000000	62500000	103	84	121	98	163	143	191	166
1677_1746	1677	1746	76.25	1.07679	0.229474	4.69242	2.6999e-06	0.00011113	12	22000000	23000000	22500000	12	91000000	92000000	91500000	52	39	66	40	80	71	157	105
2069_2073	2069	2073	1177.5	-0.356556	0.0647598	-5.50582	3.67454e-08	0.000112221	15	47000000	48000000	47500000	15	51000000	52000000	51500000	1379	1234	1352	1325	1038	1031	1044	1017
2194_2197	2194	2197	4424.25	-0.336956	0.0671401	-5.0187	5.20221e-07	0.000112479	16	67000000	68000000	67500000	16	70000000	71000000	70500000	5111	4391	5067	5189	4052	4071	3808	3705
1841_1861	1841	1861	172.25	0.689935	0.145798	4.73214	2.22166e-06	0.000113031	13	65000000	66000000	65500000	13	85000000	86000000	85500000	159	111	156	105	220	228	199	200
711_784	711	784	219.25	0.676298	0.137777	4.90866	9.17022e-07	0.000116048	5	13000000	14000000	13500000	5	86000000	87000000	86500000	178	163	152	179	249	332	216	285
2273_2277	2273	2277	234.5	-0.549161	0.11811	-4.64956	3.32639e-06	0.000118336	17	47000000	48000000	47500000	17	51000000	52000000	51500000	296	235	303	281	192	208	204	157
1677_1688	1677	1688	128	0.795355	0.170078	4.67641	2.91938e-06	0.000119453	12	22000000	23000000	22500000	12	33000000	34000000	33500000	117	75	90	93	184	162	129	174
2248_2286	2248	2286	124.125	0.735628	0.158406	4.64394	3.41821e-06	0.000120598	17	22000000	23000000	22500000	17	60000000	61000000	60500000	85	83	116	89	127	161	182	150
1086_1088	1086	1088	1668.12	-0.4662	0.0932189	-5.00113	5.69965e-07	0.00012066	7	86000000	87000000	86500000	7	88000000	89000000	88500000	2096	1708	2071	1871	1571	1270	1373	1385
1166_1170	1166	1170	267	-0.544052	0.110701	-4.91461	8.89582e-07	0.000120844	8	20000000	21000000	20500000	8	24000000	25000000	24500000	307	292	348	320	222	239	195	213
826_846	826	846	174.125	0.678038	0.138502	4.89551	9.80495e-07	0.000122586	5	128000000	129000000	128500000	5	148000000	149000000	148500000	133	119	155	129	234	197	220	206
1101_1104	1101	1104	117.75	-1.01924	0.204168	-4.99216	5.97092e-07	0.00012353	7	101000000	102000000	101500000	7	104000000	105000000	104500000	189	106	191	148	83	81	77	67
1484_1530	1484	1530	105.875	-0.838011	0.166144	-5.04389	4.56152e-07	0.00012354	10	83000000	84000000	83500000	10	129000000	130000000	129500000	155	120	148	121	63	90	83	67
1482_1494	1482	1494	152.75	0.762968	0.151274	5.04362	4.56805e-07	0.00012354	10	81000000	82000000	81500000	10	93000000	94000000	93500000	96	125	133	98	207	199	218	146
1192_1196	1192	1196	318.75	-0.571061	0.116463	-4.90337	9.42054e-07	0.000124094	8	46000000	47000000	46500000	8	50000000	51000000	50500000	450	308	386	382	248	287	242	247
888_891	888	891	228.875	-0.548888	0.117801	-4.65946	3.17037e-06	0.000124671	6	38000000	39000000	38500000	6	41000000	42000000	41500000	303	225	306	255	214	183	182	163
917_979	917	979	431.75	0.565082	0.12123	4.66124	3.14316e-06	0.000124671	6	67000000	68000000	67500000	6	129000000	130000000	129500000	409	271	358	357	469	606	500	484
2326_2358	2326	2358	243.125	0.54658	0.115145	4.74687	2.06587e-06	0.000125575	18	5000000	6000000	5500000	18	37000000	38000000	37500000	196	172	241	183	296	308	292	257
2266_2270	2266	2270	172	-0.620186	0.133931	-4.63064	3.64542e-06	0.00012756	17	40000000	41000000	40500000	17	44000000	45000000	44500000	231	182	232	190	114	144	157	126
1343_1345	1343	1345	2381	-0.340224	0.0697632	-4.87685	1.07794e-06	0.000127916	9	67000000	68000000	67500000	9	69000000	70000000	69500000	2716	2362	2832	2734	2041	2245	2039	2079
2013_2015	2013	2015	2742.62	-0.3838	0.0770958	-4.97822	6.41708e-07	0.000130128	14	116000000	117000000	116500000	14	118000000	119000000	118500000	3344	2567	3278	3243	2349	2446	2380	2334
444_472	444	472	319.25	0.583967	0.117426	4.97305	6.59082e-07	0.000130352	3	64000000	65000000	64500000	3	92000000	93000000	92500000	234	252	269	264	350	487	331	367
1678_1730	1678	1730	28.625	1.56108	0.335231	4.65671	3.21299e-06	0.000130693	12	23000000	24000000	23500000	12	75000000	76000000	75500000	13	13	18	14	30	49	59	33
1842_1891	1842	1891	178.125	1.51451	0.322164	4.70107	2.58804e-06	0.000130724	13	66000000	67000000	66500000	13	115000000	116000000	115500000	55	106	129	75	228	360	205	267
1012_1029	1012	1029	126.625	-1.04944	0.211091	-4.9715	6.6438e-07	0.000134397	7	12000000	13000000	12500000	7	29000000	30000000	29500000	167	130	174	212	96	93	70	71
2244_2265	2244	2265	1760.25	0.409119	0.0885979	4.6177	3.88008e-06	0.000134667	17	18000000	19000000	18500000	17	39000000	40000000	39500000	2018	1212	1510	1274	2654	1604	2294	1516
1679_1768	1679	1768	625.5	-0.52037	0.111988	-4.64664	3.37389e-06	0.000136436	12	24000000	25000000	24500000	12	113000000	114000000	113500000	909	723	686	630	641	457	476	482
2349_2358	2349	2358	149.5	0.647572	0.137046	4.72521	2.29881e-06	0.000136485	18	28000000	29000000	28500000	18	37000000	38000000	37500000	135	112	125	95	193	198	168	170
1673_1745	1673	1745	81.125	1.05006	0.226125	4.64373	3.4218e-06	0.000137568	12	18000000	19000000	18500000	12	90000000	91000000	90500000	30	50	74	57	115	135	86	102
747_825	747	825	79.125	0.9887	0.203144	4.86698	1.13314e-06	0.000139983	5	49000000	50000000	49500000	5	127000000	128000000	127500000	52	57	54	49	110	118	110	83
1841_1856	1841	1856	166.125	0.78418	0.167424	4.68378	2.81626e-06	0.000141235	13	65000000	66000000	65500000	13	80000000	81000000	80500000	107	117	118	146	247	219	136	239
548_601	548	601	89.625	-1.04072	0.196565	-5.29454	1.19315e-07	0.000141269	4	7000000	8000000	7500000	4	60000000	61000000	60500000	141	99	126	117	62	64	47	61
2358_2379	2358	2379	217.625	0.534678	0.113469	4.71209	2.45189e-06	0.000142265	18	37000000	38000000	37500000	18	58000000	59000000	58500000	198	167	180	166	295	254	253	228
2357_2397	2357	2397	186	0.577695	0.122766	4.70568	2.53027e-06	0.000143551	18	36000000	37000000	36500000	18	76000000	77000000	76500000	139	147	160	151	224	197	221	249
638_688	638	688	133	0.890294	0.168833	5.27323	1.34043e-07	0.000144279	4	97000000	98000000	97500000	4	147000000	148000000	147500000	92	76	103	102	153	152	200	186
1901_1982	1901	1982	102.875	-0.955583	0.193264	-4.94444	7.63643e-07	0.000144761	14	4000000	5000000	4500000	14	85000000	86000000	85500000	184	98	139	117	113	57	78	37
2017_2018	2017	2018	5886.25	-0.318042	0.06435	-4.94238	7.71751e-07	0.000144761	14	120000000	121000000	120500000	14	121000000	122000000	121500000	6788	5862	6723	6763	5365	5448	5176	4965
1904_1915	1904	1915	392.375	0.524621	0.105989	4.94976	7.43058e-07	0.000144761	14	7000000	8000000	7500000	14	18000000	19000000	18500000	336	310	342	300	443	442	481	485
919_921	919	921	1032.75	-0.443611	0.0959114	-4.62521	3.74216e-06	0.000145768	6	69000000	70000000	69500000	6	71000000	72000000	71500000	1441	923	1276	1138	875	804	903	902
1008_1106	1008	1106	501.25	0.786347	0.158819	4.95121	7.37545e-07	0.000145954	7	8000000	9000000	8500000	7	106000000	107000000	106500000	338	307	399	410	627	511	908	510
1165_1170	1165	1170	227.875	-0.57923	0.119087	-4.86392	1.15083e-06	0.000147137	8	19000000	20000000	19500000	8	24000000	25000000	24500000	229	266	304	293	178	185	176	192
1675_1702	1675	1702	154	0.739906	0.159873	4.6281	3.69039e-06	0.000147509	12	20000000	21000000	20500000	12	47000000	48000000	47500000	160	104	117	84	196	209	195	167
802_824	802	824	111	0.870347	0.179312	4.85381	1.21113e-06	0.000147857	5	104000000	105000000	104500000	5	126000000	127000000	126500000	85	59	82	88	135	142	170	127
1039_1044	1039	1044	310.25	-0.674365	0.136426	-4.9431	7.68909e-07	0.000148923	7	39000000	40000000	39500000	7	44000000	45000000	44500000	378	339	420	389	257	255	240	204
1672_1678	1672	1678	843.875	-0.445032	0.0962352	-4.62442	3.75646e-06	0.000149287	12	17000000	18000000	17500000	12	23000000	24000000	23500000	970	771	1203	953	776	626	765	687
1779_1839	1779	1839	362.375	-0.46454	0.099518	-4.66789	3.04302e-06	0.000150088	13	3000000	4000000	3500000	13	63000000	64000000	63500000	460	398	413	410	314	287	314	303
1837_1861	1837	1861	156.625	0.692162	0.148244	4.66906	3.02583e-06	0.000150088	13	61000000	62000000	61500000	13	85000000	86000000	85500000	121	104	120	134	222	207	172	173
1838_1868	1838	1868	68.625	0.991758	0.212506	4.66696	3.0569e-06	0.000150088	13	62000000	63000000	62500000	13	92000000	93000000	92500000	62	29	55	40	94	97	93	79
1806_1838	1806	1838	178.25	0.672659	0.144298	4.66159	3.13776e-06	0.000152988	13	30000000	31000000	30500000	13	62000000	63000000	62500000	155	107	171	120	242	236	222	173
2267_2271	2267	2271	156.125	-0.621116	0.135396	-4.5874	4.48805e-06	0.000154512	17	41000000	42000000	41500000	17	45000000	46000000	45500000	196	169	223	170	131	126	109	125
2285_2290	2285	2290	523.625	-0.43657	0.09526	-4.58293	4.58509e-06	0.000155416	17	59000000	60000000	59500000	17	64000000	65000000	64500000	660	489	669	595	490	419	418	449
2230_2243	2230	2243	136	0.69337	0.151297	4.58284	4.58711e-06	0.000155416	17	4000000	5000000	4500000	17	17000000	18000000	17500000	134	72	126	88	188	174	166	140
1029_1047	1029	1047	117.75	-0.967734	0.196305	-4.92974	8.234e-07	0.000156154	7	29000000	30000000	29500000	7	47000000	48000000	47500000	159	140	147	177	86	88	63	82
1838_1866	1838	1866	115.75	0.803628	0.172735	4.65238	3.28123e-06	0.000158879	13	62000000	63000000	62500000	13	90000000	91000000	90500000	80	62	107	89	163	158	140	127
1826_1863	1826	1863	169.75	0.710913	0.152876	4.65027	3.31506e-06	0.000159418	13	50000000	51000000	50500000	13	87000000	88000000	87500000	147	102	126	140	220	248	179	196
775_785	775	785	314.875	-0.527671	0.109142	-4.83471	1.3334e-06	0.000159455	5	77000000	78000000	77500000	5	87000000	88000000	87500000	360	368	390	369	268	239	268	257
808_843	808	843	641.625	-0.469756	0.0971736	-4.83419	1.33686e-06	0.000159455	5	110000000	111000000	110500000	5	145000000	146000000	145500000	884	674	705	719	565	531	556	499
2427_2451	2427	2451	443.25	0.415731	0.0885553	4.69459	2.67138e-06	0.000159647	19	15000000	16000000	15500000	19	39000000	40000000	39500000	396	340	409	374	564	483	518	462
1663_1677	1663	1677	132.375	1.45741	0.3162	4.60914	4.04338e-06	0.000159771	12	8000000	9000000	8500000	12	22000000	23000000	22500000	43	57	117	67	212	201	192	170
1841_1857	1841	1857	100	0.873074	0.18785	4.64771	3.35635e-06	0.000160306	13	65000000	66000000	65500000	13	81000000	82000000	81500000	57	62	81	81	130	149	90	150
1836_1894	1836	1894	125.625	0.734495	0.15813	4.6449	3.40245e-06	0.000161409	13	60000000	61000000	60500000	13	118000000	119000000	118500000	91	92	107	87	162	162	130	174
1838_1847	1838	1847	142.375	0.695076	0.149735	4.64204	3.44988e-06	0.000162561	13	62000000	63000000	62500000	13	71000000	72000000	71500000	102	98	124	111	187	195	160	162
825_827	825	827	889.125	-0.459559	0.0951889	-4.82786	1.38005e-06	0.000162737	5	127000000	128000000	127500000	5	129000000	130000000	129500000	1213	839	1097	980	742	742	766	734
1798_1891	1798	1891	202.25	0.633866	0.136601	4.64028	3.47945e-06	0.000162861	13	22000000	23000000	22500000	13	115000000	116000000	115500000	162	153	183	136	219	283	233	249
1788_1838	1788	1838	712.625	-0.457956	0.0987281	-4.63856	3.50848e-06	0.000163133	13	12000000	13000000	12500000	13	62000000	63000000	62500000	1059	689	831	726	674	587	649	486
1167_1197	1167	1197	295.75	0.592283	0.122461	4.83652	1.32132e-06	0.000164108	8	21000000	22000000	21500000	8	51000000	52000000	51500000	226	197	287	235	361	410	345	305
826_845	826	845	149.875	0.718952	0.149057	4.82335	1.4117e-06	0.000164598	5	128000000	129000000	128500000	5	147000000	148000000	147500000	99	113	125	116	196	183	191	176
1162_1164	1162	1164	1766.25	-0.336222	0.069616	-4.82967	1.36763e-06	0.000165141	8	16000000	17000000	16500000	8	18000000	19000000	18500000	1947	1821	2118	1998	1648	1598	1589	1411
846_848	846	848	1102.25	-0.407488	0.0845752	-4.81805	1.44966e-06	0.000165309	5	148000000	149000000	148500000	5	150000000	151000000	150500000	1380	1096	1349	1209	1022	938	903	921
724_824	724	824	121.875	0.807873	0.167634	4.81925	1.44096e-06	0.000165309	5	26000000	27000000	26500000	5	126000000	127000000	126500000	103	81	86	84	141	171	141	168
1791_1826	1791	1826	269.625	0.618879	0.133564	4.63358	3.59391e-06	0.000166005	13	15000000	16000000	15500000	13	50000000	51000000	50500000	192	184	256	217	302	389	286	331
2265_2306	2265	2306	30.25	-1.29419	0.283373	-4.56708	4.94563e-06	0.000166243	17	39000000	40000000	39500000	17	80000000	81000000	80500000	41	39	52	40	18	16	17	19
1607_1608	1607	1608	4822.88	-0.309165	0.0611103	-5.05914	4.21159e-07	0.000167516	11	75000000	76000000	75500000	11	76000000	77000000	76500000	5717	4935	5211	5490	4302	4362	4368	4198
1939_2016	1939	2016	56.875	-1.28487	0.262253	-4.89937	9.61448e-07	0.000167761	14	42000000	43000000	42500000	14	119000000	120000000	119500000	92	65	104	61	22	44	23	44
1954_1956	1954	1956	3704.75	-0.315292	0.0642321	-4.90864	9.17116e-07	0.000167761	14	57000000	58000000	57500000	14	59000000	60000000	59500000	4219	3746	4269	4200	3503	3408	3242	3051
1905_1915	1905	1915	242.875	0.614057	0.125258	4.90235	9.46988e-07	0.000167761	14	8000000	9000000	8500000	14	18000000	19000000	18500000	184	167	216	200	314	271	322	269
1807_1843	1807	1843	171.375	0.679186	0.146726	4.62896	3.6751e-06	0.000168646	13	31000000	32000000	31500000	13	67000000	68000000	67500000	142	110	141	132	233	211	255	147
860_982	860	982	181.75	0.72427	0.157695	4.59285	4.37229e-06	0.000168721	6	10000000	11000000	10500000	6	132000000	133000000	132500000	92	157	132	167	204	331	164	207
1678_1702	1678	1702	182.875	0.681373	0.148237	4.59652	4.29604e-06	0.000168791	12	23000000	24000000	23500000	12	47000000	48000000	47500000	136	149	158	119	213	257	254	177
1679_1684	1679	1684	503.75	0.480665	0.104604	4.5951	4.32538e-06	0.000168983	12	24000000	25000000	24500000	12	29000000	30000000	29500000	413	347	498	425	583	579	676	509
2264_2307	2264	2307	58.75	-0.965662	0.211755	-4.56029	5.10834e-06	0.000170371	17	38000000	39000000	38500000	17	81000000	82000000	81500000	69	68	98	76	44	42	32	41
1818_1838	1818	1838	77.5	0.881411	0.190564	4.62529	3.74079e-06	0.000170546	13	42000000	43000000	42500000	13	62000000	63000000	62500000	56	47	65	50	110	100	116	76
1843_1849	1843	1849	478.25	0.48238	0.104328	4.62368	3.76983e-06	0.000170761	13	67000000	68000000	67500000	13	73000000	74000000	73500000	444	331	413	410	589	591	520	528
1675_1691	1675	1691	127.875	0.846503	0.184389	4.59084	4.41464e-06	0.000171501	12	20000000	21000000	20500000	12	36000000	37000000	36500000	74	69	126	97	180	174	132	171
2299_2303	2299	2303	329.875	-0.487039	0.106913	-4.55545	5.22725e-06	0.000171655	17	73000000	74000000	73500000	17	77000000	78000000	77500000	442	337	414	350	245	288	293	270
2243_2248	2243	2248	1411.88	-0.351362	0.077123	-4.55586	5.21707e-06	0.000171655	17	17000000	18000000	17500000	17	22000000	23000000	22500000	1522	1473	1706	1626	1428	1137	1221	1182
2248_2284	2248	2284	201.5	0.569853	0.125145	4.55355	5.27469e-06	0.000171891	17	22000000	23000000	22500000	17	58000000	59000000	58500000	172	126	197	156	233	240	250	238
387_471	387	471	393.25	0.490893	0.0999037	4.91367	8.93888e-07	0.000172013	3	7000000	8000000	7500000	3	91000000	92000000	91500000	322	300	344	342	465	503	446	424
993_996	993	996	924.625	-0.433184	0.094473	-4.58527	4.53408e-06	0.000173345	6	143000000	144000000	143500000	6	146000000	147000000	146500000	1243	839	1152	1028	798	812	774	751
824_839	824	839	296.5	0.593637	0.123577	4.80379	1.55689e-06	0.000173719	5	126000000	127000000	126500000	5	141000000	142000000	141500000	253	222	251	218	315	398	329	386
804_825	804	825	146.375	0.73996	0.154006	4.80474	1.54949e-06	0.000173719	5	106000000	107000000	106500000	5	127000000	128000000	127500000	123	98	118	100	169	188	177	198
764_785	764	785	102.875	-0.871965	0.181876	-4.79429	1.6325e-06	0.000180218	5	66000000	67000000	66500000	5	87000000	88000000	87500000	162	101	145	125	68	68	92	62
1916_1942	1916	1942	322.875	0.605663	0.124209	4.87616	1.08173e-06	0.000180361	14	19000000	20000000	19500000	14	45000000	46000000	45500000	304	220	251	250	368	416	367	407
1900_2016	1900	2016	57.5	1.38347	0.28347	4.88048	1.0583e-06	0.000180361	14	3000000	4000000	3500000	14	119000000	120000000	119500000	22	15	45	38	111	54	137	38
1677_1756	1677	1756	427.625	0.556499	0.12156	4.57797	4.69509e-06	0.000181377	12	22000000	23000000	22500000	12	101000000	102000000	101500000	380	292	341	372	620	505	423	488
1803_1806	1803	1806	1608.75	-0.37308	0.0809498	-4.60878	4.05042e-06	0.000182295	13	27000000	28000000	27500000	13	30000000	31000000	30500000	1828	1636	1960	1840	1293	1501	1430	1382
2241_2264	2241	2264	222.875	-0.51572	0.11361	-4.53937	5.64216e-06	0.000182473	17	15000000	16000000	15500000	17	38000000	39000000	38500000	285	222	306	238	185	181	199	167
384_470	384	470	230	0.588036	0.120213	4.8916	1.0002e-06	0.0001826	3	4000000	5000000	4500000	3	90000000	91000000	90500000	179	189	182	185	314	290	252	249
383_491	383	491	196.75	0.669479	0.136755	4.89545	9.80802e-07	0.0001826	3	3000000	4000000	3500000	3	111000000	112000000	111500000	136	141	176	152	199	291	219	260
1801_1842	1801	1842	104.5	0.891055	0.19348	4.60541	4.11662e-06	0.000184094	13	25000000	26000000	25500000	13	66000000	67000000	66500000	67	100	66	59	159	134	148	103
2146_2185	2146	2185	344.75	0.494556	0.100742	4.90914	9.14772e-07	0.000184601	16	19000000	20000000	19500000	16	58000000	59000000	58500000	235	307	305	298	400	441	363	409
1082_1086	1082	1086	253.25	-0.775312	0.158488	-4.89194	9.98482e-07	0.000185493	7	82000000	83000000	82500000	7	86000000	87000000	86500000	306	263	355	354	155	202	190	201
1463_1466	1463	1466	281.375	-0.642922	0.129763	-4.95457	7.2489e-07	0.000189041	10	62000000	63000000	62500000	10	65000000	66000000	65500000	413	266	370	327	195	257	220	203
1003_1102	1003	1102	185.375	0.829772	0.16989	4.88418	1.03859e-06	0.000189085	7	3000000	4000000	3500000	7	102000000	103000000	102500000	108	140	151	134	278	213	237	222
1020_1103	1020	1103	366.5	0.943805	0.193405	4.87993	1.06122e-06	0.000189418	7	20000000	21000000	20500000	7	103000000	104000000	103500000	184	225	275	321	612	426	333	556
877_879	877	879	578.625	-0.474811	0.104059	-4.56291	5.04486e-06	0.000191103	6	27000000	28000000	27500000	6	29000000	30000000	29500000	814	529	686	669	468	488	500	475
284_372	284	372	424.5	4.3749	0.905182	4.83317	1.34378e-06	0.000191773	2	87000000	88000000	87500000	2	175000000	176000000	175500000	48	36	23	34	591	45	1751	868
1837_1865	1837	1865	97	0.961408	0.209315	4.59311	4.3668e-06	0.000194046	13	61000000	62000000	61500000	13	89000000	90000000	89500000	57	58	84	64	115	182	119	97
200_256	200	256	108.625	0.761311	0.157869	4.82243	1.41818e-06	0.00019799	2	3000000	4000000	3500000	2	59000000	60000000	59500000	89	67	89	78	151	134	128	133
1904_1950	1904	1950	334.375	0.795259	0.163862	4.85322	1.21474e-06	0.000198134	14	7000000	8000000	7500000	14	53000000	54000000	53500000	236	205	246	274	349	642	300	423
2243_2288	2243	2288	110	0.751896	0.166342	4.52017	6.17902e-06	0.000198333	17	17000000	18000000	17500000	17	62000000	63000000	62500000	67	77	104	79	124	142	121	166
1017_1104	1017	1104	397.75	0.689148	0.141597	4.86696	1.13327e-06	0.000198388	7	17000000	18000000	17500000	7	104000000	105000000	104500000	258	318	355	283	579	469	514	406
1793_1838	1793	1838	202.875	0.574503	0.125254	4.58671	4.50292e-06	0.000198837	13	17000000	18000000	17500000	13	62000000	63000000	62500000	150	154	169	179	236	263	237	235
2348_2358	2348	2358	148.375	0.60915	0.131486	4.63281	3.60734e-06	0.000200207	18	27000000	28000000	27500000	18	37000000	38000000	37500000	113	110	136	111	200	177	181	159
944_947	944	947	2390.12	-0.320354	0.0703904	-4.5511	5.33657e-06	0.000200315	6	94000000	95000000	94500000	6	97000000	98000000	97500000	2766	2406	2689	2758	2172	2126	2031	2173
1902_1927	1902	1927	46.25	-3.02804	0.625002	-4.84485	1.26707e-06	0.000202273	14	5000000	6000000	5500000	14	30000000	31000000	30500000	134	96	84	17	8	7	14	10
1931_1933	1931	1933	4741.75	-0.301149	0.0622308	-4.83923	1.30341e-06	0.000203739	14	34000000	35000000	34500000	14	36000000	37000000	36500000	5338	4767	5371	5465	4467	4287	4139	4100
1784_1838	1784	1838	170.25	0.625037	0.136465	4.58019	4.64563e-06	0.000203856	13	8000000	9000000	8500000	13	62000000	63000000	62500000	121	137	136	141	222	194	227	184
2239_2269	2239	2269	243	0.489064	0.10847	4.50874	6.52133e-06	0.000207758	17	13000000	14000000	13500000	17	43000000	44000000	43500000	212	173	238	186	300	256	328	251
2142_2215	2142	2215	200.375	0.57076	0.117146	4.87223	1.10346e-06	0.00020876	16	15000000	16000000	15500000	16	88000000	89000000	88500000	145	169	174	157	243	226	233	256
1674_1685	1674	1685	126.375	0.709669	0.156079	4.54684	5.44564e-06	0.000209203	12	19000000	20000000	19500000	12	30000000	31000000	30500000	104	96	89	94	129	182	158	159
1837_1890	1837	1890	87.25	0.899694	0.196911	4.56903	4.8998e-06	0.000213674	13	61000000	62000000	61500000	13	114000000	115000000	114500000	54	48	82	60	93	122	123	116
1788_1844	1788	1844	527.125	-0.49177	0.107668	-4.56748	4.93614e-06	0.00021393	13	12000000	13000000	12500000	13	68000000	69000000	68500000	805	512	579	566	490	364	515	386
1666_1678	1666	1678	146.625	0.721789	0.159009	4.53928	5.64453e-06	0.000215646	12	11000000	12000000	11500000	12	23000000	24000000	23500000	120	128	112	82	175	206	156	194
2313_2318	2313	2318	110.25	-0.688815	0.15315	-4.49764	6.87106e-06	0.00021568	17	87000000	88000000	87500000	17	92000000	93000000	92500000	150	112	150	133	86	84	80	87
2247_2263	2247	2263	1146.88	0.321487	0.0714744	4.49793	6.8618e-06	0.00021568	17	21000000	22000000	21500000	17	37000000	38000000	37500000	1190	913	1035	935	1437	1146	1420	1099
1404_1484	1404	1484	86.875	-0.886262	0.180115	-4.92052	8.63125e-07	0.000217329	10	3000000	4000000	3500000	10	83000000	84000000	83500000	127	84	130	111	54	67	63	59
1295_1400	1295	1400	300.5	-0.495787	0.104098	-4.76268	1.91038e-06	0.00021763	9	19000000	20000000	19500000	9	124000000	124595110	124297555	341	367	324	375	248	294	238	217
2266_2305	2266	2305	65.875	-0.862308	0.191888	-4.49381	6.99589e-06	0.000217996	17	40000000	41000000	40500000	17	79000000	80000000	79500000	80	76	99	85	51	47	47	42
1838_1891	1838	1891	148.875	0.70778	0.15515	4.56192	5.06882e-06	0.000218332	13	62000000	63000000	62500000	13	115000000	116000000	115500000	116	86	136	115	185	199	163	191
1949_1993	1949	1993	254	0.682265	0.14155	4.81995	1.43593e-06	0.000219873	14	52000000	53000000	52500000	14	96000000	97000000	96500000	188	155	205	229	354	251	353	297
886_888	886	888	953.5	-0.373791	0.0825845	-4.52616	6.00645e-06	0.000220153	6	36000000	37000000	36500000	6	38000000	39000000	38500000	1145	945	1143	1075	861	878	837	744
982_991	982	991	578.375	0.470406	0.103945	4.52551	6.02501e-06	0.000220153	6	132000000	133000000	132500000	6	141000000	142000000	141500000	402	488	540	510	672	753	663	599
890_982	890	982	224.875	0.596708	0.131836	4.52613	6.00739e-06	0.000220153	6	40000000	41000000	40500000	6	132000000	133000000	132500000	191	173	175	176	230	341	267	246
1768_1770	1768	1770	4027.75	0.354802	0.0782603	4.53362	5.79816e-06	0.000220298	12	113000000	114000000	113500000	12	115000000	116000000	115500000	3616	3157	3906	3406	5629	3926	4686	3896
1669_1677	1669	1677	150.25	0.654835	0.144508	4.53146	5.85761e-06	0.000221341	12	14000000	15000000	14500000	12	22000000	23000000	22500000	121	106	130	108	224	172	204	137
971_992	971	992	327.875	0.469173	0.10375	4.52215	6.12156e-06	0.000221719	6	121000000	122000000	121500000	6	142000000	143000000	142500000	256	254	297	293	377	405	368	373
1833_1838	1833	1838	90.25	0.805445	0.176787	4.55602	5.21323e-06	0.000223183	13	57000000	58000000	57500000	13	62000000	63000000	62500000	66	58	75	64	126	121	107	105
890_983	890	983	243.75	0.679636	0.150447	4.51745	6.259e-06	0.000224725	6	40000000	41000000	40500000	6	133000000	134000000	133500000	190	152	223	183	254	402	270	276
1677_1683	1677	1683	132.375	0.814858	0.180093	4.52465	6.04953e-06	0.000227351	12	22000000	23000000	22500000	12	28000000	29000000	28500000	79	70	138	98	154	169	171	180
790_791	790	791	3835.12	-0.373804	0.0787832	-4.74471	2.08806e-06	0.000228082	5	92000000	93000000	92500000	5	93000000	94000000	93500000	4098	3948	4661	4610	3516	3458	3228	3162
1756_1764	1756	1764	285.5	-0.500329	0.110626	-4.52272	6.10498e-06	0.000228194	12	101000000	102000000	101500000	12	109000000	110000000	109500000	367	298	348	326	233	250	238	224
1014_1029	1014	1029	62.625	-1.28166	0.265339	-4.83027	1.36351e-06	0.000229853	7	14000000	15000000	14500000	7	29000000	30000000	29500000	81	66	103	105	34	37	36	39
1006_1029	1006	1029	166.875	-0.866007	0.17922	-4.83209	1.35109e-06	0.000229853	7	6000000	7000000	6500000	7	29000000	30000000	29500000	217	187	224	234	124	145	105	99
1350_1363	1350	1363	579.125	0.415858	0.0876677	4.74358	2.09979e-06	0.000230008	9	74000000	75000000	74500000	9	87000000	88000000	87500000	535	427	518	506	627	721	657	642
1004_1102	1004	1102	199.25	0.796758	0.165107	4.82571	1.39505e-06	0.000230893	7	4000000	5000000	4500000	7	102000000	103000000	102500000	129	135	183	135	283	256	267	206
2230_2231	2230	2231	4806.38	-0.266584	0.0595118	-4.47951	7.4815e-06	0.000231438	17	4000000	5000000	4500000	17	5000000	6000000	5500000	5320	4863	5460	5350	4601	4350	4473	4034
384_389	384	389	304.75	-0.539509	0.111479	-4.83955	1.3013e-06	0.000231632	3	4000000	5000000	4500000	3	9000000	10000000	9500000	406	282	391	365	264	207	288	235
979_987	979	987	248.375	-0.543142	0.120491	-4.50773	6.55253e-06	0.000233236	6	129000000	130000000	129500000	6	137000000	138000000	137500000	301	239	344	294	219	203	228	159
387_472	387	472	320.25	0.505222	0.104546	4.83255	1.34796e-06	0.000234086	3	7000000	8000000	7500000	3	92000000	93000000	92500000	247	275	269	267	375	421	324	384
1838_1865	1838	1865	117	0.789206	0.173666	4.54438	5.50967e-06	0.000234445	13	62000000	63000000	62500000	13	89000000	90000000	89500000	85	82	84	92	169	175	138	111
2242_2277	2242	2277	217.25	0.54851	0.122589	4.47437	7.66363e-06	0.000235367	17	16000000	17000000	16500000	17	51000000	52000000	51500000	163	167	205	171	242	284	278	228
2229_2269	2229	2269	266.375	0.489733	0.109528	4.4713	7.77452e-06	0.000237067	17	3000000	4000000	3500000	17	43000000	44000000	43500000	241	200	228	217	355	317	314	259
824_831	824	831	319.125	0.611975	0.129274	4.73393	2.20219e-06	0.000237383	5	126000000	127000000	126500000	5	133000000	134000000	133500000	295	197	278	243	352	415	379	394
815_846	815	846	182.125	0.649795	0.137308	4.73239	2.21896e-06	0.000237383	5	117000000	118000000	117500000	5	148000000	149000000	148500000	134	141	157	135	223	225	242	200
1673_1696	1673	1696	57.375	1.01991	0.225989	4.51308	6.38939e-06	0.000237541	12	18000000	19000000	18500000	12	41000000	42000000	41500000	43	32	36	40	104	64	72	68
1939_1945	1939	1945	235.875	-0.749367	0.156127	-4.79973	1.5888e-06	0.000238415	14	42000000	43000000	42500000	14	48000000	49000000	48500000	281	242	353	308	202	207	139	155
1391_1394	1391	1394	1579.25	-0.370246	0.0783175	-4.72751	2.27295e-06	0.000239754	9	115000000	116000000	115500000	9	118000000	119000000	118500000	1922	1467	1943	1801	1416	1380	1320	1385
1756_1768	1756	1768	954.25	0.439052	0.0973541	4.50985	6.48733e-06	0.000239892	12	101000000	102000000	101500000	12	113000000	114000000	113500000	758	775	867	829	1358	1010	1104	933
1669_1675	1669	1675	167.25	0.615584	0.136581	4.50709	6.57215e-06	0.000241736	12	14000000	15000000	14500000	12	20000000	21000000	20500000	150	116	136	127	208	216	191	194
910_991	910	991	236.875	0.514987	0.114624	4.49284	7.02799e-06	0.000247064	6	60000000	61000000	60500000	6	141000000	142000000	141500000	195	177	205	203	281	294	255	285
890_980	890	980	232.25	0.561627	0.125032	4.49185	7.06068e-06	0.000247064	6	40000000	41000000	40500000	6	130000000	131000000	130500000	177	180	208	184	227	322	275	285
763_785	763	785	85.625	-0.936597	0.19834	-4.72218	2.33332e-06	0.00024707	5	65000000	66000000	65500000	5	87000000	88000000	87500000	148	100	113	90	71	55	54	54
748_824	748	824	78.75	0.946957	0.20063	4.71992	2.35934e-06	0.000247301	5	50000000	51000000	50500000	5	126000000	127000000	126500000	54	57	53	51	83	108	112	112
1928_1940	1928	1940	39.875	-1.25758	0.262737	-4.78644	1.69763e-06	0.000249752	14	31000000	32000000	31500000	14	43000000	44000000	43500000	58	69	46	52	27	29	18	20
2243_2271	2243	2271	85.25	0.756322	0.169709	4.45659	8.32718e-06	0.000252119	17	17000000	18000000	17500000	17	45000000	46000000	45500000	78	54	73	49	117	83	132	96
1675_1723	1675	1723	102.375	0.818735	0.182064	4.49695	6.89342e-06	0.000252212	12	20000000	21000000	20500000	12	68000000	69000000	68500000	61	62	81	92	139	136	142	106
2230_2277	2230	2277	130.75	0.621042	0.139453	4.45341	8.45177e-06	0.000254089	17	4000000	5000000	4500000	17	51000000	52000000	51500000	101	92	109	110	169	146	163	156
2423_2452	2423	2452	509.5	0.406044	0.0885149	4.58729	4.49027e-06	0.000256149	19	11000000	12000000	11500000	19	40000000	41000000	40500000	449	439	424	441	619	616	560	528
922_925	922	925	613.625	-0.511867	0.114238	-4.4807	7.43984e-06	0.000258144	6	72000000	73000000	72500000	6	75000000	76000000	75500000	927	534	754	684	489	522	509	490
1550_1553	1550	1553	1013.25	-0.391858	0.0792404	-4.94518	7.60746e-07	0.00025936	11	18000000	19000000	18500000	11	21000000	22000000	21500000	1219	957	1280	1150	894	882	882	842
1555_1558	1555	1558	2463.12	-0.331885	0.0670234	-4.95178	7.35367e-07	0.00025936	11	23000000	24000000	23500000	11	26000000	27000000	26500000	2598	2556	2956	2871	2226	2219	2163	2116
1679_1693	1679	1693	158.25	0.699381	0.155846	4.48765	7.20116e-06	0.000262084	12	24000000	25000000	24500000	12	38000000	39000000	38500000	124	96	155	109	183	211	178	210
1675_1772	1675	1772	103.625	0.834539	0.186018	4.48633	7.24618e-06	0.000262342	12	20000000	21000000	20500000	12	117000000	118000000	117500000	79	56	106	60	144	125	117	142
2248_2285	2248	2285	129.875	0.635747	0.14303	4.44486	8.7948e-06	0.000262552	17	22000000	23000000	22500000	17	59000000	60000000	59500000	97	96	119	95	162	165	144	161
2358_2390	2358	2390	139.375	0.627959	0.137355	4.57178	4.83601e-06	0.000262688	18	37000000	38000000	37500000	18	69000000	70000000	69500000	113	100	132	94	173	179	173	151
917_981	917	981	422	0.475459	0.106349	4.47074	7.7949e-06	0.00026821	6	67000000	68000000	67500000	6	131000000	132000000	131500000	288	360	353	408	399	612	451	505
527_530	527	530	3163.38	-0.352532	0.0734697	-4.79833	1.59998e-06	0.000271235	3	147000000	148000000	147500000	3	150000000	151000000	150500000	3567	3233	3660	3731	2799	2989	2618	2710
2108_2110	2108	2110	4100	-0.414335	0.0813881	-5.09086	3.56447e-07	0.000272148	15	86000000	87000000	86500000	15	88000000	89000000	88500000	5040	4039	4873	4790	3061	3803	3608	3586
2068_2074	2068	2074	1482.12	-0.351721	0.0686826	-5.12096	3.0398e-07	0.000272148	15	46000000	47000000	46500000	15	52000000	53000000	52500000	1597	1567	1761	1722	1321	1364	1219	1306
2067_2074	2067	2074	1396.12	-0.342642	0.0668006	-5.12932	2.90796e-07	0.000272148	15	45000000	46000000	45500000	15	52000000	53000000	52500000	1606	1403	1661	1577	1239	1241	1232	1210
917_980	917	980	436.5	0.502843	0.112666	4.46314	8.07678e-06	0.000275612	6	67000000	68000000	67500000	6	130000000	131000000	130500000	374	370	337	356	443	670	432	510
706_709	706	709	902.75	-0.459598	0.0978939	-4.69485	2.668e-06	0.000276858	5	8000000	9000000	8500000	5	11000000	12000000	11500000	1066	944	1195	979	918	724	686	710
1005_1103	1005	1103	264.75	0.815126	0.170362	4.78468	1.7126e-06	0.00027839	7	5000000	6000000	5500000	7	103000000	104000000	103500000	152	168	219	224	398	311	378	268
1862_1891	1862	1891	265.5	0.561945	0.124756	4.50436	6.65722e-06	0.000281569	13	86000000	87000000	86500000	13	115000000	116000000	115500000	228	182	223	224	291	372	294	310
2428_2450	2428	2450	457.75	0.416671	0.0916074	4.54844	5.40449e-06	0.00028261	19	16000000	17000000	16500000	19	38000000	39000000	38500000	400	356	403	409	563	537	529	465
2420_2427	2420	2427	356.625	0.427226	0.0938133	4.554	5.26348e-06	0.00028261	19	8000000	9000000	8500000	19	15000000	16000000	15500000	312	278	340	286	441	363	454	379
802_836	802	836	348.625	-0.535058	0.114142	-4.68764	2.76367e-06	0.000283947	5	104000000	105000000	104500000	5	138000000	139000000	138500000	420	404	412	414	327	254	258	300
1660_1676	1660	1676	100.375	0.752894	0.16863	4.46476	8.01583e-06	0.000288695	12	5000000	6000000	5500000	12	21000000	22000000	21500000	87	58	93	62	138	118	152	95
1295_1399	1295	1399	174.125	-0.58391	0.124722	-4.68168	2.84538e-06	0.000289416	9	19000000	20000000	19500000	9	123000000	124000000	123500000	215	179	230	212	123	142	157	135
2265_2271	2265	2271	67.25	-0.950746	0.215097	-4.42008	9.86621e-06	0.000290475	17	39000000	40000000	39500000	17	45000000	46000000	45500000	94	55	117	90	47	49	38	48
2273_2275	2273	2275	1397.62	-0.367577	0.0831466	-4.42083	9.83229e-06	0.000290475	17	47000000	48000000	47500000	17	49000000	50000000	49500000	1762	1334	1654	1556	1182	1241	1166	1286
2346_2358	2346	2358	148.875	0.617793	0.135925	4.5451	5.49094e-06	0.000292049	18	25000000	26000000	25500000	18	37000000	38000000	37500000	133	94	131	113	172	193	181	174
1083_1085	1083	1085	313.125	-0.661406	0.138632	-4.77096	1.83354e-06	0.000292819	7	83000000	84000000	83500000	7	85000000	86000000	85500000	407	345	450	336	219	250	266	232
1676_1691	1676	1691	149	0.652393	0.146344	4.45795	8.27481e-06	0.000296478	12	21000000	22000000	21500000	12	36000000	37000000	36500000	142	80	132	111	195	166	214	152
1672_1768	1672	1768	483.5	-0.474361	0.106454	-4.45602	8.34956e-06	0.000297615	12	17000000	18000000	17500000	12	113000000	114000000	113500000	715	499	519	518	429	367	433	388
256_257	256	257	6657	-0.291952	0.061664	-4.73456	2.19533e-06	0.000297736	2	59000000	60000000	59500000	2	60000000	61000000	60500000	7672	6520	7581	7550	5968	6065	6100	5800
287_374	287	374	191.75	0.750025	0.158507	4.7318	2.22537e-06	0.000297736	2	90000000	91000000	90500000	2	177000000	178000000	177500000	143	133	134	158	184	354	218	210
785_788	785	788	715.25	-0.456438	0.0976597	-4.67376	2.95737e-06	0.000300869	5	87000000	88000000	87500000	5	90000000	91000000	90500000	891	677	904	841	606	619	648	536
939_984	939	984	293.125	0.507832	0.114319	4.44225	8.90216e-06	0.000301287	6	89000000	90000000	89500000	6	134000000	135000000	134500000	304	204	232	229	380	338	368	290
1779_1844	1779	1844	473.75	-0.504772	0.112561	-4.48445	7.3103e-06	0.00030631	13	3000000	4000000	3500000	13	68000000	69000000	68500000	698	499	485	540	429	376	422	341
1836_1839	1836	1839	1006.12	-0.415249	0.0926091	-4.48389	7.32945e-06	0.00030631	13	60000000	61000000	60500000	13	63000000	64000000	63500000	1102	1013	1318	1169	918	917	820	792
2240_2246	2240	2246	272.875	-0.57813	0.131209	-4.40619	1.05205e-05	0.000307617	17	14000000	15000000	14500000	17	20000000	21000000	20500000	386	283	369	273	182	216	216	258
1677_1703	1677	1703	200.875	0.699251	0.157354	4.44382	8.83774e-06	0.000308651	12	22000000	23000000	22500000	12	48000000	49000000	48500000	219	98	149	150	295	246	260	190
1676_1709	1676	1709	100	0.853957	0.192098	4.44542	8.77186e-06	0.000308651	12	21000000	22000000	21500000	12	54000000	55000000	54500000	81	48	85	72	139	137	100	138
1662_1677	1662	1677	79.875	0.959932	0.215876	4.44668	8.72058e-06	0.000308651	12	7000000	8000000	7500000	12	22000000	23000000	22500000	87	29	50	53	131	94	110	85
1677_1709	1677	1709	64.25	1.01435	0.22823	4.44443	8.81245e-06	0.000308651	12	22000000	23000000	22500000	12	54000000	55000000	54500000	44	28	56	43	88	73	76	106
774_824	774	824	91.5	0.903268	0.193613	4.66532	3.08142e-06	0.000310446	5	76000000	77000000	76500000	5	126000000	127000000	126500000	51	65	71	68	127	139	100	111
1843_1893	1843	1893	144.125	0.744966	0.166325	4.47899	7.4998e-06	0.000311575	13	67000000	68000000	67500000	13	117000000	118000000	117500000	98	85	143	106	197	168	155	201
1166_1172	1166	1172	193.875	-0.594809	0.126697	-4.69475	2.66932e-06	0.000313609	8	20000000	21000000	20500000	8	26000000	27000000	26500000	217	210	241	265	158	147	139	174
1804_1842	1804	1842	104	0.787771	0.175986	4.47634	7.59345e-06	0.000313609	13	28000000	29000000	28500000	13	66000000	67000000	66500000	80	75	79	71	124	167	124	112
2230_2242	2230	2242	162.5	0.586959	0.133386	4.40047	1.08019e-05	0.000313695	17	4000000	5000000	4500000	17	16000000	17000000	16500000	161	101	145	115	224	174	190	190
2464_2465	2464	2465	2096.88	-0.39902	0.0886563	-4.50076	6.77118e-06	0.000314734	19	52000000	53000000	52500000	19	53000000	54000000	53500000	2855	1854	2473	2382	1924	1804	1780	1703
2421_2426	2421	2426	461.125	0.431874	0.0958029	4.50794	6.54595e-06	0.000314734	19	9000000	10000000	9500000	19	14000000	15000000	14500000	349	373	440	407	579	489	550	502
2447_2464	2447	2464	369.375	0.468178	0.103661	4.51645	6.28838e-06	0.000314734	19	35000000	36000000	35500000	19	52000000	53000000	52500000	286	277	352	325	467	441	404	403
1812_1838	1812	1838	85.25	0.822715	0.183924	4.47313	7.70828e-06	0.00031649	13	36000000	37000000	36500000	13	62000000	63000000	62500000	71	57	69	50	101	118	110	106
701_785	701	785	357.625	0.498488	0.106987	4.65932	3.17263e-06	0.000316561	5	3000000	4000000	3500000	5	87000000	88000000	87500000	289	299	325	273	407	418	448	402
1673_1744	1673	1744	54.75	1.03233	0.232784	4.43469	9.22039e-06	0.000320397	12	18000000	19000000	18500000	12	89000000	90000000	89500000	38	26	45	35	72	80	61	81
793_803	793	803	978	-0.500034	0.107485	-4.65212	3.28536e-06	0.000321624	5	95000000	96000000	95500000	5	105000000	106000000	105500000	1080	971	1338	1182	864	781	978	630
742_793	742	793	55.375	1.29518	0.278335	4.6533	3.26659e-06	0.000321624	5	44000000	45000000	44500000	5	95000000	96000000	95500000	38	21	40	29	78	106	50	81
1841_1892	1841	1892	166.625	1.21785	0.272562	4.46816	7.8894e-06	0.000322043	13	65000000	66000000	65500000	13	116000000	117000000	116500000	82	94	133	92	204	320	237	171
1192_1199	1192	1199	228.375	-0.577123	0.123242	-4.68285	2.82915e-06	0.00032364	8	46000000	47000000	46500000	8	53000000	54000000	53500000	335	231	291	240	171	185	184	190
2421_2425	2421	2425	1808.25	0.412463	0.0919303	4.48669	7.23383e-06	0.000324231	19	9000000	10000000	9500000	19	13000000	14000000	13500000	1617	1304	1643	1598	2687	1740	2179	1698
1782_1841	1782	1841	124.375	0.772086	0.173031	4.46212	8.11525e-06	0.000329348	13	6000000	7000000	6500000	13	65000000	66000000	65500000	68	89	102	108	154	202	127	145
2069_2072	2069	2072	1545.62	-0.345504	0.0689539	-5.01065	5.4247e-07	0.000331341	15	47000000	48000000	47500000	15	50000000	51000000	50500000	1813	1553	1747	1807	1348	1399	1325	1373
1674_1704	1674	1704	115.375	0.737975	0.16674	4.42591	9.60356e-06	0.000332043	12	19000000	20000000	19500000	12	49000000	50000000	49500000	111	73	80	82	138	132	180	127
1673_1688	1673	1688	102.25	0.791819	0.178969	4.42434	9.6738e-06	0.000332807	12	18000000	19000000	18500000	12	33000000	34000000	33500000	85	47	90	79	129	129	138	121
853_981	853	981	369.125	0.489039	0.110676	4.41866	9.93125e-06	0.000333383	6	3000000	4000000	3500000	6	131000000	132000000	131500000	358	292	280	299	485	445	382	412
1660_1677	1660	1677	64.625	1.14974	0.259986	4.42233	9.76417e-06	0.000334254	12	5000000	6000000	5500000	12	22000000	23000000	22500000	46	26	54	36	66	129	94	66
1346_1347	1346	1347	6748.12	-0.267948	0.0576945	-4.64425	3.4131e-06	0.00033519	9	70000000	71000000	70500000	9	71000000	72000000	71500000	7778	6782	7446	7489	6520	6099	6016	5855
2358_2388	2358	2388	168.625	0.623855	0.138305	4.51071	6.46096e-06	0.000336629	18	37000000	38000000	37500000	18	67000000	68000000	67500000	148	101	146	137	221	230	192	174
890_919	890	919	253.375	0.49104	0.111252	4.41376	1.01588e-05	0.000338273	6	40000000	41000000	40500000	6	69000000	70000000	69500000	227	193	216	207	277	310	305	292
2415_2427	2415	2427	283.375	0.514252	0.115088	4.46835	7.88249e-06	0.000341121	19	3000000	4000000	3500000	19	15000000	16000000	15500000	209	220	249	253	382	316	361	277
1826_1892	1826	1892	175.875	0.669713	0.150391	4.45316	8.46157e-06	0.000341429	13	50000000	51000000	50500000	13	116000000	117000000	116500000	135	113	178	119	195	229	210	228
908_940	908	940	187.125	0.571821	0.129688	4.40919	1.03757e-05	0.00034273	6	58000000	59000000	58500000	6	90000000	91000000	90500000	163	130	155	154	224	224	199	248
385_443	385	443	173	0.630833	0.132925	4.74578	2.07702e-06	0.000343916	3	5000000	6000000	5500000	3	63000000	64000000	63500000	125	137	152	128	198	231	182	231
2262_2271	2262	2271	245	-0.504069	0.115134	-4.3781	1.1972e-05	0.000345328	17	36000000	37000000	36500000	17	45000000	46000000	45500000	304	237	326	284	214	207	188	200
1676_1687	1676	1687	178.125	0.633452	0.143506	4.41411	1.01425e-05	0.000345493	12	21000000	22000000	21500000	12	32000000	33000000	32500000	145	108	160	146	244	230	218	174
1904_1947	1904	1947	434.625	0.629706	0.13357	4.71444	2.42381e-06	0.000349728	14	7000000	8000000	7500000	14	50000000	51000000	50500000	321	304	437	306	436	549	565	559
2260_2266	2260	2266	44.125	-1.05121	0.240527	-4.37045	1.23992e-05	0.000355249	17	34000000	35000000	34500000	17	40000000	41000000	40500000	68	38	76	57	32	28	28	26
1483_1531	1483	1531	261.75	-0.539641	0.112047	-4.81622	1.46306e-06	0.000356109	10	82000000	83000000	82500000	10	130000000	130694993	1.30347e+08	358	281	294	308	213	225	218	197
1838_1885	1838	1885	62.125	0.926908	0.208638	4.44267	8.88513e-06	0.000356471	13	62000000	63000000	62500000	13	109000000	110000000	109500000	42	40	46	43	74	83	74	95
908_979	908	979	373.25	0.482923	0.109818	4.39747	1.09522e-05	0.000358901	6	58000000	59000000	58500000	6	129000000	130000000	129500000	329	304	317	294	441	506	362	433
1808_1842	1808	1842	279.875	0.562055	0.126624	4.43876	9.04802e-06	0.000358905	13	32000000	33000000	32500000	13	66000000	67000000	66500000	220	237	209	235	356	319	398	265
1788_1894	1788	1894	174	0.620859	0.139838	4.43983	9.00308e-06	0.000358905	13	12000000	13000000	12500000	13	118000000	119000000	118500000	158	121	142	128	189	236	210	208
804_843	804	843	262.125	-0.560334	0.121102	-4.62695	3.71089e-06	0.000359887	5	106000000	107000000	106500000	5	145000000	146000000	145500000	326	289	330	305	210	236	204	197
1852_1856	1852	1856	2434.38	-0.322963	0.0728151	-4.43538	9.19079e-06	0.00036252	13	76000000	77000000	76500000	13	80000000	81000000	80500000	2673	2450	2942	2761	2099	2197	2225	2128
2130_2186	2130	2186	198.5	0.601005	0.126546	4.74928	2.0414e-06	0.000363489	16	3000000	4000000	3500000	16	59000000	60000000	59500000	133	165	188	145	244	260	233	220
1642_1647	1642	1647	285.625	-0.558145	0.114871	-4.85887	1.18055e-06	0.000363728	11	110000000	111000000	110500000	11	115000000	116000000	115500000	389	279	345	349	208	256	244	215
1549_1553	1549	1553	1019	-0.392601	0.0809073	-4.85248	1.21929e-06	0.000363728	11	17000000	18000000	17500000	11	21000000	22000000	21500000	1259	995	1293	1089	902	930	850	834
1817_1841	1817	1841	77	0.888223	0.200485	4.43037	9.40735e-06	0.000368989	13	41000000	42000000	41500000	13	65000000	66000000	65500000	63	42	59	52	82	115	96	107
882_884	882	884	3876.5	-0.314272	0.0716011	-4.38921	1.13764e-05	0.000369868	6	32000000	33000000	32500000	6	34000000	35000000	34500000	4641	3783	4471	4306	3521	3573	3334	3383
2358_2373	2358	2373	186	0.567234	0.126566	4.48171	7.4047e-06	0.000370671	18	37000000	38000000	37500000	18	52000000	53000000	52500000	169	124	170	138	236	239	235	177
2341_2358	2341	2358	171.5	0.62737	0.13994	4.48314	7.35532e-06	0.000370671	18	20000000	21000000	20500000	18	37000000	38000000	37500000	147	133	148	112	214	246	212	160
1338_1340	1338	1340	1591.25	-0.336935	0.0732051	-4.60262	4.17215e-06	0.000371321	9	62000000	63000000	62500000	9	64000000	65000000	64500000	1963	1490	1897	1764	1473	1435	1410	1298
1336_1337	1336	1337	7680.25	-0.27887	0.0604724	-4.61152	3.99738e-06	0.000371321	9	60000000	61000000	60500000	9	61000000	62000000	61500000	8997	7503	8593	8602	7004	7045	6946	6752
1294_1350	1294	1350	269.25	0.505463	0.109673	4.60883	4.04943e-06	0.000371321	9	18000000	19000000	18500000	9	74000000	75000000	74500000	197	211	255	227	310	357	298	299
2263_2271	2263	2271	106.375	-0.672281	0.154254	-4.35827	1.31092e-05	0.000373088	17	37000000	38000000	37500000	17	45000000	46000000	45500000	142	104	152	125	87	78	96	67
2451_2453	2451	2453	314.375	-0.504157	0.113523	-4.441	8.95417e-06	0.000374583	19	39000000	40000000	39500000	19	41000000	42000000	41500000	422	302	401	353	231	281	276	249
1011_1029	1011	1029	47.75	-1.43655	0.304799	-4.71312	2.43957e-06	0.000380155	7	11000000	12000000	11500000	7	29000000	30000000	29500000	59	54	74	92	29	28	24	22
1093_1097	1093	1097	806.5	-0.476314	0.101105	-4.71109	2.46393e-06	0.000380155	7	93000000	94000000	93500000	7	97000000	98000000	97500000	990	876	910	976	712	642	709	637
1678_1705	1678	1705	84.75	0.946175	0.215538	4.38983	1.13439e-05	0.000384525	12	23000000	24000000	23500000	12	50000000	51000000	50500000	71	44	68	49	93	103	97	153
2244_2248	2244	2248	1458.38	-0.386952	0.0889613	-4.34966	1.36348e-05	0.000385426	17	18000000	19000000	18500000	17	22000000	23000000	22500000	1658	1378	1962	1572	1660	1045	1407	985
2248_2266	2248	2266	857.25	0.378178	0.0869727	4.34824	1.37233e-05	0.000385426	17	22000000	23000000	22500000	17	40000000	41000000	40500000	829	689	747	698	1219	830	1069	777
387_389	387	389	1124.12	-0.436202	0.0924657	-4.71745	2.38825e-06	0.000386462	3	7000000	8000000	7500000	3	9000000	10000000	9500000	1513	1023	1355	1290	1063	921	917	911
1679_1770	1679	1770	610.5	-0.84031	0.191547	-4.38696	1.14945e-05	0.000387731	12	24000000	25000000	24500000	12	115000000	116000000	115500000	1018	687	721	712	559	372	368	447
2347_2358	2347	2358	135	0.651172	0.145814	4.46576	7.97833e-06	0.000391705	18	26000000	27000000	26500000	18	37000000	38000000	37500000	97	89	140	95	166	166	187	140
978_983	978	983	817.125	-0.35053	0.0801273	-4.37467	1.21616e-05	0.000392307	6	128000000	129000000	128500000	6	133000000	134000000	133500000	919	839	997	910	690	717	743	722
1863_1891	1863	1891	237.875	0.574696	0.130198	4.414	1.01477e-05	0.000395817	13	87000000	88000000	87500000	13	115000000	116000000	115500000	184	184	221	176	305	324	268	241
1032_1103	1032	1103	303.125	0.778453	0.165784	4.69559	2.65833e-06	0.000403314	7	32000000	33000000	32500000	7	103000000	104000000	103500000	150	217	226	295	322	524	286	405
1679_1745	1679	1745	130.25	0.659474	0.150708	4.37584	1.20967e-05	0.000404101	12	24000000	25000000	24500000	12	90000000	91000000	90500000	114	89	98	102	170	134	188	147
1678_1772	1678	1772	108.625	0.773336	0.176697	4.37661	1.20539e-05	0.000404101	12	23000000	24000000	23500000	12	117000000	118000000	117500000	97	66	82	76	128	127	124	169
1677_1679	1677	1679	2114.25	-0.417346	0.0954539	-4.37222	1.22989e-05	0.000404984	12	22000000	23000000	22500000	12	24000000	25000000	24500000	2393	2020	2675	2578	2192	1624	1696	1736
1673_1692	1673	1692	115.25	0.728591	0.166634	4.37241	1.22884e-05	0.000404984	12	18000000	19000000	18500000	12	37000000	38000000	37500000	71	80	104	92	136	155	155	129
1677_1720	1677	1720	94.25	0.823355	0.188277	4.37311	1.22489e-05	0.000404984	12	22000000	23000000	22500000	12	65000000	66000000	65500000	80	58	75	60	112	101	117	151
386_491	386	491	191.25	0.659171	0.140202	4.70159	2.58145e-06	0.000408442	3	6000000	7000000	6500000	3	111000000	112000000	111500000	162	123	144	162	190	284	219	246
932_973	932	973	176.625	-0.550699	0.126204	-4.36355	1.27968e-05	0.000409595	6	82000000	83000000	82500000	6	123000000	124000000	123500000	193	235	205	207	137	149	145	142
282_288	282	288	184.125	-0.58391	0.125287	-4.66058	3.15321e-06	0.000413264	2	85000000	86000000	85500000	2	91000000	92000000	91500000	257	181	244	202	175	139	154	121
2257_2268	2257	2268	72.5	-0.808124	0.186588	-4.33106	1.48396e-05	0.000414053	17	31000000	32000000	31500000	17	42000000	43000000	42500000	105	82	83	99	62	50	51	48
1676_1699	1676	1699	152.25	0.645875	0.147962	4.36514	1.2704e-05	0.000416343	12	21000000	22000000	21500000	12	44000000	45000000	44500000	115	109	138	113	227	169	166	181
2240_2275	2240	2275	207.375	0.54476	0.125857	4.3284	1.50199e-05	0.000416364	17	14000000	15000000	14500000	17	49000000	50000000	49500000	151	150	205	169	273	254	234	223
1672_1677	1672	1677	847.75	-0.404089	0.0926061	-4.36353	1.2798e-05	0.000417444	12	17000000	18000000	17500000	12	22000000	23000000	22500000	993	798	1068	1007	751	709	703	753
1658_1676	1658	1676	726.625	-0.391844	0.0898306	-4.36203	1.28859e-05	0.000418338	12	3000000	4000000	3500000	12	21000000	22000000	21500000	975	695	859	769	765	551	641	558
2174_2176	2174	2176	1033.75	-0.326845	0.0694101	-4.7089	2.49057e-06	0.00041883	16	47000000	48000000	47500000	16	49000000	50000000	49500000	1154	1086	1220	1142	893	938	908	929
2313_2317	2313	2317	162.25	-0.601901	0.139429	-4.3169	1.58238e-05	0.000435817	17	87000000	88000000	87500000	17	91000000	92000000	91500000	232	155	192	204	138	139	130	108
1005_1104	1005	1104	320.625	0.762047	0.162977	4.67579	2.9282e-06	0.000436973	7	5000000	6000000	5500000	7	104000000	105000000	104500000	179	221	308	240	480	365	423	349
773_824	773	824	111.25	0.797453	0.174097	4.5805	4.63863e-06	0.000441606	5	75000000	76000000	75500000	5	126000000	127000000	126500000	72	91	90	72	131	132	144	158
803_824	803	824	100.625	0.859548	0.187606	4.58166	4.61308e-06	0.000441606	5	105000000	106000000	105500000	5	126000000	127000000	126500000	62	61	85	78	112	144	140	123
980_982	980	982	4412.38	0.353876	0.0814693	4.34368	1.40119e-05	0.000445038	6	130000000	131000000	130500000	6	132000000	133000000	132500000	4487	3678	3560	3737	5805	4519	5088	4425
1670_1677	1670	1677	149	0.634828	0.146067	4.34613	1.3856e-05	0.00044773	12	15000000	16000000	15500000	12	22000000	23000000	22500000	119	95	153	102	194	167	187	175
1807_1838	1807	1838	188.875	0.581831	0.132692	4.38484	1.1607e-05	0.000450236	13	31000000	32000000	31500000	13	62000000	63000000	62500000	176	141	160	129	259	232	226	188
807_824	807	824	103.25	0.885911	0.193675	4.57421	4.78024e-06	0.000450951	5	109000000	110000000	109500000	5	126000000	127000000	126500000	90	68	64	67	100	156	134	147
1674_1699	1674	1699	92.75	0.847413	0.195111	4.34324	1.40395e-05	0.00045155	12	19000000	20000000	19500000	12	44000000	45000000	44500000	48	54	89	74	133	121	117	106
287_308	287	308	256.375	0.591909	0.127712	4.63472	3.57427e-06	0.00045908	2	90000000	91000000	90500000	2	111000000	112000000	111500000	214	161	197	246	308	335	317	273
989_991	989	991	1819.5	-0.338077	0.0779904	-4.33485	1.45859e-05	0.000459734	6	139000000	140000000	139500000	6	141000000	142000000	141500000	2217	1707	2144	2067	1663	1615	1598	1545
1029_1104	1029	1104	65.875	-1.15892	0.248626	-4.66128	3.14244e-06	0.000461381	7	29000000	30000000	29500000	7	104000000	105000000	104500000	83	96	96	89	40	49	42	32
1003_1029	1003	1029	135.375	-0.864513	0.185599	-4.65797	3.19344e-06	0.000461427	7	3000000	4000000	3500000	7	29000000	30000000	29500000	184	145	181	188	110	96	105	74
476_478	476	478	724.375	-0.521593	0.111752	-4.66743	3.04997e-06	0.000462038	3	96000000	97000000	96500000	3	98000000	99000000	98500000	880	629	1045	870	553	541	688	589
471_474	471	474	1209.62	-0.396609	0.0849653	-4.66789	3.0431e-06	0.000462038	3	91000000	92000000	91500000	3	94000000	95000000	94500000	1537	1131	1431	1404	1163	1002	1034	975
2265_2273	2265	2273	36.75	-1.13514	0.26387	-4.30187	1.69361e-05	0.000463463	17	39000000	40000000	39500000	17	47000000	48000000	47500000	64	38	45	55	27	23	23	19
1677_1693	1677	1693	73.75	0.882393	0.20355	4.33502	1.45749e-05	0.000466599	12	22000000	23000000	22500000	12	38000000	39000000	38500000	51	39	61	55	132	75	99	78
385_492	385	492	183.125	0.623917	0.133928	4.65862	3.1834e-06	0.000472204	3	5000000	6000000	5500000	3	112000000	113000000	112500000	137	131	176	133	213	246	211	218
1307_1314	1307	1314	235.25	-0.500492	0.110188	-4.54217	5.56794e-06	0.000474988	9	31000000	32000000	31500000	9	38000000	39000000	38500000	272	240	309	282	184	199	211	185
1295_1366	1295	1366	401.625	0.457756	0.100865	4.53832	5.6705e-06	0.000474988	9	19000000	20000000	19500000	9	90000000	91000000	90500000	272	339	367	376	451	528	434	446
1094_1096	1094	1096	3359.5	-0.397366	0.0855614	-4.64423	3.41355e-06	0.000478054	7	94000000	95000000	94500000	7	96000000	97000000	96500000	4076	3423	3847	3932	3014	2887	2975	2722
1022_1038	1022	1038	676	0.555391	0.11956	4.64528	3.39623e-06	0.000478054	7	22000000	23000000	22500000	7	38000000	39000000	38500000	702	401	684	372	1190	577	1018	464
2451_2473	2451	2473	192.625	-0.532306	0.12151	-4.38076	1.18263e-05	0.000478776	19	39000000	40000000	39500000	19	61000000	61431566	61215783	235	214	221	241	177	157	145	151
1842_1881	1842	1881	56.5	1.17368	0.268627	4.36921	1.24699e-05	0.000481051	13	66000000	67000000	66500000	13	105000000	106000000	105500000	14	44	47	34	94	79	74	66
1658_1703	1658	1703	86	0.781903	0.180743	4.32605	1.51804e-05	0.000483746	12	3000000	4000000	3500000	12	48000000	49000000	48500000	63	55	62	73	117	114	102	102
282_374	282	374	290.625	0.501357	0.108535	4.61932	3.85007e-06	0.000484807	2	85000000	86000000	85500000	2	177000000	178000000	177500000	258	224	234	246	349	366	296	352
920_979	920	979	330.875	0.486632	0.112631	4.3206	1.55609e-05	0.00048675	6	70000000	71000000	70500000	6	129000000	130000000	129500000	279	283	263	276	339	476	375	356
386_472	386	472	337.25	0.609483	0.131141	4.64753	3.3594e-06	0.000488141	3	6000000	7000000	6500000	3	92000000	93000000	92500000	349	208	275	242	407	457	363	397
1006_1008	1006	1008	1058.62	-0.644838	0.139121	-4.63511	3.56753e-06	0.000492049	7	6000000	7000000	6500000	7	8000000	9000000	8500000	1211	1032	1451	1471	894	944	819	647
1257_1259	1257	1259	1329.38	-0.374117	0.0815006	-4.59036	4.42481e-06	0.000493197	8	111000000	112000000	111500000	8	113000000	114000000	113500000	1733	1231	1520	1523	1263	1131	1189	1045
2185_2215	2185	2215	249.375	0.543063	0.116464	4.66292	3.11753e-06	0.000496672	16	58000000	59000000	58500000	16	88000000	89000000	88500000	201	187	223	200	288	292	255	349
1166_1197	1166	1197	214.375	0.574443	0.125464	4.57854	4.68238e-06	0.000496746	8	20000000	21000000	20500000	8	51000000	52000000	51500000	198	148	179	165	306	255	225	239
1167_1196	1167	1196	267.25	0.6126	0.133802	4.57841	4.68521e-06	0.000496746	8	21000000	22000000	21500000	8	50000000	51000000	50500000	174	196	222	254	379	353	283	277
1939_2019	1939	2019	46.5	-1.17712	0.253876	-4.6366	3.54189e-06	0.000501411	14	42000000	43000000	42500000	14	122000000	123000000	122500000	72	72	64	50	40	29	18	27
890_939	890	939	164.375	0.5533	0.12831	4.31222	1.61627e-05	0.000501773	6	40000000	41000000	40500000	6	89000000	90000000	89500000	139	129	137	128	194	204	189	195
2146_2216	2146	2216	204.875	0.621879	0.133779	4.64854	3.3429e-06	0.000505947	16	19000000	20000000	19500000	16	89000000	90000000	89500000	141	133	204	168	221	243	261	268
2358_2383	2358	2383	245.625	0.543469	0.123337	4.40638	1.05115e-05	0.000506335	18	37000000	38000000	37500000	18	62000000	63000000	62500000	241	143	219	200	291	300	287	284
233_371	233	371	137	-0.66242	0.143837	-4.60535	4.11782e-06	0.00050855	2	36000000	37000000	36500000	2	174000000	175000000	174500000	201	154	159	158	104	106	114	100
1841_1854	1841	1854	111	0.84513	0.194099	4.35412	1.33603e-05	0.000512582	13	65000000	66000000	65500000	13	78000000	79000000	78500000	60	70	86	102	169	169	111	121
785_806	785	806	276.25	0.591467	0.130138	4.54492	5.4956e-06	0.000513765	5	87000000	88000000	87500000	5	108000000	109000000	108500000	202	188	237	254	376	328	324	301
1840_1854	1840	1854	129	0.679931	0.156233	4.35204	1.34877e-05	0.000514657	13	64000000	65000000	64500000	13	78000000	79000000	78500000	109	105	104	79	176	156	142	161
979_986	979	986	170.875	-0.668711	0.155389	-4.30345	1.68157e-05	0.00051815	6	129000000	130000000	129500000	6	136000000	137000000	136500000	243	140	242	217	134	144	119	128
655_683	655	683	333.25	-0.586887	0.117	-5.01612	5.27261e-07	0.000520231	4	114000000	115000000	114500000	4	142000000	143000000	142500000	489	341	388	384	298	250	262	254
1314_1385	1314	1385	234.375	-0.480033	0.10639	-4.51199	6.42214e-06	0.000522579	9	38000000	39000000	38500000	9	109000000	110000000	109500000	259	273	286	274	185	197	214	187
710_786	710	786	217.75	0.616936	0.135923	4.53885	5.65618e-06	0.000524055	5	12000000	13000000	12500000	5	88000000	89000000	88500000	151	195	185	156	247	304	247	257
1674_1747	1674	1747	41.375	1.18816	0.275918	4.30619	1.66089e-05	0.000526837	12	19000000	20000000	19500000	12	92000000	93000000	92500000	22	27	26	26	74	68	39	49
1517_1518	1517	1518	4162.5	-0.323909	0.068476	-4.73026	2.24229e-06	0.000528168	10	116000000	117000000	116500000	10	117000000	118000000	117500000	4960	4077	4675	4804	3851	3775	3698	3460
1789_1844	1789	1844	527.875	-0.475129	0.109412	-4.34258	1.40818e-05	0.000534422	13	13000000	14000000	13500000	13	68000000	69000000	68500000	779	530	563	579	474	373	540	385
1904_1949	1904	1949	391.5	0.768772	0.16643	4.61918	3.85256e-06	0.000535292	14	7000000	8000000	7500000	14	52000000	53000000	52500000	242	258	365	294	544	632	459	338
1678_1711	1678	1711	151	0.629614	0.146369	4.30156	1.69598e-05	0.00053551	12	23000000	24000000	23500000	12	56000000	57000000	56500000	116	118	114	123	146	231	156	204
356_360	356	360	531.875	-0.458947	0.100162	-4.58204	4.6047e-06	0.000537662	2	159000000	160000000	159500000	2	163000000	164000000	163500000	719	534	620	592	409	469	433	479
366_369	366	369	1838.38	-0.415843	0.0907536	-4.58211	4.60305e-06	0.000537662	2	169000000	170000000	169500000	2	172000000	173000000	172500000	2381	1884	2121	2018	1327	1650	1570	1756
344_346	344	346	1368.25	0.352592	0.0768952	4.58536	4.53212e-06	0.000537662	2	147000000	148000000	147500000	2	149000000	150000000	149500000	1283	1062	1284	1182	1440	1603	1514	1578
1791_1840	1791	1840	234.875	0.548558	0.1264	4.33985	1.42581e-05	0.000538207	13	15000000	16000000	15500000	13	64000000	65000000	64500000	160	178	213	212	271	304	274	267
1940_1950	1940	1950	627.75	0.628821	0.136284	4.61404	3.94917e-06	0.000538739	14	43000000	44000000	43500000	14	53000000	54000000	53500000	458	506	497	511	991	645	591	823
2265_2314	2265	2314	54.125	-0.943092	0.221169	-4.26412	2.00694e-05	0.000538845	17	39000000	40000000	39500000	17	88000000	89000000	88500000	63	64	90	68	43	41	28	36
2249_2258	2249	2258	397.625	-0.416404	0.0976245	-4.26536	1.99577e-05	0.000538845	17	23000000	24000000	23500000	17	32000000	33000000	32500000	499	383	465	471	342	324	389	308
2229_2281	2229	2281	175.25	0.539635	0.126532	4.26479	2.00087e-05	0.000538845	17	3000000	4000000	3500000	17	55000000	56000000	55500000	149	115	158	149	240	187	216	188
710_843	710	843	157	0.753447	0.16641	4.52766	5.96415e-06	0.000547699	5	12000000	13000000	12500000	5	145000000	146000000	145500000	131	131	95	107	171	260	154	207
2248_2304	2248	2304	89.75	0.699548	0.164276	4.25837	2.05923e-05	0.000549428	17	22000000	23000000	22500000	17	78000000	79000000	78500000	76	59	74	65	108	112	118	106
1825_1841	1825	1841	548.5	0.531214	0.122567	4.33407	1.46378e-05	0.000549582	13	49000000	50000000	49500000	13	65000000	66000000	65500000	384	365	532	512	742	653	636	564
1178_1180	1178	1180	762.75	-0.435219	0.0956206	-4.55152	5.32596e-06	0.000551236	8	32000000	33000000	32500000	8	34000000	35000000	34500000	1030	686	951	851	637	683	668	596
2016_2018	2016	2018	1035.88	-0.417649	0.0906846	-4.60552	4.11445e-06	0.000551263	14	119000000	120000000	119500000	14	121000000	122000000	121500000	1307	978	1288	1174	912	944	859	825
1838_1853	1838	1853	121	0.717942	0.165734	4.33188	1.4784e-05	0.000552118	13	62000000	63000000	62500000	13	77000000	78000000	77500000	96	89	95	86	190	139	124	149
273_285	273	285	166.875	-0.60621	0.132584	-4.57229	4.82433e-06	0.000553247	2	76000000	77000000	76500000	2	88000000	89000000	88500000	221	185	203	197	138	120	123	148
531_533	531	533	426.375	-0.512419	0.111142	-4.61048	4.01734e-06	0.000554476	3	151000000	152000000	151500000	3	153000000	154000000	153500000	607	386	507	509	377	352	343	330
403_407	403	407	1176.25	-0.407473	0.0883275	-4.61321	3.96494e-06	0.000554476	3	23000000	24000000	23500000	3	27000000	28000000	27500000	1388	1168	1396	1413	964	1135	978	968
471_493	471	493	398.25	0.578168	0.125448	4.60882	4.04955e-06	0.000554476	3	91000000	92000000	91500000	3	113000000	114000000	113500000	276	306	399	293	415	554	424	519
1217_1269	1217	1269	269.375	0.514407	0.113178	4.54513	5.49025e-06	0.000555026	8	71000000	72000000	71500000	8	123000000	124000000	123500000	232	195	262	199	301	289	394	283
2238_2275	2238	2275	211.5	0.522383	0.122782	4.25455	2.09473e-05	0.000555429	17	12000000	13000000	12500000	17	49000000	50000000	49500000	192	147	194	163	274	270	233	219
1901_1972	1901	1972	70.875	-0.952736	0.207268	-4.59663	4.29377e-06	0.000556405	14	4000000	5000000	4500000	14	75000000	76000000	75500000	114	76	90	94	38	49	65	41
1916_1948	1916	1948	440.25	0.501436	0.109096	4.59627	4.30115e-06	0.000556405	14	19000000	20000000	19500000	14	51000000	52000000	51500000	421	338	392	311	537	461	519	543
1794_1842	1794	1842	108.125	0.811152	0.187403	4.32839	1.50201e-05	0.00055797	13	18000000	19000000	18500000	13	66000000	67000000	66500000	57	71	66	123	140	146	111	151
1797_1837	1797	1837	267.625	0.534249	0.123524	4.32505	1.52498e-05	0.0005585	13	21000000	22000000	21500000	13	61000000	62000000	61500000	245	174	221	234	372	307	315	273
1843_1889	1843	1889	118.625	0.727835	0.168297	4.32471	1.5273e-05	0.0005585	13	67000000	68000000	67500000	13	113000000	114000000	113500000	81	66	123	87	161	126	181	124
1838_1854	1838	1854	119.75	0.759763	0.175632	4.32588	1.51921e-05	0.0005585	13	62000000	63000000	62500000	13	78000000	79000000	78500000	87	74	103	92	183	152	113	154
1295_1316	1295	1316	349.625	0.42864	0.0954294	4.4917	7.06572e-06	0.000558977	9	19000000	20000000	19500000	9	40000000	41000000	40500000	289	273	336	294	458	378	392	377
1007_1104	1007	1104	351.875	0.640677	0.139134	4.60474	4.1299e-06	0.000561111	7	7000000	8000000	7500000	7	104000000	105000000	104500000	243	265	330	259	510	400	445	363
1903_1946	1903	1946	346.75	0.585815	0.12763	4.58994	4.43378e-06	0.000563842	14	6000000	7000000	6500000	14	49000000	50000000	49500000	257	224	344	284	416	398	490	361
1903_1964	1903	1964	95.375	-0.788116	0.172237	-4.57578	4.74457e-06	0.000583582	14	6000000	7000000	6500000	14	67000000	68000000	67500000	153	104	133	92	84	59	90	48
1936_1938	1936	1938	1888.25	-0.332932	0.072742	-4.57689	4.7195e-06	0.000583582	14	39000000	40000000	39500000	14	41000000	42000000	41500000	2055	2011	2239	2116	1704	1831	1591	1559
1840_1855	1840	1855	150.5	0.64953	0.150626	4.31222	1.61624e-05	0.000587958	13	64000000	65000000	64500000	13	79000000	80000000	79500000	119	98	125	126	183	211	152	190
1658_1710	1658	1710	187.125	0.552412	0.129077	4.2797	1.87146e-05	0.000588234	12	3000000	4000000	3500000	12	55000000	56000000	55500000	159	133	159	156	225	197	238	230
2273_2280	2273	2280	119.875	-0.636833	0.150191	-4.24015	2.23372e-05	0.000588626	17	47000000	48000000	47500000	17	54000000	55000000	54500000	162	120	151	151	97	101	85	92
1675_1712	1675	1712	118.625	0.677572	0.158376	4.27826	1.88362e-05	0.000589377	12	20000000	21000000	20500000	12	57000000	58000000	57500000	106	80	86	93	149	150	161	124
1678_1735	1678	1735	27	1.45804	0.340899	4.27703	1.89402e-05	0.000589963	12	23000000	24000000	23500000	12	80000000	81000000	80500000	13	14	23	8	39	49	33	37
2358_2372	2358	2372	183.75	0.54996	0.125882	4.36886	1.24894e-05	0.000590471	18	37000000	38000000	37500000	18	51000000	52000000	51500000	160	133	161	143	235	232	187	219
1261_1265	1261	1265	412.5	-0.486194	0.107543	-4.52092	6.15725e-06	0.000608308	8	115000000	116000000	115500000	8	119000000	120000000	119500000	550	387	532	461	319	376	345	330
1674_1756	1674	1756	432.25	0.849667	0.199297	4.26332	2.01412e-05	0.000623978	12	19000000	20000000	19500000	12	101000000	102000000	101500000	216	300	389	328	620	492	555	558
1678_1762	1678	1762	42	1.20598	0.282927	4.26253	2.02127e-05	0.000623978	12	23000000	24000000	23500000	12	107000000	108000000	107500000	36	20	20	25	44	83	54	54
1217_1231	1217	1231	509.25	-0.41653	0.0923579	-4.50996	6.48397e-06	0.000626352	8	71000000	72000000	71500000	8	85000000	86000000	85500000	581	535	576	636	487	432	433	394
2265_2307	2265	2307	60.125	-0.906511	0.214754	-4.22116	2.43051e-05	0.000628838	17	39000000	40000000	39500000	17	81000000	82000000	81500000	81	53	91	89	37	38	46	46
2275_2277	2275	2277	1292.25	-0.323457	0.0765938	-4.22302	2.41052e-05	0.000628838	17	49000000	50000000	49500000	17	51000000	52000000	51500000	1545	1296	1498	1410	1056	1213	1171	1149
2244_2279	2244	2279	313.125	0.476191	0.112781	4.22225	2.41874e-05	0.000628838	17	18000000	19000000	18500000	17	53000000	54000000	53500000	235	230	312	271	339	393	379	346
387_395	387	395	690.375	0.459594	0.10039	4.57808	4.69256e-06	0.000630397	3	7000000	8000000	7500000	3	15000000	16000000	15500000	512	537	641	635	828	895	731	744
2264_2270	2264	2270	81.875	-0.790556	0.187453	-4.21735	2.47186e-05	0.000631878	17	38000000	39000000	38500000	17	44000000	45000000	44500000	112	70	137	98	55	61	64	58
2267_2269	2267	2269	1181.5	-0.337393	0.0799911	-4.21788	2.46605e-05	0.000631878	17	41000000	42000000	41500000	17	43000000	44000000	43500000	1499	1119	1390	1277	1051	1066	1021	1029
977_981	977	981	212.875	-0.585536	0.137538	-4.25726	2.06948e-05	0.000632954	6	127000000	128000000	127500000	6	131000000	132000000	131500000	283	198	297	246	149	185	163	182
1554_1555	1554	1555	5074.5	-0.289388	0.0611994	-4.72861	2.26064e-06	0.000634707	11	22000000	23000000	22500000	11	23000000	24000000	23500000	5841	5103	5698	5687	4744	4675	4631	4217
1826_1843	1826	1843	533.25	-0.405813	0.0945245	-4.29321	1.7611e-05	0.000637356	13	50000000	51000000	50500000	13	67000000	68000000	67500000	595	602	583	650	507	416	467	446
1104_1143	1104	1143	62.5	-1.18913	0.259923	-4.57492	4.76395e-06	0.000637739	7	104000000	105000000	104500000	7	143000000	144000000	143500000	95	87	97	69	34	47	39	32
1809_1839	1809	1839	279.75	-0.498976	0.116309	-4.2901	1.78589e-05	0.000643012	13	33000000	34000000	33500000	13	63000000	64000000	63500000	383	297	310	321	227	210	253	237
1901_1917	1901	1917	568.625	-0.569597	0.125163	-4.55086	5.34271e-06	0.000646554	14	4000000	5000000	4500000	14	20000000	21000000	20500000	825	560	606	728	466	514	433	417
233_308	233	308	451.875	0.446004	0.0983351	4.53555	5.74538e-06	0.000647313	2	36000000	37000000	36500000	2	111000000	112000000	111500000	405	379	324	422	526	578	458	523
2313_2316	2313	2316	627.625	-0.368421	0.0875232	-4.20941	2.56038e-05	0.00065061	17	87000000	88000000	87500000	17	90000000	91000000	90500000	756	588	819	672	580	554	544	508
922_924	922	924	684.875	-0.472866	0.111357	-4.2464	2.17232e-05	0.000659524	6	72000000	73000000	72500000	6	74000000	75000000	74500000	1000	595	820	781	564	594	563	562
1839_1844	1839	1844	516.5	-0.469728	0.109673	-4.283	1.84393e-05	0.000660522	13	63000000	64000000	63500000	13	68000000	69000000	68500000	668	490	672	575	471	468	383	405
1167_1170	1167	1170	289.875	-0.546042	0.121507	-4.49392	6.99248e-06	0.000660789	8	21000000	22000000	21500000	8	24000000	25000000	24500000	324	290	400	361	208	265	216	255
1836_1890	1836	1890	118	0.786652	0.183828	4.27929	1.87488e-05	0.0006682	13	60000000	61000000	60500000	13	114000000	115000000	114500000	86	68	110	83	145	193	130	129
2248_2269	2248	2269	172	0.520483	0.123894	4.20104	2.65696e-05	0.000671157	17	22000000	23000000	22500000	17	43000000	44000000	43500000	160	115	161	129	225	183	239	164
1503_1530	1503	1530	213.5	0.554263	0.118737	4.66799	3.04157e-06	0.000673017	10	102000000	103000000	102500000	10	129000000	130000000	129500000	159	167	175	190	219	294	244	260
1441_1482	1441	1482	151.5	0.711076	0.152278	4.6696	3.01787e-06	0.000673017	10	40000000	41000000	40500000	10	81000000	82000000	81500000	86	98	128	148	189	198	177	188
1666_1672	1666	1672	476.125	0.461713	0.10888	4.24058	2.22946e-05	0.000682155	12	11000000	12000000	11500000	12	17000000	18000000	17500000	449	349	411	392	507	626	497	578
1678_1683	1678	1683	160.875	1.30625	0.308016	4.24085	2.22672e-05	0.000682155	12	23000000	24000000	23500000	12	28000000	29000000	28500000	99	53	138	87	196	276	212	226
2447_2463	2447	2463	374.125	0.440032	0.102439	4.29555	1.74263e-05	0.000683438	19	35000000	36000000	35500000	19	51000000	52000000	51500000	289	288	354	339	415	468	433	407
2216_2218	2216	2218	489.625	-0.441678	0.0965243	-4.57582	4.74349e-06	0.00068374	16	89000000	90000000	89500000	16	91000000	92000000	91500000	584	464	629	581	429	445	411	374
1193_1198	1193	1198	437.125	-0.454583	0.101452	-4.48079	7.43664e-06	0.00068781	8	47000000	48000000	47500000	8	52000000	53000000	52500000	607	390	570	463	392	356	363	356
1149_1163	1149	1163	190.5	0.570289	0.127404	4.47624	7.59689e-06	0.000687994	8	3000000	4000000	3500000	8	17000000	18000000	17500000	193	133	154	135	241	237	234	197
774_825	774	825	95.25	0.832907	0.186124	4.47502	7.64051e-06	0.000695488	5	76000000	77000000	76500000	5	127000000	128000000	127500000	59	58	82	75	130	119	119	120
1391_1393	1391	1393	2489.88	-0.332883	0.07507	-4.4343	9.23702e-06	0.000711001	9	115000000	116000000	115500000	9	117000000	118000000	117500000	3065	2391	2876	2781	2220	2340	2069	2177
1842_1879	1842	1879	48.875	1.14003	0.267542	4.26112	2.03409e-05	0.000721281	13	66000000	67000000	66500000	13	103000000	104000000	103500000	20	20	40	42	56	62	73	78
1841_1864	1841	1864	136.875	0.760665	0.178605	4.25892	2.05418e-05	0.000724745	13	65000000	66000000	65500000	13	88000000	89000000	88500000	115	112	100	78	179	217	122	172
1673_1706	1673	1706	69.125	0.842993	0.199605	4.2233	2.40751e-05	0.000733388	12	18000000	19000000	18500000	12	51000000	52000000	51500000	45	48	49	56	99	80	82	94
2266_2299	2266	2299	43.25	-0.986993	0.236364	-4.17573	2.97031e-05	0.000745897	17	40000000	41000000	40500000	17	73000000	74000000	73500000	60	54	64	52	24	28	38	26
1184_1190	1184	1190	290	0.471009	0.105747	4.45411	8.42433e-06	0.000747359	8	38000000	39000000	38500000	8	44000000	45000000	44500000	250	228	273	221	354	339	378	277
980_990	980	990	188.125	-0.570288	0.135294	-4.21517	2.49594e-05	0.000752244	6	130000000	131000000	130500000	6	140000000	141000000	140500000	209	195	283	213	158	159	162	126
2247_2277	2247	2277	145	0.579694	0.138994	4.17065	3.03737e-05	0.000758276	17	21000000	22000000	21500000	17	51000000	52000000	51500000	101	112	138	114	160	185	178	172
1788_1843	1788	1843	668.625	-0.476894	0.112319	-4.24588	2.17733e-05	0.000764352	13	12000000	13000000	12500000	13	67000000	68000000	67500000	999	619	710	778	672	495	614	462
386_442	386	442	184.5	0.582782	0.128667	4.52938	5.91563e-06	0.000770313	3	6000000	7000000	6500000	3	62000000	63000000	62500000	127	164	159	141	230	218	203	234
383_454	383	454	172.125	0.610608	0.134847	4.52814	5.95045e-06	0.000770313	3	3000000	4000000	3500000	3	74000000	75000000	74500000	132	110	148	155	212	216	209	195
1939_1956	1939	1956	103	-0.943486	0.209182	-4.51036	6.47169e-06	0.000770747	14	42000000	43000000	42500000	14	59000000	60000000	59500000	99	115	170	158	81	90	54	57
2358_2406	2358	2406	163.125	0.539424	0.125293	4.30528	1.66773e-05	0.000774131	18	37000000	38000000	37500000	18	85000000	86000000	85500000	142	119	133	138	207	194	185	187
2230_2276	2230	2276	137.625	0.575943	0.138299	4.16448	3.12063e-05	0.000774533	17	4000000	5000000	4500000	17	50000000	51000000	50500000	121	98	126	98	172	166	156	164
1678_1721	1678	1721	81.625	0.852719	0.202654	4.20776	2.57916e-05	0.000782233	12	23000000	24000000	23500000	12	66000000	67000000	66500000	82	47	44	60	107	93	109	111
940_981	940	981	348.125	0.490601	0.116745	4.20235	2.64162e-05	0.000790381	6	90000000	91000000	90500000	6	131000000	132000000	131500000	351	261	265	279	512	368	391	358
1841_1859	1841	1859	64.375	1.08211	0.255535	4.23468	2.28876e-05	0.000799471	13	65000000	66000000	65500000	13	83000000	84000000	83500000	29	27	67	43	88	110	80	71
977_979	977	979	414.25	-0.501923	0.119561	-4.19805	2.69226e-05	0.000799735	6	127000000	128000000	127500000	6	129000000	130000000	129500000	583	383	501	479	297	378	350	343
454_492	454	492	189.25	0.609087	0.134868	4.51619	6.29634e-06	0.000800535	3	74000000	75000000	74500000	3	112000000	113000000	112500000	181	127	145	147	220	259	214	221
314_316	314	316	668.5	-0.44807	0.0998742	-4.48634	7.24576e-06	0.00080228	2	117000000	118000000	117500000	2	119000000	120000000	119500000	930	604	835	728	601	577	525	548
791_849	791	849	446.5	0.551678	0.124261	4.43966	9.01013e-06	0.000813027	5	93000000	94000000	93500000	5	151000000	151834684	151417342	334	384	383	340	689	431	528	483
1840_1894	1840	1894	164.375	0.591525	0.139884	4.22867	2.35072e-05	0.000817051	13	64000000	65000000	64500000	13	118000000	119000000	118500000	135	128	137	124	200	220	165	206
230_231	230	231	6812.25	-0.260714	0.0582137	-4.47857	7.51439e-06	0.000817923	2	33000000	34000000	33500000	2	34000000	35000000	34500000	7653	6893	7401	7758	6339	6301	6181	5972
1769_1770	1769	1770	7903.62	0.278134	0.066285	4.19604	2.7162e-05	0.000820198	12	114000000	115000000	114500000	12	115000000	116000000	115500000	7329	6250	8215	6739	10053	7631	9324	7688
2259_2268	2259	2268	163.5	-0.545856	0.131565	-4.14896	3.33985e-05	0.000824151	17	33000000	34000000	33500000	17	42000000	43000000	42500000	224	166	196	190	160	129	132	111
748_825	748	825	62.375	0.983039	0.221694	4.43421	9.2411e-06	0.00082668	5	50000000	51000000	50500000	5	127000000	128000000	127500000	34	51	40	43	70	83	86	92
2357_2396	2357	2396	217.75	0.470192	0.109695	4.28636	1.81625e-05	0.000828016	18	36000000	37000000	36500000	18	75000000	76000000	75500000	197	160	209	165	270	236	277	228
920_972	920	972	333	0.434725	0.103842	4.18643	2.83381e-05	0.000831272	6	70000000	71000000	70500000	6	122000000	123000000	122500000	287	283	258	305	365	428	381	357
919_991	919	991	271.75	0.471349	0.1126	4.18604	2.83868e-05	0.000831272	6	69000000	70000000	69500000	6	141000000	142000000	141500000	206	228	239	237	267	356	317	324
1673_1746	1673	1746	73.75	0.805337	0.192133	4.19155	2.77052e-05	0.000832962	12	18000000	19000000	18500000	12	91000000	92000000	91500000	63	45	54	53	94	98	99	84
1167_1172	1167	1172	182.875	-0.590448	0.133399	-4.42618	9.59164e-06	0.000833897	8	21000000	22000000	21500000	8	26000000	27000000	26500000	198	209	231	238	110	169	134	174
2260_2264	2260	2264	49.5	-0.905759	0.218556	-4.14429	3.40871e-05	0.000836309	17	34000000	35000000	34500000	17	38000000	39000000	38500000	63	56	71	68	37	32	39	30
2422_2425	2422	2425	388.625	-0.412892	0.0973058	-4.24324	2.20311e-05	0.000837849	19	10000000	11000000	10500000	19	13000000	14000000	13500000	510	350	486	431	380	302	349	301
2043_2047	2043	2047	1176.75	-0.38498	0.0803461	-4.79152	1.65524e-06	0.000842518	15	21000000	22000000	21500000	15	25000000	26000000	25500000	1380	1123	1456	1376	982	1069	1015	1013
1917_1951	1917	1951	421.375	0.462878	0.103161	4.48696	7.22459e-06	0.00084697	14	20000000	21000000	20500000	14	54000000	55000000	54500000	383	318	394	325	502	468	494	487
2146_2186	2146	2186	271.25	0.463095	0.102434	4.52091	6.15746e-06	0.000847211	16	19000000	20000000	19500000	16	59000000	60000000	59500000	195	251	225	242	304	322	294	337
383_452	383	452	131.875	0.64826	0.14411	4.49836	6.84782e-06	0.000855377	3	3000000	4000000	3500000	3	72000000	73000000	72500000	113	84	120	95	180	146	158	159
844_846	844	846	1041.75	-0.404963	0.0915177	-4.42497	9.64563e-06	0.000855493	5	146000000	147000000	146500000	5	148000000	149000000	148500000	1345	967	1272	1173	882	897	933	865
2239_2279	2239	2279	304.125	0.416762	0.100795	4.13475	3.55342e-05	0.000866831	17	13000000	14000000	13500000	17	53000000	54000000	53500000	238	257	284	263	346	361	347	337
2130_2224	2130	2224	121.25	-0.689852	0.153341	-4.49881	6.83351e-06	0.000869589	16	3000000	4000000	3500000	16	97000000	98000000	97500000	151	153	128	167	104	103	92	72
2141_2215	2141	2215	193	0.561346	0.124829	4.49691	6.89466e-06	0.000869589	16	14000000	15000000	14500000	16	88000000	89000000	88500000	150	130	179	165	233	206	232	249
1783_1841	1783	1841	182.5	0.583811	0.138561	4.21337	2.51586e-05	0.00087014	13	7000000	8000000	7500000	13	65000000	66000000	65500000	112	166	163	143	203	235	202	236
1022_1044	1022	1044	119	-1.3495	0.299491	-4.506	6.60622e-06	0.000871542	7	22000000	23000000	22500000	7	44000000	45000000	44500000	142	72	199	270	56	63	66	84
878_880	878	880	447.5	-0.413188	0.0990238	-4.17261	3.01127e-05	0.000875602	6	28000000	29000000	28500000	6	30000000	31000000	30500000	597	420	560	473	372	382	414	362
907_972	907	972	347.5	0.487246	0.116837	4.17033	3.04165e-05	0.00087825	6	57000000	58000000	57500000	6	122000000	123000000	122500000	295	256	282	323	387	499	365	373
1344_1345	1344	1345	9036.88	-0.264757	0.0604156	-4.38227	1.17452e-05	0.000880268	9	68000000	69000000	68500000	9	69000000	70000000	69500000	10305	9111	9823	10219	8605	8480	7949	7803
86_118	86	118	649	0.521949	0.107073	4.87469	1.08981e-06	0.000881972	1	85000000	86000000	85500000	1	117000000	118000000	117500000	652	459	459	557	902	720	785	658
1673_1694	1673	1694	97.5	0.826395	0.197887	4.17609	2.96564e-05	0.000887766	12	18000000	19000000	18500000	12	39000000	40000000	39500000	79	45	92	67	106	129	119	143
1390_1393	1390	1393	947.375	-0.356695	0.0815371	-4.37464	1.21632e-05	0.000888224	9	114000000	115000000	114500000	9	117000000	118000000	117500000	1220	949	1016	1072	804	854	808	856
1678_1694	1678	1694	116.75	0.81031	0.194146	4.17372	2.99667e-05	0.000893187	12	23000000	24000000	23500000	12	39000000	40000000	39500000	88	89	99	60	132	177	104	185
708_843	708	843	149.75	0.684136	0.15505	4.41236	1.02252e-05	0.000899211	5	10000000	11000000	10500000	5	145000000	146000000	145500000	99	133	114	114	186	215	171	166
1678_1729	1678	1729	35.875	1.20361	0.288668	4.16955	3.05204e-05	0.000905788	12	23000000	24000000	23500000	12	74000000	75000000	74500000	17	19	30	20	60	30	64	47
1674_1712	1674	1712	89.75	0.839463	0.201436	4.16739	3.08104e-05	0.000910488	12	19000000	20000000	19500000	12	57000000	58000000	57500000	89	39	70	62	130	128	110	90
1296_1400	1296	1400	231.625	-0.473583	0.108533	-4.36351	1.27993e-05	0.000911312	9	20000000	21000000	20500000	9	124000000	124595110	124297555	271	259	255	292	196	189	174	217
1840_1890	1840	1890	109	0.796873	0.189801	4.19846	2.68738e-05	0.000924907	13	64000000	65000000	64500000	13	114000000	115000000	114500000	82	60	112	67	133	166	124	128
346_378	346	378	137.5	-0.647013	0.145445	-4.44851	8.64669e-06	0.000925484	2	149000000	150000000	149500000	2	181000000	182000000	181500000	192	154	174	151	123	112	115	79
1904_1948	1904	1948	402.125	0.721816	0.161709	4.46368	8.0563e-06	0.000929945	14	7000000	8000000	7500000	14	51000000	52000000	51500000	278	285	438	222	401	512	545	536
799_807	799	807	343.25	0.497125	0.11298	4.4001	1.08203e-05	0.000943551	5	101000000	102000000	101500000	5	109000000	110000000	109500000	235	291	302	311	371	432	394	410
1019_1020	1019	1020	1022	-0.505874	0.112767	-4.486	7.25728e-06	0.000943758	7	19000000	20000000	19500000	7	20000000	21000000	20500000	1274	1326	1162	1035	918	759	818	884
1916_1949	1916	1949	502.125	0.484609	0.108748	4.45625	8.34056e-06	0.00094817	14	19000000	20000000	19500000	14	52000000	53000000	52500000	428	387	420	435	635	581	660	471
1006_1109	1006	1109	175	0.737159	0.164484	4.48165	7.40686e-06	0.000949643	7	6000000	7000000	6500000	7	109000000	110000000	109500000	121	113	157	134	227	215	235	198
764_766	764	766	533	-0.482847	0.10987	-4.3947	1.10926e-05	0.000952343	5	66000000	67000000	66500000	5	68000000	69000000	68500000	701	520	644	623	406	492	452	426
710_792	710	792	281.125	0.707891	0.161087	4.39446	1.11047e-05	0.000952343	5	12000000	13000000	12500000	5	94000000	95000000	94500000	277	201	178	192	298	455	282	366
907_974	907	974	239.625	0.518586	0.124975	4.14951	3.33194e-05	0.000955388	6	57000000	58000000	57500000	6	124000000	125000000	124500000	221	155	204	209	289	309	280	250
1841_1884	1841	1884	64.125	0.896828	0.214188	4.1871	2.8254e-05	0.000967664	13	65000000	66000000	65500000	13	108000000	109000000	108500000	34	59	47	39	66	97	80	91
1950_1995	1950	1995	272.875	0.572217	0.128656	4.44766	8.68122e-06	0.000972167	14	53000000	54000000	53500000	14	98000000	99000000	98500000	196	201	257	224	313	359	333	300
991_995	991	995	376	-0.510598	0.123226	-4.14358	3.41929e-05	0.000973674	6	141000000	142000000	141500000	6	145000000	146000000	145500000	505	352	469	442	260	351	299	330
2426_2451	2426	2451	420.5	0.377216	0.0897609	4.20246	2.64029e-05	0.000974578	19	14000000	15000000	14500000	19	39000000	40000000	39500000	406	336	389	333	507	414	511	468
1035_1041	1035	1041	149	-0.838198	0.18742	-4.47231	7.73806e-06	0.000978327	7	35000000	36000000	35500000	7	41000000	42000000	41500000	189	155	239	183	98	123	111	94
2243_2245	2243	2245	1534.38	-0.652402	0.15892	-4.10523	4.03917e-05	0.000979727	17	17000000	18000000	17500000	17	19000000	20000000	19500000	1652	1690	2278	1851	1592	1025	1185	1002
1260_1262	1260	1262	6123.38	-0.286697	0.0653775	-4.38526	1.15849e-05	0.000987441	8	114000000	115000000	114500000	8	116000000	117000000	116500000	6746	6077	7052	7047	5814	5626	5355	5270
2002_2006	2002	2006	1519.75	-0.37127	0.083605	-4.44076	8.96427e-06	0.000989102	14	105000000	106000000	105500000	14	109000000	110000000	109500000	1825	1381	1953	1710	1428	1329	1305	1227
845_847	845	847	1183	-0.381598	0.0870819	-4.38206	1.17561e-05	0.000994245	5	147000000	148000000	147500000	5	149000000	150000000	149500000	1576	1127	1392	1270	1087	1015	1025	972
709_713	709	713	657.25	0.510902	0.116604	4.38153	1.17849e-05	0.000994245	5	11000000	12000000	11500000	5	15000000	16000000	15500000	564	600	422	587	883	785	665	752
2173_2176	2173	2176	1189.12	-0.312939	0.0701951	-4.45813	8.26775e-06	0.00100106	16	46000000	47000000	46500000	16	49000000	50000000	49500000	1387	1160	1418	1309	1092	1065	1066	1016
1940_1972	1940	1972	79.25	-0.839168	0.189292	-4.43319	9.28475e-06	0.00100962	14	43000000	44000000	43500000	14	75000000	76000000	75500000	107	77	113	110	55	60	56	56
1837_1895	1837	1895	241.125	0.530142	0.126945	4.17616	2.96465e-05	0.00101043	13	61000000	62000000	61500000	13	119000000	120000000	119500000	153	218	197	221	280	341	222	297
1784_1842	1784	1842	151	0.703247	0.168454	4.1747	2.98373e-05	0.00101202	13	8000000	9000000	8500000	13	66000000	67000000	66500000	95	84	149	132	206	193	172	177
1006_1107	1006	1107	297.5	0.598973	0.134279	4.46066	8.17071e-06	0.00101888	7	6000000	7000000	6500000	7	107000000	108000000	107500000	242	206	266	231	427	330	369	309
384_490	384	490	128	0.719135	0.161405	4.45547	8.37085e-06	0.00102759	3	4000000	5000000	4500000	3	110000000	111000000	110500000	100	79	106	100	130	199	139	171
2265_2282	2265	2282	67.5	-0.799833	0.195625	-4.08861	4.33967e-05	0.00104667	17	39000000	40000000	39500000	17	56000000	57000000	56500000	97	66	100	80	69	41	44	43
1779_1894	1779	1894	205	0.621215	0.149188	4.16398	3.12749e-05	0.00105063	13	3000000	4000000	3500000	13	118000000	119000000	118500000	137	153	189	167	275	297	207	215
1814_1843	1814	1843	188.25	0.657566	0.157904	4.16435	3.12237e-05	0.00105063	13	38000000	39000000	38500000	13	67000000	68000000	67500000	168	104	186	131	203	264	228	222
1675_1711	1675	1711	133.125	0.649719	0.157187	4.1334	3.57429e-05	0.00105175	12	20000000	21000000	20500000	12	56000000	57000000	56500000	107	99	121	88	138	182	169	161
2244_2264	2244	2264	1781.88	0.337343	0.0825854	4.08478	4.41178e-05	0.00105808	17	18000000	19000000	18500000	17	38000000	39000000	38500000	2005	1294	1597	1355	2571	1497	2339	1597
791_802	791	802	875	-0.503436	0.11534	-4.36481	1.27234e-05	0.00106477	5	93000000	94000000	93500000	5	104000000	105000000	104500000	1044	906	1126	1031	867	743	564	719
1295_1367	1295	1367	471.5	0.449078	0.103896	4.32239	1.54348e-05	0.00107216	9	19000000	20000000	19500000	9	91000000	92000000	91500000	315	396	457	427	536	608	528	505
212_283	212	283	209.25	0.515344	0.116777	4.41307	1.01915e-05	0.00107294	2	15000000	16000000	15500000	2	86000000	87000000	86500000	175	184	167	163	237	263	243	242
221_282	221	282	218	0.640055	0.145162	4.40926	1.03725e-05	0.00107439	2	24000000	25000000	24500000	2	85000000	86000000	85500000	169	145	182	182	220	362	233	251
2239_2266	2239	2266	522.625	0.378099	0.0927524	4.07643	4.57314e-05	0.00109066	17	13000000	14000000	13500000	17	40000000	41000000	40500000	610	338	499	380	667	515	691	481
801_824	801	824	134.875	0.66605	0.152901	4.35608	1.32411e-05	0.00109649	5	103000000	104000000	103500000	5	126000000	127000000	126500000	105	100	107	105	163	166	182	151
825_845	825	845	150.625	0.669831	0.153811	4.35488	1.33139e-05	0.00109649	5	127000000	128000000	127500000	5	147000000	148000000	147500000	120	105	110	129	198	179	210	154
2229_2279	2229	2279	165.625	0.522492	0.128261	4.07367	4.62778e-05	0.00109756	17	3000000	4000000	3500000	17	53000000	54000000	53500000	146	111	152	135	215	193	209	164
187_191	187	191	1241	-0.455803	0.09552	-4.77181	1.82578e-06	0.00110042	1	186000000	187000000	186500000	1	190000000	191000000	190500000	1563	1224	1546	1411	907	1195	1036	1046
86_108	86	108	332.75	0.568774	0.119241	4.76996	1.84262e-06	0.00110042	1	85000000	86000000	85500000	1	107000000	108000000	107500000	243	254	285	290	375	466	428	321
118_174	118	174	226	0.652523	0.137104	4.75932	1.94249e-06	0.00110042	1	117000000	118000000	117500000	1	173000000	174000000	173500000	189	145	205	166	221	309	322	251
1828_1838	1828	1838	96.75	0.749166	0.180563	4.14906	3.33847e-05	0.00111087	13	52000000	53000000	52500000	13	62000000	63000000	62500000	82	45	96	68	122	109	144	108
1796_1842	1796	1842	115.875	0.761104	0.183406	4.14983	3.32728e-05	0.00111087	13	20000000	21000000	20500000	13	66000000	67000000	66500000	61	71	109	103	141	131	153	158
1029_1042	1029	1042	96.125	-0.921563	0.207625	-4.4386	9.05453e-06	0.00111383	7	29000000	30000000	29500000	7	42000000	43000000	42500000	113	120	121	149	59	81	61	65
274_283	274	283	146.5	-0.640794	0.145747	-4.39661	1.09953e-05	0.00112082	2	77000000	78000000	77500000	2	86000000	87000000	86500000	237	130	188	161	119	104	136	97
255_258	255	258	981.375	-0.387089	0.0881427	-4.39161	1.12512e-05	0.00112899	2	58000000	59000000	58500000	2	61000000	62000000	61500000	1218	899	1213	1126	841	897	843	814
2276_2289	2276	2289	260.625	0.437403	0.107595	4.06526	4.79794e-05	0.00113163	17	50000000	51000000	50500000	17	63000000	64000000	63500000	242	210	237	197	317	307	323	252
1841_1853	1841	1853	108.125	0.723998	0.174737	4.14336	3.42255e-05	0.00113348	13	65000000	66000000	65500000	13	77000000	78000000	77500000	86	76	87	77	145	162	105	127
853_979	853	979	320.5	0.47551	0.115807	4.10605	4.02486e-05	0.00113375	6	3000000	4000000	3500000	6	129000000	130000000	129500000	331	228	241	272	378	339	431	344
853_982	853	982	411.75	0.479191	0.116723	4.10539	4.03635e-05	0.00113375	6	3000000	4000000	3500000	6	132000000	133000000	132500000	450	294	303	331	528	483	476	429
1436_1483	1436	1483	112.25	0.680798	0.149525	4.55306	5.28717e-06	0.0011355	10	35000000	36000000	35500000	10	82000000	83000000	82500000	84	94	79	88	136	152	126	139
2282_2286	2282	2286	158.75	-0.574166	0.141356	-4.06185	4.86844e-05	0.00114194	17	56000000	57000000	56500000	17	60000000	61000000	60500000	211	143	210	196	161	120	118	111
1844_1891	1844	1891	144.75	0.60746	0.146754	4.13932	3.48337e-05	0.00114284	13	68000000	69000000	68500000	13	115000000	116000000	115500000	103	111	138	107	177	181	184	157
1797_1896	1797	1896	163.875	0.695262	0.16794	4.13995	3.47386e-05	0.00114284	13	21000000	22000000	21500000	13	120000000	120421639	1.20211e+08	110	109	155	126	211	233	231	136
2270_2272	2270	2272	613	-0.367992	0.0906401	-4.05992	4.90898e-05	0.00114516	17	44000000	45000000	44500000	17	46000000	47000000	46500000	736	606	755	669	527	594	532	485
693_695	693	695	2631.88	-0.456	0.0940918	-4.84633	1.25766e-06	0.00114544	4	152000000	153000000	152500000	4	154000000	155000000	154500000	3389	2551	3172	3066	2035	2436	2060	2346
1783_1842	1783	1842	208	0.668997	0.161704	4.13717	3.51619e-05	0.00114824	13	7000000	8000000	7500000	13	66000000	67000000	66500000	100	149	195	198	227	296	234	265
1036_1086	1036	1086	109.25	-0.935135	0.211282	-4.42601	9.59905e-06	0.00116507	7	36000000	37000000	36500000	7	86000000	87000000	86500000	158	137	138	138	59	100	61	83
442_471	442	471	289.125	0.593741	0.134212	4.42389	9.69398e-06	0.00116985	3	62000000	63000000	62500000	3	91000000	92000000	91500000	165	245	262	251	365	396	325	304
1550_1605	1550	1605	218.5	0.540087	0.117655	4.59043	4.42324e-06	0.00117289	11	18000000	19000000	18500000	11	73000000	74000000	73500000	174	155	173	210	246	290	245	255
892_983	892	983	205	0.522388	0.127568	4.09497	4.22222e-05	0.00117794	6	42000000	43000000	42500000	6	133000000	134000000	133500000	139	173	193	167	223	265	217	263
1900_1926	1900	1926	69.75	-0.979918	0.222899	-4.39624	1.10143e-05	0.00118057	14	3000000	4000000	3500000	14	29000000	30000000	29500000	112	76	80	101	59	52	53	25
2243_2285	2243	2285	131.125	0.603407	0.148938	4.0514	5.09115e-05	0.0011812	17	17000000	18000000	17500000	17	59000000	60000000	59500000	122	78	118	100	175	154	142	160
1676_1685	1676	1685	196.25	0.561568	0.136788	4.10537	4.0366e-05	0.00118276	12	21000000	22000000	21500000	12	30000000	31000000	30500000	142	140	202	151	238	223	230	244
2278_2319	2278	2319	349.625	0.379508	0.0937726	4.04711	5.18542e-05	0.00119657	17	52000000	53000000	52500000	17	93000000	94000000	93500000	323	289	312	292	394	403	388	396
1800_1803	1800	1803	534.75	-0.412311	0.0999162	-4.12657	3.68215e-05	0.00119687	13	24000000	25000000	24500000	13	27000000	28000000	27500000	694	487	663	603	504	425	448	454
2358_2361	2358	2361	364.25	0.43305	0.103162	4.19776	2.69569e-05	0.00120738	18	37000000	38000000	37500000	18	40000000	41000000	40500000	339	243	352	309	451	423	402	395
1036_1106	1036	1106	87.25	-0.950005	0.215325	-4.41197	1.02434e-05	0.00121099	7	36000000	37000000	36500000	7	106000000	107000000	106500000	111	117	128	104	53	56	68	61
1043_1109	1043	1109	302.125	0.61933	0.140336	4.41319	1.0186e-05	0.00121099	7	43000000	44000000	43500000	7	109000000	110000000	109500000	212	231	266	241	387	331	428	321
1306_1315	1306	1315	188.25	-0.53413	0.124536	-4.28895	1.79522e-05	0.00121733	9	30000000	31000000	30500000	9	39000000	40000000	39500000	223	204	237	225	136	183	130	168
795_798	795	798	934	-0.426236	0.0984354	-4.33011	1.49037e-05	0.00121776	5	97000000	98000000	97500000	5	100000000	101000000	100500000	1244	876	1102	1069	862	803	744	772
1483_1502	1483	1502	102.875	0.806508	0.177959	4.53198	5.84337e-06	0.00121909	10	82000000	83000000	82500000	10	101000000	102000000	101500000	93	45	74	88	141	128	134	120
888_890	888	890	616.375	-0.370726	0.0907902	-4.08333	4.43949e-05	0.00122204	6	38000000	39000000	38500000	6	40000000	41000000	40500000	698	622	754	704	600	536	569	448
890_972	890	972	237.875	0.503706	0.123351	4.08351	4.43606e-05	0.00122204	6	40000000	41000000	40500000	6	122000000	123000000	122500000	212	190	158	225	253	327	236	302
1799_1842	1799	1842	315.375	0.573441	0.139212	4.1192	3.80186e-05	0.00122444	13	23000000	24000000	23500000	13	66000000	67000000	66500000	210	208	298	298	365	426	399	319
1842_1857	1842	1857	113.75	0.751751	0.182472	4.11981	3.7919e-05	0.00122444	13	66000000	67000000	66500000	13	81000000	82000000	81500000	124	66	98	57	157	147	132	129
1815_1840	1815	1840	173.375	0.634371	0.154066	4.11753	3.8295e-05	0.00122575	13	39000000	40000000	39500000	13	64000000	65000000	64500000	149	117	150	127	170	263	207	204
1836_1889	1836	1889	104.125	0.72759	0.176734	4.11685	3.84084e-05	0.00122575	13	60000000	61000000	60500000	13	113000000	114000000	113500000	65	74	105	70	128	138	126	127
1677_1706	1677	1706	57.25	0.979002	0.239008	4.09611	4.20142e-05	0.00122586	12	22000000	23000000	22500000	12	51000000	52000000	51500000	23	45	39	48	71	65	92	75
1903_2015	1903	2015	99.125	-0.785743	0.17923	-4.38399	1.16523e-05	0.00123137	14	6000000	7000000	6500000	14	118000000	119000000	118500000	137	144	103	118	85	66	63	77
1012_1102	1012	1102	212.625	0.672079	0.152581	4.40473	1.05916e-05	0.0012361	7	12000000	13000000	12500000	7	102000000	103000000	102500000	153	148	183	170	298	239	284	226
1779_1891	1779	1891	180.5	0.559554	0.136052	4.11279	3.90898e-05	0.00124185	13	3000000	4000000	3500000	13	115000000	116000000	115500000	136	140	163	144	210	247	187	217
1790_1837	1790	1837	203.25	0.535356	0.130232	4.11077	3.94334e-05	0.00124712	13	14000000	15000000	14500000	13	61000000	62000000	61500000	171	154	175	164	205	256	265	236
347_357	347	357	170.625	0.557611	0.127708	4.36631	1.26363e-05	0.00124846	2	150000000	151000000	150500000	2	160000000	161000000	160500000	130	128	153	141	216	195	212	190
1029_1038	1029	1038	107.625	-0.900361	0.204697	-4.3985	1.09e-05	0.00125046	7	29000000	30000000	29500000	7	38000000	39000000	38500000	120	137	138	166	89	72	69	70
1086_1090	1086	1090	149.125	-0.739804	0.168522	-4.38996	1.13371e-05	0.00125046	7	86000000	87000000	86500000	7	90000000	91000000	90500000	205	165	204	173	122	113	109	102
1003_1103	1003	1103	195.25	0.720521	0.164175	4.38873	1.14016e-05	0.00125046	7	3000000	4000000	3500000	7	103000000	104000000	103500000	137	157	146	147	292	218	264	201
1033_1104	1033	1104	567.375	0.748072	0.170272	4.3934	1.1159e-05	0.00125046	7	33000000	34000000	33500000	7	104000000	105000000	104500000	376	372	559	391	908	815	577	541
1042_1071	1042	1071	111.875	0.970361	0.221064	4.3895	1.13611e-05	0.00125046	7	42000000	43000000	42500000	7	71000000	72000000	71500000	70	67	96	68	107	172	144	171
986_989	986	989	547.125	-0.444906	0.109187	-4.07472	4.60704e-05	0.00125977	6	136000000	137000000	136500000	6	139000000	140000000	139500000	733	468	696	634	460	450	457	479
1674_1676	1674	1676	2490.5	-0.313044	0.0765825	-4.08767	4.35733e-05	0.00126071	12	19000000	20000000	19500000	12	21000000	22000000	21500000	2891	2406	3151	2584	2703	1960	2229	2000
1679_1754	1679	1754	112.25	0.663471	0.16229	4.08818	4.34769e-05	0.00126071	12	24000000	25000000	24500000	12	99000000	100000000	99500000	87	67	103	91	146	133	139	132
2267_2272	2267	2272	56.375	-0.822783	0.204115	-4.03097	5.55463e-05	0.00127488	17	41000000	42000000	41500000	17	46000000	47000000	46500000	83	59	77	69	47	38	45	33
1842_1867	1842	1867	62.75	0.971695	0.236794	4.10355	4.06866e-05	0.00128099	13	66000000	67000000	66500000	13	91000000	92000000	91500000	26	41	49	54	69	99	96	68
2249_2267	2249	2267	349.375	0.401477	0.0997241	4.02587	5.67642e-05	0.00129439	17	23000000	24000000	23500000	17	41000000	42000000	41500000	347	253	301	301	448	360	448	337
2238_2262	2238	2262	270.125	0.42079	0.104547	4.02489	5.70028e-05	0.00129439	17	12000000	13000000	12500000	17	36000000	37000000	36500000	270	205	250	198	378	265	333	262
827_828	827	828	3276.25	-0.317901	0.0736811	-4.31455	1.59926e-05	0.00129653	5	129000000	130000000	129500000	5	130000000	131000000	130500000	3919	3249	3638	3741	3059	2936	2860	2808
918_971	918	971	365.5	0.413342	0.101675	4.06534	4.79616e-05	0.00130285	6	68000000	69000000	68500000	6	121000000	122000000	121500000	308	300	314	332	426	461	408	375
1279_1399	1279	1399	152.375	-0.5294	0.124025	-4.26848	1.96806e-05	0.00130349	9	3000000	4000000	3500000	9	123000000	124000000	123500000	171	180	183	186	117	131	123	128
909_980	909	980	436	0.461114	0.113548	4.06095	4.8873e-05	0.00131037	6	59000000	60000000	59500000	6	130000000	131000000	130500000	327	363	428	349	521	555	542	403
891_908	891	908	355.375	0.465971	0.114735	4.06128	4.88043e-05	0.00131037	6	41000000	42000000	41500000	6	58000000	59000000	58500000	339	278	288	287	390	492	357	412
1013_1104	1013	1104	337.625	0.586618	0.134138	4.37324	1.22413e-05	0.00131097	7	13000000	14000000	13500000	7	104000000	105000000	104500000	251	288	293	246	465	389	410	359
1041_1103	1041	1103	450.875	0.598745	0.136892	4.37386	1.22069e-05	0.00131097	7	41000000	42000000	41500000	7	103000000	104000000	103500000	325	374	376	350	670	485	592	435
1804_1841	1804	1841	100.75	0.769619	0.187849	4.09701	4.1852e-05	0.0013118	13	28000000	29000000	28500000	13	65000000	66000000	65500000	59	92	84	63	146	140	116	106
2415_2424	2415	2424	531.25	0.398928	0.0966448	4.12777	3.66293e-05	0.00131342	19	3000000	4000000	3500000	19	12000000	13000000	12500000	514	467	452	401	616	521	620	659
2299_2301	2299	2301	634.375	-0.371214	0.0923549	-4.01943	5.83394e-05	0.00131773	17	73000000	74000000	73500000	17	75000000	76000000	75500000	817	612	724	712	525	599	560	526
1012_1104	1012	1104	292.625	0.619376	0.141764	4.36907	1.24776e-05	0.00132074	7	12000000	13000000	12500000	7	104000000	105000000	104500000	211	206	276	228	419	321	369	311
2421_2427	2421	2427	476	0.361696	0.0878177	4.11872	3.80988e-05	0.00132817	19	9000000	10000000	9500000	19	15000000	16000000	15500000	426	359	482	399	598	485	579	480
1953_1956	1953	1956	1236.12	-0.315115	0.0722512	-4.36138	1.29246e-05	0.0013284	14	56000000	57000000	56500000	14	59000000	60000000	59500000	1456	1286	1395	1347	1090	1152	1110	1053
1916_1935	1916	1935	230.5	0.566733	0.129897	4.36295	1.28318e-05	0.0013284	14	19000000	20000000	19500000	14	38000000	39000000	38500000	213	165	200	167	251	275	304	269
1842_1896	1842	1896	231.625	0.609842	0.149	4.09289	4.26022e-05	0.00132938	13	66000000	67000000	66500000	13	120000000	120421639	1.20211e+08	129	190	230	184	317	277	275	251
1826_1827	1826	1827	4526.25	-0.278739	0.0681209	-4.09183	4.27989e-05	0.00132961	13	50000000	51000000	50500000	13	51000000	52000000	51500000	5273	4551	5017	5013	4328	4148	3919	3961
1841_1890	1841	1890	83.5	0.832399	0.203585	4.08871	4.33784e-05	0.00134167	13	65000000	66000000	65500000	13	114000000	115000000	114500000	54	53	63	70	85	141	114	88
1294_1316	1294	1316	299.375	0.412575	0.0970479	4.25125	2.12579e-05	0.0013454	9	18000000	19000000	18500000	9	40000000	41000000	40500000	286	238	266	237	397	305	348	318
1315_1350	1315	1350	326.5	0.441369	0.103821	4.25125	2.12581e-05	0.0013454	9	39000000	40000000	39500000	9	74000000	75000000	74500000	251	254	308	294	338	427	371	369
982_999	982	999	135.625	-0.646559	0.159585	-4.05151	5.08885e-05	0.0013556	6	132000000	133000000	132500000	6	149000000	149736546	149368273	150	135	189	185	126	80	128	92
1350_1364	1350	1364	453.875	0.407807	0.0960776	4.24456	2.19019e-05	0.00135602	9	74000000	75000000	74500000	9	88000000	89000000	88500000	421	332	396	411	499	576	474	522
1165_1169	1165	1169	231.375	-0.480984	0.111577	-4.31079	1.62675e-05	0.0013599	8	19000000	20000000	19500000	8	23000000	24000000	23500000	261	273	281	263	172	201	194	206
1674_1745	1674	1745	68	0.889236	0.218598	4.06791	4.74371e-05	0.00136678	12	19000000	20000000	19500000	12	90000000	91000000	90500000	39	45	68	39	111	89	81	72
2215_2217	2215	2217	1428.88	-0.680125	0.155214	-4.38184	1.17679e-05	0.00137005	16	88000000	89000000	88500000	16	90000000	91000000	90500000	2275	1344	1739	1705	1106	1165	1054	1043
908_971	908	971	313.75	0.42189	0.104256	4.04668	5.19493e-05	0.00137499	6	58000000	59000000	58500000	6	121000000	122000000	121500000	288	256	271	258	337	390	364	346
2143_2146	2143	2146	1467.62	-0.296223	0.0678666	-4.36479	1.27248e-05	0.00137564	16	16000000	17000000	16500000	16	19000000	20000000	19500000	1771	1504	1601	1597	1294	1342	1377	1255
2142_2184	2142	2184	261.25	0.482166	0.110404	4.3673	1.25795e-05	0.00137564	16	15000000	16000000	15500000	16	57000000	58000000	57500000	202	190	244	236	311	316	287	304
1014_1104	1014	1104	359.5	0.638848	0.146617	4.35724	1.31711e-05	0.00137812	7	14000000	15000000	14500000	7	104000000	105000000	104500000	232	277	339	272	515	408	474	359
2289_2291	2289	2291	3892.88	-0.28364	0.0707967	-4.00641	6.16484e-05	0.00138514	17	63000000	64000000	63500000	17	65000000	66000000	65500000	4669	3703	4389	4349	3553	3661	3463	3356
1826_1861	1826	1861	131.625	0.682872	0.167412	4.07899	4.52324e-05	0.00139288	13	50000000	51000000	50500000	13	85000000	86000000	85500000	94	92	120	98	173	198	130	148
2142_2144	2142	2144	435.5	-0.407921	0.0937174	-4.35268	1.34486e-05	0.00140375	16	15000000	16000000	15500000	16	17000000	18000000	17500000	590	434	522	444	374	381	415	324
1040_1105	1040	1105	343.375	0.560216	0.128846	4.34795	1.37414e-05	0.00140548	7	40000000	41000000	40500000	7	105000000	106000000	105500000	288	235	303	285	437	382	404	413
1010_1103	1010	1103	320.5	0.576864	0.132643	4.34901	1.36752e-05	0.00140548	7	10000000	11000000	10500000	7	103000000	104000000	103500000	279	231	280	232	490	305	428	319
1903_2018	1903	2018	40.375	-1.22271	0.281533	-4.34304	1.40524e-05	0.0014058	14	6000000	7000000	6500000	14	121000000	122000000	121500000	74	31	63	59	34	20	17	25
1940_1945	1940	1945	333	-0.494238	0.11376	-4.34456	1.39553e-05	0.0014058	14	43000000	44000000	43500000	14	48000000	49000000	48500000	407	345	443	365	282	287	269	266
1791_1825	1791	1825	174.75	0.572325	0.140445	4.07508	4.59993e-05	0.00141031	13	15000000	16000000	15500000	13	49000000	50000000	49500000	137	124	150	151	185	241	217	193
1673_1709	1673	1709	64.875	0.838772	0.20669	4.05812	4.94693e-05	0.00141942	12	18000000	19000000	18500000	12	54000000	55000000	54500000	44	46	50	46	74	79	102	78
1788_1895	1788	1895	290.75	0.446746	0.109706	4.07222	4.6567e-05	0.00142151	13	12000000	13000000	12500000	13	119000000	120000000	119500000	243	246	247	247	307	343	310	383
517_519	517	519	676.75	-0.405071	0.0925507	-4.37674	1.20467e-05	0.00142954	3	137000000	138000000	137500000	3	139000000	140000000	139500000	856	654	829	750	568	618	571	568
1678_1680	1678	1680	249.875	0.606247	0.149497	4.05524	5.00838e-05	0.00143111	12	23000000	24000000	23500000	12	25000000	26000000	25500000	235	161	259	147	260	331	308	298
1673_1686	1673	1686	112.25	0.701624	0.173199	4.05098	5.10042e-05	0.00144547	12	18000000	19000000	18500000	12	31000000	32000000	31500000	69	75	112	86	133	153	134	136
1662_1673	1662	1673	115.25	0.71368	0.176167	4.05115	5.09668e-05	0.00144547	12	7000000	8000000	7500000	12	18000000	19000000	18500000	94	66	101	89	183	145	118	126
1483_1492	1483	1492	186.125	0.585341	0.130386	4.4893	7.1458e-06	0.00144941	10	82000000	83000000	82500000	10	91000000	92000000	91500000	169	128	165	135	204	246	235	207
1838_1840	1838	1840	2792	-0.280788	0.0690488	-4.06651	4.77226e-05	0.00145048	13	62000000	63000000	62500000	13	64000000	65000000	64500000	3148	2745	3275	3077	2717	2444	2682	2248
1482_1530	1482	1530	210.75	-1.21297	0.270572	-4.48297	7.36127e-06	0.00145276	10	81000000	82000000	81500000	10	129000000	130000000	129500000	286	310	269	296	196	102	151	76
1901_1908	1901	1908	245	-0.693672	0.160132	-4.33187	1.47845e-05	0.00145958	14	4000000	5000000	4500000	14	11000000	12000000	11500000	359	206	333	304	283	159	196	120
212_286	212	286	177.125	0.582981	0.134732	4.32697	1.51178e-05	0.00147101	2	15000000	16000000	15500000	2	89000000	90000000	89500000	131	168	139	128	189	261	188	213
938_985	938	985	234.125	0.457514	0.113572	4.02839	5.61592e-05	0.00147695	6	88000000	89000000	88500000	6	135000000	136000000	135500000	200	181	233	176	297	256	279	251
1675_1697	1675	1697	87.125	0.721361	0.178366	4.04428	5.24838e-05	0.00148133	12	20000000	21000000	20500000	12	42000000	43000000	42500000	79	60	60	64	123	98	111	102
793_808	793	808	191.625	-0.740982	0.172999	-4.28316	1.84257e-05	0.00148219	5	95000000	96000000	95500000	5	110000000	111000000	110500000	250	198	238	268	130	127	215	107
1941_2020	1941	2020	93.625	-0.768122	0.177585	-4.32538	1.5227e-05	0.00148375	14	44000000	45000000	44500000	14	123000000	124000000	123500000	127	99	130	114	86	65	83	45
331_347	331	347	190.375	0.559193	0.129398	4.32151	1.54966e-05	0.00148536	2	134000000	135000000	134500000	2	150000000	151000000	150500000	125	166	168	157	236	245	212	214
1165_1196	1165	1196	220.75	0.578872	0.135039	4.28671	1.81335e-05	0.00148729	8	19000000	20000000	19500000	8	50000000	51000000	50500000	141	160	194	213	295	271	265	227
1679_1708	1679	1708	128.125	0.610372	0.151035	4.04127	5.31626e-05	0.00148902	12	24000000	25000000	24500000	12	53000000	54000000	53500000	105	81	114	106	158	146	165	150
1674_1686	1674	1686	107.375	0.773374	0.191374	4.04116	5.3187e-05	0.00148902	12	19000000	20000000	19500000	12	31000000	32000000	31500000	76	80	88	72	104	190	135	114
2143_2152	2143	2152	186.875	0.520927	0.120258	4.33175	1.47927e-05	0.00149258	16	16000000	17000000	16500000	16	25000000	26000000	25500000	151	153	165	145	214	196	239	232
1029_1108	1029	1108	67.875	-1.12168	0.259347	-4.32502	1.5252e-05	0.00149289	7	29000000	30000000	29500000	7	108000000	109000000	108500000	81	72	103	116	42	51	41	37
1008_1024	1008	1024	155.5	-0.844242	0.194995	-4.32955	1.49415e-05	0.00149289	7	8000000	9000000	8500000	7	24000000	25000000	24500000	167	180	219	233	134	125	96	90
1007_1103	1007	1103	302.5	0.657183	0.151917	4.32595	1.51877e-05	0.00149289	7	7000000	8000000	7500000	7	103000000	104000000	103500000	209	240	249	235	465	338	394	290
1003_1104	1003	1104	226.125	0.710696	0.164166	4.32914	1.49695e-05	0.00149289	7	3000000	4000000	3500000	7	104000000	105000000	104500000	179	119	216	175	322	249	277	272
2230_2294	2230	2294	123.25	0.572863	0.143705	3.98638	6.70884e-05	0.00149948	17	4000000	5000000	4500000	17	68000000	69000000	68500000	108	86	114	89	168	146	147	128
220_287	220	287	218.125	0.529039	0.122577	4.31598	1.58896e-05	0.00150063	2	23000000	24000000	23500000	2	90000000	91000000	90500000	180	183	171	178	208	270	244	311
334_346	334	346	233	0.505485	0.11721	4.31266	1.61302e-05	0.00150128	2	137000000	138000000	137500000	2	149000000	150000000	149500000	182	170	215	203	302	271	277	244
1029_1085	1029	1085	43.625	-1.27573	0.295234	-4.32109	1.55259e-05	0.00150353	7	29000000	30000000	29500000	7	85000000	86000000	85500000	62	59	58	68	29	25	21	27
966_972	966	972	266.875	-0.469549	0.116739	-4.02222	5.7652e-05	0.00150662	6	116000000	117000000	116500000	6	122000000	123000000	122500000	295	301	298	343	200	283	191	224
2337_2358	2337	2358	147.125	0.539554	0.130245	4.14259	3.43405e-05	0.00151157	18	16000000	17000000	16500000	18	37000000	38000000	37500000	120	118	135	107	184	173	170	170
1801_1837	1801	1837	123.5	0.63133	0.155666	4.05567	4.99916e-05	0.00151289	13	25000000	26000000	25500000	13	61000000	62000000	61500000	101	96	108	83	137	162	160	141
2002_2003	2002	2003	6166.38	-0.281793	0.0652805	-4.31665	1.58417e-05	0.00152385	14	105000000	106000000	105500000	14	106000000	107000000	106500000	7366	5921	6905	6861	6134	5368	5821	4955
1901_1968	1901	1968	94.25	-0.849815	0.197014	-4.31348	1.60708e-05	0.00152632	14	4000000	5000000	4500000	14	71000000	72000000	71500000	137	93	109	145	61	90	56	63
1838_1878	1838	1878	66	0.82523	0.203659	4.05203	5.07758e-05	0.00153003	13	62000000	63000000	62500000	13	102000000	103000000	102500000	57	47	53	34	88	81	96	72
693_694	693	694	10089.6	-0.298305	0.0625439	-4.76953	1.84652e-06	0.00154071	4	152000000	153000000	152500000	4	153000000	154000000	153500000	11458	10454	11222	11383	9616	9074	8782	8728
644_663	644	663	57.25	1.33363	0.280273	4.75834	1.95191e-06	0.00154071	4	103000000	104000000	103500000	4	122000000	123000000	122500000	28	29	40	33	45	76	109	98
2358_2371	2358	2371	176	0.509898	0.123352	4.1337	3.56967e-05	0.00154464	18	37000000	38000000	37500000	18	50000000	51000000	50500000	161	118	177	127	226	200	213	186
1910_1912	1910	1912	1132.75	-0.352145	0.0817555	-4.3073	1.65261e-05	0.00154994	14	13000000	14000000	13500000	14	15000000	16000000	15500000	1346	1116	1305	1316	1034	1034	937	974
2259_2267	2259	2267	109.25	-0.638074	0.160474	-3.97619	7.00286e-05	0.00155704	17	33000000	34000000	33500000	17	41000000	42000000	41500000	150	99	137	146	91	85	95	71
1260_1265	1260	1265	421.25	-0.437285	0.102454	-4.26811	1.97135e-05	0.00155918	8	114000000	115000000	114500000	8	119000000	120000000	119500000	536	404	491	508	351	376	394	310
1248_1250	1248	1250	2707.25	-0.296207	0.0694025	-4.26795	1.97274e-05	0.00155918	8	102000000	103000000	102500000	8	104000000	105000000	104500000	3220	2577	3106	3042	2523	2436	2401	2353
1033_1043	1033	1043	699.75	-0.465873	0.108162	-4.30719	1.65345e-05	0.00156785	7	33000000	34000000	33500000	7	43000000	44000000	43500000	960	657	887	737	673	524	708	452
1021_1104	1021	1104	407.125	2.17891	0.505857	4.30736	1.65212e-05	0.00156785	7	21000000	22000000	21500000	7	104000000	105000000	104500000	77	106	272	140	820	508	414	920
2240_2265	2240	2265	179.625	-0.614046	0.154588	-3.97215	7.12264e-05	0.00157547	17	14000000	15000000	14500000	17	39000000	40000000	39500000	236	190	274	173	107	160	175	122
1064_1106	1064	1106	57.375	-1.18728	0.275949	-4.30255	1.68844e-05	0.00158452	7	64000000	65000000	64500000	7	106000000	107000000	106500000	105	54	92	70	34	40	34	30
1674_1768	1674	1768	969.875	0.425099	0.105605	4.02536	5.68888e-05	0.00158623	12	19000000	20000000	19500000	12	113000000	114000000	113500000	1156	740	788	637	1312	974	1212	940
2463_2465	2463	2465	1173	-0.368193	0.0904381	-4.07122	4.67679e-05	0.00158632	19	51000000	52000000	51500000	19	53000000	54000000	53500000	1617	1052	1394	1243	1102	1014	983	979
1315_1367	1315	1367	454.25	0.40742	0.0969439	4.20264	2.63826e-05	0.00159867	9	39000000	40000000	39500000	9	91000000	92000000	91500000	339	375	431	417	489	537	571	475
1954_1955	1954	1955	4384.12	-0.278498	0.0648356	-4.29545	1.7434e-05	0.0016149	14	57000000	58000000	57500000	14	58000000	59000000	58500000	5004	4283	5018	4926	4025	4130	3957	3730
1789_1838	1789	1838	702.5	-0.365437	0.0904998	-4.03799	5.39117e-05	0.00161758	13	13000000	14000000	13500000	13	62000000	63000000	62500000	942	706	774	741	705	574	640	538
1792_1840	1792	1840	159.375	0.588916	0.14598	4.03422	5.47835e-05	0.00163675	13	16000000	17000000	16500000	13	64000000	65000000	64500000	146	103	134	127	198	213	175	179
2141_2143	2141	2143	3556.38	-0.281214	0.0653478	-4.30335	1.68236e-05	0.00164275	16	14000000	15000000	14500000	16	16000000	17000000	16500000	4366	3517	3983	3757	3289	3302	3176	3061
385_442	385	442	185.5	0.562345	0.129515	4.34192	1.41241e-05	0.00164858	3	5000000	6000000	5500000	3	62000000	63000000	62500000	146	133	156	164	233	239	192	221
1947_1953	1947	1953	302	-0.51615	0.120377	-4.28778	1.80466e-05	0.00165126	14	50000000	51000000	50500000	14	56000000	57000000	56500000	367	340	353	360	246	273	205	272
1792_1843	1792	1843	139.375	0.595866	0.147842	4.03044	5.56734e-05	0.00165628	13	16000000	17000000	16500000	13	67000000	68000000	67500000	138	89	122	97	171	148	183	167
1679_1683	1679	1683	863.75	0.346028	0.0863032	4.00944	6.08618e-05	0.0016902	12	24000000	25000000	24500000	12	28000000	29000000	28500000	764	660	867	755	977	996	986	905
2243_2315	2243	2315	74.75	0.779943	0.197302	3.95304	7.71653e-05	0.00169803	17	17000000	18000000	17500000	17	89000000	90000000	89500000	41	50	73	56	113	79	87	99
2243_2259	2243	2259	205.375	-0.464707	0.117594	-3.9518	7.75671e-05	0.00169812	17	17000000	18000000	17500000	17	33000000	34000000	33500000	249	222	246	234	180	151	209	152
2300_2303	2300	2303	967.875	-0.380929	0.096458	-3.94917	7.84217e-05	0.0016994	17	74000000	75000000	74500000	17	77000000	78000000	77500000	1230	884	1138	1132	742	888	872	857
2243_2265	2243	2265	543.875	-0.378046	0.0957211	-3.94945	7.83297e-05	0.0016994	17	17000000	18000000	17500000	17	39000000	40000000	39500000	690	513	699	557	614	423	454	401
1839_1841	1839	1841	1004.75	-0.412043	0.102438	-4.02238	5.7613e-05	0.00170064	13	63000000	64000000	63500000	13	65000000	66000000	65500000	1214	1036	1203	1126	755	1043	764	897
1795_1797	1795	1797	2884.38	-0.29113	0.0723802	-4.02223	5.76487e-05	0.00170064	13	19000000	20000000	19500000	13	21000000	22000000	21500000	3205	2879	3409	3208	2655	2709	2645	2365
929_933	929	933	188.125	-0.522652	0.131037	-3.98858	6.64694e-05	0.00170176	6	79000000	80000000	79500000	6	83000000	84000000	83500000	248	167	265	210	151	150	171	143
973_974	973	974	5918.88	-0.331292	0.0830676	-3.98823	6.65688e-05	0.00170176	6	123000000	124000000	123500000	6	124000000	125000000	124500000	7188	5942	6653	6535	6604	4700	5150	4579
917_972	917	972	388	0.410716	0.102943	3.98974	6.61447e-05	0.00170176	6	67000000	68000000	67500000	6	122000000	123000000	122500000	323	313	383	314	442	476	408	445
919_982	919	982	525.375	0.478936	0.120109	3.98752	6.67679e-05	0.00170176	6	69000000	70000000	69500000	6	132000000	133000000	132500000	510	432	367	440	536	790	540	588
1350_1400	1350	1400	159.25	0.583298	0.139424	4.18364	2.86875e-05	0.00170213	9	74000000	75000000	74500000	9	124000000	124595110	124297555	118	101	143	148	203	214	182	165
2104_2106	2104	2106	1062.38	-0.411272	0.0894825	-4.59611	4.30443e-06	0.00170423	15	82000000	83000000	82500000	15	84000000	85000000	84500000	1473	970	1288	1137	883	929	926	893
2067_2072	2067	2072	1401	-0.313691	0.0683645	-4.58851	4.46425e-06	0.00170423	15	45000000	46000000	45500000	15	50000000	51000000	50500000	1563	1475	1571	1601	1163	1350	1263	1222
1666_1676	1666	1676	182.75	0.563434	0.140673	4.00528	6.1945e-05	0.0017134	12	11000000	12000000	11500000	12	21000000	22000000	21500000	168	145	149	128	213	257	193	209
1906_1909	1906	1909	1958.25	-0.320632	0.0749755	-4.27648	1.89869e-05	0.00171637	14	9000000	10000000	9500000	14	12000000	13000000	12500000	2188	1942	2394	2180	1755	1857	1649	1701
2415_2448	2415	2448	216.875	0.551619	0.136319	4.04653	5.19818e-05	0.00171677	19	3000000	4000000	3500000	19	36000000	37000000	36500000	148	184	186	184	237	228	221	347
1903_1954	1903	1954	100.125	-0.747892	0.17505	-4.27244	1.93343e-05	0.00172696	14	6000000	7000000	6500000	14	57000000	58000000	57500000	117	117	142	125	68	83	60	89
860_981	860	981	166	0.649009	0.162994	3.98179	6.8399e-05	0.00173264	6	10000000	11000000	10500000	6	131000000	132000000	131500000	111	108	152	141	150	273	176	217
983_987	983	987	279.5	-0.5172	0.129952	-3.97993	6.89356e-05	0.00173558	6	133000000	134000000	133500000	6	137000000	138000000	137500000	360	249	390	321	212	262	224	218
916_981	916	981	304.625	0.431072	0.108409	3.97636	6.99779e-05	0.00175114	6	66000000	67000000	66500000	6	131000000	132000000	131500000	239	251	279	267	317	401	320	363
719_825	719	825	82.75	0.814171	0.191879	4.24315	2.20404e-05	0.00175933	5	21000000	22000000	21500000	5	127000000	128000000	127500000	53	66	65	56	109	106	98	109
2259_2279	2259	2279	130.5	-0.558439	0.141786	-3.9386	8.19592e-05	0.00176497	17	33000000	34000000	33500000	17	53000000	54000000	53500000	158	147	171	146	97	119	107	99
2248_2276	2248	2276	94	0.651226	0.165383	3.93768	8.22743e-05	0.00176497	17	22000000	23000000	22500000	17	50000000	51000000	50500000	80	63	83	67	112	110	108	129
1806_1841	1806	1841	120.625	0.634033	0.158045	4.01172	6.02782e-05	0.00177077	13	30000000	31000000	30500000	13	65000000	66000000	65500000	93	76	118	92	148	146	153	139
786_806	786	806	296.375	0.505406	0.119225	4.23909	2.24428e-05	0.00177778	5	88000000	89000000	88500000	5	108000000	109000000	108500000	223	224	275	258	370	353	326	342
1849_1850	1849	1850	4386.88	0.266083	0.0663674	4.00924	6.09147e-05	0.00178201	13	73000000	74000000	73500000	13	74000000	75000000	74500000	4216	3664	3997	4060	4984	4874	4725	4575
2324_2409	2324	2409	279.875	0.443703	0.108315	4.09643	4.19568e-05	0.00178526	18	3000000	4000000	3500000	18	88000000	89000000	88500000	213	263	244	228	275	367	325	324
800_824	800	824	158	0.655303	0.154692	4.23618	2.27358e-05	0.00178735	5	102000000	103000000	102500000	5	126000000	127000000	126500000	138	117	116	120	207	223	178	165
1938_1973	1938	1973	62.5	-1.01187	0.237409	-4.26213	2.02487e-05	0.00178736	14	41000000	42000000	41500000	14	76000000	77000000	76500000	90	58	100	87	57	42	24	42
735_845	735	845	279.75	0.516597	0.122021	4.23366	2.29918e-05	0.00179388	5	37000000	38000000	37500000	5	147000000	148000000	147500000	280	200	242	202	319	314	350	331
1863_1892	1863	1892	234.75	0.499665	0.124732	4.0059	6.17823e-05	0.0017949	13	87000000	88000000	87500000	13	116000000	117000000	116500000	193	173	207	205	266	315	270	249
1843_1855	1843	1855	174.625	0.599683	0.149732	4.00503	6.20088e-05	0.0017949	13	67000000	68000000	67500000	13	79000000	80000000	79500000	140	150	138	127	226	185	172	259
1837_1854	1837	1854	110.375	0.747146	0.186572	4.0046	6.21222e-05	0.0017949	13	61000000	62000000	61500000	13	78000000	79000000	78500000	77	78	89	82	133	180	86	158
1666_1679	1666	1679	193.875	0.586111	0.14678	3.99312	6.52108e-05	0.00179654	12	11000000	12000000	11500000	12	24000000	25000000	24500000	173	125	174	148	223	252	191	265
2358_2399	2358	2399	163.25	0.562683	0.13757	4.09015	4.31095e-05	0.00180424	18	37000000	38000000	37500000	18	78000000	79000000	78500000	142	118	161	108	191	219	181	186
356_362	356	362	142.375	-0.586017	0.137288	-4.26854	1.96759e-05	0.00180512	2	159000000	160000000	159500000	2	165000000	166000000	165500000	186	158	179	161	117	109	110	119
2230_2269	2230	2269	231	0.462343	0.11766	3.92947	8.5133e-05	0.00181716	17	4000000	5000000	4500000	17	43000000	44000000	43500000	246	172	191	170	299	256	263	251
784_806	784	806	278.875	0.486217	0.114977	4.22882	2.34923e-05	0.00181925	5	86000000	87000000	86500000	5	108000000	109000000	108500000	242	220	252	216	338	331	313	319
1665_1679	1665	1679	206.625	0.509628	0.127756	3.98907	6.63337e-05	0.00182023	12	10000000	11000000	10500000	12	24000000	25000000	24500000	178	185	161	157	227	283	218	244
803_825	803	825	101.75	0.770198	0.18233	4.22419	2.39797e-05	0.00184324	5	105000000	106000000	105500000	5	127000000	128000000	127500000	74	66	87	74	127	141	143	102
1673_1772	1673	1772	95.25	0.781902	0.196208	3.98507	6.74597e-05	0.00184381	12	18000000	19000000	18500000	12	117000000	118000000	117500000	86	39	80	77	115	127	124	114
822_826	822	826	349.375	-0.497648	0.117865	-4.2222	2.41931e-05	0.00184565	5	124000000	125000000	124500000	5	128000000	129000000	128500000	424	353	462	396	336	297	306	221
825_839	825	839	268.25	0.529779	0.125523	4.22059	2.43668e-05	0.00184565	5	127000000	128000000	127500000	5	141000000	142000000	141500000	227	208	231	210	276	358	289	347
513_516	513	516	794.75	-0.403694	0.0936644	-4.31	1.63254e-05	0.00185578	3	133000000	134000000	133500000	3	136000000	137000000	136500000	1074	752	922	877	731	706	723	573
395_442	395	442	198.375	0.551243	0.127937	4.30872	1.64205e-05	0.00185578	3	15000000	16000000	15500000	3	62000000	63000000	62500000	162	137	169	175	221	268	215	240
1798_1845	1798	1845	154	-0.661692	0.165631	-3.99497	6.47028e-05	0.0018618	13	22000000	23000000	22500000	13	69000000	70000000	69500000	185	148	277	150	120	127	125	100
214_216	214	216	2202.12	-0.355732	0.0835561	-4.2574	2.06814e-05	0.00187065	2	17000000	18000000	17500000	2	19000000	20000000	19500000	2698	2163	2493	2531	1693	2129	1910	2000
1029_1086	1029	1086	42.625	-1.24904	0.293262	-4.25912	2.05232e-05	0.0018871	7	29000000	30000000	29500000	7	86000000	87000000	86500000	61	60	59	60	25	25	24	27
1031_1102	1031	1102	268.375	0.607412	0.142541	4.26132	2.03222e-05	0.0018871	7	31000000	32000000	31500000	7	102000000	103000000	102500000	196	214	219	221	332	332	358	275
1390_1394	1390	1394	966.625	-0.340397	0.0820219	-4.15007	3.32377e-05	0.00189322	9	114000000	115000000	114500000	9	118000000	119000000	118500000	1274	924	1083	1046	870	885	846	805
1350_1365	1350	1365	378.5	0.387165	0.0932686	4.15107	3.3092e-05	0.00189322	9	74000000	75000000	74500000	9	89000000	90000000	89500000	322	293	342	355	438	454	404	420
839_840	839	840	7880.88	-0.28707	0.0681767	-4.21068	2.54598e-05	0.00191447	5	141000000	142000000	141500000	5	142000000	143000000	142500000	9009	7955	8705	8978	7556	7136	7055	6653
1675_1753	1675	1753	43.5	1.01327	0.255237	3.96992	7.18956e-05	0.00195732	12	20000000	21000000	20500000	12	98000000	99000000	98500000	28	30	32	25	53	77	51	52
2275_2280	2275	2280	278.25	-0.430108	0.109998	-3.91013	9.22449e-05	0.00195917	17	49000000	50000000	49500000	17	54000000	55000000	54500000	376	258	362	286	245	243	239	217
2264_2297	2264	2297	27.125	-1.18922	0.304241	-3.90879	9.27582e-05	0.00196032	17	38000000	39000000	38500000	17	71000000	72000000	71500000	43	28	42	38	17	10	18	21
1024_1026	1024	1026	705.375	-0.441588	0.103967	-4.2474	2.16269e-05	0.0019687	7	24000000	25000000	24500000	7	26000000	27000000	26500000	877	690	923	759	673	497	662	562
790_825	790	825	89.375	0.818779	0.194828	4.20258	2.63891e-05	0.00197007	5	92000000	93000000	92500000	5	127000000	128000000	127500000	74	46	66	73	117	113	108	118
2240_2244	2240	2244	291.5	-0.514181	0.131645	-3.90581	9.39114e-05	0.00197492	17	14000000	15000000	14500000	17	18000000	19000000	18500000	396	257	382	339	202	274	232	250
2130_2216	2130	2216	151.875	0.679278	0.159643	4.25497	2.09076e-05	0.00197773	16	3000000	4000000	3500000	16	89000000	90000000	89500000	86	94	144	143	174	170	189	215
793_804	793	804	222.125	-0.766116	0.18245	-4.19905	2.68034e-05	0.00198185	5	95000000	96000000	95500000	5	106000000	107000000	106500000	260	244	286	320	146	123	264	134
711_807	711	807	129.625	0.702363	0.167309	4.198	2.69288e-05	0.00198185	5	13000000	14000000	13500000	5	109000000	110000000	109500000	116	107	83	88	149	184	144	166
1643_1645	1643	1645	4042.5	-0.278791	0.0624038	-4.46754	7.91235e-06	0.00198767	11	111000000	112000000	111500000	11	113000000	114000000	113500000	4685	4068	4493	4485	3625	3802	3546	3636
1015_1104	1015	1104	365.75	0.651075	0.153458	4.24269	2.20855e-05	0.00199054	7	15000000	16000000	15500000	7	104000000	105000000	104500000	269	257	348	265	536	492	420	339
281_285	281	285	890.375	-0.367992	0.0868158	-4.23877	2.24747e-05	0.00199268	2	84000000	85000000	84500000	2	88000000	89000000	88500000	1092	819	1076	1031	796	794	751	764
212_214	212	214	5369.25	-0.264991	0.062542	-4.23701	2.26511e-05	0.00199268	2	15000000	16000000	15500000	2	17000000	18000000	17500000	6266	5258	6024	5906	5155	4950	4768	4627
1941_1950	1941	1950	703.75	0.482041	0.113833	4.23462	2.28943e-05	0.00199739	14	44000000	45000000	44500000	14	53000000	54000000	53500000	677	515	507	639	936	699	931	726
385_444	385	444	215.875	0.531162	0.123847	4.28887	1.79587e-05	0.00199791	3	5000000	6000000	5500000	3	64000000	65000000	64500000	154	189	187	176	231	300	250	240
1703_1756	1703	1756	301.5	0.425271	0.107348	3.96163	7.44406e-05	0.00201865	12	48000000	49000000	48500000	12	101000000	102000000	101500000	290	247	253	240	338	345	370	329
813_815	813	815	1777.12	-0.348379	0.0831019	-4.19219	2.76271e-05	0.00201892	5	115000000	116000000	115500000	5	117000000	118000000	117500000	2228	1720	2008	2013	1548	1621	1597	1482
2229_2268	2229	2268	236.375	0.448521	0.115029	3.8992	9.651e-05	0.00201961	17	3000000	4000000	3500000	17	42000000	43000000	42500000	238	169	196	197	315	254	270	252
1840_1893	1840	1893	120.5	0.639038	0.16078	3.97461	7.04947e-05	0.00202018	13	64000000	65000000	64500000	13	117000000	118000000	117500000	90	89	94	104	170	151	122	144
1678_1745	1678	1745	101.125	0.693902	0.175226	3.96005	7.49354e-05	0.00202413	12	23000000	24000000	23500000	12	90000000	91000000	90500000	82	79	68	79	159	106	123	113
1673_1676	1673	1676	2298.62	-0.341824	0.0863544	-3.95838	7.54585e-05	0.00203033	12	18000000	19000000	18500000	12	21000000	22000000	21500000	2696	2178	2847	2559	2455	1855	1901	1898
1673_1695	1673	1695	63	0.94234	0.238122	3.95739	7.57738e-05	0.00203091	12	18000000	19000000	18500000	12	40000000	41000000	40500000	29	49	63	31	98	81	90	63
1941_2019	1941	2019	79	-0.80568	0.190644	-4.22611	2.37768e-05	0.00205054	14	44000000	45000000	44500000	14	122000000	123000000	122500000	93	103	108	98	71	63	46	50
2267_2297	2267	2297	59.25	-0.799851	0.205443	-3.8933	9.88894e-05	0.00205931	17	41000000	42000000	41500000	17	71000000	72000000	71500000	94	65	82	61	40	45	42	45
1840_1857	1840	1857	140.75	0.635951	0.160231	3.96897	7.21826e-05	0.00206014	13	64000000	65000000	64500000	13	81000000	82000000	81500000	103	91	127	120	197	170	139	179
1106_1144	1106	1144	43.375	-1.27334	0.300887	-4.23197	2.31654e-05	0.0020674	7	106000000	107000000	106500000	7	144000000	145000000	144500000	78	59	66	43	27	21	28	25
1948_1995	1948	1995	215.25	0.590448	0.139878	4.22115	2.43058e-05	0.00207235	14	51000000	52000000	51500000	14	98000000	99000000	98500000	162	152	207	167	265	291	253	225
1819_1838	1819	1838	57.375	0.89314	0.22517	3.96652	7.29299e-05	0.00207304	13	43000000	44000000	43500000	13	62000000	63000000	62500000	36	41	54	30	69	69	87	73
1677_1743	1677	1743	244	0.593719	0.150302	3.95017	7.80968e-05	0.00208509	12	22000000	23000000	22500000	12	88000000	89000000	88500000	212	141	229	199	358	310	232	271
920_984	920	984	258.625	0.462042	0.117509	3.93198	8.42502e-05	0.0020956	6	70000000	71000000	70500000	6	134000000	135000000	134500000	213	213	233	211	305	349	269	276
1028_1031	1028	1031	200.875	-0.660984	0.156386	-4.22662	2.37233e-05	0.00209663	7	28000000	29000000	28500000	7	31000000	32000000	31500000	245	239	234	266	135	184	158	146
1152_1156	1152	1156	522.375	-0.421645	0.100544	-4.19362	2.7454e-05	0.00213112	8	6000000	7000000	6500000	8	10000000	11000000	10500000	646	503	675	572	404	474	437	468
1376_1378	1376	1378	1962.5	-0.260811	0.0633363	-4.11788	3.82367e-05	0.00213525	9	100000000	101000000	100500000	9	102000000	103000000	102500000	2312	1938	2181	2130	1762	1786	1886	1705
1006_1102	1006	1102	272.875	0.673311	0.159571	4.2195	2.44841e-05	0.00214307	7	6000000	7000000	6500000	7	102000000	103000000	102500000	182	202	236	219	408	345	332	259
2248_2319	2248	2319	150.375	0.557118	0.143505	3.88223	0.000103505	0.00214496	17	22000000	23000000	22500000	17	93000000	94000000	93500000	112	102	152	121	173	196	164	183
1798_1858	1798	1858	95.875	-0.909962	0.230003	-3.95631	7.61179e-05	0.00215493	13	22000000	23000000	22500000	13	82000000	83000000	82500000	95	116	213	80	74	58	63	68
1350_1367	1350	1367	407.875	0.405651	0.0986706	4.11116	3.93671e-05	0.00215611	9	74000000	75000000	74500000	9	91000000	92000000	91500000	351	293	380	380	464	510	449	436
983_991	983	991	613.25	0.395551	0.100817	3.92346	8.72852e-05	0.00215809	6	133000000	134000000	133500000	6	141000000	142000000	141500000	498	484	567	569	667	821	671	629
1808_1837	1808	1837	284.25	0.432055	0.109309	3.9526	7.73057e-05	0.00217977	13	32000000	33000000	32500000	13	61000000	62000000	61500000	251	224	258	235	328	290	359	329
1837_1845	1837	1845	191.25	-0.530838	0.134396	-3.9498	7.82175e-05	0.00219666	13	61000000	62000000	61500000	13	69000000	70000000	69500000	253	196	253	204	138	153	167	166
1463_1465	1463	1465	391.875	-0.528486	0.120451	-4.38755	1.14635e-05	0.00220281	10	62000000	63000000	62500000	10	64000000	65000000	64500000	570	392	468	424	287	375	298	321
1261_1264	1261	1264	725.375	-0.362977	0.0868208	-4.18076	2.90534e-05	0.0022157	8	115000000	116000000	115500000	8	118000000	119000000	118500000	897	717	858	795	590	668	626	652
2069_2074	2069	2074	1506.75	-0.314919	0.0702308	-4.48406	7.32372e-06	0.00223666	15	47000000	48000000	47500000	15	52000000	53000000	52500000	1629	1555	1756	1742	1448	1371	1287	1266
2114_2116	2114	2116	2014.75	-0.282278	0.0628228	-4.49324	7.01486e-06	0.00223666	15	92000000	93000000	92500000	15	94000000	95000000	94500000	2350	1986	2297	2216	1847	1823	1837	1762
122_126	122	126	1510	-0.376304	0.0824257	-4.56537	4.98603e-06	0.00223714	1	121000000	122000000	121500000	1	125000000	126000000	125500000	1730	1524	1888	1683	1221	1456	1275	1303
187_189	187	189	4036	-0.297488	0.0652493	-4.55925	5.13378e-06	0.00223714	1	186000000	187000000	186500000	1	188000000	189000000	188500000	4771	3983	4556	4501	3625	3710	3640	3502
20_118	20	118	241.625	0.589093	0.128379	4.5887	4.46014e-06	0.00223714	1	19000000	20000000	19500000	1	117000000	118000000	117500000	170	177	220	200	250	357	237	322
384_443	384	443	164.25	0.585044	0.137382	4.25853	2.0578e-05	0.00225408	3	4000000	5000000	4500000	3	63000000	64000000	63500000	131	116	151	128	187	225	198	178
1876_1891	1876	1891	266	0.451428	0.114556	3.94068	8.12525e-05	0.0022728	13	100000000	101000000	100500000	13	115000000	116000000	115500000	236	190	262	212	314	303	344	267
1480_1488	1480	1488	192.75	0.6635	0.15166	4.37491	1.21482e-05	0.00227451	10	79000000	80000000	79500000	10	87000000	88000000	87500000	196	124	127	148	196	268	215	268
1843_1857	1843	1857	152.25	0.664379	0.16867	3.93892	8.18505e-05	0.00228044	13	67000000	68000000	67500000	13	81000000	82000000	81500000	140	71	143	121	206	172	169	196
1916_1947	1916	1947	545.25	0.469599	0.111956	4.1945	2.73477e-05	0.00230551	14	19000000	20000000	19500000	14	50000000	51000000	50500000	438	407	464	518	724	547	631	633
2246_2280	2246	2280	301.875	0.41154	0.106594	3.86082	0.000113007	0.00233057	17	20000000	21000000	20500000	17	54000000	55000000	54500000	244	234	303	256	324	356	359	339
395_492	395	492	201.625	0.632842	0.149106	4.24425	2.19323e-05	0.00233072	3	15000000	16000000	15500000	3	112000000	113000000	112500000	156	126	172	174	230	295	178	282
478_526	478	526	132.875	0.714423	0.168297	4.24501	2.18582e-05	0.00233072	3	98000000	99000000	98500000	3	146000000	147000000	146500000	109	88	112	91	149	179	122	213
1904_1939	1904	1939	382.25	1.19017	0.284194	4.18789	2.81556e-05	0.00234724	14	7000000	8000000	7500000	14	42000000	43000000	42500000	182	178	324	249	396	646	608	475
709_719	709	719	125.625	-0.767156	0.184623	-4.15526	3.24919e-05	0.00235782	5	11000000	12000000	11500000	5	21000000	22000000	21500000	125	144	199	165	78	90	114	90
2214_2217	2214	2217	1318.38	-0.35072	0.0833462	-4.208	2.57646e-05	0.00236332	16	87000000	88000000	87500000	16	90000000	91000000	90500000	1702	1219	1486	1509	1244	1185	1176	1026
1036_1038	1036	1038	954	-0.467577	0.111501	-4.19348	2.74713e-05	0.00237904	7	36000000	37000000	36500000	7	38000000	39000000	38500000	985	1036	1234	1174	795	861	816	731
1007_1070	1007	1070	61.375	1.19868	0.285974	4.19157	2.77027e-05	0.00237904	7	7000000	8000000	7500000	7	70000000	71000000	70500000	22	35	52	40	71	90	101	80
346_348	346	348	2772.5	-0.269688	0.0643403	-4.19158	2.77015e-05	0.00238074	2	149000000	150000000	149500000	2	151000000	152000000	151500000	3280	2784	3028	3029	2794	2398	2496	2371
220_284	220	284	336.25	0.50484	0.120465	4.19075	2.78038e-05	0.00238074	2	23000000	24000000	23500000	2	87000000	88000000	87500000	261	316	253	278	314	535	363	370
387_470	387	470	218	0.503547	0.118909	4.23473	2.28831e-05	0.002396	3	7000000	8000000	7500000	3	90000000	91000000	90500000	173	169	180	199	255	285	229	254
823_847	823	847	168.625	0.605469	0.145902	4.14984	3.32714e-05	0.00239762	5	125000000	126000000	125500000	5	149000000	150000000	149500000	140	115	159	121	231	204	224	155
2248_2263	2248	2263	1176.75	0.313935	0.0815407	3.85004	0.000118098	0.00242049	17	22000000	23000000	22500000	17	37000000	38000000	37500000	1180	980	1020	1002	1591	1157	1369	1115
2278_2320	2278	2320	321.625	0.373356	0.0969957	3.84921	0.000118502	0.00242049	17	52000000	53000000	52500000	17	94000000	94987271	9.44936e+07	291	276	261	293	354	371	370	357
1832_1848	1832	1848	133.625	-0.599582	0.152817	-3.92352	8.72633e-05	0.00242164	13	56000000	57000000	56500000	13	72000000	73000000	72500000	181	138	151	174	108	111	97	109
890_979	890	979	224.75	0.489539	0.12573	3.89358	9.87751e-05	0.00242763	6	40000000	41000000	40500000	6	129000000	130000000	129500000	181	179	203	184	258	316	226	251
1296_1385	1296	1385	300.75	-0.402574	0.0988416	-4.07293	4.6426e-05	0.00244854	9	20000000	21000000	20500000	9	109000000	110000000	109500000	333	329	358	349	252	289	232	264
1296_1366	1296	1366	280.25	0.428676	0.105157	4.07653	4.57134e-05	0.00244854	9	20000000	21000000	20500000	9	90000000	91000000	90500000	222	216	277	241	327	342	319	298
1012_1103	1012	1103	263.75	0.631179	0.150912	4.18243	2.88409e-05	0.00245063	7	12000000	13000000	12500000	7	103000000	104000000	103500000	196	201	251	178	396	305	326	257
1040_1070	1040	1070	168.375	0.728087	0.174159	4.18059	2.90748e-05	0.00245063	7	40000000	41000000	40500000	7	70000000	71000000	70500000	108	113	155	131	191	224	212	213
1940_1948	1940	1948	719	0.411034	0.0984435	4.17533	2.97551e-05	0.00245332	14	43000000	44000000	43500000	14	51000000	52000000	51500000	594	676	650	547	918	732	821	814
1675_1684	1675	1684	67.25	0.896452	0.229281	3.90984	9.23572e-05	0.00245635	12	20000000	21000000	20500000	12	29000000	30000000	29500000	36	35	74	44	87	80	85	97
84_86	84	86	881	-0.403929	0.0892877	-4.52391	6.0708e-06	0.00245651	1	83000000	84000000	83500000	1	85000000	86000000	85500000	956	883	1029	1146	805	779	739	711
1193_1241	1193	1241	219.5	0.4904	0.11808	4.15311	3.27986e-05	0.0024582	8	47000000	48000000	47500000	8	95000000	96000000	95500000	189	160	192	188	303	246	263	215
1660_1673	1660	1673	67.25	0.7859	0.201112	3.90777	9.3153e-05	0.00246802	12	5000000	6000000	5500000	12	18000000	19000000	18500000	54	54	50	39	94	76	98	73
2143_2184	2143	2184	253.375	0.455893	0.108825	4.18924	2.79891e-05	0.00249185	16	16000000	17000000	16500000	16	57000000	58000000	57500000	218	187	229	221	317	298	270	287
1026_1104	1026	1104	523.875	0.53079	0.127213	4.17245	3.0134e-05	0.002495	7	26000000	27000000	26500000	7	104000000	105000000	104500000	389	374	512	431	714	542	711	518
1040_1072	1040	1072	137.125	0.742844	0.17804	4.17233	3.01494e-05	0.002495	7	40000000	41000000	40500000	7	72000000	73000000	72500000	97	102	113	98	148	180	175	184
1673_1685	1673	1685	126.75	0.695486	0.178156	3.90379	9.46977e-05	0.00249937	12	18000000	19000000	18500000	12	30000000	31000000	30500000	84	77	140	88	163	177	153	132
1473_1475	1473	1475	4340.12	-0.293587	0.0675171	-4.34834	1.3717e-05	0.00250404	10	72000000	73000000	72500000	10	74000000	75000000	74500000	4974	4410	4812	4917	3615	4157	3796	4040
2373_2375	2373	2375	839.875	-0.328196	0.0818667	-4.0089	6.10022e-05	0.00251192	18	52000000	53000000	52500000	18	54000000	55000000	54500000	964	832	1032	915	761	800	714	701
442_443	442	443	6496.25	-0.274154	0.0649778	-4.21919	2.45176e-05	0.00252993	3	62000000	63000000	62500000	3	63000000	64000000	63500000	7623	6416	7273	7145	6190	5876	5834	5613
1525_1528	1525	1528	239.25	-0.486014	0.112007	-4.33912	1.43053e-05	0.00254774	10	124000000	125000000	124500000	10	127000000	128000000	127500000	304	241	306	267	207	196	193	200
1792_1826	1792	1826	177.125	0.538602	0.137785	3.909	9.26784e-05	0.00256179	13	16000000	17000000	16500000	13	50000000	51000000	50500000	142	138	149	148	180	252	207	201
1023_1032	1023	1032	1039.38	-0.485654	0.116627	-4.16415	3.12508e-05	0.00256285	7	23000000	24000000	23500000	7	32000000	33000000	32500000	1395	1177	1238	1008	1038	624	1073	762
2274_2281	2274	2281	228.25	-0.426324	0.111206	-3.83365	0.000126258	0.00256664	17	48000000	49000000	48500000	17	55000000	56000000	55500000	281	242	288	237	188	192	203	195
1066_1104	1066	1104	63.375	-1.06729	0.256466	-4.16152	3.1613e-05	0.0025694	7	66000000	67000000	66500000	7	104000000	105000000	104500000	98	80	84	81	32	52	41	39
2248_2301	2248	2301	101.5	0.659973	0.172263	3.8312	0.000127518	0.00257998	17	22000000	23000000	22500000	17	75000000	76000000	75500000	70	65	106	74	113	130	116	138
1042_1108	1042	1108	653	0.470299	0.113093	4.1585	3.20345e-05	0.00258062	7	42000000	43000000	42500000	7	108000000	109000000	108500000	565	502	614	491	933	635	894	590
2420_2425	2420	2425	1117.75	0.386883	0.0981067	3.94349	8.03029e-05	0.00258411	19	8000000	9000000	8500000	19	13000000	14000000	13500000	1044	853	1014	949	1698	1119	1197	1068
2302_2305	2302	2305	863	-0.298344	0.0779239	-3.82866	0.000128843	0.00259448	17	76000000	77000000	76500000	17	79000000	80000000	79500000	1022	875	956	955	768	817	728	783
95_108	95	108	236.5	0.496057	0.110338	4.49579	6.93119e-06	0.00261768	1	94000000	95000000	94500000	1	107000000	108000000	107500000	180	212	202	191	286	282	276	263
939_979	939	979	295.125	0.433823	0.11201	3.87307	0.000107475	0.00262581	6	89000000	90000000	89500000	6	129000000	130000000	129500000	295	224	233	252	359	342	364	292
1779_1893	1779	1893	151.625	0.621271	0.159227	3.90179	9.54856e-05	0.00262904	13	3000000	4000000	3500000	13	117000000	118000000	117500000	105	96	160	118	185	201	187	161
2258_2267	2258	2267	102.625	-0.616159	0.161127	-3.82405	0.000131278	0.0026311	17	32000000	33000000	32500000	17	41000000	42000000	41500000	117	117	135	127	104	74	79	68
2264_2300	2264	2300	49.375	-0.933962	0.244308	-3.82288	0.000131902	0.00263127	17	38000000	39000000	38500000	17	74000000	75000000	74500000	62	38	88	72	31	31	37	36
792_803	792	803	902.875	-0.500704	0.121334	-4.12664	3.68099e-05	0.00263432	5	94000000	95000000	94500000	5	105000000	106000000	105500000	1303	855	1122	964	744	836	627	772
2259_2283	2259	2283	195	-0.462679	0.121089	-3.82097	0.000132927	0.00263937	17	33000000	34000000	33500000	17	57000000	58000000	57500000	247	201	236	218	172	140	206	140
1809_1891	1809	1891	189.125	0.590142	0.151331	3.89969	9.63176e-05	0.00264159	13	33000000	34000000	33500000	13	115000000	116000000	115500000	136	130	175	163	182	247	269	211
1261_1263	1261	1263	1229.62	-0.371307	0.0898963	-4.13039	3.62148e-05	0.00266823	8	115000000	116000000	115500000	8	117000000	118000000	117500000	1600	1164	1471	1323	997	1139	1044	1099
2260_2263	2260	2263	130.375	-0.528226	0.138431	-3.8158	0.000135743	0.00268281	17	34000000	35000000	34500000	17	37000000	38000000	37500000	169	146	152	149	104	100	115	108
2451_2472	2451	2472	220.25	-0.454681	0.115846	-3.92488	8.67724e-05	0.00268489	19	39000000	40000000	39500000	19	60000000	61000000	60500000	265	233	268	253	165	188	205	185
2415_2453	2415	2453	348.625	0.376379	0.095959	3.92228	8.77134e-05	0.00268489	19	3000000	4000000	3500000	19	41000000	42000000	41500000	316	283	329	286	432	395	393	355
2146_2198	2146	2198	179.5	0.549109	0.131844	4.16484	3.11566e-05	0.0026946	16	19000000	20000000	19500000	16	71000000	72000000	71500000	121	141	165	156	244	210	188	211
2118_2120	2118	2120	1559.5	-0.39039	0.0882533	-4.42352	9.71067e-06	0.00269603	15	96000000	97000000	96500000	15	98000000	99000000	98500000	1959	1460	1890	1776	1193	1434	1385	1379
783_785	783	785	938.375	-0.350332	0.0850809	-4.11764	3.82778e-05	0.00272061	5	85000000	86000000	85500000	5	87000000	88000000	87500000	1112	1011	1122	965	816	881	829	771
891_918	891	918	294.125	0.443953	0.115012	3.86005	0.000113362	0.00275336	6	41000000	42000000	41500000	6	68000000	69000000	68500000	228	269	249	251	314	404	339	299
1676_1754	1676	1754	71.25	0.802272	0.206822	3.87906	0.000104863	0.00275714	12	21000000	22000000	21500000	12	99000000	100000000	99500000	48	40	77	44	89	85	107	80
920_981	920	981	308.5	0.417721	0.108275	3.85796	0.000114336	0.00276079	6	70000000	71000000	70500000	6	131000000	132000000	131500000	260	269	222	303	308	431	301	374
1066_1071	1066	1071	522.625	-0.506497	0.122314	-4.14097	3.45846e-05	0.00276161	7	66000000	67000000	66500000	7	71000000	72000000	71500000	655	525	655	620	387	460	438	441
2420_2426	2420	2426	356.875	0.396996	0.101583	3.90812	9.30188e-05	0.00277949	19	8000000	9000000	8500000	19	14000000	15000000	14500000	298	275	345	313	452	402	429	341
1022_1034	1022	1034	175.125	-0.891689	0.215571	-4.13641	3.52789e-05	0.00279255	7	22000000	23000000	22500000	7	34000000	35000000	34500000	319	239	206	149	126	118	100	144
868_897	868	897	160.5	-0.522965	0.135722	-3.85321	0.00011658	0.00279859	6	18000000	19000000	18500000	6	47000000	48000000	47500000	179	187	213	176	154	112	151	112
1803_1840	1803	1840	127.75	0.628564	0.161821	3.88432	0.000102616	0.00280338	13	27000000	28000000	27500000	13	64000000	65000000	64500000	116	73	130	86	165	161	151	140
412_471	412	471	97.625	-0.714536	0.170507	-4.19065	2.78156e-05	0.00282924	3	32000000	33000000	32500000	3	91000000	92000000	91500000	127	120	114	124	64	75	95	62
992_996	992	996	503.75	-0.371562	0.0965582	-3.84806	0.000119056	0.00284152	6	142000000	143000000	142500000	6	146000000	147000000	146500000	593	469	626	587	430	442	459	424
1950_1952	1950	1952	459.875	-0.498066	0.120332	-4.13911	3.48663e-05	0.0028435	14	53000000	54000000	53500000	14	55000000	56000000	55500000	564	455	585	550	367	451	343	364
2229_2277	2229	2277	154.5	0.499743	0.131519	3.79978	0.000144823	0.00284908	17	3000000	4000000	3500000	17	51000000	52000000	51500000	151	114	128	119	197	179	198	150
922_923	922	923	4029.25	-0.268342	0.0697766	-3.84574	0.000120191	0.00285211	6	72000000	73000000	72500000	6	73000000	74000000	73500000	4693	3929	4464	4529	3880	3716	3619	3404
2247_2281	2247	2281	421.125	0.356489	0.0938841	3.79712	0.000146387	0.00286663	17	21000000	22000000	21500000	17	55000000	56000000	55500000	340	408	384	344	446	506	433	508
282_346	282	346	280.125	0.434179	0.1048	4.14293	3.42898e-05	0.00289749	2	85000000	86000000	85500000	2	149000000	150000000	149500000	223	235	258	237	319	335	306	328
1673_1693	1673	1693	90.75	0.669875	0.17332	3.86496	0.000111109	0.00291029	12	18000000	19000000	18500000	12	38000000	39000000	38500000	83	57	78	63	121	110	118	96
1842_1850	1842	1850	347.625	-0.424532	0.109582	-3.87412	0.00010701	0.0029121	13	66000000	67000000	66500000	13	74000000	75000000	74500000	408	350	429	407	302	327	270	288
1025_1026	1025	1026	2273.88	-0.409013	0.0992461	-4.1212	3.76908e-05	0.00294275	7	25000000	26000000	25500000	7	26000000	27000000	26500000	2528	2340	2852	2628	2277	1622	2122	1822
1041_1102	1041	1102	287.625	0.610442	0.148152	4.12039	3.78229e-05	0.00294275	7	41000000	42000000	41500000	7	102000000	103000000	102500000	207	212	249	237	416	316	390	274
1843_1858	1843	1858	102.75	0.713002	0.18427	3.86934	0.000109128	0.00295826	13	67000000	68000000	67500000	13	82000000	83000000	82500000	87	52	108	68	126	139	134	108
749_825	749	825	66.125	0.870895	0.212604	4.09634	4.19742e-05	0.00296303	5	51000000	52000000	51500000	5	127000000	128000000	127500000	47	47	44	49	73	86	93	90
1015_1029	1015	1029	83.125	-0.947956	0.230361	-4.11508	3.87043e-05	0.00296511	7	15000000	16000000	15500000	7	29000000	30000000	29500000	118	99	96	125	68	60	45	54
1037_1106	1037	1106	102.5	-0.884457	0.214948	-4.11474	3.87617e-05	0.00296511	7	37000000	38000000	37500000	7	106000000	107000000	106500000	112	144	142	134	53	72	88	75
1904_1916	1904	1916	820.375	0.409398	0.0992086	4.12664	3.68099e-05	0.00296973	14	7000000	8000000	7500000	14	19000000	20000000	19500000	600	760	801	658	929	895	932	988
2050_2053	2050	2053	2234.62	-0.309121	0.070522	-4.38333	1.16877e-05	0.00297451	15	28000000	29000000	28500000	15	31000000	32000000	31500000	2513	2260	2630	2489	1880	2183	1939	1983
443_472	443	472	263.125	0.460278	0.110238	4.17532	2.97568e-05	0.00298406	3	63000000	64000000	63500000	3	92000000	93000000	92500000	213	214	230	229	302	334	302	281
939_980	939	980	325.375	0.392547	0.102416	3.83287	0.000126655	0.00298833	6	89000000	90000000	89500000	6	130000000	131000000	130500000	306	261	284	275	391	361	345	380
1678_1701	1678	1701	125.5	0.678705	0.175968	3.85699	0.000114794	0.00299547	12	23000000	24000000	23500000	12	46000000	47000000	46500000	126	97	71	92	157	136	143	182
1930_1940	1930	1940	170.125	-0.574669	0.139466	-4.12051	3.78037e-05	0.00301746	14	33000000	34000000	33500000	14	43000000	44000000	43500000	185	196	215	218	122	150	137	138
1013_1103	1013	1103	278.75	0.637067	0.155075	4.10813	3.98874e-05	0.00302579	7	13000000	14000000	13500000	7	103000000	104000000	103500000	197	235	227	209	419	320	360	263
1935_1938	1935	1938	1393.12	-0.351088	0.085269	-4.11742	3.83138e-05	0.00302598	14	38000000	39000000	38500000	14	41000000	42000000	41500000	1453	1408	1790	1598	1235	1310	1203	1148
766_849	766	849	121.125	0.707728	0.173048	4.08978	4.31788e-05	0.00302748	5	68000000	69000000	68500000	5	151000000	151834684	151417342	77	78	111	102	160	138	146	157
2230_2286	2230	2286	79.75	0.668451	0.176762	3.78164	0.000155799	0.00303701	17	4000000	5000000	4500000	17	60000000	61000000	60500000	68	56	71	52	109	93	88	101
966_968	966	968	1735.25	-0.268678	0.0702124	-3.82665	0.000129897	0.0030474	6	116000000	117000000	116500000	6	118000000	119000000	118500000	2048	1667	1994	1882	1599	1537	1622	1533
1675_1714	1675	1714	68	0.856469	0.222354	3.85183	0.00011724	0.00304781	12	20000000	21000000	20500000	12	59000000	60000000	59500000	60	55	42	36	75	116	80	80
1810_1843	1810	1843	242	0.453722	0.117594	3.85836	0.000114151	0.0030707	13	34000000	35000000	34500000	13	67000000	68000000	67500000	234	179	211	193	299	276	311	233
1841_1858	1841	1858	60.375	0.855861	0.221808	3.85856	0.000114055	0.0030707	13	65000000	66000000	65500000	13	82000000	83000000	82500000	42	39	49	42	97	78	59	77
1782_1842	1782	1842	115.375	0.62239	0.161349	3.85741	0.000114594	0.00307086	13	6000000	7000000	6500000	13	66000000	67000000	66500000	68	96	85	116	135	153	127	143
1682_1769	1682	1769	69	-0.976167	0.253631	-3.84876	0.000118715	0.00307459	12	27000000	28000000	27500000	12	114000000	115000000	114500000	81	70	124	91	23	46	57	60
939_981	939	981	311.125	0.457755	0.1198	3.82099	0.000132919	0.00310068	6	89000000	90000000	89500000	6	131000000	132000000	131500000	330	231	243	246	427	339	330	343
749_824	749	824	66.875	0.863184	0.211434	4.08251	4.45512e-05	0.00310274	5	51000000	52000000	51500000	5	126000000	127000000	126500000	42	57	45	46	84	95	83	83
1011_1104	1011	1104	353.5	0.579613	0.141365	4.10011	4.12955e-05	0.00310672	7	11000000	12000000	11500000	7	104000000	105000000	104500000	231	299	326	277	474	417	417	387
1085_1090	1085	1090	101.5	-0.849565	0.207405	-4.09616	4.20061e-05	0.0031088	7	85000000	86000000	85500000	7	90000000	91000000	90500000	138	103	146	135	92	67	68	63
1085_1089	1085	1089	440.875	-0.543042	0.132548	-4.09696	4.18603e-05	0.0031088	7	85000000	86000000	85500000	7	89000000	90000000	89500000	504	417	643	529	406	330	363	335
1677_1748	1677	1748	57.875	0.906953	0.235965	3.84359	0.000121247	0.00312844	12	22000000	23000000	22500000	12	93000000	94000000	93500000	41	28	41	49	62	88	55	99
1779_1892	1779	1892	182.75	0.511075	0.132688	3.85169	0.000117304	0.00313153	13	3000000	4000000	3500000	13	116000000	117000000	116500000	142	151	171	139	219	231	217	192
795_824	795	824	91.5	0.794877	0.194985	4.07661	4.56978e-05	0.00314044	5	97000000	98000000	97500000	5	126000000	127000000	126500000	78	51	78	62	124	132	107	100
750_848	750	848	105.875	0.803006	0.196964	4.07691	4.56384e-05	0.00314044	5	52000000	53000000	52500000	5	150000000	151000000	150500000	64	58	114	74	149	135	130	123
345_370	345	370	193.875	-0.523401	0.127042	-4.11991	3.79014e-05	0.00316108	2	148000000	149000000	148500000	2	173000000	174000000	173500000	260	210	222	223	146	177	166	147
1018_1104	1018	1104	346.25	0.588816	0.143987	4.08938	4.32535e-05	0.0031753	7	18000000	19000000	18500000	7	104000000	105000000	104500000	235	274	302	292	469	408	454	336
1014_1106	1014	1106	456.875	0.512236	0.12534	4.08677	4.37416e-05	0.00318544	7	14000000	15000000	14500000	7	106000000	107000000	106500000	465	305	424	317	690	463	531	460
2238_2261	2238	2261	354	0.375435	0.0996716	3.76672	0.000165404	0.00319506	17	12000000	13000000	12500000	17	35000000	36000000	35500000	351	276	311	294	477	376	398	349
2234_2275	2234	2275	163.125	0.47054	0.124907	3.76711	0.000165146	0.00319506	17	8000000	9000000	8500000	17	49000000	50000000	49500000	139	139	141	128	199	190	191	178
949_952	949	952	568.125	-0.403436	0.105845	-3.81157	0.000138089	0.00320321	6	99000000	100000000	99500000	6	102000000	103000000	102500000	748	502	706	639	477	523	478	472
1809_1826	1809	1826	917.625	0.347554	0.0903863	3.84521	0.000120449	0.00320331	13	33000000	34000000	33500000	13	50000000	51000000	50500000	800	760	792	875	1185	992	1011	926
1673_1759	1673	1759	71.125	0.769475	0.200662	3.83469	0.000125724	0.00323191	12	18000000	19000000	18500000	12	104000000	105000000	104500000	47	44	60	59	75	95	88	101
287_288	287	288	3250.5	-0.248315	0.0603928	-4.11166	3.92829e-05	0.00323429	2	90000000	91000000	90500000	2	91000000	92000000	91500000	3613	3341	3429	3735	2990	3005	3003	2888
785_844	785	844	247.125	0.529355	0.130122	4.06814	4.73889e-05	0.00323523	5	87000000	88000000	87500000	5	146000000	147000000	146500000	187	168	230	224	307	284	302	275
1838_1858	1838	1858	84.125	0.704797	0.183503	3.84079	0.000122638	0.0032492	13	62000000	63000000	62500000	13	82000000	83000000	82500000	66	52	81	57	130	97	108	82
890_974	890	974	201.625	0.455917	0.11977	3.80661	0.000140883	0.00324975	6	40000000	41000000	40500000	6	124000000	125000000	124500000	173	173	171	163	232	256	220	225
1307_1315	1307	1315	249.5	-0.430941	0.107679	-4.0021	6.27829e-05	0.00325101	9	31000000	32000000	31500000	9	39000000	40000000	39500000	287	269	313	277	186	230	218	216
1345_1347	1345	1347	2110.88	-0.310271	0.0777341	-3.99143	6.56751e-05	0.0032563	9	69000000	70000000	69500000	9	71000000	72000000	71500000	2494	2088	2443	2321	1666	2017	1856	2002
1350_1368	1350	1368	227.375	0.438296	0.109759	3.99325	6.51751e-05	0.0032563	9	74000000	75000000	74500000	9	92000000	93000000	92500000	204	167	209	193	281	269	246	250
1296_1397	1296	1397	145.875	0.516893	0.129575	3.98913	6.6315e-05	0.0032563	9	20000000	21000000	20500000	9	121000000	122000000	121500000	114	110	146	110	183	158	191	155
2427_2452	2427	2452	364.75	0.375674	0.0973905	3.85739	0.000114603	0.00325726	19	15000000	16000000	15500000	19	40000000	41000000	40500000	324	288	313	345	440	416	401	391
2419_2427	2419	2427	331.375	0.424914	0.109989	3.86322	0.000111901	0.00325726	19	7000000	8000000	7500000	19	15000000	16000000	15500000	270	239	329	292	461	337	378	345
2415_2445	2415	2445	184.375	0.526457	0.136644	3.85276	0.000116794	0.00325726	19	3000000	4000000	3500000	19	33000000	34000000	33500000	138	137	177	151	192	217	196	267
1661_1673	1661	1673	89	0.682155	0.178068	3.83086	0.000127695	0.0032704	12	6000000	7000000	6500000	12	18000000	19000000	18500000	88	60	68	58	128	102	109	99
2051_2053	2051	2053	2060	-0.342196	0.0788796	-4.33821	1.43647e-05	0.00327395	15	29000000	30000000	29500000	15	31000000	32000000	31500000	2470	2010	2346	2383	1698	2000	1702	1871
2070_2072	2070	2072	1940.25	-0.311601	0.0719871	-4.32857	1.50083e-05	0.00327395	15	48000000	49000000	48500000	15	50000000	51000000	50500000	2271	1911	2220	2192	1985	1685	1673	1585
86_109	86	109	233.375	0.523286	0.118036	4.43328	9.281e-06	0.00328605	1	85000000	86000000	85500000	1	108000000	109000000	108500000	201	155	214	197	268	295	285	252
1437_1531	1437	1531	132.75	0.606935	0.141894	4.27739	1.891e-05	0.00328763	10	36000000	37000000	36500000	10	130000000	130694993	1.30347e+08	105	97	117	102	149	176	160	156
1442_1445	1442	1445	401.875	-0.435234	0.101883	-4.2719	1.93813e-05	0.00329121	10	41000000	42000000	41500000	10	44000000	45000000	44500000	540	399	475	437	327	368	356	313
785_792	785	792	1229	0.882353	0.2172	4.0624	4.85716e-05	0.0032943	5	87000000	88000000	87500000	5	94000000	95000000	94500000	502	979	925	1086	1593	1616	1408	1723
816_818	816	818	3570.88	-0.311335	0.0766733	-4.06054	4.8959e-05	0.00329901	5	118000000	119000000	118500000	5	120000000	121000000	120500000	4299	3514	4109	3909	3063	3369	3203	3101
756_793	756	793	100.625	0.96211	0.23704	4.05885	4.93153e-05	0.00330158	5	58000000	59000000	58500000	5	95000000	96000000	95500000	63	42	76	92	92	113	166	161
2428_2452	2428	2452	375.125	0.379231	0.0986849	3.84285	0.000121615	0.00331796	19	16000000	17000000	16500000	19	40000000	41000000	40500000	342	307	330	325	450	449	441	357
986_991	986	991	265.875	-0.453301	0.119339	-3.79842	0.000145623	0.00332198	6	136000000	137000000	136500000	6	141000000	142000000	141500000	368	255	307	301	210	223	229	234
918_939	918	939	238.375	0.433143	0.11401	3.79916	0.00014519	0.00332198	6	68000000	69000000	68500000	6	89000000	90000000	89500000	228	188	204	192	271	263	271	290
1035_1047	1035	1047	135.25	-0.746153	0.183189	-4.07313	4.63858e-05	0.0033248	7	35000000	36000000	35500000	7	47000000	48000000	47500000	184	132	194	169	98	105	111	89
1023_1103	1023	1103	370.75	0.837101	0.20546	4.07428	4.61566e-05	0.0033248	7	23000000	24000000	23500000	7	103000000	104000000	103500000	285	191	301	253	894	336	410	296
1938_2018	1938	2018	35	-1.08189	0.264494	-4.0904	4.30636e-05	0.00333099	14	41000000	42000000	41500000	14	121000000	122000000	121500000	47	46	50	47	25	21	25	19
1947_1994	1947	1994	260.125	0.58402	0.142778	4.0904	4.30632e-05	0.00333099	14	50000000	51000000	50500000	14	97000000	98000000	97500000	174	178	259	222	317	342	315	274
772_785	772	785	94.625	-0.812527	0.200453	-4.05346	5.0465e-05	0.00334194	5	74000000	75000000	74500000	5	87000000	88000000	87500000	137	80	143	124	63	66	69	75
824_845	824	845	137	0.631283	0.155756	4.05301	5.05622e-05	0.00334194	5	126000000	127000000	126500000	5	147000000	148000000	147500000	101	118	108	103	181	169	144	172
795_807	795	807	237.25	0.574773	0.141869	4.05145	5.09015e-05	0.00334307	5	97000000	98000000	97500000	5	109000000	110000000	109500000	207	151	225	181	255	307	267	305
954_956	954	956	4213.88	-0.26808	0.0706645	-3.7937	0.000148421	0.00336719	6	104000000	105000000	104500000	6	106000000	107000000	106500000	4727	4170	4573	4944	3653	4026	3769	3849
1861_1892	1861	1892	223.25	0.519021	0.135524	3.82973	0.000128281	0.00338595	13	85000000	86000000	85500000	13	116000000	117000000	116500000	162	147	222	203	276	261	277	238
1915_1917	1915	1917	237.25	0.501118	0.122785	4.08128	4.47891e-05	0.00339447	14	18000000	19000000	18500000	14	20000000	21000000	20500000	194	178	227	187	302	267	289	254
1910_1950	1910	1950	262.25	0.620411	0.151962	4.08266	4.45223e-05	0.00339447	14	13000000	14000000	13500000	14	53000000	54000000	53500000	272	140	246	180	295	312	322	331
1804_1838	1804	1838	117	0.609057	0.159099	3.82817	0.000129101	0.00339483	13	28000000	29000000	28500000	13	62000000	63000000	62500000	91	76	108	96	147	146	135	137
282_307	282	307	261.875	0.485625	0.118549	4.09641	4.196e-05	0.00341098	2	85000000	86000000	85500000	2	110000000	111000000	110500000	235	173	239	227	313	330	287	291
956_958	956	958	2235.75	-0.274707	0.0725267	-3.78767	0.000152067	0.00341243	6	106000000	107000000	106500000	6	108000000	109000000	108500000	2554	2200	2569	2473	2002	2134	2078	1876
973_991	973	991	326	0.507288	0.133923	3.78792	0.000151916	0.00341243	6	123000000	124000000	123500000	6	141000000	142000000	141500000	236	209	336	295	339	420	361	412
1843_1891	1843	1891	126.875	0.583234	0.152457	3.82557	0.000130471	0.00341805	13	67000000	68000000	67500000	13	115000000	116000000	115500000	99	92	106	109	152	154	171	132
1162_1165	1162	1165	231.375	-0.547519	0.134591	-4.06802	4.74138e-05	0.00343513	8	16000000	17000000	16500000	8	19000000	20000000	19500000	249	275	342	234	159	206	212	174
286_346	286	346	343.75	0.444831	0.108712	4.09184	4.27966e-05	0.0034355	2	89000000	90000000	89500000	2	149000000	150000000	149500000	307	275	297	286	333	394	456	402
1678_1754	1678	1754	39.75	1.12816	0.295554	3.81711	0.000135023	0.00344532	12	23000000	24000000	23500000	12	99000000	100000000	99500000	36	34	19	11	60	52	53	53
785_801	785	801	91.625	-0.772487	0.191196	-4.04028	5.3388e-05	0.00348432	5	87000000	88000000	87500000	5	103000000	104000000	103500000	119	97	139	108	58	73	68	71
790_824	790	824	79.375	0.816581	0.202231	4.03787	5.39398e-05	0.00349833	5	92000000	93000000	92500000	5	126000000	127000000	126500000	51	47	61	71	100	95	102	108
2358_2395	2358	2395	187.25	0.478391	0.12186	3.92575	8.64606e-05	0.00350371	18	37000000	38000000	37500000	18	74000000	75000000	74500000	162	140	167	157	251	221	205	195
948_950	948	950	1642.12	-0.287262	0.0760112	-3.7792	0.000157334	0.00351153	6	98000000	99000000	98500000	6	100000000	101000000	100500000	1962	1563	1896	1806	1454	1506	1500	1450
1950_1987	1950	1987	244.625	0.549433	0.134967	4.07085	4.68411e-05	0.00351449	14	53000000	54000000	53500000	14	90000000	91000000	90500000	201	150	235	209	322	290	304	246
1279_1350	1279	1350	166.375	0.560929	0.141413	3.9666	7.29064e-05	0.00351928	9	3000000	4000000	3500000	9	74000000	75000000	74500000	107	112	167	151	227	192	203	172
970_984	970	984	350.625	0.372029	0.0985073	3.77666	0.000158945	0.0035284	6	120000000	121000000	120500000	6	134000000	135000000	134500000	324	265	324	309	434	372	421	356
985_989	985	989	252.75	-0.462875	0.122607	-3.77529	0.00015982	0.00352887	6	135000000	136000000	135500000	6	139000000	140000000	139500000	345	252	307	270	191	237	221	199
2373_2376	2373	2376	742.5	-0.349838	0.0892401	-3.92018	8.84824e-05	0.00352962	18	52000000	53000000	52500000	18	55000000	56000000	55500000	814	725	957	834	626	687	628	669
1926_1938	1926	1938	50.5	-1.01264	0.24911	-4.06503	4.80271e-05	0.00352997	14	29000000	30000000	29500000	14	41000000	42000000	41500000	106	53	63	50	36	38	30	28
1925_1940	1925	1940	64.5	-0.885374	0.217731	-4.06636	4.77527e-05	0.00352997	14	28000000	29000000	28500000	14	43000000	44000000	43500000	58	91	93	93	43	60	42	36
1945_1947	1945	1947	945.625	-0.416514	0.102515	-4.06294	4.84588e-05	0.00352997	14	48000000	49000000	48500000	14	50000000	51000000	50500000	1297	837	1155	1050	817	809	775	825
1041_1105	1041	1105	405.625	0.584701	0.144263	4.05301	5.05629e-05	0.00354057	7	41000000	42000000	41500000	7	105000000	106000000	105500000	320	245	376	355	499	473	581	396
1012_1105	1012	1105	387.375	0.587003	0.144787	4.05425	5.02943e-05	0.00354057	7	12000000	13000000	12500000	7	105000000	106000000	105500000	340	215	356	330	549	431	459	419
1020_1068	1020	1068	27.75	2.02236	0.498639	4.05576	4.99713e-05	0.00354057	7	20000000	21000000	20500000	7	68000000	69000000	68500000	3	7	12	14	12	96	16	62
1677_1701	1677	1701	110.375	0.708843	0.186077	3.8094	0.000139305	0.00354152	12	22000000	23000000	22500000	12	46000000	47000000	46500000	112	71	93	62	125	166	133	121
1787_1841	1787	1841	132.125	0.733252	0.192205	3.81494	0.000136214	0.00355523	13	11000000	12000000	11500000	13	65000000	66000000	65500000	83	66	126	122	129	185	185	161
1903_1989	1903	1989	132.75	-0.667562	0.164481	-4.0586	4.93671e-05	0.00356155	14	6000000	7000000	6500000	14	92000000	93000000	92500000	190	124	169	167	129	99	113	71
1097_1103	1097	1103	113.25	-0.80796	0.19952	-4.04951	5.1325e-05	0.0035665	7	97000000	98000000	97500000	7	103000000	104000000	103500000	140	135	168	134	67	79	94	89
1929_1940	1929	1940	100.125	-0.711478	0.175418	-4.05589	4.99434e-05	0.00356881	14	32000000	33000000	32500000	14	43000000	44000000	43500000	128	140	112	115	63	97	59	87
482_483	482	483	4463.5	-0.327913	0.079395	-4.13015	3.62527e-05	0.00358499	3	102000000	103000000	102500000	3	103000000	104000000	103500000	5411	4227	5085	5163	3974	4127	3784	3937
1620_1622	1620	1622	1000.38	-0.377519	0.0872226	-4.32822	1.50319e-05	0.00358736	11	88000000	89000000	88500000	11	90000000	91000000	90500000	1275	928	1200	1126	836	907	853	878
1578_1580	1578	1580	5581.25	-0.283234	0.0656228	-4.31609	1.5882e-05	0.00360975	11	46000000	47000000	46500000	11	48000000	49000000	48500000	6268	5607	6361	6274	5132	5279	4646	5083
920_971	920	971	331.125	0.393729	0.104522	3.76694	0.000165258	0.00362952	6	70000000	71000000	70500000	6	121000000	122000000	121500000	309	298	278	260	351	399	395	359
874_879	874	879	342.625	-0.391751	0.104069	-3.76436	0.000166977	0.00364787	6	24000000	25000000	24500000	6	29000000	30000000	29500000	429	350	412	366	286	320	313	265
794_807	794	807	388.5	0.416525	0.103522	4.02356	5.73241e-05	0.00369474	5	96000000	97000000	96500000	5	109000000	110000000	109500000	343	314	387	287	507	400	471	399
1032_1105	1032	1105	181	0.742989	0.183937	4.03937	5.35957e-05	0.00369607	7	32000000	33000000	32500000	7	105000000	106000000	105500000	88	176	144	135	205	275	200	225
411_471	411	471	143.375	-0.63052	0.153052	-4.11965	3.79444e-05	0.00370088	3	31000000	32000000	31500000	3	91000000	92000000	91500000	165	164	205	163	87	130	125	108
2415_2422	2415	2422	791.625	0.318841	0.0836723	3.81059	0.000138637	0.00370192	19	3000000	4000000	3500000	19	10000000	11000000	10500000	782	598	758	685	936	899	851	824
1525_1527	1525	1527	4201.12	-0.285563	0.0673441	-4.24035	2.23168e-05	0.00370357	10	124000000	125000000	124500000	10	126000000	127000000	126500000	4834	4140	4710	4781	3715	3986	3697	3746
928_933	928	933	195.875	-0.524104	0.139533	-3.75612	0.000172567	0.00373052	6	78000000	79000000	78500000	6	83000000	84000000	83500000	244	191	238	251	127	185	173	158
971_991	971	991	306.5	0.419614	0.111687	3.75704	0.000171935	0.00373052	6	121000000	122000000	121500000	6	141000000	142000000	141500000	251	276	248	274	366	410	303	324
1674_1698	1674	1698	67.875	0.800373	0.210876	3.79547	0.000147364	0.00373267	12	19000000	20000000	19500000	12	43000000	44000000	43500000	68	46	37	47	95	84	90	76
1291_1294	1291	1294	3978.75	-0.269297	0.0682119	-3.94794	7.88257e-05	0.00374159	9	15000000	16000000	15500000	9	18000000	19000000	18500000	4205	3854	4652	4682	3790	3496	3675	3476
2265_2296	2265	2296	38.875	-0.985426	0.264562	-3.72475	0.000195511	0.00375962	17	39000000	40000000	39500000	17	70000000	71000000	70500000	44	35	78	49	35	19	31	20
1661_1679	1661	1679	94.75	0.668685	0.17631	3.79267	0.000149035	0.00376123	12	6000000	7000000	6500000	12	24000000	25000000	24500000	70	76	88	59	121	112	108	124
1029_1040	1029	1040	121.5	-0.81026	0.200901	-4.03314	5.50373e-05	0.00376695	7	29000000	30000000	29500000	7	40000000	41000000	40500000	146	127	165	181	102	94	74	83
1677_1704	1677	1704	129	0.604942	0.159562	3.79127	0.000149878	0.00376875	12	22000000	23000000	22500000	12	49000000	50000000	49500000	105	68	138	99	188	129	174	131
120_192	120	192	127	0.630379	0.143622	4.38916	1.13791e-05	0.00379191	1	119000000	120000000	119500000	1	191000000	192000000	191500000	99	82	113	105	158	153	150	156
1675_1704	1675	1704	121.25	0.579913	0.153082	3.78824	0.000151719	0.00380123	12	20000000	21000000	20500000	12	49000000	50000000	49500000	110	94	95	90	142	153	153	133
1482_1489	1482	1489	170.875	0.592688	0.140155	4.22879	2.34951e-05	0.00381247	10	81000000	82000000	81500000	10	88000000	89000000	88500000	133	131	169	113	218	227	213	163
1676_1701	1676	1701	116.625	0.628184	0.165958	3.7852	0.000153584	0.00382026	12	21000000	22000000	21500000	12	46000000	47000000	46500000	113	73	87	94	143	154	150	119
1674_1695	1674	1695	57.625	0.834215	0.220367	3.78556	0.00015336	0.00382026	12	19000000	20000000	19500000	12	40000000	41000000	40500000	42	35	43	45	94	70	75	57
69_86	69	86	260.875	0.521441	0.119198	4.37459	1.21663e-05	0.003829	1	68000000	69000000	68500000	1	85000000	86000000	85500000	209	173	228	247	299	329	322	280
2267_2278	2267	2278	585.375	0.328088	0.0882232	3.71884	0.000200138	0.00383134	17	41000000	42000000	41500000	17	52000000	53000000	52500000	546	481	532	518	581	638	714	673
1098_1105	1098	1105	99.5	-1.04391	0.259336	-4.02533	5.68948e-05	0.00383639	7	98000000	99000000	98500000	7	105000000	106000000	105500000	178	149	126	84	77	81	61	40
1042_1086	1042	1086	520.375	0.449751	0.111684	4.027	5.64937e-05	0.00383639	7	42000000	43000000	42500000	7	86000000	87000000	86500000	483	372	504	398	734	523	645	504
980_993	980	993	131.375	-0.672802	0.179534	-3.7475	0.000178608	0.00384099	6	130000000	131000000	130500000	6	143000000	144000000	143500000	185	121	169	168	74	115	86	133
1014_1103	1014	1103	302.125	0.585593	0.145689	4.01947	5.83288e-05	0.00384759	7	14000000	15000000	14500000	7	103000000	104000000	103500000	229	230	283	219	458	333	389	276
1020_1108	1020	1108	496.875	0.678782	0.16885	4.02004	5.81886e-05	0.00384759	7	20000000	21000000	20500000	7	108000000	109000000	108500000	413	371	497	261	624	735	636	438
1043_1071	1043	1071	116.625	0.824913	0.205216	4.01973	5.82645e-05	0.00384759	7	43000000	44000000	43500000	7	71000000	72000000	71500000	97	65	100	76	130	163	142	160
763_845	763	845	184.375	0.560557	0.139718	4.01205	6.01941e-05	0.00385576	5	65000000	66000000	65500000	5	147000000	148000000	147500000	168	135	148	145	247	228	219	185
1815_1821	1815	1821	152.375	-0.601265	0.158582	-3.79152	0.00014973	0.0038695	13	39000000	40000000	39500000	13	45000000	46000000	45500000	238	177	158	162	114	132	112	126
1779_1845	1779	1845	228.25	-0.48228	0.127177	-3.79221	0.000149315	0.0038695	13	3000000	4000000	3500000	13	69000000	70000000	69500000	328	230	278	230	179	167	234	180
1832_1834	1832	1834	1283.75	-0.309651	0.0816759	-3.79122	0.000149908	0.0038695	13	56000000	57000000	56500000	13	58000000	59000000	58500000	1572	1214	1469	1434	1184	1171	1146	1080
889_891	889	891	566.75	-0.358276	0.0956867	-3.74426	0.000180923	0.00387064	6	39000000	40000000	39500000	6	41000000	42000000	41500000	780	476	689	606	546	446	564	427
1676_1708	1676	1708	78.875	0.790585	0.209161	3.7798	0.000156953	0.00387618	12	21000000	22000000	21500000	12	53000000	54000000	53500000	53	57	56	65	123	117	91	69
1678_1726	1678	1726	35.125	1.24894	0.330377	3.78034	0.000156617	0.00387618	12	23000000	24000000	23500000	12	71000000	72000000	71500000	26	4	30	25	53	36	53	54
1026_1103	1026	1103	441.75	0.506052	0.126026	4.01547	5.93285e-05	0.00388538	7	26000000	27000000	26500000	7	103000000	104000000	103500000	339	351	427	337	615	451	571	443
514_517	514	517	849.875	-0.415581	0.10138	-4.09922	4.14542e-05	0.00389001	3	134000000	135000000	134500000	3	137000000	138000000	137500000	1220	730	1002	947	756	708	755	681
454_471	454	471	354.625	0.435818	0.106327	4.09884	4.15226e-05	0.00389001	3	74000000	75000000	74500000	3	91000000	92000000	91500000	325	263	300	318	420	445	375	391
387_425	387	425	116.75	0.619993	0.151145	4.10198	4.09624e-05	0.00389001	3	7000000	8000000	7500000	3	45000000	46000000	45500000	90	82	95	101	153	125	144	144
1473_1480	1473	1480	235.375	0.465222	0.110266	4.21909	2.45294e-05	0.00389378	10	72000000	73000000	72500000	10	79000000	80000000	79500000	186	189	209	207	274	265	273	280
1672_1707	1672	1707	153.625	0.561069	0.148603	3.77562	0.000159611	0.00392778	12	17000000	18000000	17500000	12	52000000	53000000	52500000	119	93	163	122	214	162	194	162
786_824	786	824	50	1.02246	0.255278	4.00528	6.19439e-05	0.00394351	5	88000000	89000000	88500000	5	126000000	127000000	126500000	40	21	40	32	59	69	79	60
20_22	20	22	1024.62	-0.344635	0.0793342	-4.34409	1.39857e-05	0.00396144	1	19000000	20000000	19500000	1	21000000	22000000	21500000	1278	985	1212	1116	950	933	910	813
68_118	68	118	174	0.558875	0.128354	4.35419	1.33561e-05	0.00396144	1	67000000	68000000	67500000	1	117000000	118000000	117500000	142	136	155	130	185	230	216	198
232_233	232	233	2610	-0.284719	0.0702118	-4.05515	5.01032e-05	0.00397238	2	35000000	36000000	35500000	2	36000000	37000000	36500000	3029	2420	3040	2981	2509	2281	2410	2210
1443_1518	1443	1518	200.75	0.5065	0.120325	4.20943	2.56016e-05	0.00397751	10	42000000	43000000	42500000	10	117000000	118000000	117500000	196	134	170	164	249	218	259	216
873_879	873	879	255.25	-0.484026	0.129573	-3.73554	0.000187316	0.00398673	6	23000000	24000000	23500000	6	29000000	30000000	29500000	347	229	300	316	188	213	246	203
1023_1106	1023	1106	489.875	0.513563	0.128163	4.00709	6.14704e-05	0.0039969	7	23000000	24000000	23500000	7	106000000	107000000	106500000	438	372	421	381	651	605	618	433
286_374	286	374	365.25	0.448548	0.11081	4.04791	5.16762e-05	0.00399837	2	89000000	90000000	89500000	2	177000000	178000000	177500000	357	266	283	330	386	439	466	395
310_374	310	374	115.125	0.68269	0.168592	4.04935	5.13592e-05	0.00399837	2	113000000	114000000	113500000	2	177000000	178000000	177500000	113	58	99	86	151	135	132	147
2213_2217	2213	2217	350.75	-0.413098	0.101575	-4.06692	4.76392e-05	0.00400566	16	86000000	87000000	86500000	16	90000000	91000000	90500000	484	353	414	355	314	282	293	311
1106_1140	1106	1140	98.75	-0.885477	0.221165	-4.00369	6.23618e-05	0.0040261	7	106000000	107000000	106500000	7	140000000	141000000	140500000	131	116	119	142	51	96	53	82
1483_1487	1483	1487	409.125	0.380557	0.0905726	4.20167	2.64948e-05	0.00403052	10	82000000	83000000	82500000	10	86000000	87000000	86500000	376	334	349	363	448	467	474	462
1821_1823	1821	1823	845.25	-0.315287	0.0834356	-3.77881	0.000157578	0.00405257	13	45000000	46000000	45500000	13	47000000	48000000	47500000	1057	824	996	878	759	753	761	734
2138_2140	2138	2140	4289.12	-0.256857	0.0633163	-4.05673	4.97638e-05	0.00407121	16	11000000	12000000	11500000	16	13000000	14000000	13500000	4907	4243	4771	4763	3945	4068	3747	3869
1018_1102	1018	1102	210	0.613593	0.153476	3.99797	6.38871e-05	0.0040803	7	18000000	19000000	18500000	7	102000000	103000000	102500000	151	150	194	168	267	231	287	232
1005_1102	1005	1102	163.125	0.75661	0.189285	3.99719	6.40979e-05	0.0040803	7	5000000	6000000	5500000	7	102000000	103000000	102500000	96	130	148	109	256	193	209	164
1106_1143	1106	1143	48	-1.15498	0.289133	-3.99463	6.47964e-05	0.00409612	7	106000000	107000000	106500000	7	143000000	144000000	143500000	55	75	76	59	31	34	29	25
280_285	280	285	550.75	-0.386245	0.0956221	-4.03929	5.36135e-05	0.00409888	2	83000000	84000000	83500000	2	88000000	89000000	88500000	663	543	674	618	455	540	470	443
2231_2313	2231	2313	192.75	0.477979	0.12917	3.70039	0.000215267	0.00410256	17	5000000	6000000	5500000	17	87000000	88000000	87500000	158	129	202	157	233	234	218	211
1675_1746	1675	1746	73	0.810598	0.215375	3.76366	0.000167443	0.00410592	12	20000000	21000000	20500000	12	91000000	92000000	91500000	37	53	64	56	122	76	103	73
2282_2285	2282	2285	237.25	-0.489491	0.132343	-3.69864	0.000216754	0.00411254	17	56000000	57000000	56500000	17	59000000	60000000	59500000	361	187	312	255	238	190	184	171
1022_1024	1022	1024	343	-0.710916	0.178126	-3.99107	6.57749e-05	0.0041293	7	22000000	23000000	22500000	7	24000000	25000000	24500000	408	529	403	351	298	236	340	179
920_940	920	940	243.625	0.422749	0.113479	3.72534	0.000195056	0.00413018	6	70000000	71000000	70500000	6	90000000	91000000	90500000	211	200	185	237	267	293	276	280
2439_2440	2439	2440	8791	-0.235963	0.0624674	-3.77738	0.000158486	0.00414375	19	27000000	28000000	27500000	19	28000000	29000000	28500000	9724	8692	9659	9957	8478	8154	8039	7625
1716_1717	1716	1717	7733.12	0.278933	0.0741894	3.75974	0.000170092	0.00415362	12	61000000	62000000	61500000	12	62000000	63000000	62500000	6726	6423	7178	7608	9315	8245	8450	7920
1671_1675	1671	1675	193.5	0.489283	0.130163	3.75901	0.00017059	0.00415362	12	16000000	17000000	16500000	12	20000000	21000000	20500000	159	138	193	155	231	224	221	227
916_982	916	982	317.625	0.430111	0.115641	3.71938	0.000199713	0.00420723	6	66000000	67000000	66500000	6	132000000	133000000	132500000	258	247	271	305	324	447	346	343
60_62	60	62	703.5	-0.389461	0.0903336	-4.31136	1.62252e-05	0.00421715	1	59000000	60000000	59500000	1	61000000	62000000	61500000	872	675	836	811	560	635	625	614
33_35	33	35	596.75	-0.352717	0.0818501	-4.3093	1.63773e-05	0.00421715	1	32000000	33000000	32500000	1	34000000	35000000	34500000	726	602	741	612	547	513	526	507
2262_2269	2262	2269	455.5	-0.328981	0.089135	-3.69082	0.00022353	0.00422235	17	36000000	37000000	36500000	17	43000000	44000000	43500000	557	429	581	465	456	378	405	373
1939_1957	1939	1957	51.875	-1.09877	0.27377	-4.01348	5.98303e-05	0.00423497	14	42000000	43000000	42500000	14	60000000	61000000	60500000	75	56	78	74	55	37	15	25
114_120	114	120	393.25	-0.480444	0.112024	-4.28878	1.79658e-05	0.00424068	1	113000000	114000000	113500000	1	119000000	120000000	119500000	547	339	494	458	315	331	343	319
128_130	128	130	1164.88	-0.348558	0.081149	-4.29528	1.74472e-05	0.00424068	1	127000000	128000000	127500000	1	129000000	130000000	129500000	1386	1140	1354	1342	962	1095	1063	977
1840_1882	1840	1882	83.875	0.75757	0.201167	3.76587	0.000165968	0.00425277	13	64000000	65000000	64500000	13	106000000	107000000	106500000	65	48	84	54	117	121	87	95
2249_2278	2249	2278	188.5	0.454902	0.123374	3.68719	0.000226744	0.00426419	17	23000000	24000000	23500000	17	52000000	53000000	52500000	138	157	178	163	204	236	219	213
1643_1646	1643	1646	906.25	-0.787511	0.184487	-4.26865	1.96663e-05	0.0042667	11	111000000	112000000	111500000	11	114000000	115000000	114500000	1447	906	1161	1082	605	760	576	713
1807_1837	1807	1837	163.125	0.55792	0.148272	3.76281	0.000168013	0.00428953	13	31000000	32000000	31500000	13	61000000	62000000	61500000	148	111	146	123	170	221	181	205
1790_1838	1790	1838	218.25	0.4823	0.128303	3.75907	0.000170544	0.00433836	13	14000000	15000000	14500000	13	62000000	63000000	62500000	195	175	193	165	285	269	267	197
1675_1744	1675	1744	63	0.819669	0.218754	3.74698	0.000178974	0.00434248	12	20000000	21000000	20500000	12	89000000	90000000	89500000	56	32	52	43	69	90	79	83
701_802	701	802	355.375	-0.432382	0.108654	-3.97944	6.90788e-05	0.00434443	5	3000000	4000000	3500000	5	104000000	105000000	104500000	404	356	455	418	314	283	321	292
828_832	828	832	1216.25	-0.345996	0.0869184	-3.9807	6.87141e-05	0.00434443	5	130000000	131000000	130500000	5	134000000	135000000	134500000	1354	1216	1468	1409	1094	1154	1051	984
1028_1033	1028	1033	45	-1.16694	0.293461	-3.97648	6.99441e-05	0.00436097	7	28000000	29000000	28500000	7	33000000	34000000	33500000	55	65	67	62	31	31	28	21
2243_2284	2243	2284	179	0.530471	0.144191	3.67894	0.000234203	0.00438515	17	17000000	18000000	17500000	17	58000000	59000000	58500000	150	99	184	155	233	208	195	208
117_120	117	120	525.125	-0.407555	0.0954066	-4.27177	1.93925e-05	0.00439433	1	116000000	117000000	116500000	1	119000000	120000000	119500000	681	495	662	563	430	472	480	418
1673_1712	1673	1712	113.25	0.623339	0.166573	3.74214	0.000182458	0.00441153	12	18000000	19000000	18500000	12	57000000	58000000	57500000	107	72	85	93	151	144	122	132
220_282	220	282	287.375	0.457793	0.113932	4.01811	5.86664e-05	0.00443242	2	23000000	24000000	23500000	2	85000000	86000000	85500000	240	228	230	267	284	414	293	343
828_846	828	846	177.375	0.584254	0.147132	3.97096	7.15849e-05	0.00447492	5	130000000	131000000	130500000	5	148000000	149000000	148500000	128	128	174	138	244	195	201	211
2245_2264	2245	2264	1874.12	0.293918	0.0800411	3.67209	0.000240574	0.00447921	17	19000000	20000000	19500000	17	38000000	39000000	38500000	2125	1392	1708	1461	2591	1657	2489	1570
2242_2279	2242	2279	386.5	0.335048	0.0912616	3.67129	0.000241325	0.00447921	17	16000000	17000000	16500000	17	53000000	54000000	53500000	339	356	351	321	439	429	453	404
1290_1294	1290	1294	666.375	-0.358805	0.0920003	-3.90004	9.61776e-05	0.00449039	9	14000000	15000000	14500000	9	18000000	19000000	18500000	792	601	791	813	561	565	603	605
493_527	493	527	129.375	0.697986	0.171859	4.0614	4.87798e-05	0.00451055	3	113000000	114000000	113500000	3	147000000	148000000	147500000	81	100	117	92	172	140	223	110
385_389	385	389	393.75	-0.40855	0.100865	-4.05045	5.11193e-05	0.00451164	3	5000000	6000000	5500000	3	9000000	10000000	9500000	522	369	481	428	360	315	338	337
386_470	386	470	218.125	0.527913	0.13026	4.05277	5.06152e-05	0.00451164	3	6000000	7000000	6500000	3	90000000	91000000	90500000	155	163	182	215	269	280	257	224
453_472	453	472	201	0.529174	0.130676	4.0495	5.13263e-05	0.00451164	3	73000000	74000000	73500000	3	92000000	93000000	92500000	143	157	193	165	255	254	240	201
383_443	383	443	187.375	0.551043	0.135824	4.05705	4.96967e-05	0.00451164	3	3000000	4000000	3500000	3	63000000	64000000	63500000	135	146	165	162	190	256	243	202
909_974	909	974	222.375	0.446828	0.120758	3.7002	0.000215428	0.00451525	6	59000000	60000000	59500000	6	124000000	125000000	124500000	201	157	195	200	250	272	245	259
1458_1484	1458	1484	100.75	-0.713851	0.171147	-4.17099	3.03285e-05	0.00451956	10	57000000	58000000	57500000	10	83000000	84000000	83500000	157	102	110	132	80	73	72	80
1035_1040	1035	1040	319.375	-0.569058	0.143496	-3.96566	7.31926e-05	0.00453247	7	35000000	36000000	35500000	7	40000000	41000000	40500000	433	313	414	369	253	286	277	210
1789_1891	1789	1891	171	0.555612	0.148337	3.74559	0.000179968	0.00456157	13	13000000	14000000	13500000	13	115000000	116000000	115500000	156	113	162	125	212	233	180	187
1901_1925	1901	1925	96.125	-0.770696	0.19298	-3.99366	6.5062e-05	0.00456225	14	4000000	5000000	4500000	14	28000000	29000000	28500000	147	136	103	98	82	49	78	76
2324_2326	2324	2326	1329.75	-0.289061	0.0750175	-3.85325	0.000116563	0.00457822	18	3000000	4000000	3500000	18	5000000	6000000	5500000	1484	1306	1616	1446	1352	1142	1144	1148
2263_2309	2263	2309	38.875	-0.912192	0.248921	-3.66459	0.000247739	0.00457834	17	37000000	38000000	37500000	17	83000000	84000000	83500000	64	41	57	41	35	27	30	16
792_845	792	845	81.125	-0.882164	0.222552	-3.96386	7.3747e-05	0.00458247	5	94000000	95000000	94500000	5	147000000	148000000	147500000	159	76	103	86	60	62	51	52
1033_1036	1033	1036	186.375	-0.780018	0.196937	-3.96076	7.47116e-05	0.00459527	7	33000000	34000000	33500000	7	36000000	37000000	36500000	192	316	228	208	111	122	172	142
2240_2282	2240	2282	203.5	0.471234	0.128663	3.66253	0.000249737	0.00459538	17	14000000	15000000	14500000	17	56000000	57000000	56500000	175	142	187	178	278	249	230	189
2235_2238	2235	2238	2346.5	-0.260169	0.071057	-3.66141	0.000250829	0.00459567	17	9000000	10000000	9500000	17	12000000	13000000	12500000	2587	2271	2714	2660	2073	2255	2111	2101
1844_1855	1844	1855	184.125	0.496485	0.132653	3.74274	0.000182026	0.00459715	13	68000000	69000000	68500000	13	79000000	80000000	79500000	142	168	167	134	214	223	223	202
2229_2232	2229	2232	544.5	-0.325473	0.0889312	-3.65983	0.000252382	0.00460436	17	3000000	4000000	3500000	17	6000000	7000000	6500000	670	495	664	597	503	484	503	440
1891_1893	1891	1893	2767	-0.274311	0.0733438	-3.74007	0.00018397	0.00461374	13	115000000	116000000	115500000	13	117000000	118000000	117500000	3251	2662	3115	3093	2644	2547	2522	2302
1823_1841	1823	1841	83.875	0.671375	0.179511	3.74003	0.000183998	0.00461374	13	47000000	48000000	47500000	13	65000000	66000000	65500000	63	57	75	64	100	100	108	104
1813_1815	1813	1815	1087.12	-0.353946	0.0947023	-3.73746	0.00018589	0.00462467	13	37000000	38000000	37500000	13	39000000	40000000	39500000	1450	1068	1242	1128	884	977	948	1000
1843_1856	1843	1856	182.25	0.569154	0.152264	3.73793	0.000185538	0.00462467	13	67000000	68000000	67500000	13	80000000	81000000	80500000	127	133	165	162	250	250	193	178
1865_1896	1865	1896	74.75	0.799105	0.21385	3.73676	0.00018641	0.00462467	13	89000000	90000000	89500000	13	120000000	120421639	1.20211e+08	82	41	42	54	96	97	95	91
907_991	907	991	233.25	0.446971	0.121061	3.69212	0.000222395	0.00463773	6	57000000	58000000	57500000	6	141000000	142000000	141500000	212	186	196	195	273	308	229	267
1676_1702	1676	1702	116.25	0.643985	0.172759	3.72766	0.000193264	0.00465653	12	21000000	22000000	21500000	12	47000000	48000000	47500000	106	68	99	91	138	164	154	110
1786_1838	1786	1838	130.25	0.57159	0.153075	3.73404	0.000188432	0.00465839	13	10000000	11000000	10500000	13	62000000	63000000	62500000	103	83	116	117	166	147	164	146
364_369	364	369	267.375	-0.482312	0.120563	-4.00049	6.32116e-05	0.00466604	2	167000000	168000000	167500000	2	172000000	173000000	172500000	390	272	286	300	233	225	212	221
331_374	331	374	161	0.559896	0.139888	4.00245	6.26891e-05	0.00466604	2	134000000	135000000	134500000	2	177000000	178000000	177500000	127	125	135	133	200	185	156	227
2243_2258	2243	2258	155	-0.494276	0.135227	-3.65516	0.000257022	0.00466904	17	17000000	18000000	17500000	17	32000000	33000000	32500000	188	154	196	184	155	106	155	102
708_793	708	793	265	0.639171	0.161514	3.95738	7.57775e-05	0.00467367	5	10000000	11000000	10500000	5	95000000	96000000	95500000	155	330	171	174	267	430	247	346
762_824	762	824	71	0.818004	0.206759	3.95631	7.61155e-05	0.00467367	5	64000000	65000000	64500000	5	126000000	127000000	126500000	57	41	57	51	87	86	94	95
1008_1036	1008	1036	43.375	-1.31156	0.331812	-3.95273	7.72662e-05	0.00470341	7	8000000	9000000	8500000	7	36000000	37000000	36500000	59	79	44	66	30	36	16	17
1038_1043	1038	1043	993.375	-0.410635	0.103906	-3.95199	7.75032e-05	0.00470341	7	38000000	39000000	38500000	7	43000000	44000000	43500000	1197	1005	1175	1149	955	815	949	702
1905_1909	1905	1909	2306.38	-0.274378	0.0689212	-3.98103	6.86159e-05	0.00473452	14	8000000	9000000	8500000	14	12000000	13000000	12500000	2409	2337	2746	2609	2124	2162	2034	2030
1903_1939	1903	1939	678.25	0.566454	0.142309	3.98046	6.87808e-05	0.00473452	14	6000000	7000000	6500000	14	42000000	43000000	42500000	406	683	487	620	891	1021	493	825
2424_2428	2424	2428	871.125	-0.31944	0.0854444	-3.73857	0.000185073	0.00474012	19	12000000	13000000	12500000	19	16000000	17000000	16500000	965	796	1120	989	833	732	817	717
1837_1847	1837	1847	153.625	0.579818	0.15554	3.72778	0.000193175	0.00475888	13	61000000	62000000	61500000	13	71000000	72000000	71500000	116	118	141	115	145	229	166	199
[truncated: 2,068 more rows]
