# Supplementary material for: Neuron-specific chromosomal megadomain organization is adaptive to recent retrotransposon expansions
Source: Nat Commun. 2021 Dec 13;12:7243. doi: 10.1038/s41467-021-26862-z (PMC8669064; doi:10.1038/s41467-021-26862-z)
Supplement: Supplementary file 18 — Supplementary Data S15 [file 41467_2021_26862_MOESM18_ESM.xlsx]

## Sheet: S15
Supplementary Data S15. Differentially expressed RNAs in Setdb1 mutant vs. control cortex (n=6/group, two-sided, padj < 0.05)
Name	chr	baseMean	log2FoldChange	lfcSE	stat	pvalue	padj
Tcfl5	chr2	541.017	-6.04433	0.181465	-33.3084	2.91675e-243	8.12344e-239
Tmc1	chr19	270.991	-4.71465	0.162845	-28.9518	2.66225e-184	3.70731e-180
Mkrn3	chr7	346.513	-2.67913	0.106296	-25.2043	3.59092e-140	3.33369e-136
3222401L13Rik	chr18	715.599	-2.33569	0.0980412	-23.8235	1.90543e-125	1.3267e-121
Pcdha1	chr18	487.433	-3.34075	0.148869	-22.4409	1.57115e-111	8.75162e-108
RP23-478I20.1	chr12	279.345	-6.92377	0.311066	-22.2582	9.39367e-110	4.36039e-106
Pcdhb18	chr18	1527.64	-1.44564	0.0650137	-22.236	1.5422e-109	6.13599e-106
Stag3	chr5	217.061	-3.06864	0.145433	-21.1	7.95869e-99	2.77072e-95
Gm13016	chr4	175.007	-4.82663	0.238304	-20.2541	3.27183e-91	1.01249e-87
Rps4l	chr6	824.487	-2.17152	0.119932	-18.1062	2.8466e-73	7.92808e-70
Pcdhga8	chr18	881.366	-1.44595	0.0810363	-17.8433	3.26126e-71	8.25721e-68
Atf7ip	chr6	3373.29	-0.904817	0.0513416	-17.6235	1.62701e-69	3.77614e-66
Smarca5-ps	chr4	119.11	-3.3205	0.189907	-17.4849	1.8681e-68	4.00219e-65
Pcdhb8	chr18	665.882	-1.93316	0.11296	-17.1136	1.17435e-65	2.3362e-62
Pcdhb17	chr18	2316.31	-1.17062	0.0697226	-16.7896	2.90635e-63	5.39631e-60
Got1l1	chr8	108.466	-4.35047	0.273574	-15.9023	6.10355e-57	1.06244e-53
RP23-356D13.9	chr9	154.557	-2.87443	0.184645	-15.5674	1.21315e-54	1.9875e-51
Gm45818	chr11	840.877	-2.20928	0.142696	-15.4824	4.56022e-54	7.05593e-51
Pcdha3	chr18	361.073	-1.70168	0.112021	-15.1907	4.07765e-52	5.97719e-49
Gramd1c	ch16	271.971	-2.10523	0.139064	-15.1386	9.01174e-52	1.25493e-48
Casp2	chr6	680.2	1.17976	0.0790734	14.9198	2.45039e-50	3.2498e-47
Hoga1	chr19	87.2272	-2.86561	0.194269	-14.7507	3.04286e-49	3.85213e-46
Pcdhb6	chr18	574.174	-1.57647	0.11207	-14.0668	6.07429e-45	7.35544e-42
2410018L13Rik	chr12	156.761	-2.84696	0.203574	-13.9849	1.92877e-44	2.23826e-41
Pcdha8	chr18	690.812	-1.44895	0.104676	-13.8422	1.41837e-43	1.58012e-40
2900052N01Rik	chr9	1661.77	-1.17565	0.0853458	-13.7751	3.59678e-43	3.85284e-40
Gm3604	chr13	224.555	-1.95715	0.142114	-13.7717	3.77387e-43	3.89282e-40
Gm12260	chr11	70.9658	-3.5684	0.265489	-13.4409	3.48281e-41	3.46427e-38
Rgs10	chr7	1068.03	-0.981037	0.0733273	-13.3789	8.03512e-41	7.71676e-38
Lct	chr1	238.053	-2.47339	0.185028	-13.3677	9.34197e-41	8.67277e-38
Pcdha2	chr18	351.285	-1.86984	0.140561	-13.3026	2.23429e-40	2.00733e-37
Zfp990	chr4	46.2312	-4.50086	0.341841	-13.1665	1.36784e-39	1.19049e-36
Pcdhb14	chr18	1806.87	-1.11104	0.0850633	-13.0614	5.4734e-39	4.61938e-36
Pcdhgb4	chr18	960.983	-1.07098	0.0821076	-13.0437	6.90604e-39	5.65706e-36
Pcdhgb5	chr18	837.239	-1.00665	0.0772068	-13.0384	7.39928e-39	5.88793e-36
Gm2762	chr13	244.568	-1.66767	0.127965	-13.0322	8.02137e-39	6.20565e-36
Crlf2	chr5	412.811	-1.47516	0.113948	-12.9459	2.4782e-38	1.86542e-35
Cd6	chr19	194.238	-2.17745	0.172652	-12.6117	1.81967e-36	1.33367e-33
Mnd1	chr3	241.163	-3.76874	0.301133	-12.5152	6.16394e-36	4.40184e-33
Pnmal1	chr7	9123.17	-0.657474	0.0527512	-12.4637	1.17804e-35	8.20243e-33
Pcdhgb2	chr18	572.707	-0.876607	0.0715866	-12.2454	1.7776e-34	1.20751e-31
Zfp110	chr7	1301.34	-0.729705	0.0598717	-12.1878	3.60996e-34	2.39383e-31
Wwox	chr8	1105.4	-1.26609	0.104969	-12.0616	1.68458e-33	1.0911e-30
Zfp992	chr4	155.658	-1.75507	0.147348	-11.9111	1.03599e-32	6.55756e-30
P2rx7	chr5	483.916	-1.22438	0.105227	-11.6357	2.71476e-31	1.68019e-28
Olfr31	chr14	43.6747	-3.40212	0.295847	-11.4996	1.32533e-30	8.02431e-28
Gm20711	chr1	41.3653	-3.83682	0.337817	-11.3577	6.79178e-30	4.02464e-27
Pcdhga7	chr18	568.963	-0.98198	0.0876545	-11.2029	3.94808e-29	2.29079e-26
Tmem132d	chr5	1020.67	0.878329	0.0784743	11.1926	4.43342e-29	2.5199e-26
Gm45011	chr7	46.251	-5.21932	0.469824	-11.1091	1.133e-28	6.31103e-26
Pcdhga4	chr18	278.409	-0.932665	0.0840402	-11.0979	1.28496e-28	7.01714e-26
Gm11884	chr4	102.721	-8.29735	0.752675	-11.0238	2.93331e-28	1.57107e-25
Rnf17	chr14	442.808	-2.74683	0.253509	-10.8353	2.34301e-27	1.23123e-24
Skiv2l-ps1	chr17	55.4869	-9.26191	0.856998	-10.8074	3.17569e-27	1.63789e-24
C4b	chr17	1534	-1.47389	0.137213	-10.7416	6.49154e-27	3.2872e-24
Slco1a5	chr6	37.8077	-3.26304	0.304328	-10.7221	8.01541e-27	3.98638e-24
Gm37751	chr18	63.1651	-2.74388	0.257272	-10.6653	1.4796e-26	7.22952e-24
Gm37480	chr3	59.6581	-3.80264	0.361289	-10.5252	6.61202e-26	3.17503e-23
Tnxa	chr17	51.2678	-9.15107	0.876333	-10.4425	1.58643e-25	7.48876e-23
Mei1	chr15	303.397	-1.19735	0.117497	-10.1905	2.18714e-24	1.01524e-21
Npas2	chr1	411.159	0.909599	0.090284	10.0749	7.13635e-24	3.25827e-21
Gm37020	chr1	33.3313	-3.32863	0.333357	-9.98518	1.76982e-23	7.9502e-21
Zfp541	chr7	49.0499	-2.53761	0.257239	-9.86481	5.91483e-23	2.61482e-20
Ddo	chr10	463.317	-0.856243	0.0887472	-9.64812	5.00648e-22	2.17868e-19
Ddrgk1	chr2	870.115	-0.58691	0.0609754	-9.62536	6.24901e-22	2.67756e-19
Pcdhgb8	chr18	409.593	-0.799709	0.0831276	-9.62027	6.56609e-22	2.77079e-19
Gm37091	chr1	62.3482	-7.98435	0.837932	-9.52864	1.5936e-21	6.59965e-19
Gm36981	chr3	46.2747	-3.76373	0.39504	-9.52749	1.61135e-21	6.59965e-19
Zfp981	chr4	33.7852	-3.23583	0.340914	-9.49164	2.27431e-21	9.17996e-19
Pcdhga1	chr18	179.299	-1.22804	0.131474	-9.3405	9.58803e-21	3.8148e-18
Zmym6	chr4	2125.71	-0.539511	0.0581575	-9.27673	1.7476e-20	6.85527e-18
Olfr78	chr7	75.9487	2.06084	0.222539	9.26059	2.03299e-20	7.86402e-18
Pcdha11	chr18	738.225	-0.763636	0.082539	-9.25183	2.20685e-20	8.41958e-18
Onecut2	chr18	220.019	1.12633	0.121922	9.23812	2.50875e-20	9.44204e-18
Klhdc4	chr8	669.365	-1.06625	0.11571	-9.21488	3.11625e-20	1.15721e-17
Rabggta	chr14	661.536	-0.890655	0.0978535	-9.10193	8.87447e-20	3.23038e-17
Zfp976	chr7	464.882	-0.772308	0.0848575	-9.10123	8.93107e-20	3.23038e-17
RP24-365A12.2	chr9	20.8029	-4.10916	0.455214	-9.02688	1.7663e-19	6.30682e-17
Bglap3	chr3	48.7685	-7.63004	0.845627	-9.02293	1.83126e-19	6.45602e-17
Gm567	chr3	24.7532	-5.61688	0.630228	-8.91247	4.99089e-19	1.73752e-16
Rad21l	chr2	104.219	-1.91796	0.215315	-8.90773	5.20903e-19	1.79107e-16
Trim43b	chr9	28.899	-5.28755	0.603089	-8.76744	1.82776e-18	6.20793e-16
Gm36858	chr18	447.177	-0.866193	0.0988213	-8.76524	1.86378e-18	6.25401e-16
Gm11405	chr4	31.7772	-6.25626	0.71542	-8.74488	2.2326e-18	7.40241e-16
Ap1m2	chr9	75.3287	-2.2782	0.263226	-8.65494	4.93193e-18	1.61599e-15
Gaa	chr11	5796.98	-0.486241	0.0562317	-8.64709	5.28286e-18	1.71085e-15
Gm28187	chr1	40.7892	-2.05111	0.239269	-8.57242	1.01335e-17	3.24402e-15
Gm14267	chr2	23.5154	-4.97006	0.581977	-8.53996	1.34268e-17	4.24941e-15
Unc13c	chr9	995.073	0.848206	0.0994109	8.53233	1.43431e-17	4.48842e-15
Wdr66	chr5	197.01	-1.29956	0.152819	-8.50393	1.83285e-17	5.67187e-15
Zfp97	chr17	181.184	-0.949992	0.111814	-8.49615	1.95983e-17	5.99816e-15
Kcns1	chr2	573.027	-0.874544	0.103066	-8.48525	2.15251e-17	6.51625e-15
A2m	chr6	195.236	-1.52371	0.179758	-8.47647	2.32122e-17	6.95144e-15
Gm11469	chr2	30.2541	-7.41877	0.876729	-8.46188	2.63109e-17	7.79559e-15
Gm43672	chr3	387.471	0.866547	0.102488	8.45509	2.78866e-17	8.17548e-15
Gm13136	chr4	28.9012	-3.15941	0.375747	-8.40835	4.15834e-17	1.20639e-14
Tmtc1	chr6	3462.75	0.470675	0.0562873	8.36201	6.16584e-17	1.77036e-14
Pcdhga3	chr18	584.016	-0.94472	0.11336	-8.33379	7.82919e-17	2.22501e-14
Pcdhga2	chr18	294.118	-0.898259	0.108714	-8.26258	1.42552e-16	4.01033e-14
Pcdhb15	chr18	382.735	-0.774457	0.0938577	-8.2514	1.5655e-16	4.36007e-14
Stk19-ps1	chr17	24.6036	-7.11637	0.869542	-8.18404	2.74482e-16	7.56892e-14
Pcdhb1	chr18	34.6113	-1.92	0.235617	-8.14882	3.67485e-16	1.00341e-13
Pcdhga9	chr18	575.487	-0.706599	0.0867631	-8.144	3.82435e-16	1.0341e-13
Olfr1505	chr19	14.1447	-7.2961	0.900366	-8.10349	5.34055e-16	1.43019e-13
Gm13026	chr4	17.6229	-3.53588	0.44447	-7.95526	1.78761e-15	4.7416e-13
Gm7972	chr9	54.2617	-1.66764	0.209826	-7.94776	1.89919e-15	4.99004e-13
Vmn2r78	chr7	13.6875	-7.24583	0.914022	-7.92741	2.2376e-15	5.82424e-13
Ddit3	chr10	612.775	-0.491773	0.0621413	-7.91379	2.49667e-15	6.43841e-13
Gm42923	chr3	21.0544	-3.21515	0.4073	-7.89381	2.9311e-15	7.48936e-13
Galnt15	chr14	135.378	-1.35007	0.171212	-7.88535	3.13646e-15	7.86968e-13
Pcdhb22	chr18	1322.85	-0.668199	0.08489	-7.87135	3.50837e-15	8.72426e-13
Sec61a1	chr6	2018.79	-0.385214	0.0494765	-7.7858	6.92726e-15	1.70736e-12
Gm5363	chr9	18.5859	-4.60974	0.592434	-7.78103	7.19371e-15	1.75528e-12
AU023762	chr9	112.416	-1.28008	0.164533	-7.78008	7.24777e-15	1.75528e-12
Zfp977	chr7	107.532	-1.05343	0.136639	-7.70963	1.26179e-14	3.0295e-12
Pcdhb10	chr18	500.631	-0.733805	0.095982	-7.64523	2.08567e-14	4.96479e-12
Pla2g5	chr4	136.069	-1.14542	0.150274	-7.62221	2.49369e-14	5.88574e-12
Gm16503	chr4	170.443	-0.811479	0.10727	-7.56483	3.8838e-14	9.08972e-12
RP23-291O3.2	chr10	41.6724	-2.31424	0.307315	-7.5305	5.05449e-14	1.1731e-11
Klk1b24	chr7	10.6539	-6.88334	0.918015	-7.49807	6.47649e-14	1.49072e-11
Kynu	chr2	17.9962	-4.3706	0.584163	-7.48182	7.32989e-14	1.67332e-11
Plcz1	chr6	42.1093	-1.75784	0.235972	-7.44937	9.37865e-14	2.12362e-11
Col26a1	chr5	230.157	-0.862115	0.115804	-7.44462	9.72224e-14	2.18366e-11
Mfsd7b	chr1	736.037	0.499441	0.0672891	7.42231	1.15097e-13	2.5441e-11
Map10	chr8	269.157	-0.842949	0.114416	-7.36738	1.74011e-13	3.75728e-11
Tsnax	chr8	10327.8	-0.888906	0.120654	-7.36737	1.74029e-13	3.75728e-11
Rbm46	chr3	48.5451	-1.90736	0.260084	-7.33362	2.24019e-13	4.79935e-11
Gm19035	chr18	467.482	-0.658245	0.0897966	-7.3304	2.29464e-13	4.87848e-11
Prss45	chr9	14.1499	-4.57156	0.624141	-7.32456	2.39679e-13	5.05704e-11
Gm13283	chr4	8.51875	-6.5621	0.904874	-7.25195	4.10801e-13	8.60241e-11
Apoc1	chr7	36.2318	-3.04716	0.420455	-7.24729	4.25191e-13	8.83731e-11
Pcdha6	chr18	316.719	-0.827857	0.114681	-7.21877	5.2461e-13	1.08229e-10
Fhad1os2	chr4	16.005	-3.21271	0.446031	-7.20289	5.895e-13	1.20722e-10
Gm7967	chr1	91.2004	-1.55881	0.21662	-7.19608	6.19703e-13	1.25981e-10
Grem2	chr1	259.026	-0.788438	0.109598	-7.19391	6.29608e-13	1.26153e-10
Gm11613	chr11	257.074	0.765773	0.106439	7.19449	6.26929e-13	1.26153e-10
C2cd4c	chr10	474.961	-0.520335	0.0725467	-7.17242	7.36848e-13	1.46585e-10
Rnf207	chr4	103.856	1.00864	0.140907	7.15816	8.17679e-13	1.61512e-10
Glra3	chr8	1093.94	-0.768834	0.107561	-7.14791	8.81094e-13	1.72812e-10
Tatdn3	chr1	626.52	0.452962	0.0634758	7.13598	9.61006e-13	1.87168e-10
Skap2	chr6	760.076	-0.561083	0.0791479	-7.08905	1.35039e-12	2.59378e-10
Tmc6	chr11	120.652	-1.30929	0.18472	-7.08799	1.36072e-12	2.59571e-10
Olfr316	chr11	92.1284	-1.27615	0.180208	-7.08151	1.42587e-12	2.68324e-10
Iapp	chr6	21.979	-6.4743	0.916145	-7.06689	1.58442e-12	2.9616e-10
Plin3	chr17	623.161	-0.529474	0.0751558	-7.04502	1.85434e-12	3.44302e-10
RP24-245G1.1	chr9	7.69103	-6.41865	0.912088	-7.03731	1.95989e-12	3.6149e-10
Slc26a4	chr12	161.371	-1.21486	0.172869	-7.02763	2.10066e-12	3.83683e-10
Olfr1504	chr19	8.11659	-6.48807	0.923285	-7.02716	2.10777e-12	3.83683e-10
Gm13241	chr4	12.462	-4.00633	0.570749	-7.01942	2.22792e-12	4.02921e-10
Olfr1501	chr19	8.48067	-6.55082	0.938526	-6.9799	2.95381e-12	5.30753e-10
Gm27162	chr9	10.9536	-6.4328	0.924149	-6.96078	3.38396e-12	6.04145e-10
Htr3a	chr9	356.672	-0.839356	0.120707	-6.95367	3.55909e-12	6.31365e-10
Pcdha7	chr18	594.879	-0.626218	0.0901593	-6.94568	3.76641e-12	6.63913e-10
Pcdhac1	chr18	576.656	-0.528677	0.0762311	-6.93519	4.05689e-12	7.10619e-10
Fhad1	chr4	282.177	-0.910599	0.131752	-6.91148	4.79631e-12	8.34888e-10
Hspa2	chr12	1859.81	0.49439	0.0716106	6.90387	5.06029e-12	8.75367e-10
Dmp1	chr5	171.517	-1.18741	0.172598	-6.87964	6.00055e-12	1.03161e-09
Gm44997	chr7	105.83	-0.922293	0.134196	-6.87272	6.299e-12	1.07628e-09
Plcxd1	chr5	347.231	-0.749685	0.109353	-6.85563	7.09967e-12	1.20569e-09
Fam198b	chr3	500.912	-0.998514	0.145899	-6.84386	7.70882e-12	1.3012e-09
Gm16001	chr5	182.474	-0.744043	0.108749	-6.84182	7.81914e-12	1.31187e-09
RP24-175C20.15	chr9	7.4651	-6.37356	0.933773	-6.82561	8.75554e-12	1.46018e-09
Ubl3	chr5	5001.48	0.352776	0.0517459	6.81747	9.26549e-12	1.53603e-09
6720489N17Rik	chr13	250.428	-0.633967	0.0930417	-6.81379	9.50585e-12	1.55734e-09
Tnfrsf23	chr7	33.7722	-2.22916	0.327148	-6.8139	9.49853e-12	1.55734e-09
Dazl	chr17	214.249	-0.876824	0.128921	-6.80124	1.03725e-11	1.68938e-09
Klhl40	chr9	591.68	-1.45595	0.21543	-6.75837	1.39555e-11	2.25974e-09
Map2k1	chr9	12770.2	0.198997	0.0294848	6.74913	1.48731e-11	2.39439e-09
Azgp1	chr5	10.8081	-6.41769	0.951155	-6.74726	1.50663e-11	2.41155e-09
Pcdha4	chr18	53.4671	-1.31199	0.194641	-6.74057	1.57766e-11	2.51083e-09
Vmn2r-ps87	chr7	8.64754	-6.58036	0.9778	-6.72976	1.69947e-11	2.68931e-09
Teddm3	ch16	28.9763	-2.22574	0.330788	-6.7286	1.71303e-11	2.69546e-09
Klf14	chr6	18.5304	-2.32511	0.347035	-6.69993	2.08524e-11	3.24447e-09
Kat6b	chr14	4404.07	0.356948	0.0533058	6.69624	2.13854e-11	3.30891e-09
Gm45121	chr7	15.4604	-5.54371	0.829062	-6.68672	2.28222e-11	3.51172e-09
Zfp346	chr13	788.748	-0.516871	0.077476	-6.67136	2.53445e-11	3.87841e-09
2600014E21Rik	chr2	90.9974	1.69062	0.253662	6.66484	2.64952e-11	4.03233e-09
Gm18150	chr18	146.309	-0.759001	0.113936	-6.66166	2.70751e-11	4.08855e-09
Hyou1	chr9	3376.4	-0.444251	0.0666923	-6.66121	2.71581e-11	4.08855e-09
Pstpip2	chr18	181.993	-0.981247	0.147344	-6.65955	2.74671e-11	4.11283e-09
Tmem144	chr3	548.91	-0.528641	0.0794769	-6.6515	2.90115e-11	4.32085e-09
Olfr1502	chr19	7.00315	-6.27954	0.944362	-6.64951	2.94073e-11	4.3565e-09
Tchh	chr3	218.713	-0.783296	0.117933	-6.64189	3.09693e-11	4.56363e-09
Pcdhb19	chr18	1664.32	-0.434218	0.065424	-6.63699	3.20159e-11	4.69302e-09
Gm42653	chr5	14.8677	-5.48727	0.827565	-6.63062	3.34278e-11	4.87434e-09
Gfra1	chr19	728.593	0.550846	0.08326	6.61598	3.69094e-11	5.35398e-09
Gm43891	chr6	7.37087	-6.34619	0.963077	-6.58949	4.4134e-11	6.34603e-09
Rps16	chr7	1864.83	-0.361848	0.0549148	-6.58925	4.42042e-11	6.34603e-09
Gm5441	chr12	174.356	-0.820742	0.124574	-6.58841	4.44567e-11	6.34956e-09
Pcdhb20	chr18	775.076	-0.469883	0.0713701	-6.58376	4.58696e-11	6.51793e-09
Rpsa-ps9	chr2	24.9127	-2.38835	0.363167	-6.57645	4.8182e-11	6.81176e-09
Pcdhb11	chr18	773.713	-0.699791	0.106479	-6.57208	4.96187e-11	6.97945e-09
Htatip2	chr7	284.468	-0.657124	0.100287	-6.55243	5.66078e-11	7.92254e-09
Zfp345	chr2	8.91823	-6.12949	0.943283	-6.49803	8.13764e-11	1.13321e-08
Zfp941	chr7	2668.38	-0.536185	0.082912	-6.46691	1.00026e-10	1.38598e-08
Proca1	chr11	88.2489	-0.920431	0.14242	-6.4628	1.02785e-10	1.41716e-08
Gm11971	chr11	7.17267	-6.3056	0.980157	-6.43325	1.24901e-10	1.7136e-08
Sult6b2	chr6	21.1419	-2.39369	0.372707	-6.42244	1.34105e-10	1.83087e-08
Morc1	ch16	12.7218	-3.34174	0.520515	-6.42006	1.3622e-10	1.85066e-08
1700048O20Rik	chr9	166.285	-1.54474	0.241306	-6.40161	1.53751e-10	2.07869e-08
Gm24463	chr9	6.63887	-6.21032	0.9717	-6.3912	1.6459e-10	2.21449e-08
Rps27	chr3	3750.71	-0.562118	0.0883312	-6.36376	1.96877e-10	2.63616e-08
Chl1	chr6	7229.91	-0.526905	0.0830632	-6.34342	2.24718e-10	2.99455e-08
Plcb4	chr2	3662.88	0.326758	0.0516139	6.33082	2.43865e-10	3.23423e-08
Abca12	chr1	32.3275	-1.58736	0.251089	-6.32189	2.58389e-10	3.41062e-08
Mael	chr1	15.3658	-4.16868	0.660688	-6.3096	2.79763e-10	3.67532e-08
Gm13284	chr4	7.99075	-5.97083	0.947659	-6.30061	2.96478e-10	3.87662e-08
Gm15389	chr1	6.68032	-6.21723	0.987574	-6.29546	3.06491e-10	3.98883e-08
Gm16702	chr17	154.179	1.16358	0.184872	6.29398	3.09425e-10	4.00828e-08
Cntnap4	chr8	2298.73	0.601297	0.09567	6.28512	3.2761e-10	4.2242e-08
Neat1	chr19	2232.28	-0.768311	0.122734	-6.25999	3.85014e-10	4.94149e-08
Zfp951	chr5	246.042	-0.81039	0.129473	-6.25917	3.87036e-10	4.94465e-08
Spata21	chr4	35.6359	-1.39496	0.223066	-6.25359	4.01122e-10	5.10121e-08
Gm43262	chr13	22.244	-2.05571	0.329145	-6.24559	4.22207e-10	5.32132e-08
Gm6723	chr15	18.8275	-1.97524	0.316262	-6.24557	4.22251e-10	5.32132e-08
Gm18672	chr7	5.68484	-5.98335	0.958318	-6.2436	4.27618e-10	5.36469e-08
1110002E22Rik	chr3	191.675	-0.714363	0.11448	-6.24006	4.37392e-10	5.46269e-08
Tnfrsf22	chr7	32.4603	-1.88062	0.301689	-6.23364	4.55707e-10	5.66603e-08
Ddx4	chr13	165.331	-1.34798	0.216272	-6.2328	4.58179e-10	5.67144e-08
RP23-158J3.1	chr9	23.3106	-2.15066	0.34528	-6.22873	4.70227e-10	5.79482e-08
Pcdhga12	chr18	790.619	-0.533775	0.0857199	-6.22696	4.75558e-10	5.83469e-08
Pcdhb4	chr18	412.214	-0.699572	0.113316	-6.17366	6.67274e-10	8.15098e-08
Msra	chr14	1414.35	-0.376865	0.0612427	-6.15364	7.57251e-10	9.2097e-08
Myh7b	chr2	194.429	-0.717054	0.116739	-6.14237	8.13006e-10	9.8448e-08
Drc1	chr5	654.699	-0.506709	0.0826013	-6.1344	8.54827e-10	1.03064e-07
Pcdhb2	chr18	247.883	-0.702015	0.115445	-6.08097	1.19459e-09	1.43408e-07
Cyb5r1	chr1	506.735	-0.559847	0.092185	-6.07307	1.25485e-09	1.49995e-07
Bhlhe23	chr2	9.07599	-4.13256	0.681633	-6.06273	1.33828e-09	1.59284e-07
Pcdhga5	chr18	396.496	-0.492975	0.0817051	-6.03359	1.6036e-09	1.90051e-07
Clcn1	chr6	124.289	1.21051	0.200981	6.02299	1.71221e-09	2.02062e-07
Zfp808	chr13	100.691	-0.879905	0.146357	-6.01205	1.83188e-09	2.15273e-07
Dkkl1	chr7	765.503	-0.593575	0.0987984	-6.00795	1.87889e-09	2.1987e-07
Zfp934	chr13	131.92	-0.815616	0.13608	-5.99367	2.05153e-09	2.39068e-07
Gbp3	chr3	244.08	-0.735736	0.122774	-5.9926	2.06509e-09	2.39645e-07
Gm19498	chr9	7.8884	-5.96037	0.995784	-5.98561	2.15581e-09	2.49134e-07
Armc4	chr18	33.321	1.61105	0.269434	5.9794	2.23963e-09	2.57751e-07
Csgalnact1	chr8	1302.95	0.357204	0.0597467	5.97864	2.25004e-09	2.57885e-07
Tekt5	ch16	123.237	-1.10941	0.185954	-5.96605	2.43072e-09	2.7745e-07
RP23-158J3.2	chr9	18.2422	-2.44984	0.411419	-5.95461	2.60685e-09	2.9634e-07
Il4ra	chr7	280.284	-0.730544	0.122773	-5.95038	2.67525e-09	3.0288e-07
Gm12458	chr4	6.31484	-5.62123	0.945801	-5.94335	2.79256e-09	3.1488e-07
Gm45695	chr8	98.7343	-0.838536	0.141451	-5.9281	3.06469e-09	3.44172e-07
Pcdha5	chr18	393.03	-0.575949	0.0974775	-5.90853	3.45164e-09	3.86071e-07
Gm8488	chr5	9.89132	-5.2921	0.896793	-5.90115	3.60985e-09	4.02151e-07
Gm13229	chr4	8.13765	-5.50764	0.934308	-5.89488	3.74945e-09	4.1604e-07
Laptm4b	chr15	2439.8	0.269999	0.0459229	5.87939	4.11773e-09	4.55091e-07
Dnah6	chr6	83.0509	-1.86296	0.317152	-5.87401	4.2538e-09	4.68271e-07
Trdc	chr14	11.8611	-3.04122	0.51803	-5.87074	4.33851e-09	4.75716e-07
Bckdhb	chr9	1031.81	-0.444317	0.0758377	-5.85879	4.66246e-09	5.09232e-07
Gm26947	chr10	29.2207	-1.72541	0.295166	-5.84556	5.0488e-09	5.49274e-07
Foxn2	chr17	1232.18	0.334203	0.0572207	5.8406	5.20133e-09	5.63667e-07
Col17a1	chr19	77.9082	-0.866553	0.149842	-5.78312	7.33286e-09	7.9158e-07
Pcdhga6	chr18	693.271	-0.589869	0.102021	-5.78185	7.38854e-09	7.94511e-07
Tex37	chr6	4.36956	-5.60382	0.970616	-5.77347	7.76562e-09	8.31847e-07
C430042M11Rik	chr17	32.3216	-1.85458	0.321362	-5.77099	7.88056e-09	8.40925e-07
Epha10	chr4	745.725	-0.526021	0.0911796	-5.76907	7.97093e-09	8.441e-07
Mettl7a1	chr15	758.34	-0.477421	0.0833438	-5.72833	1.01425e-08	1.06596e-06
Kbtbd13	chr9	30.0748	-1.76124	0.307443	-5.72868	1.01214e-08	1.06596e-06
Pnma1	chr12	179.05	-0.630495	0.11021	-5.72087	1.05979e-08	1.10963e-06
4933411K16Rik	chr19	11.7148	-2.89406	0.506014	-5.71933	1.06942e-08	1.11552e-06
Efcab6	chr15	412.503	-0.705176	0.123587	-5.70592	1.15718e-08	1.20256e-06
Aspg	chr12	116.729	-1.23326	0.216982	-5.68371	1.31801e-08	1.3646e-06
Zfp991	chr4	141.377	-0.640623	0.113124	-5.66303	1.48722e-08	1.53409e-06
Gm26672	chr18	250.748	-0.697136	0.123169	-5.65999	1.5138e-08	1.55575e-06
6330403K07Rik	chr11	9734.87	-0.442541	0.0782265	-5.65718	1.53884e-08	1.57567e-06
Pdp1	chr4	8041.59	0.396702	0.0702123	5.65003	1.60417e-08	1.63057e-06
Gm19196	chr12	169.585	-0.781229	0.138474	-5.64169	1.68392e-08	1.70541e-06
Gm29084	chr1	19.7357	-1.78159	0.315963	-5.63859	1.71444e-08	1.73004e-06
Pds5b	chr5	5276.45	0.363149	0.0644468	5.63486	1.75199e-08	1.76154e-06
Trim17	chr11	88.6935	1.01088	0.179456	5.63301	1.77086e-08	1.77411e-06
Ptpru	chr4	392.475	-0.542128	0.0964314	-5.6219	1.88868e-08	1.88536e-06
Ccdc60	chr5	34.4057	-1.36373	0.243301	-5.60513	2.08099e-08	2.06992e-06
4632432E15Rik	chr3	4.55329	-5.66606	1.0117	-5.60055	2.13672e-08	2.11778e-06
Nek10	chr14	220.766	-0.713174	0.127429	-5.59665	2.18533e-08	2.15828e-06
4930447C04Rik	chr12	1719.63	-0.701815	0.125456	-5.5941	2.21763e-08	2.18245e-06
Ccdc36	chr9	54.3677	-1.06134	0.190423	-5.57361	2.49511e-08	2.44688e-06
Pgam2	chr11	89.2695	-0.970667	0.174562	-5.56059	2.68864e-08	2.62742e-06
RP23-291O3.1	chr10	56.1569	-1.1021	0.198492	-5.55236	2.81846e-08	2.74465e-06
Gm10040	chr3	14.1107	-2.93766	0.530545	-5.53706	3.07588e-08	2.98489e-06
Nnmt	chr9	43.619	-1.67416	0.302633	-5.53197	3.16653e-08	3.06219e-06
Pcdhgb7	chr18	371.967	-0.619749	0.112276	-5.51989	3.39218e-08	3.26905e-06
Ccdc84	chr9	371.314	-0.506926	0.0920792	-5.50532	3.6849e-08	3.5389e-06
Sstr2	chr11	66.4104	1.74785	0.318428	5.489	4.04223e-08	3.86874e-06
Zfp984	chr4	145.05	-0.742775	0.135505	-5.48154	4.21639e-08	4.0216e-06
Matk	chr10	5427.59	-0.381988	0.0699629	-5.45986	4.76504e-08	4.52939e-06
Cox6a2	chr7	38.7835	-1.38597	0.254156	-5.45323	4.94643e-08	4.68582e-06
Znf41-ps	chr4	186.532	-0.844741	0.155242	-5.44146	5.28465e-08	4.98925e-06
Trbc2	chr6	289.923	0.669999	0.123169	5.43967	5.33788e-08	5.02248e-06
Cep112	chr11	641.162	-0.511714	0.094191	-5.43272	5.55003e-08	5.20451e-06
Spata1	chr3	231.326	-0.524091	0.0965249	-5.42959	5.64825e-08	5.27884e-06
3110083C13Rik	chr14	35.3665	-1.40691	0.259569	-5.42017	5.95438e-08	5.54634e-06
Grm8	chr6	1824.55	0.436218	0.0806881	5.40622	6.43688e-08	5.97578e-06
5430403G16Rik	chr5	200.89	-0.578291	0.107068	-5.40117	6.62074e-08	6.12605e-06
Phyh	chr2	1885.31	0.2344	0.0436326	5.37214	7.78092e-08	7.1677e-06
Slc39a12	chr2	1334.68	0.262229	0.0488164	5.37174	7.79797e-08	7.1677e-06
Olfr167	ch16	6.85008	-5.24975	0.977512	-5.37052	7.85102e-08	7.19272e-06
Gm18493	chr3	4.38549	-5.6015	1.04373	-5.36679	8.01517e-08	7.31903e-06
Gm8493	chr5	8.93318	-3.88284	0.72374	-5.36496	8.09679e-08	7.3694e-06
H1f0	chr15	2701.85	0.280613	0.0523758	5.35769	8.42925e-08	7.64701e-06
Gm13988	chr2	5.04141	-5.81282	1.08851	-5.34018	9.28557e-08	8.39651e-06
3110053B16Rik	chr12	131.013	-0.694395	0.13005	-5.33945	9.32312e-08	8.40318e-06
Zfp820	chr17	63.9966	-0.975525	0.182839	-5.33544	9.53146e-08	8.56325e-06
Trim30d	chr7	91.9674	-1.03605	0.194404	-5.3294	9.85374e-08	8.82432e-06
Gm20939	chr17	153.623	-0.689832	0.129637	-5.32125	1.03059e-07	9.1997e-06
Fam208a	chr14	7018.96	-0.30814	0.0580197	-5.31095	1.09054e-07	9.70374e-06
Cmya5	chr13	641.431	0.343471	0.0647886	5.30141	1.14909e-07	1.01598e-05
Gm10545	chr18	289.544	-0.738047	0.139216	-5.30143	1.14897e-07	1.01598e-05
Fam43a	ch16	387.158	0.638201	0.120408	5.30033	1.15591e-07	1.01877e-05
Gm11331	chr13	3.77353	-5.39287	1.02008	-5.28672	1.24528e-07	1.09408e-05
Setdb1	chr3	682.691	0.470374	0.0890567	5.28173	1.27966e-07	1.12075e-05
Fkbp2	chr19	949.698	-0.383397	0.0727727	-5.26841	1.37608e-07	1.20142e-05
Nhlrc1	chr13	321.435	-0.606429	0.115224	-5.26304	1.4169e-07	1.23319e-05
RP24-365A12.1	chr9	12.2767	-2.58945	0.492779	-5.25479	1.48192e-07	1.28577e-05
Lor	chr3	50.8309	-1.26482	0.240732	-5.25408	1.48763e-07	1.28671e-05
Olfr164	ch16	5.96644	-5.04441	0.962244	-5.24233	1.58558e-07	1.36719e-05
Mlec	chr5	3817.58	-0.284991	0.0547694	-5.20346	1.95607e-07	1.68143e-05
Gm5320	chr7	7.96925	-3.9402	0.758763	-5.19293	2.07014e-07	1.77402e-05
Gm42870	ch16	5.19734	-5.84853	1.12655	-5.19152	2.08584e-07	1.78199e-05
Asl	chr5	445.28	-0.55884	0.10814	-5.16776	2.36922e-07	2.01174e-05
Six4	chr12	79.5208	0.825179	0.159749	5.16547	2.39839e-07	2.03032e-05
Gm42860	chr5	18.8659	-2.21183	0.42905	-5.15518	2.53389e-07	2.13852e-05
Agt	chr8	119.39	-0.738864	0.143618	-5.14466	2.68004e-07	2.25503e-05
Pnldc1	chr17	42.0891	-1.16748	0.227064	-5.14162	2.72379e-07	2.28495e-05
Rps15	chr10	5541.28	-0.260276	0.0506516	-5.13856	2.76852e-07	2.30168e-05
Tspear	chr10	8.33808	-3.56118	0.692991	-5.13886	2.76409e-07	2.30168e-05
4921508D12Rik	chr2	5.21424	-5.85909	1.14005	-5.13934	2.75709e-07	2.30168e-05
Mup3	chr4	3.77351	-5.39823	1.05091	-5.13672	2.79574e-07	2.31739e-05
Gm42625	chr5	7.08638	-5.30567	1.03406	-5.13093	2.88316e-07	2.38276e-05
Gm13147	chr4	7.19221	-3.31719	0.646959	-5.12735	2.93842e-07	2.42124e-05
Mrps10	chr17	790.369	-0.339715	0.0663499	-5.12005	3.05452e-07	2.50948e-05
Cbln4	chr2	231.999	0.87051	0.170111	5.11732	3.09912e-07	2.53863e-05
Bhlhe22	chr3	1379.08	-0.613286	0.120035	-5.10921	3.23511e-07	2.64226e-05
Zfp970	chr2	420.783	0.439344	0.0860031	5.10846	3.2479e-07	2.64495e-05
Pcdhb5	chr18	350.156	-0.49418	0.0967888	-5.10575	3.29476e-07	2.67529e-05
Riox2	ch16	283.348	-0.597483	0.117064	-5.1039	3.32728e-07	2.69384e-05
Gm45441	chr7	25.3656	-1.9062	0.375548	-5.07579	3.85893e-07	3.11522e-05
RP24-212B22.4	chr9	4.48226	-5.12767	1.01339	-5.05994	4.19389e-07	3.36611e-05
Ccdc65	chr15	109.165	-0.702888	0.13922	-5.04875	4.44701e-07	3.55901e-05
Myh3	chr11	146.78	-1.11143	0.220431	-5.04208	4.60492e-07	3.6686e-05
Nat8f2	chr6	20.8415	-1.88403	0.373678	-5.04186	4.61028e-07	3.6686e-05
Cd59b	chr2	46.7626	-1.26801	0.251837	-5.03505	4.77727e-07	3.79065e-05
Tex19.1	chr11	3.79839	-5.39908	1.07243	-5.03442	4.7929e-07	3.79225e-05
Eif4ebp1	chr8	143.024	-0.725772	0.144207	-5.03283	4.8329e-07	3.81306e-05
Plpp1	chr13	990.159	-0.544931	0.108296	-5.03184	4.85785e-07	3.82192e-05
Nkain3	chr4	338.626	-0.553527	0.110185	-5.02363	5.07038e-07	3.97789e-05
Zbbx	chr3	156.536	-0.869801	0.173465	-5.01426	5.32374e-07	4.16493e-05
Rps8	chr4	6998.76	-0.361062	0.0720766	-5.00942	5.45943e-07	4.25912e-05
Gm7745	chr12	42.5693	1.39024	0.277777	5.00489	5.58938e-07	4.34832e-05
Trem3	chr17	6.8414	-3.9675	0.79372	-4.99862	5.77429e-07	4.47966e-05
Rnf113a2	chr12	314.617	-0.464267	0.0930148	-4.99133	5.99652e-07	4.63914e-05
Gm24716	chr13	3.2494	-5.17256	1.03866	-4.98001	6.35794e-07	4.90512e-05
Ky	chr9	55.5472	-1.02244	0.20589	-4.96596	6.83618e-07	5.25952e-05
Slc37a3	chr6	1455.82	-0.336039	0.0677958	-4.95663	7.17261e-07	5.50315e-05
Spata6	chr4	112.826	-0.568426	0.114756	-4.95334	7.29507e-07	5.58173e-05
Grk3	chr5	5185.64	-0.190411	0.0385454	-4.93993	7.81505e-07	5.94691e-05
Tmed10	chr12	1141.74	-0.289932	0.0587759	-4.93283	8.10464e-07	6.15047e-05
Gstk1	chr6	149.905	0.720782	0.146148	4.93185	8.14544e-07	6.16464e-05
Rps2	chr17	7669.21	-0.292038	0.059464	-4.91118	9.05305e-07	6.83297e-05
Mttp	chr3	525.951	-0.387103	0.0788711	-4.90804	9.19911e-07	6.92444e-05
Tmed9	chr13	2212.99	-0.259987	0.0530224	-4.90333	9.42246e-07	7.07345e-05
Kidins220	chr12	15773.7	-0.20617	0.0420621	-4.90155	9.50824e-07	7.09957e-05
Gstm7	chr3	227.241	-0.446512	0.0910935	-4.90169	9.50139e-07	7.09957e-05
Alms1	chr6	2167.17	0.316124	0.0645768	4.89533	9.81426e-07	7.30847e-05
Cfap54	chr10	717.051	-0.421101	0.0861052	-4.89054	1.00558e-06	7.44854e-05
Nucb2	chr7	539.058	-0.467489	0.0955817	-4.89099	1.00332e-06	7.44854e-05
Gm27045	chr8	3.92534	-4.93303	1.01121	-4.87836	1.06973e-06	7.9027e-05
Iglv3	ch16	3.50576	-5.28134	1.08385	-4.87276	1.1005e-06	8.10845e-05
Grp	chr18	203.917	-0.88852	0.182516	-4.86817	1.12634e-06	8.27699e-05
Cdk5rap3	chr11	673.672	-0.413891	0.0850322	-4.86747	1.13038e-06	8.28481e-05
Zfp932	chr5	1115.16	-0.286549	0.0589876	-4.85779	1.18703e-06	8.67719e-05
Rps18	chr17	4343.78	-0.313166	0.0645085	-4.85465	1.20598e-06	8.79264e-05
B530045E10Rik	chr10	21.4707	-1.72364	0.355623	-4.84681	1.25462e-06	9.12337e-05
Susd5	chr9	528.634	-0.534909	0.110403	-4.84504	1.26584e-06	9.18099e-05
E2f1	chr2	179.614	0.63108	0.13036	4.84105	1.29158e-06	9.34332e-05
Slc1a3	chr15	6857.15	0.278829	0.0576654	4.83529	1.32952e-06	9.59287e-05
Arhgef28	chr13	1195.02	-0.473218	0.0979519	-4.83112	1.35765e-06	9.7705e-05
Slc5a5	chr8	83.8925	-1.11101	0.230157	-4.8272	1.38466e-06	9.9392e-05
Cops9	chr1	1498.94	-0.371023	0.0770039	-4.81824	1.44831e-06	0.000103694
Dspp	chr5	12.8715	-1.86434	0.38762	-4.8097	1.51161e-06	0.000107948
Gm11427	chr11	11.2722	-3.53011	0.734283	-4.80757	1.5278e-06	0.000108825
Apol8	chr15	168.366	-0.631711	0.131501	-4.80385	1.55643e-06	0.000110582
Prrt3	chr6	579.825	0.409719	0.085415	4.79681	1.61215e-06	0.000114249
Gm18492	chr3	3.5146	-5.2835	1.10311	-4.78964	1.6708e-06	0.000117806
Lrrc10b	chr19	110.677	-0.88441	0.18468	-4.78887	1.67719e-06	0.000117958
Hist1h2bg	chr13	349.266	0.412737	0.0862182	4.78712	1.69189e-06	0.000118692
2010309G21Rik	ch16	3.14574	-5.12788	1.07466	-4.77163	1.82745e-06	0.00012788
4930539E08Rik	chr17	202.105	-0.656653	0.137772	-4.76625	1.87691e-06	0.000131012
Gm43674	chr3	44.6074	1.3323	0.279591	4.7652	1.88671e-06	0.000131367
Zfp935	chr13	324.802	-0.401811	0.0846314	-4.74777	2.05667e-06	0.000142844
Ppp4r1	chr17	1204.13	0.272863	0.0574871	4.7465	2.06965e-06	0.000143387
Rpl21	chr5	6815.94	-0.270269	0.0569495	-4.74577	2.07716e-06	0.000143551
Gm19590	chr5	15.7667	-2.31576	0.488183	-4.74362	2.09928e-06	0.00014472
Arhgef3	chr14	2652.25	0.266868	0.0564952	4.72373	2.31557e-06	0.000159237
Zfp986	chr4	16.6857	-1.51048	0.319858	-4.72236	2.33127e-06	0.000159529
4933404I11Rik	chr7	7.82659	-2.67934	0.567352	-4.72253	2.32924e-06	0.000159529
Krt2	chr15	46.9023	-5.40216	1.14482	-4.7188	2.37246e-06	0.000161949
Prr19	chr7	3.11656	-5.11647	1.08657	-4.70882	2.49151e-06	0.00016966
RP23-282M20.6	chr10	15.8034	-1.9481	0.414026	-4.70524	2.53562e-06	0.000172243
Gm13029	chr4	6.90127	-3.94436	0.838592	-4.70355	2.55679e-06	0.000173258
Fbll1	chr11	1096.55	-0.357756	0.0760786	-4.70245	2.57056e-06	0.000173769
Rcor2	chr19	153.16	0.644292	0.137279	4.6933	2.68834e-06	0.000181129
Pcf11	chr7	3963.12	0.275441	0.0586921	4.69299	2.69244e-06	0.000181129
Rpl35	chr2	1542.47	-0.344643	0.0735115	-4.68829	2.75501e-06	0.000184891
Gstm6	chr3	84.621	-0.812877	0.173435	-4.68694	2.7732e-06	0.000185665
Pcdhb3	chr18	301.37	-0.589085	0.12571	-4.68607	2.78505e-06	0.00018601
Ccdc47	chr11	3447.26	-0.2205	0.0470725	-4.68427	2.80965e-06	0.000187205
Gm37567	chr1	7.85248	-2.93605	0.628926	-4.66835	3.03628e-06	0.000201342
Exd1	chr2	85.2253	-0.853659	0.183191	-4.65994	3.16295e-06	0.000209243
Gm13246	chr4	12.2135	-2.0089	0.431796	-4.65243	3.28053e-06	0.000216507
Raph1	chr1	3882.08	0.279768	0.0602138	4.64624	3.38038e-06	0.000222413
Sstr4	chr2	692.729	-0.414258	0.0891728	-4.64556	3.39153e-06	0.000222413
Gm13110	chr4	63.9454	-0.759688	0.163535	-4.64541	3.39398e-06	0.000222413
Hist3h2ba	chr11	823.122	-0.379433	0.0818296	-4.63687	3.53728e-06	0.000230719
Taf7	chr18	600.43	-0.419258	0.0904115	-4.63722	3.53126e-06	0.000230719
Oasl2	chr5	132.327	-1.00785	0.217475	-4.63431	3.58135e-06	0.000233047
Dnah5	chr15	889.975	-0.44336	0.0957302	-4.63135	3.63282e-06	0.000235846
Rps26	chr10	1156.41	-0.340327	0.0735278	-4.62855	3.68236e-06	0.000237952
Krt9	chr11	41.0546	-1.40435	0.30339	-4.62885	3.67699e-06	0.000237952
Egln1	chr8	1826.51	0.277191	0.0600517	4.61588	3.91442e-06	0.000252362
Myl4	chr11	669.363	0.619449	0.134324	4.61159	3.996e-06	0.000257026
Adgrd1	chr5	84.9315	-0.767034	0.166389	-4.60989	4.02875e-06	0.000258536
1700010I14Rik	chr17	56.1348	-0.937429	0.203652	-4.6031	4.16246e-06	0.000266503
Gm37885	chr1	16.4713	-1.72476	0.375119	-4.5979	4.26771e-06	0.000272615
Coch	chr12	1286.03	0.506083	0.110121	4.59569	4.31322e-06	0.000274891
Gm45056	chr7	2.71229	-4.91643	1.07098	-4.59058	4.4202e-06	0.000281066
Gm29460	chr1	17.3638	-1.9926	0.434766	-4.58314	4.58035e-06	0.000290586
Hspa5	chr2	10818	-0.375032	0.0818515	-4.58186	4.60852e-06	0.000291709
Gm45849	chr11	17.947	-1.59916	0.349117	-4.58059	4.63662e-06	0.000292822
Dand5	chr8	244.886	-0.475058	0.103755	-4.57866	4.67955e-06	0.000294864
Olfr54	chr11	3.13635	-5.12377	1.11971	-4.57598	4.74007e-06	0.000298004
Mir124a-1hg	chr14	1588.24	0.406891	0.0890011	4.57175	4.83664e-06	0.00030339
Cars	chr7	1409.46	-0.222084	0.0486787	-4.56225	5.06089e-06	0.000316743
Kyat3	chr3	152.415	-0.577687	0.126876	-4.55316	5.28448e-06	0.000329481
Zfp709	chr8	932.478	-0.33333	0.0732107	-4.55302	5.28807e-06	0.000329481
Gm8407	chr1	34.2359	1.05195	0.231073	4.55245	5.30256e-06	0.000329647
Slc7a4	ch16	1459.31	-0.484676	0.106505	-4.55072	5.3463e-06	0.000331625
Gm45627	chr8	17.0964	-2.02112	0.445171	-4.54009	5.62296e-06	0.000348011
Apc	chr18	28478.8	0.295337	0.0650975	4.53685	5.71015e-06	0.000352624
Epb41l3	chr17	3989.27	0.298339	0.0657979	4.53417	5.78303e-06	0.000356334
Ell2	chr13	497.253	0.347116	0.0766905	4.52619	6.00554e-06	0.000369228
Gmpr	chr13	658.734	-0.389947	0.0862151	-4.52296	6.09801e-06	0.000374088
Mrpl52	chr14	375.177	-0.414766	0.0921635	-4.50032	6.78505e-06	0.00041532
Vstm5	chr9	236.567	0.485387	0.107882	4.49922	6.82026e-06	0.000416559
Gm5141	chr13	385.025	-0.431838	0.096393	-4.47997	7.46528e-06	0.000454957
Arsj	chr3	87.2806	-0.906836	0.202632	-4.47528	7.63095e-06	0.000464038
Plk5	chr10	196.786	0.553508	0.123803	4.47088	7.78997e-06	0.000472676
Zfp937	chr2	320.14	-0.478434	0.107075	-4.46822	7.88734e-06	0.000477544
Col22a1	chr15	81.4311	-0.76025	0.17073	-4.45293	8.47049e-06	0.000511115
Slit1	chr19	1327.37	-0.33554	0.0753559	-4.45273	8.47851e-06	0.000511115
Prkg2	chr5	662.006	0.351572	0.0790479	4.44758	8.68431e-06	0.00052239
Gm43361	chr5	525.457	0.328664	0.0739494	4.44444	8.81205e-06	0.000528932
Rims1	chr1	2614.54	0.36195	0.0815005	4.44108	8.95104e-06	0.000534969
RP23-363G20.2	chr9	19.2622	-1.43762	0.323703	-4.44118	8.94673e-06	0.000534969
Mylk	ch16	498.573	-0.491401	0.110676	-4.44001	8.9954e-06	0.000536469
1700001L05Rik	chr15	168.564	-0.576817	0.129951	-4.43872	9.04939e-06	0.000538535
4930447M23Rik	chr2	224.879	-0.501853	0.113121	-4.43644	9.14585e-06	0.000543116
Inpp5d	chr1	506.803	-0.41796	0.0942463	-4.43477	9.21727e-06	0.000545032
Lgals1	chr15	418.158	-0.73805	0.166423	-4.4348	9.21584e-06	0.000545032
Calcr	chr6	4.98248	-4.28233	0.966005	-4.43303	9.29164e-06	0.000548266
Rbm43	chr2	485.462	-0.32763	0.0739464	-4.43065	9.39501e-06	0.000553193
Flywch2	chr17	193.934	-0.475258	0.107355	-4.42698	9.55634e-06	0.000561506
Tec	chr5	145.323	-0.85631	0.193612	-4.42281	9.7427e-06	0.000571251
Cc2d2b	chr19	21.6105	-1.44193	0.327192	-4.407	1.0481e-05	0.000613251
Oxtr	chr6	187.174	-0.853253	0.19374	-4.40412	1.06213e-05	0.000620153
Tmem30c	ch16	22.3312	-1.20608	0.274047	-4.40101	1.07749e-05	0.000627808
Slc7a14	chr3	2896.84	-0.475048	0.108022	-4.39772	1.09395e-05	0.000636069
Cybrd1	chr2	60.3245	-0.85156	0.193724	-4.39573	1.10403e-05	0.00064059
Gm42605	chr5	9.75651	-2.10122	0.479243	-4.38445	1.1628e-05	0.000673286
Snhg8	chr3	553.825	-0.424924	0.0969327	-4.3837	1.16679e-05	0.000674041
Luzp1	chr4	3090.84	0.265693	0.0606148	4.3833	1.16894e-05	0.000674041
Grhl1	chr12	820.671	-0.335575	0.0767008	-4.37511	1.21371e-05	0.000698411
Rad51d	chr11	638.203	-0.252669	0.0579433	-4.36062	1.29694e-05	0.000744767
Slc39a10	chr1	13187.5	0.410655	0.0944033	4.35001	1.36131e-05	0.000780118
Lmtk3	chr7	353.23	-0.637516	0.14658	-4.34927	1.36593e-05	0.000781158
Fcgr4	chr1	7.63509	-2.49991	0.575797	-4.34165	1.41419e-05	0.000807101
Mylk3	chr8	188.892	0.658243	0.152024	4.32986	1.49203e-05	0.000849786
Rragd	chr4	9650.2	0.292637	0.0676425	4.32623	1.51682e-05	0.000862144
Minos1	chr4	791.943	-0.322815	0.0746823	-4.32251	1.54264e-05	0.000874964
Plbd1	chr6	39.4548	-1.82526	0.422311	-4.32208	1.54566e-05	0.000874964
Slc16a3	chr11	90.733	-0.768747	0.177909	-4.32102	1.55308e-05	0.000875335
Dnajb9	chr12	866.157	-0.278734	0.0645122	-4.32064	1.55575e-05	0.000875335
Syt5	chr7	3946.61	-0.260243	0.0602299	-4.32082	1.55447e-05	0.000875335
Tet1	chr10	972.348	0.392301	0.0908163	4.31972	1.56229e-05	0.000877246
Tspo	chr15	217.589	-1.23564	0.286246	-4.31669	1.58383e-05	0.00088755
Ifit3b	chr19	203.672	-0.587678	0.136649	-4.30063	1.70314e-05	0.000952492
Zfp982	chr4	134.04	-0.57733	0.134309	-4.29852	1.71941e-05	0.000959667
Myoc	chr1	864.019	-0.510896	0.118872	-4.29786	1.72452e-05	0.000960595
Gap43	ch16	4753.38	-0.314604	0.0732603	-4.29433	1.75221e-05	0.000974069
Tyro3	chr2	6390.97	0.218027	0.05083	4.28933	1.79216e-05	0.000994294
Ppp1r16b	chr2	6317.33	0.247489	0.0577416	4.28615	1.81793e-05	0.00100658
Sdf2l1	ch16	380.624	-0.524493	0.122452	-4.28325	1.84183e-05	0.00101779
Vav3	chr3	580.488	-0.398826	0.0931292	-4.2825	1.84808e-05	0.00101923
Cpne4	chr9	2316.83	0.389334	0.0910462	4.27622	1.90095e-05	0.00104631
Gm11732	chr11	14.3183	-1.71473	0.401216	-4.27383	1.92146e-05	0.00105428
RP24-79I19.5	chr9	186.298	-0.503087	0.117718	-4.27365	1.92299e-05	0.00105428
Hebp1	chr6	743.605	-0.390691	0.0916062	-4.2649	1.99995e-05	0.00109432
Rpl34	chr3	3414.9	-0.319987	0.0751436	-4.25835	2.05945e-05	0.00112246
Gm15916	chr14	464.772	-0.310566	0.0729607	-4.25662	2.07543e-05	0.00112896
Frzb	chr2	1213.82	0.604343	0.141995	4.25608	2.08039e-05	0.00112945
Ddost	chr4	2642.66	-0.200469	0.0471119	-4.25517	2.08887e-05	0.00113185
Sowahc	chr1	715.407	-0.398849	0.093766	-4.25367	2.10297e-05	0.00113288
Stat2	chr10	472.854	-0.397882	0.093535	-4.25383	2.10146e-05	0.00113288
Ano3	chr2	8873.17	0.262324	0.0616627	4.25417	2.09822e-05	0.00113288
Atp2c2	chr8	32.8732	-1.68746	0.396983	-4.25072	2.13086e-05	0.00114569
Cdkn2a	chr4	5.50583	-3.08813	0.727538	-4.24463	2.18952e-05	0.00117496
Ccnd1	chr7	534.811	0.345489	0.0815455	4.23676	2.26768e-05	0.00121456
Cfap57	chr4	49.767	-0.905968	0.213973	-4.23404	2.29531e-05	0.001227
Sec61b	chr4	476.939	-0.374414	0.088442	-4.23344	2.30143e-05	0.00122792
Htr1b	chr9	294.605	-0.478401	0.113022	-4.23282	2.30777e-05	0.00122894
Rpl37a	chr1	4646.41	-0.38013	0.0898255	-4.23188	2.3175e-05	0.00123177
Zfp988	chr4	21.9799	-1.30624	0.308844	-4.22945	2.34267e-05	0.00124278
Col6a5	chr9	19.4644	-1.5847	0.374872	-4.22731	2.36504e-05	0.00125226
1500009L16Rik	chr10	396.721	-0.424539	0.100504	-4.22412	2.39881e-05	0.00126666
Osbpl3	chr6	1025.31	0.277927	0.0657991	4.22388	2.40133e-05	0.00126666
Pramef8	chr4	156.147	-0.510791	0.121006	-4.22119	2.43017e-05	0.00127945
Alg2	chr4	2334.28	-0.3185	0.0756481	-4.21028	2.55054e-05	0.00134028
Gm28321	chr1	2.39432	-4.72296	1.12381	-4.20264	2.63824e-05	0.00138376
Gmnn	chr13	129.988	-0.747022	0.177911	-4.19885	2.68279e-05	0.00140448
AU041133	chr10	618.994	-0.296171	0.070686	-4.18996	2.79009e-05	0.00145791
RP23-316O20.1	chr9	7.98715	-2.48903	0.596227	-4.17464	2.98463e-05	0.00155665
Gm12496	chr4	2.35139	-4.69109	1.12412	-4.17312	3.00455e-05	0.00156411
Cfap206	chr4	75.2872	1.0671	0.256075	4.16713	3.08458e-05	0.00160277
Galnt18	chr7	1062.06	0.265737	0.0637998	4.16516	3.11129e-05	0.00161364
Klk1b3	chr7	2.37826	-4.72731	1.13549	-4.16322	3.13791e-05	0.00162443
Sumo3	chr10	3492.89	-0.206386	0.0495967	-4.16128	3.16472e-05	0.00163526
Slc14a1	chr18	252.644	-0.738502	0.177504	-4.16049	3.17565e-05	0.00163787
Pdia6	chr12	2593.76	-0.328945	0.0791745	-4.15468	3.25743e-05	0.00167695
Fam196a	chr7	484.273	0.40831	0.0983067	4.15343	3.27529e-05	0.00168303
Pisd-ps1	chr11	282.098	-0.626051	0.150869	-4.14963	3.33013e-05	0.00170806
Riox1	chr12	492.506	0.297711	0.071769	4.14819	3.35121e-05	0.00171571
Stxbp6	chr12	3250.95	0.340997	0.0825002	4.13329	3.57609e-05	0.0018146
Crebrf	chr17	6136.15	0.187729	0.0454122	4.13389	3.5667e-05	0.0018146
Pcdhb7	chr18	515.385	-0.401306	0.0970926	-4.13323	3.57695e-05	0.0018146
Olfr1500	chr19	2.58215	-4.83193	1.16894	-4.1336	3.5712e-05	0.0018146
Rps19	chr7	4705.08	-0.324729	0.0785514	-4.13396	3.56559e-05	0.0018146
Flt3	chr5	156.222	0.548214	0.132828	4.12726	3.67111e-05	0.00185899
Mpg	chr11	234.174	-0.359776	0.0873285	-4.1198	3.79195e-05	0.00191542
Gfap	chr11	2766.05	-0.791269	0.192077	-4.11954	3.79632e-05	0.00191542
Yap1	chr9	947.266	-0.299813	0.0728409	-4.11599	3.85518e-05	0.0019416
Rasal1	chr5	1090.99	-0.38379	0.0932569	-4.11541	3.8649e-05	0.00194298
Prdm5	chr6	294.593	0.398022	0.0969286	4.10634	4.01982e-05	0.00201723
Cxxc5	chr18	1375.64	0.316818	0.0772006	4.10383	4.06367e-05	0.00203556
Morc2a	chr11	1456.63	-0.275675	0.0672143	-4.10143	4.10605e-05	0.0020531
Pnpo	chr11	1072.54	-0.326594	0.0797171	-4.09691	4.18705e-05	0.00208985
Slc25a18	chr6	2228.27	-0.231032	0.0564017	-4.09619	4.20014e-05	0.00209263
Usp18	chr6	79.2274	-0.921781	0.225633	-4.08532	4.4017e-05	0.00218914
Cbx4	chr11	450.524	0.308905	0.0756712	4.08221	4.46103e-05	0.00221469
Ppp1r1a	chr15	1003.12	-0.336605	0.0824865	-4.08072	4.48956e-05	0.00222489
Dlg2	chr7	14026.8	0.165655	0.0406413	4.07603	4.58111e-05	0.00226623
Cst12	chr2	10.7031	-3.1376	0.769973	-4.07495	4.60243e-05	0.00227274
Rdh16	chr10	11.146	-2.06848	0.508018	-4.07167	4.66766e-05	0.00230087
Fabp5	chr3	1997.48	-0.31753	0.0780748	-4.067	4.76218e-05	0.00234331
Acaa1b	chr9	17.3413	-2.00853	0.494229	-4.06396	4.82462e-05	0.00236985
Evpl	chr11	184.264	-0.491084	0.120886	-4.06237	4.85778e-05	0.00238194
Map6d1	ch16	1107.9	0.289554	0.0712881	4.06174	4.87078e-05	0.00238412
Gm12059	chr11	21.825	1.13884	0.280555	4.05925	4.92308e-05	0.00240476
Drd5	chr5	58.1096	-0.86644	0.213466	-4.05891	4.93022e-05	0.00240476
Upp2	chr2	1086.89	0.221097	0.0545415	4.05374	5.04051e-05	0.00245425
Zswim6	chr13	1557.71	0.401198	0.0992758	4.04125	5.31672e-05	0.00258422
Utrn	chr10	4127.69	0.215188	0.0532719	4.03943	5.35811e-05	0.00259899
Sectm1a	chr11	2.64354	-4.87585	1.20729	-4.03869	5.37509e-05	0.00259899
Gucy2e	chr11	51.6298	-0.890895	0.220572	-4.03902	5.36745e-05	0.00259899
Olfr1330	chr4	4.48193	-3.33081	0.82488	-4.03793	5.3924e-05	0.00260284
Atp9a	chr2	15207.7	-0.206745	0.0512138	-4.0369	5.41619e-05	0.0026098
Dnajb3	chr1	66.7606	-0.736761	0.182728	-4.032	5.53031e-05	0.00266018
Vmn2r111	chr17	6.15647	-2.2671	0.563902	-4.02038	5.81055e-05	0.00279017
Stk39	chr2	2515.95	0.202761	0.0505334	4.01241	6.01027e-05	0.0028811
Pnpla7	chr2	393.11	-0.314316	0.0783769	-4.01031	6.0639e-05	0.00289684
Miga1	chr3	2967.01	-0.222053	0.0553672	-4.01055	6.05783e-05	0.00289684
Gm37446	chr18	72.4151	-0.814787	0.204138	-3.99135	6.56976e-05	0.00313312
Bst2	chr8	187.075	-0.880356	0.220715	-3.98866	6.64472e-05	0.00316345
Arid4a	chr12	1196.17	0.229361	0.0575135	3.98794	6.66487e-05	0.00316763
Spop	chr11	4812.71	-0.177308	0.0445066	-3.98386	6.78056e-05	0.00321713
5330417C22Rik	chr3	1235.38	-0.217122	0.0545134	-3.98291	6.8078e-05	0.00322057
Gm45904	chr8	87.1443	0.732513	0.183919	3.9828	6.81095e-05	0.00322057
Cdk19	chr10	2701.13	0.206182	0.0517937	3.98083	6.86759e-05	0.00324185
Tac2	chr10	102.913	-0.659899	0.165894	-3.97784	6.95454e-05	0.00327734
Mybl1	chr1	374.037	-0.543682	0.136738	-3.97609	7.00573e-05	0.00329589
Gm37298	chr1	870.729	0.335859	0.0844981	3.97475	7.04536e-05	0.00330894
Zfp644	chr5	8928.97	0.172946	0.0435199	3.97395	7.06914e-05	0.00331452
Gja10	chr4	3.55696	-5.30543	1.33551	-3.97258	7.10973e-05	0.00332795
Cnih3	chr1	3747.46	-0.272197	0.0685438	-3.97114	7.15302e-05	0.003337
Ifi27l2a	chr12	85.2266	-1.82447	0.459414	-3.9713	7.1482e-05	0.003337
Aif1	chr17	171.713	-0.630484	0.158798	-3.97036	7.1765e-05	0.00334235
Zfp800	chr6	929.618	0.23371	0.0588972	3.9681	7.24475e-05	0.00336851
Gm13245	chr4	8.98351	-2.12596	0.536189	-3.96494	7.34151e-05	0.00340737
Paqr3	chr5	285.457	-0.373495	0.0942081	-3.96457	7.35281e-05	0.00340737
Wnt7b	chr15	398.551	0.472041	0.119246	3.95854	7.54079e-05	0.00348623
Fibcd1	chr2	203.364	-0.654943	0.16546	-3.95832	7.54801e-05	0.00348623
Trav9-4	chr14	2.35894	-4.17421	1.05568	-3.95405	7.68395e-05	0.00354314
Gm18190	chr7	109.214	-0.490818	0.124632	-3.93813	8.21175e-05	0.00378025
Gm4349	chr3	37.2218	-1.0299	0.261767	-3.9344	8.34058e-05	0.00383322
Cabp1	chr5	781.784	0.376593	0.0958065	3.93077	8.46757e-05	0.00388205
Chst4	chr8	2.72593	-4.92539	1.2531	-3.93056	8.47468e-05	0.00388205
Gm19203	chr7	2.1113	-4.54561	1.15706	-3.92858	8.54487e-05	0.00390777
Gm9989	chr3	53.6062	-0.745065	0.189679	-3.92803	8.56452e-05	0.00391034
Pcdhb21	chr18	672.111	-0.350826	0.0894108	-3.92376	8.71793e-05	0.00397386
Rapgef4	chr2	13843.2	0.291839	0.0743994	3.9226	8.76003e-05	0.00398653
Sema3f	chr9	63.7468	0.880034	0.224387	3.92194	8.78391e-05	0.00399088
Gm42778	chr5	37.8506	0.953448	0.24321	3.92026	8.84531e-05	0.00401223
Gmeb1	chr4	427.403	-0.268374	0.0684805	-3.91899	8.89217e-05	0.00402039
Ccdc159	chr9	165.471	-0.399987	0.10206	-3.91913	8.88704e-05	0.00402039
Parp16	chr9	64.133	-0.70992	0.181182	-3.91828	8.91842e-05	0.00402572
Gm17655	chr5	83.6963	-0.683794	0.174563	-3.91717	8.95957e-05	0.00403775
Htr1f	ch16	465.802	0.343428	0.0877809	3.91233	9.1408e-05	0.00411277
Eef1b2	chr1	2427.94	-0.263618	0.0674836	-3.9064	9.36827e-05	0.00420832
Tpm3-rs7	chr14	6.89733	-2.09846	0.537346	-3.90523	9.41353e-05	0.00421505
Tarm1	chr7	3.32244	-4.16315	1.06595	-3.90559	9.39959e-05	0.00421505
Gm26734	chr17	89.0865	-0.618852	0.158676	-3.90009	9.61579e-05	0.0042987
Sfmbt2	chr2	231.54	0.40912	0.105018	3.89571	9.79124e-05	0.00436609
Dixdc1	chr9	2946.49	0.257745	0.066164	3.89554	9.79788e-05	0.00436609
Gm25430	chr6	2.16425	-4.59724	1.18179	-3.89005	0.000100223	0.00445898
P4hb	chr11	4124.27	-0.193397	0.0497248	-3.88934	0.000100517	0.00446492
Zar1	chr5	19.7401	1.69779	0.437135	3.88392	0.000102787	0.00455848
Iqcf5	chr9	10.2431	-2.01253	0.518315	-3.88283	0.000103249	0.0045717
Itga6	chr2	1540.32	0.236383	0.060893	3.88194	0.000103627	0.00458114
Gm37526	chr3	17.5356	1.35186	0.348483	3.87928	0.000104768	0.00462423
Kcnip2	chr19	920.451	0.389926	0.100534	3.87855	0.000105081	0.00463072
Atxn10	chr15	6644.25	-0.177094	0.0457083	-3.87445	0.000106866	0.00470196
Lgals3bp	chr11	92.4039	-0.777828	0.200806	-3.87353	0.00010727	0.00471228
Kazald1	chr19	154.188	0.443894	0.114812	3.86626	0.000110517	0.00484727
Adra2c	chr5	552.446	0.583537	0.151101	3.8619	0.000112507	0.00492679
Pgbd5	chr8	2575.1	0.204073	0.0528501	3.86136	0.000112755	0.00492991
Gm26624	chr4	45.896	-0.713669	0.185559	-3.84604	0.000120044	0.00524034
BC039966	chr4	11.4399	-1.87519	0.487746	-3.8446	0.000120748	0.00525748
Btg3	ch16	119.602	-0.574054	0.149346	-3.84377	0.000121157	0.00526417
Olfr1372-ps1	chr11	91.3211	-0.787361	0.205045	-3.83995	0.000123059	0.00533851
Purg	chr8	1401.43	0.210908	0.0549494	3.83823	0.000123925	0.00536769
Cbx8	chr11	262.137	0.441754	0.115219	3.83402	0.000126064	0.00545186
Gm42864	chr5	79.1923	-0.700149	0.182672	-3.83283	0.000126679	0.00546999
Gck	chr11	40.1494	-0.832267	0.217178	-3.83218	0.000127012	0.00547587
Gm15446	chr5	1123.33	-0.263467	0.0687664	-3.83134	0.000127448	0.00548619
Vill	chr9	162.175	0.516574	0.134914	3.82892	0.000128709	0.0055319
Gm44022	chr6	210.817	0.544622	0.14235	3.82593	0.000130279	0.00559076
2310058D17Rik	chr11	62.3719	0.634386	0.165921	3.82342	0.000131612	0.00563927
Hist1h1b	chr13	91.2406	0.604458	0.158141	3.82226	0.000132232	0.00565095
Gm19840	chr15	56.7678	0.850361	0.222482	3.82216	0.00013229	0.00565095
Snd1	chr6	2400.51	-0.151238	0.0395773	-3.82133	0.000132736	0.00566131
Sst	ch16	516.003	-0.415206	0.108804	-3.81609	0.000135585	0.00577399
Lyrm9	chr11	1234.58	-0.241018	0.0631662	-3.81562	0.000135841	0.00577606
Ssr1	chr13	4448.95	-0.206471	0.0541613	-3.81216	0.00013776	0.00583979
Pik3r3	chr4	1695.19	0.292027	0.0766028	3.81222	0.000137725	0.00583979
Gm37534	chr1	1219.22	0.246214	0.0645994	3.8114	0.00013818	0.0058487
Prickle1	chr15	2735.2	0.190296	0.0499517	3.80961	0.000139187	0.00588238
Gm37971	chr3	9.73301	-1.99397	0.524406	-3.80234	0.000143336	0.00604856
Lrrtm2	chr18	3050.83	0.325142	0.0855602	3.80016	0.000144605	0.00608598
Olfr539	chr7	217.41	-0.567212	0.149276	-3.79974	0.000144846	0.00608598
Npy1r	chr8	889.969	0.456619	0.120173	3.79969	0.000144878	0.00608598
Bdh2	chr3	41.8693	0.781198	0.206001	3.79221	0.000149315	0.00626292
Ddah1	chr3	1735.03	0.242015	0.0638722	3.78905	0.000151223	0.00633338
Slc5a7	chr17	48.0263	-0.930292	0.245647	-3.7871	0.000152413	0.00637365
Ccdc126	chr6	437.855	-0.363459	0.0960178	-3.78533	0.000153505	0.00640011
Gm17322	chr9	155.854	0.467987	0.123622	3.78563	0.000153321	0.00640011
Tcte1	chr17	43.2196	-0.870108	0.230122	-3.78108	0.00015615	0.00650065
Mme	chr3	282.161	-0.449054	0.118856	-3.77813	0.000158009	0.00656823
Gm17399	chr9	42.1895	-0.836776	0.221518	-3.77746	0.000158436	0.00657614
RP23-438P19.11	chr9	203.446	-0.394577	0.104497	-3.77595	0.000159396	0.00660616
Gm37069	chr1	53.2426	-0.905005	0.239746	-3.77485	0.000160105	0.00662175
Rab4a	chr8	472.094	0.28169	0.0746273	3.77463	0.000160248	0.00662175
Gm2a	chr11	1277.07	-0.273956	0.072651	-3.77085	0.000162692	0.0067128
Gramd2	chr9	110.433	0.510096	0.135451	3.76592	0.000165937	0.00683656
Nefm	chr14	1571.28	0.307291	0.0817781	3.75762	0.000171537	0.00705684
C2cd4d	chr3	34.7411	-1.00418	0.267329	-3.75634	0.000172418	0.00707218
Ifi27	chr12	1163.8	-0.836523	0.223228	-3.74739	0.000178683	0.00730977
Gm42853	chr5	38.7127	0.957091	0.255407	3.74732	0.000178735	0.00730977
Gm37663	chr9	294.569	0.342726	0.0915495	3.74362	0.000181389	0.00740741
Pkib	chr10	312.561	0.42657	0.114021	3.74116	0.000183173	0.00746931
Gm20699	chr14	210.804	-0.366656	0.0980482	-3.73956	0.000184346	0.00750618
Nomo1	chr7	2913.19	-0.244632	0.0654536	-3.73749	0.000185869	0.00755712
Cthrc1	chr15	67.7464	0.690824	0.184928	3.73563	0.000187243	0.00760191
Sema3c	chr5	2687.75	0.278853	0.0746662	3.73466	0.000187965	0.00762012
Tnfrsf9	chr4	22.2494	-1.16017	0.310864	-3.73208	0.000189908	0.0076877
Cacng7	chr7	446.875	0.32532	0.0871889	3.73121	0.000190565	0.00770307
Krt1	chr15	57.097	-0.782245	0.210656	-3.71337	0.000204516	0.00825504
Edar	chr10	31.9326	-0.902578	0.243105	-3.71271	0.000205048	0.00825647
Mir3470b	ch16	2.16272	-4.59432	1.2375	-3.7126	0.000205144	0.00825647
Ghsr	chr3	13.815	-2.16774	0.584493	-3.70876	0.000208281	0.00837059
Ifit3	chr19	472.184	-0.605094	0.163421	-3.70267	0.000213345	0.00856179
Sel1l	chr12	4615.12	-0.242553	0.0655401	-3.70084	0.000214886	0.00861121
4933425M03Rik	chr3	4.26388	-3.20809	0.867283	-3.69901	0.000216442	0.0086611
Kremen2	chr17	39.685	-1.01182	0.273676	-3.69713	0.000218049	0.00870042
Gpc2	chr5	12.4713	-1.56445	0.423132	-3.69731	0.000217895	0.00870042
Gm13391	chr2	10.4237	-1.69747	0.460232	-3.6883	0.00022576	0.00899521
Krt28	chr11	6.82705	-2.21525	0.600715	-3.6877	0.000226294	0.00900358
Ppargc1a	chr5	1489.57	0.271181	0.073672	3.68092	0.000232392	0.00923303
Zik1	chr7	936.368	0.226765	0.0616365	3.67907	0.000234085	0.00927974
Chrnb4	chr9	5.38005	2.4641	0.669791	3.67891	0.000234234	0.00927974
Vwa3b	chr1	48.9015	-0.746471	0.202988	-3.67742	0.000235601	0.00932062
Fuk	chr8	876.923	0.188972	0.0514251	3.67469	0.000238134	0.00940749
Gm37464	chr3	39.2072	-0.861558	0.234558	-3.67312	0.000239607	0.00945228
Rpl36al	chr12	1212.42	-0.414431	0.112851	-3.67239	0.000240295	0.00946599
Bnc1	chr7	2.74857	-3.88325	1.05761	-3.67171	0.00024093	0.0094776
Dnah1	chr14	288.318	-0.394371	0.10748	-3.66925	0.000243259	0.00955573
Scn4b	chr9	1509.85	0.483849	0.131948	3.66698	0.00024543	0.00962744
Dnah10	chr5	63.1164	-0.658192	0.17951	-3.6666	0.000245799	0.00962835
Gtf2ird2	chr5	573.163	-0.227795	0.0621475	-3.66539	0.00024696	0.00966021
BC117090	ch16	1.99183	-4.46714	1.21991	-3.66185	0.000250402	0.00978113
Coro2a	chr4	348.968	-0.370745	0.101287	-3.66035	0.000251873	0.00982483
Piwil2	chr14	32.4076	-0.982245	0.268628	-3.65653	0.000255656	0.00995842
Prmt2	chr10	1375.59	-0.270643	0.0740484	-3.65495	0.000257236	0.010006
Hist1h3i	chr13	181.742	0.556743	0.152397	3.65323	0.000258959	0.010059
Rtn4	chr11	20214	0.175444	0.048051	3.6512	0.000261017	0.0101248
4933430N04Rik	chr8	1.76309	-4.28739	1.17509	-3.64855	0.000263721	0.0102154
Tasp1	chr2	2393.55	-0.236966	0.0649565	-3.64807	0.000264217	0.0102204
Arhgap22	chr14	185.993	0.526288	0.144292	3.64738	0.000264923	0.0102335
Chtf18	chr17	24.3098	-0.968778	0.265684	-3.64635	0.000265987	0.0102604
Dtd2	chr12	393.586	-0.404638	0.111024	-3.64461	0.000267799	0.010316
Bok	chr1	1303.05	0.328986	0.090283	3.64394	0.000268493	0.0103222
Zfp872	chr9	7.99761	-1.88733	0.517964	-3.64374	0.0002687	0.0103222
D130019J16Rik	chr1	476.87	0.361314	0.0992995	3.63862	0.000274098	0.010515
Krt12	chr11	305.399	-0.443649	0.121981	-3.63704	0.000275784	0.0105652
Rpl38	chr11	4014	-0.240669	0.066185	-3.63632	0.000276566	0.0105805
Lat2	chr5	44.328	-0.829207	0.228266	-3.63263	0.000280544	0.010718
Kcnj3	chr2	5203.26	0.178327	0.0491199	3.63045	0.000282925	0.0107942
Aig1	chr10	1627.62	0.238448	0.0657186	3.62832	0.000285268	0.0108687
Tmem159	chr7	260.42	-0.478851	0.132046	-3.62639	0.000287411	0.0109354
C7	chr15	26.9345	-0.984182	0.271467	-3.62542	0.000288492	0.0109546
Gm9864	chr2	9.77062	-2.02173	0.557683	-3.62523	0.000288703	0.0109546
Pex5l	chr3	5770.75	0.244148	0.0673778	3.62357	0.000290563	0.0109952
Rpl11	chr4	5055.62	-0.255881	0.0706592	-3.62135	0.000293074	0.0110452
Rho	chr6	12.6662	1.66719	0.460342	3.62162	0.000292759	0.0110452
Gpnmb	chr6	130.638	-0.763707	0.210866	-3.62176	0.000292603	0.0110452
Piwil1	chr5	9.78355	-2.03841	0.56355	-3.61709	0.000297935	0.0112132
2310043L19Rik	chr1	1.76155	-4.30262	1.18996	-3.61578	0.000299442	0.0112332
RP23-307F3.6	chr1	322.304	0.315728	0.0873243	3.61558	0.000299676	0.0112332
Dmgdh	chr13	40.6927	-1.03716	0.286851	-3.61568	0.000299565	0.0112332
Dync1i1	chr6	5857.87	0.281736	0.0780727	3.60864	0.00030781	0.0115226
Cpb2	chr14	6.90821	-1.86677	0.517489	-3.60735	0.000309338	0.0115642
Denr	chr5	1157.91	-0.251531	0.0697433	-3.60653	0.000310323	0.0115855
Pkhd1l1	chr15	143.965	0.716619	0.198833	3.60412	0.000313207	0.0116776
Slc44a5	chr3	481.424	-0.567079	0.157372	-3.60342	0.000314053	0.0116935
Erbin	chr13	5267.91	0.28851	0.0801059	3.6016	0.00031626	0.0117599
Tspoap1	chr11	4751.85	0.195012	0.0541864	3.5989	0.000319561	0.0118599
Homer1	chr13	18400.8	0.263313	0.0731758	3.59836	0.000320227	0.0118599
9530059O14Rik	chr9	1799.86	0.305843	0.0849892	3.59861	0.000319918	0.0118599
Ptk2	chr15	4323.2	0.178219	0.0495401	3.59748	0.00032132	0.0118846
Cdkn1c	chr7	143.933	-0.578884	0.160986	-3.59586	0.000323316	0.0119426
Nwd2	chr5	1705.76	-0.392151	0.109225	-3.59032	0.000330277	0.0121835
E030013I19Rik	chr2	58.921	-0.63776	0.177723	-3.58851	0.000332576	0.0122521
Kcnb2	chr1	5203.6	0.315073	0.0878228	3.5876	0.000333738	0.0122786
Atp8b1	chr18	229.365	0.433554	0.120864	3.58712	0.000334355	0.0122851
Fam102b	chr3	3888.95	0.347975	0.0970204	3.58661	0.000335	0.0122926
Cd38	chr5	165.741	-0.580207	0.16183	-3.58528	0.000336716	0.0123393
Zfp995	chr17	352.334	-0.330506	0.0922537	-3.58258	0.00034022	0.0124513
RP24-406I15.4	chr1	316.553	-0.368364	0.102832	-3.58219	0.000340724	0.0124534
Gm43003	chr3	14.3461	-5.47303	1.5282	-3.58135	0.000341826	0.0124773
Jam3	chr9	638.778	-0.315227	0.0880693	-3.57931	0.0003445	0.0125585
Gm13034	chr4	8.63429	-2.31351	0.647367	-3.57372	0.00035194	0.0128129
Kcnab3	chr11	380.576	0.551944	0.154524	3.5719	0.000354399	0.0128856
Hmgcll1	chr9	840.552	0.243283	0.0681354	3.57058	0.000356186	0.0129168
Zfp532	chr18	1646.09	0.23044	0.0646408	3.56493	0.000363957	0.0131815
Npbwr1	chr1	11.5404	-1.56945	0.440389	-3.56378	0.000365546	0.0132219
Pxylp1	chr9	569.703	0.25703	0.0721498	3.56246	0.000367401	0.0132717
Klhl42	chr6	1707.73	0.172504	0.048454	3.56015	0.000370638	0.0133713
1700095A21Rik	chr4	2.14359	-4.56543	1.28286	-3.55878	0.000372578	0.0134239
Ckb	chr12	54568.9	0.163369	0.0459287	3.557	0.000375115	0.0134978
Gm2061	chr1	79.3792	-0.541223	0.152177	-3.55654	0.000375776	0.0135042
Diras2	chr13	6163.14	0.318163	0.0894811	3.55564	0.000377056	0.0135327
2610524H06Rik	chr5	370.48	-0.376381	0.105913	-3.55368	0.000379878	0.0136164
Ier5l	chr2	166.027	0.605956	0.170621	3.55147	0.000383092	0.013714
Pkd2l1	chr19	10.1851	-1.71699	0.484294	-3.54535	0.000392096	0.0140183
Gm3617	chr1	13.2848	1.40583	0.396935	3.54171	0.000397546	0.014195
Fam213a	chr14	2591.29	-0.190506	0.0538001	-3.54099	0.000398628	0.0142154
Slc44a1	chr4	2777.47	0.171796	0.0485444	3.53894	0.000401733	0.0142898
Tpst2	chr5	720.497	-0.223786	0.0632352	-3.53894	0.000401742	0.0142898
Hist3h2bb-ps	chr11	245.919	-0.562083	0.159032	-3.53439	0.000408712	0.0145192
Gm43798	chr5	4.1515	-2.92987	0.829747	-3.53104	0.000413926	0.0146857
Rpl32	chr6	4547.3	-0.236865	0.0671661	-3.52655	0.00042101	0.014918
Ifi44	chr3	40.8569	-0.957841	0.271788	-3.52421	0.00042474	0.015031
Rps27a	chr11	3586.79	-0.283196	0.0803916	-3.52271	0.000427165	0.0150977
AU022754	chr15	66.629	0.793699	0.225342	3.5222	0.00042798	0.0151073
Fra10ac1	chr19	348.187	-0.363715	0.103382	-3.51817	0.000434533	0.0153192
Crem	chr18	779.345	0.230022	0.0654	3.51715	0.000436203	0.0153392
Gm38307	chr13	19.7273	-0.98726	0.281011	-3.51324	0.000442677	0.0155473
Pdlim2	chr14	125.323	0.498096	0.141945	3.50907	0.000449669	0.015773
Spata31d1b	chr13	2.53086	-3.76504	1.07334	-3.50777	0.000451872	0.0158303
Srrm4os	chr5	135.513	0.616773	0.175973	3.50494	0.000456719	0.0159599
Kdm7a	chr6	4975.75	0.225823	0.0644277	3.50506	0.000456508	0.0159599
Tm6sf1	chr7	804.252	0.357523	0.102038	3.50383	0.000458611	0.016006
AF529169	chr9	411.541	0.363069	0.103644	3.50303	0.00046	0.0160344
Sparc	chr11	343.985	-0.495507	0.141507	-3.50163	0.000462415	0.0160984
Slc35f4	chr14	909.512	0.258715	0.0739083	3.50049	0.000464402	0.0161474
Gm18222	chr6	2.22567	-4.63456	1.32463	-3.49875	0.000467446	0.016233
Afap1l1	chr18	621.945	0.308816	0.0882811	3.4981	0.000468579	0.016252
Hydin	chr8	64.2499	-0.596258	0.17065	-3.49405	0.000475751	0.0164803
Tmprss9	chr10	34.0651	-0.807747	0.231312	-3.49203	0.000479365	0.0165848
Gm38279	chr9	9.79337	-1.68974	0.48413	-3.49025	0.000482569	0.016675
Prss12	chr3	469.529	-0.405474	0.116307	-3.48622	0.00048989	0.016907
Lag3	chr6	92.4717	-0.862096	0.247928	-3.4772	0.000506674	0.0174646
Pi4k2b	chr5	133.153	-0.438257	0.126072	-3.47624	0.000508506	0.0175061
Inhbb	chr1	208.62	0.38884	0.111889	3.47522	0.000510443	0.017551
Gm12031	chr11	20.3335	-1.20302	0.346384	-3.47307	0.00051454	0.0176584
3300002I08Rik	chr2	252.661	-0.331831	0.0955481	-3.47292	0.000514833	0.0176584
Fat1	chr8	4604.21	0.620549	0.178712	3.47234	0.000515941	0.0176746
Gpr37l1	chr1	4099.09	-0.161719	0.046608	-3.46976	0.000520928	0.0178121
Slc37a1	chr17	132.033	-0.424828	0.122443	-3.4696	0.000521233	0.0178121
Rida	chr15	872.541	-0.269541	0.0777062	-3.46872	0.000522946	0.0178487
Aox1	chr1	396.605	-0.452755	0.130542	-3.46828	0.000523804	0.0178561
Crb2	chr2	117.16	-0.567383	0.163702	-3.46596	0.000528346	0.0179889
Nptxr	chr15	2109.22	-0.4508	0.130237	-3.46138	0.000537415	0.0182531
Col11a1	chr3	441.235	0.326582	0.0943978	3.45963	0.000540914	0.0183496
Agbl2	chr2	68.1734	1.00312	0.29008	3.45809	0.000544021	0.0184325
Casp1	chr9	96.5287	0.845364	0.244485	3.45773	0.000544741	0.0184345
Cnpy3	chr17	1721.79	-0.222611	0.0644176	-3.45575	0.000548755	0.0185478
Gm13146	chr4	11.5403	-1.38756	0.401603	-3.45505	0.000550194	0.0185739
Gm38264	chr1	5.99293	-2.60303	0.753628	-3.45399	0.000552349	0.0186241
Tmtc2	chr10	835.596	0.367533	0.106468	3.45205	0.00055635	0.0187277
Lrba	chr3	6476.68	0.347242	0.100596	3.45184	0.000556769	0.0187277
Mertk	chr2	1386.24	-0.248245	0.0719355	-3.45094	0.000558647	0.0187683
Pramel1	chr4	1.94223	-3.89973	1.13117	-3.44753	0.000565743	0.0189609
Gm37138	chr1	444.244	0.41648	0.120986	3.44239	0.000576604	0.0193017
Zfp975	chr7	547.911	-0.267521	0.077752	-3.4407	0.000580217	0.0193804
Synm	chr7	1537.42	0.207572	0.0603296	3.44064	0.000580346	0.0193804
1110032F04Rik	chr3	598.204	0.382475	0.11129	3.43675	0.000588729	0.0196368
Ypel2	chr11	2201.15	0.179428	0.052234	3.43509	0.000592361	0.0197343
AI987944	chr7	392.594	-0.30029	0.0875647	-3.42935	0.000605023	0.020132
Gm37178	chr1	2.37313	-4.1795	1.22058	-3.4242	0.000616621	0.020469
8030462N17Rik	chr18	2147.12	0.177532	0.0519026	3.42049	0.000625081	0.0207005
Mpp7	chr18	407.927	-0.36382	0.106362	-3.42059	0.000624864	0.0207005
Car6	chr4	2.67438	-4.37095	1.27822	-3.41957	0.000627193	0.0207458
Ndn	chr7	1721.44	-0.707707	0.206999	-3.41889	0.000628765	0.0207731
Dgkb	chr12	8740.72	0.215198	0.0629773	3.41707	0.000632981	0.0208876
Htr6	chr4	35.965	-0.960456	0.281159	-3.41606	0.000635347	0.0209409
Gtpbp6	chr5	236.514	-0.322398	0.0943961	-3.41537	0.000636954	0.020969
Sfrp1	chr8	195.433	0.649638	0.190258	3.41451	0.000638978	0.0210108
Rpl17	chr18	7556.76	-0.210936	0.0618143	-3.41242	0.000643898	0.0211477
Gm14209	chr2	18.6718	1.03575	0.303608	3.41148	0.000646106	0.0211952
Lipo2	chr19	8.6117	-1.73821	0.509745	-3.40995	0.000649742	0.0212894
Itih3	chr14	658.675	-0.380793	0.111743	-3.40775	0.000655008	0.0214367
Kansl1l	chr1	1906.06	0.200307	0.0588422	3.40413	0.000663754	0.0216974
Yipf1	chr4	1062.59	-0.212079	0.0623421	-3.40186	0.000669293	0.0218273
Gm3355	chr17	47.7097	0.74092	0.217846	3.40112	0.000671111	0.0218354
Chac1	chr2	106.432	-0.433141	0.127346	-3.40129	0.000670681	0.0218354
Polr2i	chr7	295.712	-0.385418	0.113395	-3.39889	0.000676589	0.021988
Bbx	ch16	2464.09	0.223666	0.0658251	3.39788	0.000679103	0.0220183
Slc7a1	chr5	647.844	-0.380621	0.112012	-3.39803	0.000678728	0.0220183
A930015D03Rik	chr17	30.7395	-0.761996	0.224373	-3.39611	0.00068352	0.02211
Rxfp2	chr5	17.9432	1.13168	0.333212	3.39627	0.00068311	0.02211
Ptprm	chr17	1514.54	0.373942	0.110141	3.39513	0.000685959	0.0221228
Olfr1499	chr19	2.07673	-4.51812	1.33091	-3.39476	0.000686883	0.0221228
Lzts3	chr2	1340.47	0.237824	0.070058	3.39468	0.000687092	0.0221228
Ash2l	chr8	1812.57	-0.157276	0.0463293	-3.39473	0.000686952	0.0221228
Mga	chr2	8132.86	-0.138703	0.0408658	-3.3941	0.000688554	0.0221443
Gm43958	chr6	17.7122	1.44376	0.425929	3.38968	0.000699753	0.0224784
Kcnh5	chr12	3651.74	0.285397	0.0842084	3.38918	0.000701028	0.0224935
Gm33533	chr1	61.2791	-0.662354	0.195559	-3.38697	0.000706686	0.0226317
Atp13a4	ch16	348.714	-0.321086	0.0948033	-3.38687	0.00070696	0.0226317
C130071C03Rik	chr13	3291.89	0.268092	0.0792156	3.38433	0.000713515	0.0227531
Spats2	chr15	801.641	0.267394	0.0790134	3.38416	0.000713958	0.0227531
Smoc2	chr17	926.404	-0.457319	0.135122	-3.38448	0.000713119	0.0227531
Chd9	chr8	5728.78	0.180723	0.053403	3.38414	0.000714022	0.0227531
Gm42479	chr5	342.368	0.297685	0.0879737	3.3838	0.000714909	0.0227554
C1qc	chr4	873.093	-0.315654	0.0933634	-3.38092	0.000722443	0.0229689
Nkd1	chr8	124.433	-0.434671	0.128654	-3.37859	0.000728578	0.0231375
Col28a1	chr6	60.5344	-0.543701	0.160946	-3.37815	0.000729742	0.0231481
Atp4a	chr7	42.2511	-0.76718	0.227128	-3.37774	0.000730845	0.0231567
Xpot	chr10	3451.04	-0.166504	0.0493222	-3.37584	0.000735907	0.0232906
Kremen1	chr11	447.763	-0.317451	0.0940972	-3.37365	0.000741787	0.0233858
Rasgef1c	chr11	830.34	0.275374	0.0816311	3.37339	0.000742477	0.0233858
Fau	chr19	4362.42	-0.222413	0.0659251	-3.37372	0.000741601	0.0233858
Gpam	chr19	2525.68	-0.245218	0.0726968	-3.37317	0.000743086	0.0233858
Igsf9b	chr9	3932.84	0.312628	0.0926812	3.37316	0.000743114	0.0233858
Vcpkmt	chr12	273.411	0.328152	0.0973022	3.37251	0.000744868	0.0234146
Cd200	ch16	2786.82	-0.241582	0.0717157	-3.3686	0.000755509	0.0236956
Rpn2	chr2	4072.75	-0.171271	0.0508555	-3.36781	0.000757684	0.0237371
Nkd2	chr13	92.9408	0.59505	0.176829	3.3651	0.000765146	0.0239146
Zfp296	chr7	30.4075	0.870205	0.258618	3.36482	0.000765926	0.0239146
Cdkn2d	chr9	1539.5	-0.676759	0.201121	-3.36493	0.00076562	0.0239146
Nlk	chr11	5201.18	0.250997	0.0746194	3.3637	0.000769042	0.023985
RP23-65M10.1	chr1	2.1164	-4.00552	1.19118	-3.36265	0.000771975	0.0240495
Qser1	chr2	768.694	0.254326	0.0756545	3.36167	0.000774715	0.0241079
Rps17	chr7	3292.2	-0.228362	0.067963	-3.36009	0.000779161	0.0242192
Gm44723	chr7	31.6524	-0.857234	0.255249	-3.35842	0.000783883	0.0243388
Raver2	chr4	1158.51	0.302502	0.0900972	3.35751	0.000786486	0.0243925
Fgfr2	chr7	2019.66	0.338867	0.100954	3.35666	0.000788909	0.0244404
Clk1	chr1	5968.72	0.182904	0.0545068	3.35561	0.000791898	0.0245003
Slc35f1	chr10	1946.26	-0.174384	0.0519823	-3.35469	0.000794546	0.0245003
Rflnb	chr11	471.69	-0.356607	0.106318	-3.35414	0.000796122	0.0245003
Aldoc	chr11	18381.3	-0.219444	0.0654183	-3.35447	0.000795159	0.0245003
0610043K17Rik	chr4	227.485	0.37105	0.110596	3.355	0.000793642	0.0245003
Plekha5	chr6	2842.08	0.244681	0.0730741	3.3484	0.000812799	0.0249859
Mcub	chr3	195.651	0.508259	0.151918	3.34561	0.00082103	0.0251834
Ccnd2	chr6	1116.06	0.33087	0.098892	3.34577	0.000820546	0.0251834
Cbs	chr17	259.917	-0.38314	0.114594	-3.34345	0.000827448	0.0253523
Dnah14	chr1	157.113	-0.55514	0.166133	-3.34154	0.00083316	0.0254993
Crot	chr5	1649.72	-0.272748	0.0816412	-3.34081	0.000835355	0.0255384
Gm42748	chr5	110.293	0.481318	0.144133	3.3394	0.000839593	0.0256398
4930467D21Rik	chr5	15.1113	1.42493	0.426771	3.33887	0.000841206	0.0256609
Gm42483	chr5	71.4229	0.50893	0.15274	3.33201	0.000862217	0.0262731
Gm45785	chr7	23.9041	-1.10988	0.33345	-3.32847	0.000873249	0.0265802
Rpl37	chr15	4238.4	-0.213999	0.064316	-3.3273	0.000876909	0.0266334
Prlhr	chr19	2.79366	-3.91349	1.1761	-3.32752	0.000876215	0.0266334
Gm43970	chr2	3.02306	-3.06846	0.923264	-3.32349	0.000889001	0.0269419
Atp8b3	chr10	10.5636	-1.41543	0.426022	-3.32242	0.000892403	0.0270156
Amd1	chr10	3422.32	0.222817	0.0670789	3.32172	0.00089465	0.0270542
Gm37479	chr1	35.3082	0.774867	0.233303	3.32128	0.000896049	0.0270671
Clec10a	chr11	27.3274	-1.11812	0.336729	-3.32053	0.000898466	0.0271107
Dpep3	chr8	1.69487	-4.24217	1.2779	-3.31965	0.000901311	0.0271671
Bphl	chr13	697.308	0.256148	0.0771687	3.31932	0.000902357	0.0271692
Ero1lb	chr13	939.642	-0.191178	0.0576698	-3.31504	0.000916298	0.0275295
Ablim1	chr19	2568.84	0.204302	0.0616274	3.31512	0.000916045	0.0275295
RP24-120I22.1	chr12	65.1791	-1.00603	0.303572	-3.31398	0.000919777	0.0276042
Camkk2	chr5	3226.17	0.300241	0.0906146	3.31338	0.00092176	0.027634
C1qa	chr4	1701.05	-0.366009	0.110486	-3.31272	0.000923919	0.0276689
AW011738	chr4	62.3779	-0.55144	0.166493	-3.31208	0.00092604	0.0276729
Vkorc1l1	chr5	1421.26	-0.232898	0.0703139	-3.31226	0.000925444	0.0276729
Rpl36	chr17	3011.42	-0.233685	0.0705711	-3.31134	0.000928514	0.0277171
Ighg2b	chr12	4.82604	-2.92883	0.885952	-3.30585	0.000946879	0.028235
Chrm2	chr6	1282.95	0.492031	0.148863	3.30526	0.000948898	0.028265
Slc37a4	chr9	795.821	-0.218782	0.0662232	-3.30371	0.000954145	0.0283909
AW495222	chr13	29.7947	0.870761	0.263596	3.30339	0.000955218	0.0283913
Scn1a	chr2	10558.5	0.236722	0.0716664	3.30311	0.000956196	0.0283913
Gm42640	chr5	184.108	0.385754	0.116839	3.30158	0.000961428	0.0285162
5430420F09Rik	chr3	71.5423	0.719146	0.217886	3.30056	0.00096492	0.028559
Ssr2	chr3	418.516	-0.268562	0.0813907	-3.29966	0.000968023	0.0286204
Lgr6	chr1	445.833	1.13601	0.344327	3.29923	0.000969521	0.0286343
Stat5b	chr11	1406.72	0.308628	0.0935982	3.29738	0.000975921	0.0287928
Grin3a	chr4	1862.6	-0.287125	0.0871099	-3.29612	0.000980291	0.0288911
Olfr1423	chr19	9.76607	-1.76057	0.534224	-3.29557	0.000982232	0.0289177
2610001A08Rik	chr11	14.6453	1.33046	0.404317	3.29065	0.000999557	0.0292879
Itk	chr11	38.9544	-0.792359	0.240866	-3.28962	0.00100322	0.0292879
Tcf19	chr17	135.224	0.380341	0.115604	3.29002	0.0010018	0.0292879
Scnm1	chr3	501.399	-0.224402	0.0681909	-3.29079	0.000999067	0.0292879
Gm43807	chr5	101.048	0.526724	0.160108	3.2898	0.00100258	0.0292879
Olfr53	chr7	31.2114	-0.853428	0.25938	-3.29026	0.00100095	0.0292879
Opcml	chr9	7916.61	-0.198772	0.0604234	-3.28965	0.00100313	0.0292879
5730507C01Rik	chr12	8.35378	-1.96824	0.598679	-3.28763	0.00101033	0.0294646
Reep6	chr10	33.7195	-0.905555	0.275504	-3.2869	0.00101295	0.0295101
Rab10os	chr12	1546.23	-0.25937	0.0790034	-3.28302	0.00102702	0.0298888
Gm765	chr6	42.7046	1.04726	0.319143	3.28147	0.00103268	0.030022
Gm4221	chr18	59.0572	0.698907	0.213169	3.27864	0.00104307	0.0302927
Cplx1	chr5	1279.24	0.420021	0.128178	3.27686	0.00104968	0.0304527
Kcnk2	chr1	385.566	0.374373	0.114287	3.27572	0.00105393	0.0304941
Zswim7	chr11	257.817	-0.46474	0.141877	-3.27566	0.00105417	0.0304941
Il10ra	chr9	115.584	-0.459383	0.140244	-3.2756	0.00105439	0.0304941
Phactr2	chr10	1150.55	0.354056	0.108141	3.27403	0.00106024	0.0305364
Psme4	chr11	5045.26	0.181752	0.0555065	3.27442	0.00105879	0.0305364
Vgll4	chr6	533.032	0.229647	0.0701295	3.27462	0.00105805	0.0305364
1700128F08Rik	chr9	3.65583	-2.71174	0.828231	-3.27413	0.00105987	0.0305364
Trim25	chr11	169.656	-0.512521	0.156586	-3.27309	0.00106377	0.0306065
RP24-406I15.5	chr1	111.982	-0.468706	0.143229	-3.27242	0.00106629	0.0306261
Hist1h2be	chr13	569.707	0.30787	0.0940828	3.27233	0.00106665	0.0306261
4930486I03Rik	chr1	12.3235	-1.58898	0.485812	-3.27077	0.00107255	0.0307429
Adcy7	chr8	508.465	-0.40177	0.12284	-3.27067	0.00107293	0.0307429
Dpyd	chr3	414.329	-0.272974	0.0834886	-3.2696	0.00107701	0.0308282
Mettl1	chr10	149.849	-0.345909	0.105829	-3.26857	0.00108091	0.030908
Lrp4	chr2	2931.79	0.154901	0.0474153	3.26691	0.00108729	0.0310587
Mpp3	chr11	1285.02	0.232238	0.0710983	3.26643	0.00108911	0.0310787
Gm16140	chr11	6.3255	1.79052	0.548328	3.26542	0.00109302	0.0311583
Atf6	chr1	2917.46	-0.277222	0.0850431	-3.25979	0.00111496	0.0317513
Atp5k	chr5	2242.84	-0.299591	0.0919758	-3.25728	0.00112484	0.0319998
Fgf12	ch16	4781.37	0.142302	0.0436991	3.25641	0.00112829	0.0320653
Tspan17	chr13	781.365	-0.289523	0.0889461	-3.25504	0.00113377	0.0321882
Hfm1	chr5	196.698	0.366247	0.112721	3.24914	0.00115756	0.0328301
Tulp4	chr17	12813.1	0.182885	0.0562984	3.24848	0.00116022	0.0328721
Oplah	chr15	873.349	-0.264207	0.0813531	-3.24765	0.00116361	0.0329345
1500011B03Rik	chr5	1300.68	-0.221407	0.0682434	-3.24438	0.00117706	0.0332816
4833422C13Rik	chr13	534.04	-0.218175	0.0672648	-3.24352	0.00118063	0.0333486
Gm4425	chr12	1.87752	-3.84354	1.1856	-3.24185	0.00118756	0.0335103
Gm13944	chr2	32.1754	0.894594	0.276014	3.24112	0.00119061	0.0335623
S1pr5	chr9	104.807	0.423725	0.130756	3.24058	0.00119288	0.0335924
Eno1	chr4	11930.5	-0.131101	0.0404756	-3.23902	0.00119942	0.0337426
Col5a3	chr9	25.713	-1.00316	0.310101	-3.23493	0.00121674	0.034195
1110019D14Rik	chr6	120.827	0.436112	0.13486	3.23381	0.00122151	0.0342948
RP23-360L4.3	chr10	43.3022	-0.789527	0.244232	-3.2327	0.00122627	0.0343781
Cc2d2a	chr5	1253.46	0.192576	0.0595743	3.23254	0.00122695	0.0343781
Fndc5	chr4	1595.45	0.286614	0.0886924	3.23155	0.00123122	0.0344283
Gm8734	chr8	88.5325	-0.544051	0.168355	-3.23156	0.00123115	0.0344283
AW146154	chr7	290.198	-0.373755	0.115687	-3.23074	0.00123472	0.0344917
Bcl7b	chr5	469.945	-0.21637	0.0669933	-3.22972	0.00123911	0.0345797
Vamp1	chr6	1553.1	0.255022	0.0789885	3.22859	0.001244	0.0346814
RP24-161L16.3	chr9	3.97114	-2.54967	0.790313	-3.22616	0.00125465	0.0349433
BC048403	chr10	91.4233	-0.553594	0.171661	-3.22493	0.00126005	0.0350585
Gm9873	chr2	4.49246	-2.75524	0.855181	-3.22182	0.00127381	0.035406
9330158H04Rik	chr6	151.203	0.80736	0.250684	3.22063	0.00127907	0.035517
Clvs1	chr4	1043.85	0.249369	0.0774549	3.21954	0.00128397	0.0356173
Rpp25	chr9	354.561	0.492726	0.153066	3.21904	0.00128622	0.0356442
Ctss	chr3	2242.88	-0.350467	0.108883	-3.21874	0.00128754	0.0356455
RP24-406I15.3	chr10	408.691	-0.307223	0.0956223	-3.21288	0.0013141	0.0363446
4930526L06Rik	chr19	3.13802	-3.58411	1.11602	-3.21151	0.00132038	0.0364821
Cfap70	chr14	52.593	-0.732404	0.228183	-3.20973	0.00132861	0.0366368
Wdr54	chr6	389.29	-0.313231	0.0975812	-3.20995	0.00132757	0.0366368
Gm15758	chr8	6.88668	-2.28198	0.71133	-3.20805	0.0013364	0.036815
Nsmce1	chr7	347.938	-0.26132	0.0814941	-3.20661	0.00134309	0.0369628
Unc79	chr12	4411.82	0.147089	0.0458768	3.20616	0.00134518	0.0369837
Itgav	chr2	7409.07	0.163337	0.0510237	3.20119	0.00136861	0.0375909
Mylk2	chr2	1.8899	-4.38386	1.36958	-3.20087	0.00137012	0.0375952
1700001L19Rik	chr13	602.926	-0.346299	0.108201	-3.20052	0.00137181	0.0376046
Rps29	chr12	4793.53	-0.242128	0.0756891	-3.19898	0.00137912	0.0377679
N4bp1	chr8	1521.85	0.229568	0.0717722	3.19856	0.00138115	0.0377861
Zfp64	chr2	479.455	-0.230894	0.0722135	-3.19738	0.00138681	0.0379039
Tmem163	chr1	296.448	0.515294	0.161297	3.19469	0.0013998	0.0381948
Nphs1	chr7	25.0088	0.92668	0.290076	3.19461	0.0014002	0.0381948
Spry2	chr14	393.328	0.248125	0.0776779	3.19428	0.00140179	0.0382008
Bpnt1	chr1	2366.52	0.180426	0.0564966	3.19357	0.00140524	0.0382302
Gm45623	chr13	106.36	0.699837	0.219145	3.1935	0.00140561	0.0382302
H2-Q4	chr17	122.083	-0.581186	0.182104	-3.1915	0.00141538	0.0384582
Manf	chr9	917.057	-0.281851	0.0883274	-3.19099	0.00141788	0.0384888
Dnajc3	chr14	3275.63	-0.262065	0.0821404	-3.19046	0.00142048	0.0385217
Tubb3	chr8	11404.4	0.0986892	0.0309366	3.19005	0.00142248	0.0385385
Gm2822	chr13	5.25955	-2.14326	0.672093	-3.18893	0.00142799	0.0386125
Slc4a8	chr15	2892.66	-0.267489	0.0838731	-3.18921	0.00142664	0.0386125
9530036O11Rik	chr5	34.0931	0.787502	0.247186	3.18586	0.00144323	0.0389868
Anapc16	chr10	1442.22	0.174847	0.0549002	3.18482	0.00144846	0.0390901
Pif1	chr9	4.12996	2.62982	0.826313	3.18259	0.00145963	0.0393154
Gm43668	chr3	880.751	0.209051	0.065697	3.18205	0.00146237	0.0393511
9030624G23Rik	chr12	21.2457	-1.15518	0.363136	-3.18113	0.001467	0.0394161
Necab1	chr4	4674.72	-0.296596	0.0932396	-3.18101	0.00146761	0.0394161
Atp1a1	chr3	31512.8	0.225979	0.0710677	3.17977	0.00147391	0.0395089
Kcnq1ot1	chr7	13653.4	0.1578	0.0496251	3.17984	0.00147355	0.0395089
5930412G12Rik	chr5	37.4115	0.692125	0.217694	3.17935	0.00147605	0.0395282
Gm11888	chr4	2.67818	-3.32474	1.04604	-3.1784	0.00148089	0.0396199
Cdc42se2	chr11	4309.17	0.220419	0.0693872	3.17665	0.00148987	0.0398219
Pamr1	chr2	1176.19	-0.315522	0.0993349	-3.17635	0.00149141	0.0398249
Ctnnbl1	chr2	1136.77	0.200768	0.063234	3.175	0.00149837	0.039934
Dlc1	chr8	2459.38	0.251768	0.079292	3.1752	0.00149734	0.039934
Gm7237	chr19	13.7493	-1.12468	0.354273	-3.17461	0.00150039	0.0399496
Ramp3	chr11	108.981	-0.535587	0.168742	-3.17399	0.00150357	0.0399791
Etnppl	chr3	382.995	0.579137	0.182472	3.17384	0.00150437	0.0399791
Gm37809	chr1	78.1296	0.550743	0.173619	3.17214	0.00151318	0.0400986
Gas2l2	chr11	26.3344	0.915246	0.288511	3.17231	0.0015123	0.0400986
F630040K05Rik	chr17	21.3848	-1.31847	0.4158	-3.17093	0.00151952	0.0402282
Sag	chr1	127.866	-0.386349	0.121858	-3.17048	0.00152186	0.040252
Kcnj15	ch16	1.70003	3.65017	1.15167	3.16946	0.00152721	0.0403552
Acvrl1	chr15	362.018	-0.288717	0.0911515	-3.16744	0.00153789	0.0405988
Arrdc3	chr13	2127.52	0.257914	0.081449	3.16657	0.00154246	0.0406288
Pcdhgb6	chr18	558.182	-0.304617	0.096203	-3.1664	0.0015434	0.0406288
S100a10	chr3	841.476	0.24474	0.0772907	3.16649	0.00154292	0.0406288
Uqcrq	chr11	748.007	-0.182082	0.0575108	-3.16605	0.00154523	0.0406386
Gm43174	chr5	312.48	0.527256	0.166554	3.16567	0.00154726	0.0406534
Pcdhac2	chr18	1463.73	0.226541	0.0715983	3.16406	0.00155587	0.0408027
Pcdhgc5	chr18	1089.73	0.312479	0.0987763	3.1635	0.00155882	0.0408034
D530018E20Rik	chr6	89.952	0.412213	0.130293	3.16373	0.0015576	0.0408034
Tmem25	chr9	798.389	0.196208	0.0620293	3.16315	0.00156071	0.0408145
Gm15721	chr5	20.808	-0.994648	0.314553	-3.1621	0.00156635	0.0409234
Gm20744	chr7	1.41395	-3.97215	1.25642	-3.16147	0.00156973	0.0409732
Cog2	chr8	851.533	-0.200644	0.063481	-3.16069	0.00157395	0.0410449
Gm12105	chr11	2.09284	-3.46026	1.09549	-3.15865	0.001585	0.0412277
Gm45867	chr7	174.593	0.447886	0.1418	3.15858	0.0015854	0.0412277
Prcp	chr7	308.872	0.316972	0.100369	3.15805	0.00158827	0.041264
Hpse	chr5	75.0636	0.627035	0.198586	3.15749	0.00159132	0.0413046
Nsd1	chr13	10590.8	0.129277	0.0409545	3.15659	0.00159624	0.0413937
Gm38104	chr1	265.182	0.372164	0.117918	3.15612	0.00159882	0.0414221
Sntb2	chr8	1285.92	0.286546	0.0908353	3.15457	0.00160737	0.0415662
Cd52	chr4	59.6203	-0.764577	0.242401	-3.15418	0.00160949	0.0415824
Apeh	chr9	408.787	-0.274892	0.0872001	-3.15243	0.00161919	0.0417942
Stat6	chr10	290.028	0.349756	0.110965	3.15195	0.00162186	0.0418244
Rps28	chr17	2870.49	-0.322394	0.102365	-3.14946	0.00163575	0.0421315
Cystm1	chr18	876.413	0.219294	0.0696333	3.14927	0.00163679	0.0421315
Kif2a	chr13	3720.31	0.237201	0.07536	3.14757	0.00164633	0.0423378
AU040972	chr11	88.6461	0.474425	0.150776	3.14655	0.0016521	0.042447
Spock2	chr10	4745.63	-0.237152	0.0754089	-3.14488	0.00166157	0.042651
Gm11892	chr4	105.272	0.459828	0.146277	3.14354	0.00166918	0.042807
Gm20627	chr3	13.7784	1.45411	0.463083	3.14005	0.00168917	0.0432797
Dennd5b	chr6	5602.53	0.150559	0.0479701	3.1386	0.00169755	0.0434545
Fam175a	chr5	339.96	0.248106	0.0791701	3.13384	0.00172536	0.0441258
Megf6	chr4	78.5616	-0.669983	0.213838	-3.13314	0.00172946	0.04419
Gm12610	chr4	5.59369	-2.00123	0.639647	-3.12865	0.00175613	0.0448305
C630028M04Rik	chr4	1.54015	-4.10286	1.31165	-3.12801	0.00175997	0.0448872
Glrx	chr13	312.656	0.299071	0.0956312	3.12733	0.00176399	0.0449487
Ndrg4	chr8	27495.2	0.145733	0.046604	3.12704	0.00176575	0.0449523
Shprh	chr10	5030.92	0.137215	0.043905	3.12526	0.00177648	0.0451843
Sstr1	chr12	176.531	-0.416681	0.133365	-3.12438	0.00178183	0.0452377
Gm13244	chr4	4.61126	-2.07231	0.66325	-3.12448	0.00178122	0.0452377
Npc1l1	chr11	20.5134	-0.903057	0.289157	-3.12306	0.00178979	0.0453983
Gm13262	chr2	1.9999	-3.92509	1.26056	-3.11377	0.00184713	0.0467676
Gm36551	chr5	1.84457	-3.81063	1.22481	-3.11119	0.00186336	0.0470999
B230317F23Rik	chr8	62.7515	0.535715	0.172192	3.11114	0.00186364	0.0470999
Dpm3	chr3	340.524	-0.457494	0.147107	-3.10994	0.00187124	0.0472493
Gm15828	ch16	231.127	0.307281	0.098888	3.10737	0.00188762	0.0475765
Rfc2	chr5	933.117	-0.175685	0.056536	-3.10748	0.00188688	0.0475765
Cbx2	chr11	45.3813	0.677675	0.218128	3.10677	0.00189141	0.0476004
Cpn1	chr19	4.73022	-2.60849	0.839699	-3.10646	0.00189341	0.0476004
Slc8a2	chr7	3318.3	-0.236628	0.0761741	-3.10642	0.00189369	0.0476004
Gm5912	chr8	12.5182	1.60138	0.516073	3.10301	0.00191562	0.048108
Shc2	chr10	1026.09	-0.186736	0.0602065	-3.10159	0.00192481	0.048252
Zfp385b	chr2	553.513	0.490048	0.157989	3.10179	0.00192353	0.048252
Gm37863	chr1	1.5671	-3.56821	1.15122	-3.0995	0.0019385	0.0484207
Gzmk	chr13	17.832	-0.928147	0.299442	-3.09959	0.00193786	0.0484207
Isg15	chr4	35.5304	-0.683996	0.220651	-3.09989	0.0019359	0.0484207
Gm30075	chr7	12.2867	-1.12157	0.3618	-3.09997	0.0019354	0.0484207
Gm37277	chr1	83.1103	0.481735	0.15548	3.09838	0.00194579	0.0485127
Rftn1	chr17	348.479	-0.408929	0.131997	-3.09802	0.00194817	0.0485127
Gm14418	chr2	113.323	0.610643	0.197074	3.09856	0.00194466	0.0485127
Sgcz	chr8	316.477	0.301926	0.0974623	3.09787	0.00194915	0.0485127
RP24-373J20.5	chr10	829.765	-0.265368	0.0857492	-3.0947	0.00197009	0.0489858
Trhde	chr10	2061.61	0.213861	0.0691108	3.09447	0.00197167	0.0489858
Acvr1	chr2	626.258	0.316061	0.102342	3.08828	0.00201318	0.0499725
