# Supplementary material for: Neuron-specific chromosomal megadomain organization is adaptive to recent retrotransposon expansions
Source: Nat Commun. 2021 Dec 13;12:7243. doi: 10.1038/s41467-021-26862-z (PMC8669064; doi:10.1038/s41467-021-26862-z)
Supplement: Supplementary file 19 — Supplementary Data S16 [file 41467_2021_26862_MOESM19_ESM.xlsx]

## Sheet: S16
Supplementary Data S16. Differential DNA repeats of RNA-Seq from Setdb1-deficient and control microglia (two-sided, p < 0.05)
Chr	Start	End	Strand	Repeats_name	Repeats_family1	Repeats_family2	Log2FC	Pvalue	FDR
chr8	123426327	123434006	-	MuLV-int	LTR	ERV1	9.58818	5.10304e-11	1.22641e-06
chr8	123426088	123426326	-	RLTR4_Mm	LTR	ERV1	6.70895	1.7788e-06	0.021375
chr4	127008876	127015333	+	IAPEz-int	LTR	ERVK	-6.26474	3.4885e-06	0.0279464
chr10	11468644	11470738	+	RLTR1B-int	LTR	ERV1	5.76293	0.000226775	0.999919
chr13	55185025	55188682	+	MMVL30-int	LTR	ERV1	1.10053	0.000369861	0.999919
chr1	125484816	125486819	+	RLTR10-int	LTR	ERVK	4.35842	0.00059823	0.999919
chr1	173567201	173572494	-	ERVB2_1-I_MM-int	LTR	ERVK	1.49362	0.000635138	0.999919
chr2	120358694	120358885	+	B3	SINE	B2	5.58543	0.000683154	0.999919
chr9	120125537	120125677	+	B1_Mur3	SINE	Alu	-5.44948	0.000763137	0.999919
chr5	114891845	114894525	+	MMVL30-int	LTR	ERV1	1.91337	0.000772858	0.999919
chr2	75638672	75642371	+	MMVL30-int	LTR	ERV1	0.86477	0.00169425	0.999919
chr6	141824549	141824611	+	L4_C_Mam	LINE	RTE-X	2.41439	0.00177332	0.999919
chr18	67966216	67966361	+	B1_Mm	SINE	Alu	5.2174	0.00215769	0.999919
chr6	141820101	141820937	+	Lx5	LINE	L1	1.30596	0.00229531	0.999919
chr7	37478486	37478550	+	(CAGA)n	Simple_repeat	Simple_repeat	4.77923	0.00315436	0.999919
chr18	73741578	73741695	+	B1F	SINE	Alu	3.27828	0.00324128	0.999919
chr1	34425068	34425628	-	MMERVK9E_I-int	LTR	ERVK	2.63391	0.00352171	0.999919
chr10	11467666	11468476	+	MuRRS4-int	LTR	ERV1	5.13503	0.00376613	0.999919
chr11	83663112	83663285	+	B2_Mm2	SINE	B2	1.12014	0.00377682	0.999919
chr13	30026311	30026554	-	MTD	LTR	ERVL-MaLR	-4.93098	0.00412872	0.999919
chr19	4061915	4065815	-	MMVL30-int	LTR	ERV1	1.03158	0.00426995	0.999919
chr1	173573077	173580305	-	IAPEY3-int	LTR	ERVK	1.85311	0.00437381	0.999919
chr5	112768199	112768257	+	B3A	SINE	B2	-3.56854	0.00438347	0.999919
chr15	74932046	74932541	+	RLTR6-int	LTR	ERV1	2.64643	0.005154	0.999919
chr17	34997541	34997631	-	RLTR30D_RN	LTR	ERV1	0.970047	0.00557489	0.999919
chr7	3699490	3699636	+	B1_Mus2	SINE	Alu	-3.80086	0.00582	0.999919
chr13	43794047	43794419	+	Tigger7	DNA	TcMar-Tigger	1.58254	0.00635403	0.999919
chr8	104231973	104232229	+	B4A	SINE	B4	-4.37827	0.00663588	0.999919
chr2	32281869	32281987	+	MLT1J	LTR	ERVL-MaLR	-2.57978	0.0076299	0.999919
chr10	94376951	94377180	-	L3	LINE	CR1	-1.81038	0.00767757	0.999919
chr2	18190380	18192185	+	ORR1A1-int	LTR	ERVL-MaLR	-2.21583	0.00773986	0.999919
chr12	54985471	54985578	+	GC_rich	Low_complexity	Low_complexity	-4.77606	0.00813636	0.999919
chr10	19003197	19003229	+	(TTTG)n	Simple_repeat	Simple_repeat	1.61453	0.00858372	0.999919
chr9	57787034	57787350	+	ORR1D1	LTR	ERVL-MaLR	4.38697	0.00877838	0.999919
chr7	98892322	98892397	+	ID4_	SINE	ID	-4.26808	0.00917748	0.999919
chr19	7531489	7531634	-	B1F2	SINE	Alu	4.23488	0.00941862	0.999919
chr3	59228336	59228360	+	(TTG)n	Simple_repeat	Simple_repeat	4.34172	0.00973764	0.999919
chr17	63482052	63482143	-	L1MB4	LINE	L1	4.91629	0.0097588	0.999919
chr1	173866480	173869021	+	MMERVK9C_I-int	LTR	ERVK	1.99363	0.00976719	0.999919
chr9	114844221	114844241	+	GC_rich	Low_complexity	Low_complexity	-3.83276	0.00978787	0.999919
chr5	140626024	140626102	+	GA-rich	Low_complexity	Low_complexity	-4.24495	0.00993372	0.999919
chr17	32337688	32337858	-	B3	SINE	B2	-2.21277	0.0103878	0.999919
chr6	72151796	72151912	-	RSINE1	SINE	B4	-3.00305	0.0107505	0.999919
chr4	149835497	149835643	-	ID_B1	SINE	B4	-4.78781	0.0109939	0.999919
chr15	66931692	66932037	+	MLT1C	LTR	ERVL-MaLR	4.27916	0.0113583	0.999919
chr11	101427535	101427743	+	B3	SINE	B2	4.49238	0.0114524	0.999919
chr12	51883105	51883181	+	MLT1F1	LTR	ERVL-MaLR	-3.28494	0.0118057	0.999919
chr4	123358349	123358452	-	PB1D10	SINE	Alu	3.96496	0.0120732	0.999919
chr9	21680784	21680878	-	PB1	SINE	Alu	3.35165	0.0123281	0.999919
chr5	137719617	137719742	+	ID_B1	SINE	B4	3.23761	0.0127786	0.999919
chr4	6352858	6353783	-	ORR1A1-int	LTR	ERVL-MaLR	2.60018	0.0129889	0.999919
chr14	122004692	122004838	-	B1_Mur3	SINE	Alu	3.10876	0.0130818	0.999919
chr13	52627245	52627538	+	B4A	SINE	B4	2.60852	0.0132867	0.999919
chr8	108623106	108623296	-	B3	SINE	B2	-3.76434	0.0134675	0.999919
chr19	22795322	22797165	-	Lx3C	LINE	L1	4.04223	0.0135229	0.999919
chr13	30022914	30023296	+	MLTR11B	LTR	ERVK	-4.13402	0.0135786	0.999919
chr14	20081607	20081688	+	MTD	LTR	ERVL-MaLR	4.74868	0.0136415	0.999919
chr1	131643315	131650874	+	RLTR4_MM-int	LTR	ERV1	1.22497	0.0139116	0.999919
chr3	108806951	108807075	-	L2	LINE	L2	-3.26138	0.0141736	0.999919
chr4	103363494	103363883	-	L1Md_F2	LINE	L1	2.45449	0.0148173	0.999919
chr8	106678107	106681109	+	MMVL30-int	LTR	ERV1	4.15717	0.0151624	0.999919
chr2	84607080	84607497	-	Charlie1a	DNA	hAT-Charlie	-4.64585	0.0153208	0.999919
chrX	18411116	18412150	+	RMER17B	LTR	ERVK	1.70414	0.015642	0.999919
chr6	30219546	30219653	+	ORR1D1	LTR	ERVL-MaLR	3.18796	0.0156735	0.999919
chr10	39897335	39897501	+	B4A	SINE	B4	4.1605	0.0157452	0.999919
chr16	84814836	84814922	+	PB1D11	SINE	Alu	-3.24856	0.0157865	0.999919
chr13	105300346	105300491	+	(TCTA)n	Simple_repeat	Simple_repeat	-4.60062	0.0160282	0.999919
chr1	177770231	177770370	-	MamSINE1	SINE	tRNA	2.04531	0.0161575	0.999919
chr5	135785002	135785149	-	RLTR18	LTR	ERVK	-3.97572	0.0163124	0.999919
chr15	86151767	86151896	+	B1_Mur4	SINE	Alu	3.03717	0.016581	0.999919
chr2	126608834	126613401	+	MuRRS-int	LTR	ERV1	1.87645	0.0166078	0.999919
chr11	50161088	50161206	-	PB1	SINE	Alu	4.22189	0.0167739	0.999919
chr6	58680855	58681224	-	MTB	LTR	ERVL-MaLR	3.6043	0.0168417	0.999919
chr7	106595692	106596638	-	RMER12B	LTR	ERVK	0.99413	0.0169932	0.999919
chr12	79162597	79162703	+	B4A	SINE	B4	4.60988	0.0174399	0.999919
chr18	57415633	57415653	+	AT_rich	Low_complexity	Low_complexity	3.25095	0.0176292	0.999919
chr11	53774545	53774652	+	B1_Mus2	SINE	Alu	2.38687	0.0181599	0.999919
chr1	52203832	52203866	+	AT_rich	Low_complexity	Low_complexity	1.46537	0.0185302	0.999919
chr18	20985960	20986108	+	B3	SINE	B2	1.53379	0.0186085	0.999919
chr12	28852674	28853546	-	MTE-int	LTR	ERVL-MaLR	4.61275	0.0186239	0.999919
chr9	60872525	60872709	-	B2_Mm2	SINE	B2	4.61275	0.0186239	0.999919
chr9	66969290	66969386	-	B3A	SINE	B2	4.61275	0.0186239	0.999919
chr17	34994483	34995163	-	MYSERV-int	LTR	ERVK	2.38183	0.0186873	0.999919
chr11	80158556	80158679	+	PB1D10	SINE	Alu	-2.34511	0.0187277	0.999919
chr19	12829336	12829536	-	B4	SINE	B4	2.53231	0.0187551	0.999919
chr11	4049560	4051503	+	RLTR10-int	LTR	ERVK	2.08182	0.0189342	0.999919
chr15	96277423	96277590	-	MLT1A0	LTR	ERVL-MaLR	3.66646	0.0191231	0.999919
chr1	153413555	153413751	-	B2_Mm2	SINE	B2	-0.801523	0.01932	0.999919
chr9	123928509	123928590	-	ID2	SINE	ID	-2.71817	0.0196028	0.999919
chr11	80556698	80556906	-	B3	SINE	B2	-0.835552	0.0196715	0.999919
chr11	110128509	110128894	+	Lx8b	LINE	L1	-4.5384	0.019688	0.999919
chr17	65583804	65584075	+	MTEb	LTR	ERVL-MaLR	-2.19119	0.0197557	0.999919
chr11	59793790	59793941	-	B1_Mus2	SINE	Alu	-3.1963	0.01984	0.999919
chr2	163622357	163622477	-	PB1D10	SINE	Alu	3.91135	0.0198402	0.999919
chr6	95451530	95451654	-	RMER19B	LTR	ERVK	1.01209	0.0200265	0.999919
chr16	57172112	57172258	-	B1_Mus2	SINE	Alu	-3.59197	0.0202084	0.999919
chr2	75642372	75642945	+	RLTR6_Mm	LTR	ERV1	0.900873	0.0202096	0.999919
chr16	38491031	38491551	-	RLTR23	LTR	ERV1	2.82339	0.020323	0.999919
chr5	135219147	135219268	+	RSINE1	SINE	B4	3.31881	0.0203637	0.999919
chr13	41876179	41878484	-	L1_Mus1	LINE	L1	-3.63367	0.0204154	0.999919
chr15	78768125	78768263	-	B1F	SINE	Alu	-1.74618	0.020552	0.999919
chr7	45378779	45379244	+	RMER4B	LTR	ERVK	-2.33978	0.0206061	0.999919
chr3	57292423	57292614	+	MIR	SINE	MIR	3.1568	0.0207488	0.999919
chr7	3698336	3698543	-	B3A	SINE	B2	2.22042	0.0210857	0.999919
chr11	96879279	96879408	+	MARNA	DNA	TcMar-Mariner	-0.735233	0.0211771	0.999919
chr6	39401830	39401986	+	B1_Mur2	SINE	Alu	-3.13493	0.0215151	0.999919
chr1	10318281	10321618	+	SRV_MM-int	LTR	ERVK	2.81445	0.0218001	0.999919
chr11	106088809	106089076	+	B4A	SINE	B4	3.321	0.0219817	0.999919
chr19	46513981	46514116	+	B1_Mus2	SINE	Alu	2.07602	0.0221279	0.999919
chr1	190943121	190943267	+	B1_Mur4	SINE	Alu	4.09349	0.0222268	0.999919
chr6	17103793	17103894	+	ID_B1	SINE	B4	-3.30639	0.0223637	0.999919
chr2	35408418	35408496	-	MIRc	SINE	MIR	-3.21247	0.0224507	0.999919
chr6	12039950	12040003	+	Charlie4	DNA	hAT-Charlie	3.78385	0.0225509	0.999919
chr5	147678403	147678589	-	B2_Mm2	SINE	B2	2.46205	0.0228092	0.999919
chr5	93257580	93259404	+	Lx	LINE	L1	-1.68816	0.0228947	0.999919
chr6	141820932	141821732	+	Lx5	LINE	L1	1.11782	0.022899	0.999919
chr13	77032589	77032726	+	RMER15	LTR	ERVL	-2.90015	0.0229662	0.999919
chr4	106432461	106433794	+	RMER12C	LTR	ERVK	3.1272	0.0231572	0.999919
chr3	159914431	159914461	+	(TTTA)n	Simple_repeat	Simple_repeat	-2.07587	0.0231728	0.999919
chr8	3164233	3164342	+	MLT1H	LTR	ERVL-MaLR	2.75431	0.0232208	0.999919
chr7	128390249	128390396	-	B1_Mur2	SINE	Alu	-2.62172	0.0234693	0.999919
chr2	16392034	16392615	-	L1_Mus2	LINE	L1	-3.61488	0.0236703	0.999919
chr11	51983452	51983568	-	PB1D7	SINE	Alu	2.93945	0.0238308	0.999919
chr6	113051537	113051658	-	B1_Mus1	SINE	Alu	3.64637	0.0239337	0.999919
chr10	88467841	88468150	-	YREP_Mm	Unknown	Unknown	2.75181	0.024017	0.999919
chr3	95536618	95536807	-	B3	SINE	B2	4.09439	0.0240944	0.999919
chr7	97528310	97528467	+	B3	SINE	B2	3.98389	0.0242817	0.999919
chr5	33994064	33994151	-	RLTR31D_MM	LTR	ERVK	-4.42145	0.0243952	0.999919
chr17	57297797	57297990	-	L1M3	LINE	L1	-2.61209	0.0248225	0.999919
chr17	57294646	57295122	-	Lx8	LINE	L1	-3.30313	0.0252255	0.999919
chr7	99670148	99670278	-	MIRc	SINE	MIR	-1.24541	0.025621	0.999919
chr6	141816409	141816508	+	(TATATG)n	Simple_repeat	Simple_repeat	2.86463	0.0258582	0.999919
chr8	70173476	70173682	+	ID_B1	SINE	B4	-3.91224	0.0263195	0.999919
chr7	90178010	90178064	+	AT_rich	Low_complexity	Low_complexity	3.01079	0.026341	0.999919
chr18	73642069	73642234	+	B3	SINE	B2	-1.93755	0.0264002	0.999919
chr16	4618387	4618476	+	PB1D10	SINE	Alu	4.01005	0.0266047	0.999919
chr2	48917395	48921996	+	Lx3_Mus	LINE	L1	-2.07328	0.0266895	0.999919
chr11	95828231	95828328	+	MIRb	SINE	MIR	-0.789544	0.0272439	0.999919
chr15	89076965	89077277	-	MLT1A	LTR	ERVL-MaLR	-2.87493	0.0275153	0.999919
chr6	137427131	137427378	-	MTD	LTR	ERVL-MaLR	-2.7803	0.0275462	0.999919
chr17	6921366	6925849	-	MuRRS-int	LTR	ERV1	-2.0079	0.0275859	0.999919
chr2	17059673	17060819	-	IAPLTR3-int	LTR	ERVK	-2.25219	0.0277586	0.999919
chr19	8030708	8033793	+	IAPEY4_I-int	LTR	ERVK	0.92889	0.0278026	0.999919
chr3	105957395	105957551	-	MER20	DNA	hAT-Charlie	3.47598	0.0279874	0.999919
chr9	65558957	65559166	+	ID_B1	SINE	B4	2.87973	0.0280311	0.999919
chr5	113824058	113824195	-	B1_Mur3	SINE	Alu	-1.25826	0.0281277	0.999919
chr8	111949738	111949818	+	B1_Mus1	SINE	Alu	-3.83218	0.0281577	0.999919
chr17	45692418	45692537	+	PB1D9	SINE	Alu	3.27874	0.0281971	0.999919
chr2	157011337	157011397	-	MER5A	DNA	hAT-Charlie	-0.599724	0.0282522	0.999919
chr11	101026433	101026567	+	T-rich	Low_complexity	Low_complexity	2.36312	0.0283975	0.999919
chr3	106556729	106557007	+	Lx3A	LINE	L1	2.69811	0.0284116	0.999919
chr2	147076845	147077176	+	Lx8b	LINE	L1	1.24652	0.0285088	0.999919
chr3	30892825	30893542	-	L1_Mur3	LINE	L1	3.59316	0.0285304	0.999919
chr17	72843380	72843595	-	MLT1A0	LTR	ERVL-MaLR	-3.10174	0.0288106	0.999919
chr12	87430812	87431002	-	B4A	SINE	B4	-2.66223	0.0289247	0.999919
chr7	114534320	114534456	+	B1_Mur3	SINE	Alu	1.64043	0.0289444	0.999919
chr5	28075969	28076045	+	PB1D9	SINE	Alu	3.91189	0.0289535	0.999919
chr6	141847652	141848108	+	RMER20C_Mm	LTR	ERVK	3.08678	0.0292626	0.999919
chr2	69861780	69861808	+	GC_rich	Low_complexity	Low_complexity	1.56147	0.0294593	0.999919
chr11	86815877	86816395	-	RLTR6_Mm	LTR	ERV1	1.13812	0.0294922	0.999919
chr1	172585114	172585368	+	Lx5	LINE	L1	3.25551	0.0296914	0.999919
chr3	142795570	142796024	+	RMER1B	Other	Other	-2.81026	0.0298788	0.999919
chr7	80061986	80062113	-	ID_B1	SINE	B4	-3.23853	0.0298908	0.999919
chr1	74734811	74734957	-	B1_Mus1	SINE	Alu	-3.01808	0.0305428	0.999919
chr6	48442363	48442587	+	L2a	LINE	L2	-1.72864	0.0305786	0.999919
chr8	72374222	72374450	+	L1MB3	LINE	L1	-1.80542	0.0308504	0.999919
chr13	58170300	58170441	+	B1_Mur1	SINE	Alu	-2.86286	0.0308902	0.999919
chr4	136877259	136877346	+	PB1D7	SINE	Alu	-2.86077	0.030905	0.999919
chr9	86540276	86541470	-	Lx	LINE	L1	2.97332	0.0309834	0.999919
chr2	101897916	101898021	-	PB1D10	SINE	Alu	3.8698	0.0309926	0.999919
chr5	112267635	112267793	+	(CA)n	Simple_repeat	Simple_repeat	-1.39645	0.0310179	0.999919
chr18	35715045	35715096	+	(TG)n	Simple_repeat	Simple_repeat	-3.14659	0.0310261	0.999919
chr15	96473314	96473926	+	L1MC3	LINE	L1	-3.3186	0.0310775	0.999919
chr7	141298702	141299004	+	B4A	SINE	B4	-3.42365	0.0311533	0.999919
chr9	108335781	108335928	-	B1_Mur4	SINE	Alu	2.42412	0.0314229	0.999919
chr19	12472895	12473064	-	IMPB_01	Satellite	Satellite	-1.71021	0.0316185	0.999919
chr1	16105237	16105334	+	(CGGGG)n	Simple_repeat	Simple_repeat	2.01323	0.0316712	0.999919
chr5	113820797	113820894	-	PB1D9	SINE	Alu	-2.16246	0.0317569	0.999919
chr14	50768092	50768250	+	B4A	SINE	B4	-3.20896	0.0317862	0.999919
chr9	105468395	105468819	+	Lx8	LINE	L1	1.78502	0.031852	0.999919
chr6	85951962	85952001	+	(CCAA)n	Simple_repeat	Simple_repeat	3.28384	0.0319467	0.999919
chr2	75638103	75638671	+	RLTR6_Mm	LTR	ERV1	1.31824	0.032162	0.999919
chr2	132301049	132301185	-	B1_Mur1	SINE	Alu	3.87953	0.0321863	0.999919
chrX	167319412	167319622	-	MER3	DNA	hAT-Charlie	-2.49783	0.0325529	0.999919
chr19	6846028	6846131	-	PB1D10	SINE	Alu	-2.39266	0.0325531	0.999919
chr10	59985057	59985237	-	B3	SINE	B2	1.97727	0.0328544	0.999919
chr3	8935657	8935810	+	MER5A	DNA	hAT-Charlie	-2.47274	0.0330611	0.999919
chr19	6851887	6852019	-	B1_Mur4	SINE	Alu	3.12886	0.0330683	0.999919
chr9	105406655	105406824	+	RLTR11D	LTR	ERVK	-3.21319	0.0332035	0.999919
chr9	13843236	13843358	+	RSINE1	SINE	B4	1.59394	0.0333622	0.999919
chr3	95554469	95554622	-	ID_B1	SINE	B4	-1.70773	0.0333981	0.999919
chr16	91387581	91387655	+	(TCCC)n	Simple_repeat	Simple_repeat	-4.23688	0.0335055	0.999919
chr18	60302237	60307427	+	L1Md_F2	LINE	L1	0.914884	0.0335104	0.999919
chr18	61101565	61102596	-	L1MB5	LINE	L1	-3.79275	0.0337363	0.999919
chr14	120769462	120770049	-	RMER16-int	LTR	ERVK	2.40871	0.0338224	0.999919
chr9	88676567	88677465	-	Lx5	LINE	L1	-4.23208	0.0338847	0.999919
chr13	43801036	43801230	+	B2_Mm2	SINE	B2	1.01813	0.0339409	0.999919
chr10	41574842	41575137	+	RLTR11A	LTR	ERVK	-3.08347	0.0343156	0.999919
chr2	23010332	23013175	-	MMVL30-int	LTR	ERV1	1.10856	0.0344478	0.999919
chr6	113388611	113388669	+	B3A	SINE	B2	2.15001	0.0346686	0.999919
chr19	6403655	6404121	+	L2c	LINE	L2	2.74203	0.0348688	0.999919
chr18	61129943	61130005	-	ID4_	SINE	ID	-1.46115	0.0348964	0.999919
chr13	59615147	59615440	+	MTC	LTR	ERVL-MaLR	3.40099	0.0350782	0.999919
chr11	77510799	77510910	-	PB1	SINE	Alu	-3.57664	0.0356198	0.999919
chr3	152388405	152388591	+	ID_B1	SINE	B4	2.79909	0.0357137	0.999919
chr17	25237363	25237583	+	B3	SINE	B2	-3.47891	0.0357279	0.999919
chr5	100667240	100667285	+	(CA)n	Simple_repeat	Simple_repeat	3.14821	0.0358475	0.999919
chr11	96876209	96876279	+	G-rich	Low_complexity	Low_complexity	-0.774743	0.0359334	0.999919
chr11	63151679	63151741	-	U2	snRNA	snRNA	3.17385	0.0366246	0.999919
chr18	60809407	60809602	+	B2_Mm2	SINE	B2	-2.12912	0.0367953	0.999919
chr6	41200137	41201548	-	MMVL30-int	LTR	ERV1	1.84482	0.0368572	0.999919
chr2	119235901	119236026	-	B1_Mur4	SINE	Alu	-2.29533	0.0374517	0.999919
chr2	120709660	120709848	+	B2_Mm1a	SINE	B2	-2.17867	0.0376731	0.999919
chr16	98010204	98010416	+	MMSAT4	Satellite	Satellite	2.21718	0.0379978	0.999919
chr19	40595608	40595755	+	B1_Mur3	SINE	Alu	1.65509	0.0381957	0.999919
chr16	98012378	98012710	+	ORR1B1	LTR	ERVL-MaLR	1.58865	0.0382756	0.999919
chr19	22717022	22717160	+	L1MA8	LINE	L1	3.27064	0.0382813	0.999919
chr11	16977653	16977968	+	ORR1G	LTR	ERVL-MaLR	0.896724	0.0384148	0.999919
chr8	35380319	35380626	-	Tigger7	DNA	TcMar-Tigger	-3.80083	0.0384238	0.999919
chr2	60760156	60760221	+	MIR	SINE	MIR	3.7953	0.0385251	0.999919
chr4	94869367	94869928	+	L1_Mur3	LINE	L1	3.25929	0.0385631	0.999919
chr7	123376010	123376447	+	ORR1D1	LTR	ERVL-MaLR	2.91475	0.0386505	0.999919
chr8	71495771	71495892	-	B4A	SINE	B4	-2.61458	0.0386514	0.999919
chr13	43795099	43795346	-	B4A	SINE	B4	1.82297	0.0387471	0.999919
chr1	75402525	75402643	-	MIR3	SINE	MIR	2.02276	0.0389472	0.999919
chr14	56805902	56806044	+	B1_Mur4	SINE	Alu	2.92901	0.0392486	0.999919
chr2	164836744	164836833	-	MIRc	SINE	MIR	1.95172	0.0392862	0.999919
chr14	48243962	48244220	+	B4	SINE	B4	-2.80771	0.0393212	0.999919
chr19	4827162	4827283	+	B1_Mur3	SINE	Alu	-1.74507	0.0395379	0.999919
chr5	123941258	123942915	-	ETnERV-int	LTR	ERVK	-2.56097	0.0398144	0.999919
chr6	121267683	121268029	-	ORR1D1	LTR	ERVL-MaLR	3.75496	0.0398202	0.999919
chr5	23427565	23427629	+	ID4	SINE	ID	2.48239	0.0399192	0.999919
chr8	72242802	72243005	+	L2	LINE	L2	-3.79434	0.0400637	0.999919
chr18	50194430	50194688	+	L1MA5	LINE	L1	-3.39036	0.0402054	0.999919
chr6	125461487	125461672	-	B3	SINE	B2	1.91334	0.0404889	0.999919
chr1	58591409	58591453	-	RSINE1	SINE	B4	-2.94931	0.0405756	0.999919
chr7	128385086	128385287	-	URR1A	DNA	hAT-Charlie	-1.43478	0.0406409	0.999919
chr18	15263220	15263478	+	Lx8	LINE	L1	-2.32632	0.0406878	0.999919
chr5	137038281	137038383	+	PB1D7	SINE	Alu	-3.3122	0.0406895	0.999919
chr3	95553406	95553593	+	B2_Mm2	SINE	B2	-1.61191	0.0407496	0.999919
chr2	22943471	22943697	+	MTB	LTR	ERVL-MaLR	-2.45805	0.0410178	0.999919
chr8	94313127	94313308	+	CT-rich	Low_complexity	Low_complexity	-3.0609	0.0410309	0.999919
chr2	177506843	177508425	+	MurSatRep1	Unknown	Unknown	-3.25173	0.0412867	0.999919
chr10	125730684	125731566	-	RCHARR1	DNA	hAT-Charlie	1.37983	0.0413357	0.999919
chr11	11767720	11768055	-	ORR1F	LTR	ERVL-MaLR	-0.94094	0.0414828	0.999919
chr17	80203636	80203726	-	RSINE1	SINE	B4	1.07671	0.0415498	0.999919
chr6	39077059	39077417	-	ORR1A4	LTR	ERVL-MaLR	1.4973	0.0415655	0.999919
chr7	75738096	75738381	+	Lx8	LINE	L1	-2.43412	0.0416834	0.999919
chr1	136437539	136438202	-	L1MB8	LINE	L1	2.61849	0.0417082	0.999919
chr12	101842108	101842163	+	G-rich	Low_complexity	Low_complexity	-4.14994	0.0417276	0.999919
chr8	41334754	41334900	-	RSINE1	SINE	B4	-2.36748	0.0418622	0.999919
chr13	30014834	30015337	-	MLT1G	LTR	ERVL-MaLR	-1.20816	0.042054	0.999919
chr4	58802800	58803242	+	RLTR34B_MM	LTR	ERVK	-3.18051	0.0420661	0.999919
chr2	91009953	91010077	+	B1_Mus1	SINE	Alu	-2.52793	0.0420914	0.999919
chr15	89163523	89163956	+	RMER4A	LTR	ERVK	-2.94182	0.0423572	0.999919
chr5	134605265	134605410	-	RSINE1	SINE	B4	-1.59872	0.0424515	0.999919
chr13	58166697	58166767	+	ID4	SINE	ID	-1.59297	0.0426283	0.999919
chr13	55188683	55189240	+	RLTR6_Mm	LTR	ERV1	1.46543	0.0427792	0.999919
chr13	119892986	119893067	+	B1F2	SINE	Alu	-2.66156	0.042836	0.999919
chr13	21748949	21749086	-	B3A	SINE	B2	2.02925	0.0429457	0.999919
chrX	73566428	73566539	+	PB1D7	SINE	Alu	2.73013	0.0429459	0.999919
chr4	63573966	63574298	-	IAPLTR2b	LTR	ERVK	2.87943	0.0429577	0.999919
chr11	118480140	118480231	-	B1F	SINE	Alu	-2.18298	0.0430462	0.999919
chr6	113339833	113339906	+	MIRc	SINE	MIR	-2.49385	0.0430493	0.999919
chr8	71400867	71400981	+	PB1D10	SINE	Alu	-2.21975	0.0433622	0.999919
chr3	116677465	116677607	-	B1_Mur2	SINE	Alu	2.73944	0.0435798	0.999919
chr9	83939770	83940144	-	RMER6D	LTR	ERVK	-2.47335	0.0436316	0.999919
chr9	86547312	86547500	-	MERVL_2A-int	LTR	ERVL	1.79619	0.0439307	0.999919
chr1	171452820	171452938	-	B1_Mus1	SINE	Alu	0.970627	0.0439724	0.999919
chr4	148154678	148155137	-	MT2C_Mm	LTR	ERVL	2.12486	0.0439953	0.999919
chr19	45024339	45024553	+	MIR	SINE	MIR	-3.14882	0.0440424	0.999919
chr13	43791097	43791240	+	(CA)n	Simple_repeat	Simple_repeat	1.69886	0.0440725	0.999919
chr6	133112499	133113781	-	L1_Mus2	LINE	L1	-3.08968	0.0447541	0.999919
chr16	21807187	21807578	+	MTE2b-int	LTR	ERVL-MaLR	2.60025	0.0448835	0.999919
chr12	99963662	99964121	+	L1ME2z	LINE	L1	-1.29792	0.0449285	0.999919
chr6	88903027	88903176	+	ID_B1	SINE	B4	1.76669	0.0451211	0.999919
chr18	31714019	31714120	-	PB1D10	SINE	Alu	-2.3073	0.0452651	0.999919
chr7	101275589	101275716	+	ID_B1	SINE	B4	-1.88167	0.0453824	0.999919
chr11	16980026	16980051	+	(TTTG)n	Simple_repeat	Simple_repeat	2.36837	0.0454137	0.999919
chr7	31124199	31124342	+	B1_Mus2	SINE	Alu	-3.43838	0.0455009	0.999919
chr8	72812547	72812661	+	MIRb	SINE	MIR	-3.16331	0.0455215	0.999919
chr7	99678961	99679209	+	B4	SINE	B4	-2.70517	0.0456721	0.999919
chr12	102385926	102386102	+	B2_Mm2	SINE	B2	-2.25043	0.045726	0.999919
chr19	5761323	5761469	-	B1_Mus2	SINE	Alu	-2.18338	0.0457619	0.999919
chr11	55401126	55401562	+	RMER17C	LTR	ERVK	-1.52582	0.0458097	0.999919
chr12	110662103	110662276	+	B2_Mm2	SINE	B2	2.52297	0.0458556	0.999919
chr11	84856020	84856040	+	(CAAAAA)n	Simple_repeat	Simple_repeat	1.8824	0.0458821	0.999919
chr12	111790885	111790998	-	PB1D7	SINE	Alu	2.36911	0.0459546	0.999919
chr11	106827824	106827942	+	RSINE1	SINE	B4	-2.67911	0.0460079	0.999919
chr13	38225787	38226531	-	Lx9	LINE	L1	-2.84838	0.0460613	0.999919
chr5	112264561	112264735	-	URR1A	DNA	hAT-Charlie	-1.35541	0.0461347	0.999919
chr13	102715020	102715088	-	Lx8	LINE	L1	-2.46566	0.0461504	0.999919
chr14	27470012	27470031	+	(CAA)n	Simple_repeat	Simple_repeat	-3.66791	0.0461578	0.999919
chr3	75518194	75518582	+	Lx5c	LINE	L1	-1.46653	0.0461997	0.999919
chr8	114701336	114701714	+	L1MB7	LINE	L1	-1.98465	0.0462115	0.999919
chr4	156120728	156120839	-	PB1D9	SINE	Alu	1.81462	0.0462696	0.999919
chr13	119883343	119885098	+	ETnERV2-int	LTR	ERVK	3.16179	0.0462708	0.999919
chr11	99173563	99173707	-	B1_Mm	SINE	Alu	-1.9455	0.0463416	0.999919
chr1	194967681	194970228	-	IAP1-MM_I-int	LTR	ERVK	-2.93141	0.0466236	0.999919
chr4	46576472	46583716	+	MMTV-int	LTR	ERVK	1.00109	0.0468751	0.999919
chr15	102668115	102668216	+	PB1D7	SINE	Alu	-2.12869	0.0469063	0.999919
chr16	20099799	20099886	+	PB1	SINE	Alu	2.88267	0.0470221	0.999919
chr1	140090055	140090450	+	Lx2B	LINE	L1	-2.22963	0.0470305	0.999919
chr11	59801846	59801908	+	A-rich	Low_complexity	Low_complexity	2.45584	0.0471512	0.999919
chr5	120901412	120901799	+	MTD	LTR	ERVL-MaLR	2.1184	0.0472709	0.999919
chr4	138190862	138191045	-	B3	SINE	B2	-3.08962	0.0473366	0.999919
chr8	117623570	117624781	-	Lx7	LINE	L1	-1.58007	0.047443	0.999919
chr3	153940507	153940613	-	B1_Mur3	SINE	Alu	-3.37693	0.0475704	0.999919
chr10	58486980	58487082	-	B1_Mus2	SINE	Alu	1.83567	0.0476607	0.999919
chr7	132242235	132242541	+	MER77B	LTR	ERVL	2.34921	0.0476995	0.999919
chr3	87248743	87249065	+	ORR1A2	LTR	ERVL-MaLR	-0.536668	0.0477244	0.999919
chr12	108677643	108677796	-	RLTR21	LTR	ERVK	1.72376	0.0477513	0.999919
chr2	90771433	90771555	-	ID_B1	SINE	B4	3.28757	0.0478131	0.999919
chr4	47371090	47371318	-	Kanga11a	DNA	TcMar-Tc2	-2.8667	0.0478637	0.999919
chr15	36510591	36511604	+	MYSERV16_I-int	LTR	ERVK	-0.708519	0.0478639	0.999919
chr1	87677576	87677824	-	B4A	SINE	B4	-1.98225	0.0478824	0.999919
chr4	150138346	150138561	-	B3	SINE	B2	-1.96808	0.0481737	0.999919
chr13	30035194	30035558	+	MTD	LTR	ERVL-MaLR	-0.973881	0.0482133	0.999919
chr11	55493683	55493805	+	B1F	SINE	Alu	2.91316	0.0483034	0.999919
chr15	102496099	102496243	-	B1_Mus2	SINE	Alu	-3.30734	0.0484171	0.999919
chr7	128121809	128122416	+	Lx8	LINE	L1	2.85969	0.0485557	0.999919
chr8	122023319	122023617	-	B4A	SINE	B4	-2.5259	0.0487552	0.999919
chr6	48830931	48831129	+	B3A	SINE	B2	-3.04681	0.0487727	0.999919
chr5	101840465	101840853	-	L1M2	LINE	L1	2.6971	0.0487839	0.999919
chr9	18303400	18303593	-	B3	SINE	B2	-1.40118	0.0488438	0.999919
chr4	126170177	126170315	+	B1_Mus1	SINE	Alu	-2.00922	0.048846	0.999919
chr12	13250756	13251029	+	RLTR49	LTR	ERVK	-4.35339	0.0488885	0.999919
chr7	114381817	114386064	-	L1Md_F2	LINE	L1	-0.968301	0.0489212	0.999919
chr2	11394888	11395733	-	RLTR25B	LTR	ERVK	-3.09673	0.0490941	0.999919
chr16	31264889	31265073	+	B3A	SINE	B2	2.66661	0.0493065	0.999919
chr1	36270206	36270360	-	RSINE1	SINE	B4	1.60377	0.0493403	0.999919
chr1	173870570	173870930	+	ERVB7_2B-LTR_MM	LTR	ERVK	2.1697	0.0493481	0.999919
chr11	3247587	3247712	+	B1_Mur1	SINE	Alu	2.01314	0.0494683	0.999919
chr2	129610011	129610101	-	MIRc	SINE	MIR	-0.944808	0.0497109	0.999919
chr16	98014396	98015490	-	L1_Mus3	LINE	L1	2.77673	0.0497329	0.999919
chr7	67952207	67952240	+	GC_rich	Low_complexity	Low_complexity	0.903602	0.0497909	0.999919
chr9	121596858	121597572	-	RMER19B	LTR	ERVK	-0.841211	0.0498699	0.999919
chr1	87388075	87388131	-	MIR3	SINE	MIR	2.18154	0.0499715	0.999919
