# Supplementary material for: Neuron-specific chromosomal megadomain organization is adaptive to recent retrotransposon expansions
Source: Nat Commun. 2021 Dec 13;12:7243. doi: 10.1038/s41467-021-26862-z (PMC8669064; doi:10.1038/s41467-021-26862-z)
Supplement: Supplementary file 20 — Supplementary Data S17 [file 41467_2021_26862_MOESM20_ESM.xlsx]

## Sheet: S17
Supplementary Data S17. Differential genes list of RNA-Seq from Setdb1-deficient and control microglia (n=3/group, one-sided, p < 0.05)
Ensembl_ID	Chr	Start	End	Gene_Symbol	Log2FC	Pvalue	padj	description
ENSMUSG00000025902	1	4490931	4497354	Sox17	0.954103	9.61938e-05	0.0308976	SRY (sex determining region Y)-box 17 [Source:MGI Symbol;Acc:MGI:107543]
ENSMUSG00000102275	1	4778063	4779212	Gm37144	-4.66516	0.017682	0.650474	predicted gene, 37144 [Source:MGI Symbol;Acc:MGI:5610372]
ENSMUSG00000090031	1	6209866	6215293	4732440D04Rik	1.0728	0.0453049	0.93702	RIKEN cDNA 4732440D04 gene [Source:MGI Symbol;Acc:MGI:3604103]
ENSMUSG00000048960	1	10993465	11303681	Prex2	0.617022	0.00973873	0.478076	phosphatidylinositol-3,4,5-trisphosphate-dependent Rac exchange factor 2 [Source:MGI Symbol;Acc:MGI:1923385]
ENSMUSG00000016918	1	12692277	12861192	Sulf1	0.370268	0.019368	0.677057	sulfatase 1 [Source:MGI Symbol;Acc:MGI:2138563]
ENSMUSG00000025776	1	17727045	17766344	Crispld1	0.95762	0.0229349	0.728094	cysteine-rich secretory protein LCCL domain containing 1 [Source:MGI Symbol;Acc:MGI:1934666]
ENSMUSG00000026062	1	40680574	40769273	Slc9a2	1.07888	0.0289395	0.794565	solute carrier family 9 (sodium/hydrogen exchanger), member 2 [Source:MGI Symbol;Acc:MGI:105075]
ENSMUSG00000045954	1	51289126	51302960	Cavin2	0.491605	0.017886	0.653301	caveolae associated 2 [Source:MGI Symbol;Acc:MGI:99513]
ENSMUSG00000038331	1	56793981	56978650	Satb2	-0.906077	0.0398805	0.913035	special AT-rich sequence binding protein 2 [Source:MGI Symbol;Acc:MGI:2679336]
ENSMUSG00000025964	1	63445891	63596276	Adam23	1.79835	0.0135832	0.577828	a disintegrin and metallopeptidase domain 23 [Source:MGI Symbol;Acc:MGI:1345162]
ENSMUSG00000026193	1	71585520	71653200	Fn1	0.933546	1.53361e-05	0.0109274	fibronectin 1 [Source:MGI Symbol;Acc:MGI:95566]
ENSMUSG00000026185	1	72857932	72874884	Igfbp5	0.641546	0.00130831	0.149755	insulin-like growth factor binding protein 5 [Source:MGI Symbol;Acc:MGI:96440]
ENSMUSG00000026235	1	77367185	77515088	Epha4	0.605422	0.0144945	0.60254	Eph receptor A4 [Source:MGI Symbol;Acc:MGI:98277]
ENSMUSG00000032908	1	78310345	78420289	Sgpp2	0.591549	0.0180078	0.653347	sphingosine-1-phosphate phosphotase 2 [Source:MGI Symbol;Acc:MGI:3589109]
ENSMUSG00000038496	1	83012523	83038448	Slc19a3	1.32402	7.22683e-05	0.0244719	solute carrier family 19, member 3 [Source:MGI Symbol;Acc:MGI:1931307]
ENSMUSG00000026222	1	85649988	85709998	Sp100	0.711065	5.13991e-05	0.020886	nuclear antigen Sp100 [Source:MGI Symbol;Acc:MGI:109561]
ENSMUSG00000044337	1	90203980	90216751	Ackr3	0.519372	0.0276247	0.781704	atypical chemokine receptor 3 [Source:MGI Symbol;Acc:MGI:109562]
ENSMUSG00000048126	1	90765923	90843971	Col6a3	-0.533499	0.0478491	0.956628	collagen, type VI, alpha 3 [Source:MGI Symbol;Acc:MGI:88461]
ENSMUSG00000026269	1	92910783	92924384	Rnpepl1	-0.276104	0.0439188	0.932015	arginyl aminopeptidase (aminopeptidase B)-like 1 [Source:MGI Symbol;Acc:MGI:1914170]
ENSMUSG00000026278	1	93685660	93695764	Bok	1.41525	0.00825828	0.436106	BCL2-related ovarian killer [Source:MGI Symbol;Acc:MGI:1858494]
ENSMUSG00000040710	1	95587682	95667571	St8sia4	0.489572	0.00408029	0.305627	ST8 alpha-N-acetyl-neuraminide alpha-2,8-sialyltransferase 4 [Source:MGI Symbol;Acc:MGI:106018]
ENSMUSG00000052688	1	131688695	131715439	Rab7b	0.610686	0.0454831	0.93702	RAB7B, member RAS oncogene family [Source:MGI Symbol;Acc:MGI:2442295]
ENSMUSG00000042066	1	132356315	132391281	Tmcc2	0.640637	0.0213967	0.70544	transmembrane and coiled-coil domains 2 [Source:MGI Symbol;Acc:MGI:1916125]
ENSMUSG00000020423	1	134075170	134079120	Btg2	0.296094	0.0345681	0.861763	BTG anti-proliferation factor 2 [Source:MGI Symbol;Acc:MGI:108384]
ENSMUSG00000033952	1	139454772	139494091	Aspm	1.24229	0.0218314	0.713853	abnormal spindle microtubule assembly [Source:MGI Symbol;Acc:MGI:1334448]
ENSMUSG00000089991	1	139862957	139936477	Gm16332	-1.28825	0.00866521	0.446566	predicted gene 16332 [Source:MGI Symbol;Acc:MGI:3840155]
ENSMUSG00000026357	1	144752683	144775435	Rgs18	1.09695	0.0177982	0.651559	regulator of G-protein signaling 18 [Source:MGI Symbol;Acc:MGI:1927498]
ENSMUSG00000032487	1	150100031	150108227	Ptgs2	0.808436	0.00601553	0.378978	prostaglandin-endoperoxide synthase 2 [Source:MGI Symbol;Acc:MGI:97798]
ENSMUSG00000006014	1	150449412	150466165	Prg4	1.98474	0.00368783	0.288183	proteoglycan 4 (megakaryocyte stimulating factor, articular superficial zone protein) [Source:MGI Symbol;Acc:MGI:1891344]
ENSMUSG00000026483	1	151571186	151721939	Fam129a	0.366095	0.0481141	0.958391	family with sequence similarity 129, member A [Source:MGI Symbol;Acc:MGI:2137237]
ENSMUSG00000032649	1	152399830	152510695	Colgalt2	1.22577	0.00749373	0.413688	collagen beta(1-O)galactosyltransferase 2 [Source:MGI Symbol;Acc:MGI:2138232]
ENSMUSG00000026589	1	157506728	157568425	Sec16b	-0.61028	0.0360024	0.875159	SEC16 homolog B (S. cerevisiae) [Source:MGI Symbol;Acc:MGI:2148802]
ENSMUSG00000026697	1	162639155	162649693	Myoc	2.53549	0.0264728	0.767721	myocilin [Source:MGI Symbol;Acc:MGI:1202864]
ENSMUSG00000104011	1	164462442	164463989	Gm32391	4.00411	0.0285208	0.793796	predicted gene, 32391 [Source:MGI Symbol;Acc:MGI:5591550]
ENSMUSG00000026566	1	165592240	165634538	Mpzl1	0.976132	0.00047262	0.0826018	myelin protein zero-like 1 [Source:MGI Symbol;Acc:MGI:1915731]
ENSMUSG00000026678	1	169655501	169695813	Rgs5	0.712691	3.58198e-05	0.0176429	regulator of G-protein signaling 5 [Source:MGI Symbol;Acc:MGI:1098434]
ENSMUSG00000038530	1	169741477	169747642	Rgs4	0.530898	0.0247786	0.754606	regulator of G-protein signaling 4 [Source:MGI Symbol;Acc:MGI:108409]
ENSMUSG00000102752	1	170298199	170306332	Gm7694	-0.522746	0.00520813	0.350171	predicted gene 7694 [Source:MGI Symbol;Acc:MGI:3649135]
ENSMUSG00000070524	1	170907273	170912941	Fcrlb	1.69936	0.0154344	0.617908	Fc receptor-like B [Source:MGI Symbol;Acc:MGI:3576487]
ENSMUSG00000059089	1	171018920	171029761	Fcgr4	0.535876	0.0228759	0.728094	Fc receptor, IgG, low affinity IV [Source:MGI Symbol;Acc:MGI:2179523]
ENSMUSG00000004707	1	171588624	171607410	Ly9	0.611818	0.000339618	0.0657161	lymphocyte antigen 9 [Source:MGI Symbol;Acc:MGI:96885]
ENSMUSG00000026547	1	172500047	172507380	Tagln2	0.323015	0.0470115	0.952774	transgelin 2 [Source:MGI Symbol;Acc:MGI:1312985]
ENSMUSG00000037849	1	173468485	173491041	Ifi206	0.836222	0.0298704	0.81188	interferon activated gene 206 [Source:MGI Symbol;Acc:MGI:3646410]
ENSMUSG00000043263	1	173630917	173647928	Ifi209	0.999642	1.87745e-05	0.0117369	interferon activated gene 209 [Source:MGI Symbol;Acc:MGI:2138243]
ENSMUSG00000073490	1	173723427	173741747	Ifi207	0.498191	0.0150664	0.611447	interferon activated gene 207 [Source:MGI Symbol;Acc:MGI:2138302]
ENSMUSG00000073489	1	173747293	173766943	Ifi204	1.08681	5.33096e-06	0.00722078	interferon activated gene 204 [Source:MGI Symbol;Acc:MGI:96429]
ENSMUSG00000039349	1	184871926	184883218	C130074G19Rik	1.0061	0.000123512	0.0371771	RIKEN cDNA C130074G19 gene [Source:MGI Symbol;Acc:MGI:2444831]
ENSMUSG00000039239	1	186622792	186705989	Tgfb2	0.396069	0.00959632	0.474099	transforming growth factor, beta 2 [Source:MGI Symbol;Acc:MGI:98726]
ENSMUSG00000037434	1	191906767	191913247	Slc30a1	0.514988	0.00741973	0.413015	solute carrier family 30 (zinc transporter), member 1 [Source:MGI Symbol;Acc:MGI:1345281]
ENSMUSG00000026640	1	194618218	194816869	Plxna2	0.751371	0.00126806	0.149653	plexin A2 [Source:MGI Symbol;Acc:MGI:107684]
ENSMUSG00000045319	2	6097607	6130211	Proser2	0.768198	0.0330826	0.853305	proline and serine rich 2 [Source:MGI Symbol;Acc:MGI:2442238]
ENSMUSG00000026728	2	13573927	13582826	Vim	0.342202	0.0204509	0.696319	vimentin [Source:MGI Symbol;Acc:MGI:98932]
ENSMUSG00000026748	2	16356304	16755839	Plxdc2	-0.294201	0.0360208	0.875159	plexin domain containing 2 [Source:MGI Symbol;Acc:MGI:1914698]
ENSMUSG00000053702	2	17343909	17731464	Nebl	0.777872	9.69472e-05	0.0308976	nebulette [Source:MGI Symbol;Acc:MGI:1921353]
ENSMUSG00000026786	2	22774094	22875653	Apbb1ip	-0.28061	0.0392389	0.910942	amyloid beta (A4) precursor protein-binding, family B, member 1 interacting protein [Source:MGI Symbol;Acc:MGI:1861354]
ENSMUSG00000026981	2	24336853	24351494	Il1rn	1.16677	0.00686998	0.403154	interleukin 1 receptor antagonist [Source:MGI Symbol;Acc:MGI:96547]
ENSMUSG00000049086	2	25706739	25707721	Bmyc	-0.542015	0.00724211	0.408726	brain expressed myelocytomatosis oncogene [Source:MGI Symbol;Acc:MGI:88184]
ENSMUSG00000036352	2	25998543	26021747	Ubac1	-0.334289	0.0349953	0.865699	ubiquitin associated domain containing 1 [Source:MGI Symbol;Acc:MGI:1920995]
ENSMUSG00000026928	2	26352176	26360918	Card9	-0.273786	0.0373619	0.887114	caspase recruitment domain family, member 9 [Source:MGI Symbol;Acc:MGI:2685628]
ENSMUSG00000026921	2	26580014	26593120	Egfl7	0.971428	8.46685e-08	0.000458734	EGF-like domain 7 [Source:MGI Symbol;Acc:MGI:2449923]
ENSMUSG00000036040	2	27079379	27108981	Adamtsl2	-0.527926	0.0418395	0.914963	ADAMTS-like 2 [Source:MGI Symbol;Acc:MGI:1925044]
ENSMUSG00000057738	2	29965560	30031451	Sptan1	0.342071	0.0182746	0.657491	spectrin alpha, non-erythrocytic 1 [Source:MGI Symbol;Acc:MGI:98386]
ENSMUSG00000079484	2	30266203	30282149	Phyhd1	-0.424199	0.016522	0.629643	phytanoyl-CoA dioxygenase domain containing 1 [Source:MGI Symbol;Acc:MGI:3612860]
ENSMUSG00000026860	2	30344809	30359337	Sh3glb2	-0.296684	0.0429395	0.924422	SH3-domain GRB2-like endophilin B2 [Source:MGI Symbol;Acc:MGI:2385131]
ENSMUSG00000026853	2	30400471	30415813	Crat	-0.267373	0.0408424	0.914878	carnitine acetyltransferase [Source:MGI Symbol;Acc:MGI:109501]
ENSMUSG00000001864	2	31950139	31973442	Aif1l	0.702159	0.0190831	0.674189	allograft inflammatory factor 1-like [Source:MGI Symbol;Acc:MGI:1919598]
ENSMUSG00000009563	2	32757234	32762244	Tor2a	-0.359098	0.0352441	0.867752	torsin family 2, member A [Source:MGI Symbol;Acc:MGI:1353596]
ENSMUSG00000026764	2	49619298	49774778	Kif5c	0.650681	0.0353956	0.867752	kinesin family member 5C [Source:MGI Symbol;Acc:MGI:1098269]
ENSMUSG00000017412	2	52428320	52676831	Cacnb4	0.658288	0.0340201	0.856367	calcium channel, voltage-dependent, beta 4 subunit [Source:MGI Symbol;Acc:MGI:103301]
ENSMUSG00000036053	2	52857860	53133804	Fmnl2	0.361817	0.014075	0.59268	formin-like 2 [Source:MGI Symbol;Acc:MGI:1918659]
ENSMUSG00000026827	2	57237635	57370719	Gpd2	0.470426	0.0439873	0.932163	glycerol phosphate dehydrogenase 2, mitochondrial [Source:MGI Symbol;Acc:MGI:99778]
ENSMUSG00000026832	2	58129137	58195532	Cytip	0.509277	0.0419935	0.914963	cytohesin 1 interacting protein [Source:MGI Symbol;Acc:MGI:2183535]
ENSMUSG00000026991	2	59160850	59355208	Pkp4	0.357519	0.0245511	0.75293	plakophilin 4 [Source:MGI Symbol;Acc:MGI:109281]
ENSMUSG00000026980	2	60292103	60383303	Ly75	0.806045	0.00988293	0.479514	lymphocyte antigen 75 [Source:MGI Symbol;Acc:MGI:106662]
ENSMUSG00000054580	2	60417543	60553308	Pla2r1	1.71122	0.0217447	0.713853	phospholipase A2 receptor 1 [Source:MGI Symbol;Acc:MGI:102468]
ENSMUSG00000026970	2	60750193	60963192	Rbms1	0.326082	0.0208567	0.700061	RNA binding motif, single stranded interacting protein 1 [Source:MGI Symbol;Acc:MGI:1861774]
ENSMUSG00000026904	2	62046462	62326730	Slc4a10	0.326283	0.0190665	0.674189	solute carrier family 4, sodium bicarbonate cotransporter-like, member 10 [Source:MGI Symbol;Acc:MGI:2150150]
ENSMUSG00000034738	2	69135800	69189330	Nostrin	0.845207	0.000386552	0.0705958	nitric oxide synthase trafficker [Source:MGI Symbol;Acc:MGI:3606242]
ENSMUSG00000027068	2	69380445	69404533	Dhrs9	1.41978	0.0345531	0.861763	dehydrogenase/reductase (SDR family) member 9 [Source:MGI Symbol;Acc:MGI:2442798]
ENSMUSG00000002732	2	76663044	76673116	Fkbp7	-0.581662	0.0073318	0.409523	FK506 binding protein 7 [Source:MGI Symbol;Acc:MGI:1336879]
ENSMUSG00000044033	2	77009902	77170636	Ccdc141	0.607668	0.000153241	0.0422165	coiled-coil domain containing 141 [Source:MGI Symbol;Acc:MGI:1919735]
ENSMUSG00000042272	2	77180340	77280592	Sestd1	0.649469	0.0133726	0.575797	SEC14 and spectrin domains 1 [Source:MGI Symbol;Acc:MGI:1916262]
ENSMUSG00000027002	2	80500512	80581380	Nckap1	0.417142	0.00659042	0.397518	NCK-associated protein 1 [Source:MGI Symbol;Acc:MGI:1355333]
ENSMUSG00000027239	2	91929805	91932297	Mdk	0.936153	0.00822287	0.436106	midkine [Source:MGI Symbol;Acc:MGI:96949]
ENSMUSG00000032841	2	101714285	101883027	Prr5l	0.61683	0.0205799	0.696319	proline rich 5 like [Source:MGI Symbol;Acc:MGI:1919696]
ENSMUSG00000048058	2	101950203	102186385	Ldlrad3	0.683558	0.0162235	0.623397	low density lipoprotein receptor class A domain containing 3 [Source:MGI Symbol;Acc:MGI:2138856]
ENSMUSG00000040152	2	118111876	118127133	Thbs1	0.917988	1.46915e-05	0.0109274	thrombospondin 1 [Source:MGI Symbol;Acc:MGI:98737]
ENSMUSG00000040084	2	118598211	118641591	Bub1b	0.77768	0.015633	0.620247	BUB1B, mitotic checkpoint serine/threonine kinase [Source:MGI Symbol;Acc:MGI:1333889]
ENSMUSG00000027326	2	119047119	119105501	Knl1	1.14267	0.024477	0.75293	kinetochore scaffold 1 [Source:MGI Symbol;Acc:MGI:1923714]
ENSMUSG00000048647	2	119516505	119547627	Exd1	1.4155	0.046891	0.951519	exonuclease 3'-5' domain containing 1 [Source:MGI Symbol;Acc:MGI:3045306]
ENSMUSG00000027238	2	121545529	121807087	Frmd5	0.607243	0.034738	0.864209	FERM domain containing 5 [Source:MGI Symbol;Acc:MGI:2442557]
ENSMUSG00000060802	2	122147686	122153083	B2m	0.305843	0.0438216	0.932015	beta-2 microglobulin [Source:MGI Symbol;Acc:MGI:88127]
ENSMUSG00000027368	2	127336159	127338376	Dusp2	0.751816	0.014741	0.609668	dual specificity phosphatase 2 [Source:MGI Symbol;Acc:MGI:101911]
ENSMUSG00000027375	2	127633226	127656695	Mal	0.833886	0.00170631	0.176652	myelin and lymphocyte protein, T cell differentiation protein [Source:MGI Symbol;Acc:MGI:892970]
ENSMUSG00000027399	2	129299610	129309972	Il1a	0.448552	0.00482681	0.335339	interleukin 1 alpha [Source:MGI Symbol;Acc:MGI:96542]
ENSMUSG00000027398	2	129364570	129371139	Il1b	0.832994	9.4456e-06	0.0090311	interleukin 1 beta [Source:MGI Symbol;Acc:MGI:96543]
ENSMUSG00000027322	2	131069220	131086765	Siglec1	0.597845	0.0272711	0.780394	sialic acid binding Ig-like lectin 1, sialoadhesin [Source:MGI Symbol;Acc:MGI:99668]
ENSMUSG00000074793	2	131127280	131146321	Hspa12b	0.906334	0.00103951	0.129971	heat shock protein 12B [Source:MGI Symbol;Acc:MGI:1919880]
ENSMUSG00000027346	2	132529082	132587729	Gpcpd1	0.391492	0.01512	0.611447	glycerophosphocholine phosphodiesterase 1 [Source:MGI Symbol;Acc:MGI:104898]
ENSMUSG00000039943	2	135659011	136014593	Plcb4	0.406524	0.0268513	0.773831	phospholipase C, beta 4 [Source:MGI Symbol;Acc:MGI:107464]
ENSMUSG00000051379	2	140650914	140671469	Flrt3	0.681543	0.0442003	0.933029	fibronectin leucine rich transmembrane protein 3 [Source:MGI Symbol;Acc:MGI:1918686]
ENSMUSG00000074743	2	148404466	148408188	Thbd	0.780655	0.00139122	0.153829	thrombomodulin [Source:MGI Symbol;Acc:MGI:98736]
ENSMUSG00000027435	2	148436640	148443563	Cd93	0.651534	0.0101078	0.481796	CD93 antigen [Source:MGI Symbol;Acc:MGI:106664]
ENSMUSG00000068129	2	150570415	150578944	Cst7	0.797508	0.00454762	0.323253	cystatin F (leukocystatin) [Source:MGI Symbol;Acc:MGI:1298217]
ENSMUSG00000027457	2	151590549	151632593	Snph	-0.701567	0.00858608	0.446566	syntaphilin [Source:MGI Symbol;Acc:MGI:2139270]
ENSMUSG00000027463	2	151996511	152009258	Slc52a3	1.18618	0.0012981	0.149653	solute carrier protein family 52, member 3 [Source:MGI Symbol;Acc:MGI:1916948]
ENSMUSG00000042745	2	152736251	152737410	Id1	0.563046	0.000555972	0.0931626	inhibitor of DNA binding 1, HLH protein [Source:MGI Symbol;Acc:MGI:96396]
ENSMUSG00000027474	2	153065955	153081735	Ccm2l	0.997633	0.00554959	0.363722	cerebral cavernous malformation 2-like [Source:MGI Symbol;Acc:MGI:2385159]
ENSMUSG00000061411	2	153407462	153529971	Nol4l	-0.435639	0.0311768	0.828984	nucleolar protein 4-like [Source:MGI Symbol;Acc:MGI:1918765]
ENSMUSG00000027488	2	154376313	154408099	Snta1	-0.364722	0.0377756	0.890622	syntrophin, acidic 1 [Source:MGI Symbol;Acc:MGI:101772]
ENSMUSG00000061689	2	156613705	156764363	Dlgap4	-0.275503	0.0313662	0.828984	DLG associated protein 4 [Source:MGI Symbol;Acc:MGI:2138865]
ENSMUSG00000067786	2	157560078	157562522	Nnat	0.764777	0.0136156	0.577828	neuronatin [Source:MGI Symbol;Acc:MGI:104716]
ENSMUSG00000037754	2	158665398	158766334	Ppp1r16b	0.745684	0.0252359	0.755004	protein phosphatase 1, regulatory subunit 16B [Source:MGI Symbol;Acc:MGI:2151841]
ENSMUSG00000017767	2	164826389	164828537	Spata25	2.68881	0.036205	0.876454	spermatogenesis associated 25 [Source:MGI Symbol;Acc:MGI:1922892]
ENSMUSG00000017754	2	164839518	164857711	Pltp	0.344594	0.016277	0.623977	phospholipid transfer protein [Source:MGI Symbol;Acc:MGI:103151]
ENSMUSG00000017652	2	165055627	165072948	Cd40	1.10139	0.0156912	0.620247	CD40 antigen [Source:MGI Symbol;Acc:MGI:88336]
ENSMUSG00000027540	2	167932057	167979385	Ptpn1	-0.285261	0.0287155	0.794565	protein tyrosine phosphatase, non-receptor type 1 [Source:MGI Symbol;Acc:MGI:97805]
ENSMUSG00000013523	2	170346991	170427845	Bcas1	1.85182	0.0237335	0.739038	breast carcinoma amplified sequence 1 [Source:MGI Symbol;Acc:MGI:1924210]
ENSMUSG00000074570	2	172393794	172433757	Cass4	-0.664471	0.00118628	0.144251	Cas scaffolding protein family member 4 [Source:MGI Symbol;Acc:MGI:2444482]
ENSMUSG00000027514	2	173206612	173218923	Zbp1	0.920096	0.00872195	0.446566	Z-DNA binding protein 1 [Source:MGI Symbol;Acc:MGI:1927449]
ENSMUSG00000038400	2	173224458	173276533	Pmepa1	-0.340379	0.0198856	0.68479	prostate transmembrane protein, androgen induced 1 [Source:MGI Symbol;Acc:MGI:1929600]
ENSMUSG00000027524	2	174760619	174784042	Edn3	0.526372	0.0195923	0.677559	endothelin 3 [Source:MGI Symbol;Acc:MGI:95285]
ENSMUSG00000089756	2	175918881	175931100	Zfp966	0.752647	0.037229	0.887114	zinc finger protein 966 [Source:MGI Symbol;Acc:MGI:3709288]
ENSMUSG00000060445	2	178345293	178407685	Sycp2	1.40005	0.0177621	0.651559	synaptonemal complex protein 2 [Source:MGI Symbol;Acc:MGI:1933281]
ENSMUSG00000027580	2	181227615	181242027	Helz2	0.96666	0.000840903	0.114857	helicase with zinc finger 2, transcriptional coactivator [Source:MGI Symbol;Acc:MGI:2385169]
ENSMUSG00000027583	2	181387762	181459426	Zbtb46	0.839116	0.000746827	0.107698	zinc finger and BTB domain containing 46 [Source:MGI Symbol;Acc:MGI:1919397]
ENSMUSG00000046470	2	181669836	181671640	Sox18	1.09735	6.16838e-05	0.0233953	SRY (sex determining region Y)-box 18 [Source:MGI Symbol;Acc:MGI:103559]
ENSMUSG00000027500	3	8509360	8561606	Stmn2	1.26155	0.000331144	0.0648485	stathmin-like 2 [Source:MGI Symbol;Acc:MGI:98241]
ENSMUSG00000040289	3	8663359	8667256	Hey1	1.06069	0.00455426	0.323253	hairy/enhancer-of-split related with YRPW motif 1 [Source:MGI Symbol;Acc:MGI:1341800]
ENSMUSG00000003617	3	19957054	20009145	Cp	0.582004	0.0158473	0.620247	ceruloplasmin [Source:MGI Symbol;Acc:MGI:88476]
ENSMUSG00000039304	3	27317028	27342427	Tnfsf10	0.543415	0.0156555	0.620247	tumor necrosis factor (ligand) superfamily, member 10 [Source:MGI Symbol;Acc:MGI:107414]
ENSMUSG00000027684	3	29951296	30548008	Mecom	0.462962	0.0413901	0.914878	MDS1 and EVI1 complex locus [Source:MGI Symbol;Acc:MGI:95457]
ENSMUSG00000027669	3	32580332	32616585	Gnb4	0.815517	0.00659409	0.397518	guanine nucleotide binding protein (G protein), beta 4 [Source:MGI Symbol;Acc:MGI:104581]
ENSMUSG00000105095	3	35955436	35956257	8430422M14Rik	-0.951871	0.0333888	0.853305	RIKEN cDNA 8430422M14 gene [Source:MGI Symbol;Acc:MGI:1925753]
ENSMUSG00000027712	3	36448923	36475894	Anxa5	0.380761	0.00361827	0.284762	annexin A5 [Source:MGI Symbol;Acc:MGI:106008]
ENSMUSG00000046743	3	38886940	39011985	Fat4	1.21891	0.00337493	0.275659	FAT atypical cadherin 4 [Source:MGI Symbol;Acc:MGI:3045256]
ENSMUSG00000027800	3	57285611	57301988	Tm4sf1	0.746895	0.000489605	0.08466	transmembrane 4 superfamily member 1 [Source:MGI Symbol;Acc:MGI:104678]
ENSMUSG00000027803	3	57455649	57575910	Wwtr1	0.590972	0.0135374	0.577525	WW domain containing transcription regulator 1 [Source:MGI Symbol;Acc:MGI:1917649]
ENSMUSG00000036353	3	59216272	59262871	P2ry12	-0.339485	0.0129554	0.565668	purinergic receptor P2Y, G-protein coupled 12 [Source:MGI Symbol;Acc:MGI:1918089]
ENSMUSG00000027792	3	73635808	73708415	Bche	1.08472	0.0205083	0.696319	butyrylcholinesterase [Source:MGI Symbol;Acc:MGI:894278]
ENSMUSG00000027834	3	75557547	75643495	Serpini1	0.840336	0.0179741	0.653347	serine (or cysteine) peptidase inhibitor, clade I, member 1 [Source:MGI Symbol;Acc:MGI:1194506]
ENSMUSG00000034109	3	75875084	75956949	Golim4	0.353629	0.026207	0.767511	golgi integral membrane protein 4 [Source:MGI Symbol;Acc:MGI:1920374]
ENSMUSG00000028005	3	82032006	82074689	Gucy1b1	0.547096	0.0252977	0.755004	guanylate cyclase 1, soluble, beta 1 [Source:MGI Symbol;Acc:MGI:1860604]
ENSMUSG00000027995	3	83836272	83841767	Tlr2	0.431977	0.0066657	0.399794	toll-like receptor 2 [Source:MGI Symbol;Acc:MGI:1346060]
ENSMUSG00000015852	3	87250758	87263738	Fcrls	-0.358776	0.00749487	0.413688	Fc receptor-like S, scavenger receptor [Source:MGI Symbol;Acc:MGI:1933397]
ENSMUSG00000004895	3	87858903	87885608	Prcc	-0.288083	0.0446196	0.934596	papillary renal cell carcinoma (translocation-associated) [Source:MGI Symbol;Acc:MGI:2137738]
ENSMUSG00000004891	3	87971078	87980451	Nes	0.603953	0.0233291	0.737727	nestin [Source:MGI Symbol;Acc:MGI:101784]
ENSMUSG00000027954	3	89271733	89281142	Efna1	0.840927	0.0211064	0.700061	ephrin A1 [Source:MGI Symbol;Acc:MGI:103236]
ENSMUSG00000046280	3	89831370	89858834	She	0.723776	0.0333525	0.853305	src homology 2 domain-containing transforming protein E [Source:MGI Symbol;Acc:MGI:1099462]
ENSMUSG00000038712	3	95281345	95296166	Mindy1	0.309473	0.0484183	0.958943	MINDY lysine 48 deubiquitinase 1 [Source:MGI Symbol;Acc:MGI:1922257]
ENSMUSG00000015745	3	95988429	95996001	Plekho1	-0.280183	0.0281279	0.786598	pleckstrin homology domain containing, family O member 1 [Source:MGI Symbol;Acc:MGI:1914470]
ENSMUSG00000057123	3	96904693	97077416	Gja5	1.30277	0.0264535	0.767721	gap junction protein, alpha 5 [Source:MGI Symbol;Acc:MGI:95716]
ENSMUSG00000027875	3	98280435	98310738	Hmgcs2	0.781779	0.000783804	0.107966	3-hydroxy-3-methylglutaryl-Coenzyme A synthase 2 [Source:MGI Symbol;Acc:MGI:101939]
ENSMUSG00000027864	3	101040232	101110278	Ptgfrn	0.35364	0.0429031	0.924422	prostaglandin F2 receptor negative regulator [Source:MGI Symbol;Acc:MGI:1277114]
ENSMUSG00000032902	3	104638668	104658462	Slc16a1	0.611757	7.53603e-05	0.0249981	solute carrier family 16 (monocarboxylic acid transporters), member 1 [Source:MGI Symbol;Acc:MGI:106013]
ENSMUSG00000014599	3	107741048	107760469	Csf1	0.468644	0.00755402	0.414808	colony stimulating factor 1 (macrophage) [Source:MGI Symbol;Acc:MGI:1339753]
ENSMUSG00000027962	3	116109949	116129688	Vcam1	0.374351	0.0492132	0.958943	vascular cell adhesion molecule 1 [Source:MGI Symbol;Acc:MGI:98926]
ENSMUSG00000033377	3	116918258	116968987	Palmd	0.422404	0.0326998	0.852314	palmdelphin [Source:MGI Symbol;Acc:MGI:2148896]
ENSMUSG00000039831	3	121952541	122016753	Arhgap29	0.572475	0.0172285	0.643753	Rho GTPase activating protein 29 [Source:MGI Symbol;Acc:MGI:2443818]
ENSMUSG00000039701	3	122931493	122984510	Usp53	0.500065	0.0421454	0.917043	ubiquitin specific peptidase 53 [Source:MGI Symbol;Acc:MGI:2139607]
ENSMUSG00000050315	3	123076519	123236149	Synpo2	0.996755	0.00712778	0.407355	synaptopodin 2 [Source:MGI Symbol;Acc:MGI:2153070]
ENSMUSG00000027985	3	131110471	131224356	Lef1	0.694713	0.00925294	0.461342	lymphoid enhancer binding factor 1 [Source:MGI Symbol;Acc:MGI:96770]
ENSMUSG00000037922	3	136053363	136326066	Bank1	-0.401612	0.0137208	0.579265	B cell scaffold protein with ankyrin repeats 1 [Source:MGI Symbol;Acc:MGI:2442120]
ENSMUSG00000054690	3	137341067	137432185	Emcn	0.809042	0.00679529	0.403105	endomucin [Source:MGI Symbol;Acc:MGI:1891716]
ENSMUSG00000028152	3	138742195	138907905	Tspan5	0.350397	0.0400389	0.913035	tetraspanin 5 [Source:MGI Symbol;Acc:MGI:1928096]
ENSMUSG00000028270	3	142620602	142638008	Gbp2	0.519199	0.0129734	0.565668	guanylate binding protein 2 [Source:MGI Symbol;Acc:MGI:102772]
ENSMUSG00000028195	3	145646976	145649981	Ccn1	0.661392	0.0150933	0.611447	cellular communication network factor 1 [Source:MGI Symbol;Acc:MGI:88613]
ENSMUSG00000028194	3	145758675	145894277	Ddah1	0.903754	0.020818	0.700061	dimethylarginine dimethylaminohydrolase 1 [Source:MGI Symbol;Acc:MGI:1916469]
ENSMUSG00000028186	3	146570426	146632305	Uox	4.12557	0.0345194	0.861763	urate oxidase [Source:MGI Symbol;Acc:MGI:98907]
ENSMUSG00000036745	3	146852367	146984009	Ttll7	0.479603	0.011089	0.513908	tubulin tyrosine ligase-like family, member 7 [Source:MGI Symbol;Acc:MGI:1918142]
ENSMUSG00000039167	3	151437887	151545086	Adgrl4	1.00207	3.08101e-05	0.0159027	adhesion G protein-coupled receptor L4 [Source:MGI Symbol;Acc:MGI:2655562]
ENSMUSG00000028037	3	151730922	151749960	Ifi44	1.31675	0.00272465	0.242003	interferon-induced protein 44 [Source:MGI Symbol;Acc:MGI:2443016]
ENSMUSG00000054942	3	152273849	152340407	Miga1	0.261488	0.0394499	0.910942	mitoguardin 1 [Source:MGI Symbol;Acc:MGI:1924567]
ENSMUSG00000052544	3	153198266	153725174	St6galnac3	1.23759	0.000693298	0.104341	ST6 (alpha-N-acetyl-neuraminyl-2,3-beta-galactosyl-1,3)-N-acetylgalactosaminide alpha-2,6-sialyltransferase 3 [Source:MGI Symbol;Acc:MGI:1341828]
ENSMUSG00000028360	3	153973436	154271722	Slc44a5	3.68012	0.0129878	0.565668	solute carrier family 44, member 5 [Source:MGI Symbol;Acc:MGI:3035141]
ENSMUSG00000040016	3	157566892	157645888	Ptger3	-0.658283	0.0354718	0.868152	prostaglandin E receptor 3 (subtype EP3) [Source:MGI Symbol;Acc:MGI:97795]
ENSMUSG00000078773	4	11558922	11615805	Rad54b	1.02866	0.0158334	0.620247	RAD54 homolog B (S. cerevisiae) [Source:MGI Symbol;Acc:MGI:3605986]
ENSMUSG00000028214	4	11704457	11714752	Gem	0.702991	0.0326695	0.852314	GTP binding protein (gene overexpressed in skeletal muscle) [Source:MGI Symbol;Acc:MGI:99844]
ENSMUSG00000028222	4	15881264	15908064	Calb1	2.35792	0.00768163	0.418984	calbindin 1 [Source:MGI Symbol;Acc:MGI:88248]
ENSMUSG00000028289	4	28813131	28967499	Epha7	1.27471	0.036193	0.876454	Eph receptor A7 [Source:MGI Symbol;Acc:MGI:95276]
ENSMUSG00000040296	4	40203773	40239828	Ddx58	0.348437	0.0313303	0.828984	DEAD (Asp-Glu-Ala-Asp) box polypeptide 58 [Source:MGI Symbol;Acc:MGI:2442858]
ENSMUSG00000028438	4	41390745	41464887	Kif24	1.11367	0.0431962	0.927159	kinesin family member 24 [Source:MGI Symbol;Acc:MGI:1918345]
ENSMUSG00000028445	4	41638144	41640324	Enho	-0.878474	0.00561068	0.365825	energy homeostasis associated [Source:MGI Symbol;Acc:MGI:1916888]
ENSMUSG00000091542	4	42206998	42235313	Gm17167	3.07127	0.0412881	0.914878	predicted gene 17167 [Source:MGI Symbol;Acc:MGI:4937994]
ENSMUSG00000028456	4	43058953	43264871	Unc13b	0.45462	0.0174681	0.648233	unc-13 homolog B [Source:MGI Symbol;Acc:MGI:1342278]
ENSMUSG00000028459	4	43446462	43454628	Cd72	0.909067	0.00218221	0.208645	CD72 antigen [Source:MGI Symbol;Acc:MGI:88345]
ENSMUSG00000028475	4	43730034	43759462	Spaar	1.30803	0.00674606	0.40165	small regulatory polypeptide of amino acid response [Source:MGI Symbol;Acc:MGI:1918656]
ENSMUSG00000028476	4	43875530	43944806	Reck	0.614333	0.00395458	0.300363	reversion-inducing-cysteine-rich protein with kazal motifs [Source:MGI Symbol;Acc:MGI:1855698]
ENSMUSG00000044813	4	45423278	45532470	Shb	-0.383556	0.0209973	0.700061	src homology 2 domain-containing transforming protein B [Source:MGI Symbol;Acc:MGI:98294]
ENSMUSG00000035539	4	45890303	45950774	Ccdc180	1.68945	0.0150806	0.611447	coiled-coil domain containing 180 [Source:MGI Symbol;Acc:MGI:2685871]
ENSMUSG00000066191	4	47015669	47057427	Anks6	-0.40377	0.0215842	0.710182	ankyrin repeat and sterile alpha motif domain containing 6 [Source:MGI Symbol;Acc:MGI:1922941]
ENSMUSG00000028347	4	48585174	48663131	Tmeff1	0.936397	0.00614704	0.382812	transmembrane protein with EGF-like and two follistatin-like domains 1 [Source:MGI Symbol;Acc:MGI:1926810]
ENSMUSG00000038578	4	59314683	59438633	Susd1	0.515458	0.0161482	0.623244	sushi domain containing 1 [Source:MGI Symbol;Acc:MGI:3651543]
ENSMUSG00000039137	4	63414910	63495991	Whrn	-0.529532	0.000118963	0.0364836	whirlin [Source:MGI Symbol;Acc:MGI:2682003]
ENSMUSG00000038007	4	86874396	86934822	Acer2	0.818392	0.00565663	0.365825	alkaline ceramidase 2 [Source:MGI Symbol;Acc:MGI:1920932]
ENSMUSG00000028496	4	87769925	88033364	Mllt3	0.53863	0.0396022	0.910942	myeloid/lymphoid or mixed-lineage leukemia; translocated to, 3 [Source:MGI Symbol;Acc:MGI:1917372]
ENSMUSG00000006386	4	94739289	94874976	Tek	1.11675	3.75434e-06	0.00610231	TEK receptor tyrosine kinase [Source:MGI Symbol;Acc:MGI:98664]
ENSMUSG00000028525	4	102087543	102607259	Pde4b	0.336333	0.0369748	0.883806	phosphodiesterase 4B, cAMP specific [Source:MGI Symbol;Acc:MGI:99557]
ENSMUSG00000006398	4	118432901	118437352	Cdc20	1.08383	0.00434745	0.317596	cell division cycle 20 [Source:MGI Symbol;Acc:MGI:1859866]
ENSMUSG00000033191	4	118471191	118490061	Tie1	0.955807	0.00029479	0.0598939	tyrosine kinase with immunoglobulin-like and EGF-like domains 1 [Source:MGI Symbol;Acc:MGI:99906]
ENSMUSG00000028645	4	119108711	119137983	Slc2a1	0.600001	0.000651365	0.0991365	solute carrier family 2 (facilitated glucose transporter), member 1 [Source:MGI Symbol;Acc:MGI:95755]
ENSMUSG00000045268	4	119169513	119174195	Zfp691	-0.465927	0.000858587	0.115703	zinc finger protein 691 [Source:MGI Symbol;Acc:MGI:3041163]
ENSMUSG00000028655	4	122946850	122961188	Mfsd2a	1.07706	0.00175211	0.177992	major facilitator superfamily domain containing 2A [Source:MGI Symbol;Acc:MGI:1923824]
ENSMUSG00000032643	4	124700701	124708611	Fhl3	-0.432122	0.0306412	0.82336	four and a half LIM domains 3 [Source:MGI Symbol;Acc:MGI:1341092]
ENSMUSG00000042677	4	125118423	125127840	Zc3h12a	0.445335	0.0210685	0.700061	zinc finger CCCH type containing 12A [Source:MGI Symbol;Acc:MGI:2385891]
ENSMUSG00000047945	4	129513581	129515985	Marcksl1	0.43412	0.0170639	0.639072	MARCKS-like 1 [Source:MGI Symbol;Acc:MGI:97143]
ENSMUSG00000028776	4	130164454	130175122	Tinagl1	0.377192	0.0248064	0.754606	tubulointerstitial nephritis antigen-like 1 [Source:MGI Symbol;Acc:MGI:2137617]
ENSMUSG00000025743	4	130792537	130826319	Sdc3	0.606602	0.0109108	0.509607	syndecan 3 [Source:MGI Symbol;Acc:MGI:1349163]
ENSMUSG00000028581	4	130913125	130936141	Laptm5	-0.271895	0.0175651	0.64887	lysosomal-associated protein transmembrane 5 [Source:MGI Symbol;Acc:MGI:108046]
ENSMUSG00000028909	4	131768457	131838288	Ptpru	0.682952	0.0207778	0.700061	protein tyrosine phosphatase, receptor type, U [Source:MGI Symbol;Acc:MGI:1321151]
ENSMUSG00000028862	4	133240818	133252929	Map3k6	0.611686	0.0252453	0.755004	mitogen-activated protein kinase kinase kinase 6 [Source:MGI Symbol;Acc:MGI:1855691]
ENSMUSG00000003644	4	133847290	133887797	Rps6ka1	-0.284616	0.020068	0.689611	ribosomal protein S6 kinase polypeptide 1 [Source:MGI Symbol;Acc:MGI:104558]
ENSMUSG00000050966	4	134003330	134018841	Lin28a	2.40835	0.0425404	0.923004	lin-28 homolog A (C. elegans) [Source:MGI Symbol;Acc:MGI:1890546]
ENSMUSG00000000682	4	134082448	134095082	Cd52	0.809475	0.000172114	0.0458613	CD52 antigen [Source:MGI Symbol;Acc:MGI:1346088]
ENSMUSG00000050105	4	134251110	134254106	Grrp1	0.908915	0.0222597	0.716455	glycine/arginine rich protein 1 [Source:MGI Symbol;Acc:MGI:1919940]
ENSMUSG00000037242	4	135213969	135272814	Clic4	0.721236	0.000344153	0.0658101	chloride intracellular channel 4 (mitochondrial) [Source:MGI Symbol;Acc:MGI:1352754]
ENSMUSG00000007872	4	136143497	136145755	Id3	0.45058	0.00445172	0.32017	inhibitor of DNA binding 3 [Source:MGI Symbol;Acc:MGI:96398]
ENSMUSG00000028766	4	137741733	137796384	Alpl	0.9537	0.000861327	0.115703	alkaline phosphatase, liver/bone/kidney [Source:MGI Symbol;Acc:MGI:87983]
ENSMUSG00000040964	4	140514485	140666012	Arhgef10l	-0.358936	0.0136621	0.578289	Rho guanine nucleotide exchange factor (GEF) 10-like [Source:MGI Symbol;Acc:MGI:1920004]
ENSMUSG00000070637	4	141432672	141436105	Srarp	1.06235	0.0046925	0.329396	steroid receptor associated and regulated protein [Source:MGI Symbol;Acc:MGI:2685540]
ENSMUSG00000096233	4	145837219	145837998	Gm13238	2.66434	0.0125952	0.55935	predicted gene 13238 [Source:MGI Symbol;Acc:MGI:3652104]
ENSMUSG00000019055	4	147909753	147936767	Plod1	-0.243383	0.0458109	0.93913	procollagen-lysine, 2-oxoglutarate 5-dioxygenase 1 [Source:MGI Symbol;Acc:MGI:99907]
ENSMUSG00000028976	4	150119283	150144169	Slc2a5	-0.337386	0.00362654	0.284762	solute carrier family 2 (facilitated glucose transporter), member 5 [Source:MGI Symbol;Acc:MGI:1928369]
ENSMUSG00000057751	4	154170730	154275713	Megf6	1.11528	0.00283952	0.248829	multiple EGF-like-domains 6 [Source:MGI Symbol;Acc:MGI:1919351]
ENSMUSG00000029060	4	155654677	155669198	Mib2	-0.261259	0.042454	0.922524	mindbomb E3 ubiquitin protein ligase 2 [Source:MGI Symbol;Acc:MGI:2679684]
ENSMUSG00000042116	4	155768149	155774698	Vwa1	0.796234	0.00657151	0.397518	von Willebrand factor A domain containing 1 [Source:MGI Symbol;Acc:MGI:2179729]
ENSMUSG00000041936	4	156165290	156197488	Agrn	0.465784	0.0492628	0.958943	agrin [Source:MGI Symbol;Acc:MGI:87961]
ENSMUSG00000035692	4	156199455	156200796	Isg15	1.19421	4.1723e-05	0.0193762	ISG15 ubiquitin-like modifier [Source:MGI Symbol;Acc:MGI:1855694]
ENSMUSG00000040367	5	3845173	3866596	Lrrd1	4.21356	0.0151225	0.611447	leucine rich repeats and death domain containing 1 [Source:MGI Symbol;Acc:MGI:3045299]
ENSMUSG00000040584	5	8660077	8748575	Abcb1a	1.06741	0.0390256	0.908817	ATP-binding cassette, sub-family B (MDR/TAP), member 1A [Source:MGI Symbol;Acc:MGI:97570]
ENSMUSG00000028780	5	17574281	17730268	Sema3c	0.96363	6.42688e-06	0.00789851	sema domain, immunoglobulin domain (Ig), short basic domain, secreted, (semaphorin) 3C [Source:MGI Symbol;Acc:MGI:107557]
ENSMUSG00000039899	5	21372642	21378374	Fgl2	0.910376	5.48086e-05	0.0217283	fibrinogen-like protein 2 [Source:MGI Symbol;Acc:MGI:103266]
ENSMUSG00000028978	5	24364810	24384474	Nos3	0.882891	0.000646653	0.0991365	nitric oxide synthase 3, endothelial cell [Source:MGI Symbol;Acc:MGI:97362]
ENSMUSG00000029163	5	30913402	30921277	Emilin1	0.902037	0.00625289	0.387918	elastin microfibril interfacer 1 [Source:MGI Symbol;Acc:MGI:1926189]
ENSMUSG00000106864	5	31156005	31180144	Gtf3c2	-0.359694	0.0442674	0.933029	general transcription factor IIIC, polypeptide 2, beta [Source:MGI Symbol;Acc:MGI:1919002]
ENSMUSG00000029135	5	32135801	32157842	Fosl2	0.407756	0.0356599	0.870293	fos-like antigen 2 [Source:MGI Symbol;Acc:MGI:102858]
ENSMUSG00000036553	5	35697180	35739987	Sh3tc1	-0.326658	0.0304349	0.820379	SH3 domain and tetratricopeptide repeats 1 [Source:MGI Symbol;Acc:MGI:2678949]
ENSMUSG00000029086	5	43993620	44102032	Prom1	1.09209	0.000183921	0.0467103	prominin 1 [Source:MGI Symbol;Acc:MGI:1100886]
ENSMUSG00000015880	5	45669919	45700546	Ncapg	1.40127	0.00907605	0.455315	non-SMC condensin I complex, subunit G [Source:MGI Symbol;Acc:MGI:1930197]
ENSMUSG00000047881	5	63908897	63968897	Rell1	0.837673	0.000765497	0.107966	RELT-like 1 [Source:MGI Symbol;Acc:MGI:2140767]
ENSMUSG00000037736	5	66745827	67057158	Limch1	0.600611	0.00376309	0.291263	LIM and calponin homology domains 1 [Source:MGI Symbol;Acc:MGI:1924819]
ENSMUSG00000072889	5	72513301	72559684	Nfxl1	0.298537	0.0392209	0.910942	nuclear transcription factor, X-box binding-like 1 [Source:MGI Symbol;Acc:MGI:1923646]
ENSMUSG00000036256	5	77349240	77408041	Igfbp7	0.445156	0.00778302	0.421684	insulin-like growth factor binding protein 7 [Source:MGI Symbol;Acc:MGI:1352480]
ENSMUSG00000029254	5	86071746	86106125	Stap1	0.850603	0.0401804	0.913417	signal transducing adaptor family member 1 [Source:MGI Symbol;Acc:MGI:1926193]
ENSMUSG00000058427	5	90903871	90905938	Cxcl2	0.907101	0.00325421	0.26875	chemokine (C-X-C motif) ligand 2 [Source:MGI Symbol;Acc:MGI:1340094]
ENSMUSG00000089809	5	99217426	99729065	Rasgef1b	0.43783	0.0195361	0.677057	RasGEF domain family, member 1B [Source:MGI Symbol;Acc:MGI:2443755]
ENSMUSG00000029309	5	104079111	104113733	Sparcl1	0.591704	0.00563723	0.365825	SPARC-like 1 [Source:MGI Symbol;Acc:MGI:108110]
ENSMUSG00000029304	5	104435118	104441050	Spp1	0.71835	0.0100551	0.481796	secreted phosphoprotein 1 [Source:MGI Symbol;Acc:MGI:98389]
ENSMUSG00000029298	5	105077630	105139539	Gbp9	0.397084	0.0303966	0.820379	guanylate-binding protein 9 [Source:MGI Symbol;Acc:MGI:3605620]
ENSMUSG00000070639	5	105415775	105490074	Lrrc8b	0.493175	0.0147304	0.609668	leucine rich repeat containing 8 family, member B [Source:MGI Symbol;Acc:MGI:2141353]
ENSMUSG00000029343	5	112255815	112269585	Crybb1	-0.379067	0.00571134	0.365825	crystallin, beta B1 [Source:MGI Symbol;Acc:MGI:104992]
ENSMUSG00000093637	5	112374369	112377639	Gm20636	-0.573655	0.0419847	0.914963	predicted gene 20636 [Source:MGI Symbol;Acc:MGI:5313083]
ENSMUSG00000029348	5	112384354	112394866	Asphd2	2.33523	0.0461799	0.945288	aspartate beta-hydroxylase domain containing 2 [Source:MGI Symbol;Acc:MGI:1920148]
ENSMUSG00000072720	5	112688876	112896362	Myo18b	-0.682355	0.00538467	0.357234	myosin XVIIIb [Source:MGI Symbol;Acc:MGI:1921626]
ENSMUSG00000054675	5	113793729	113800516	Tmem119	-0.30279	0.012524	0.557713	transmembrane protein 119 [Source:MGI Symbol;Acc:MGI:2385228]
ENSMUSG00000048163	5	113818536	113832644	Selplg	-0.296101	0.0122631	0.55368	selectin, platelet (p-selectin) ligand [Source:MGI Symbol;Acc:MGI:106689]
ENSMUSG00000001098	5	114363567	114380508	Kctd10	0.354868	0.0312075	0.828984	potassium channel tetramerisation domain containing 10 [Source:MGI Symbol;Acc:MGI:2141207]
ENSMUSG00000029561	5	114896936	114912234	Oasl2	1.21297	2.32161e-07	0.000943385	2'-5' oligoadenylate synthetase-like 2 [Source:MGI Symbol;Acc:MGI:1344390]
ENSMUSG00000029518	5	115631908	115647736	Rab35	-0.241912	0.0465611	0.947188	RAB35, member RAS oncogene family [Source:MGI Symbol;Acc:MGI:1924657]
ENSMUSG00000018604	5	119670669	119684724	Tbx3	0.852702	0.0400134	0.913035	T-box 3 [Source:MGI Symbol;Acc:MGI:98495]
ENSMUSG00000032690	5	120730333	120749853	Oas2	1.04228	0.00523397	0.350171	2'-5' oligoadenylate synthetase 2 [Source:MGI Symbol;Acc:MGI:2180852]
ENSMUSG00000032661	5	120753098	120777661	Oas3	0.899349	0.0103552	0.491722	2'-5' oligoadenylate synthetase 3 [Source:MGI Symbol;Acc:MGI:2180850]
ENSMUSG00000066861	5	120876142	120887613	Oas1g	1.52762	0.00343218	0.277545	2'-5' oligoadenylate synthetase 1G [Source:MGI Symbol;Acc:MGI:97429]
ENSMUSG00000052776	5	120896256	120907521	Oas1a	1.20204	1.67299e-05	0.0113303	2'-5' oligoadenylate synthetase 1A [Source:MGI Symbol;Acc:MGI:2180860]
ENSMUSG00000104719	5	121847667	121848844	4933437G19Rik	4.67845	0.0167053	0.63208	RIKEN cDNA 4933437G19 gene [Source:MGI Symbol;Acc:MGI:1918553]
ENSMUSG00000029466	5	122421693	122444912	Anapc7	-0.283206	0.0485021	0.958943	anaphase promoting complex subunit 7 [Source:MGI Symbol;Acc:MGI:1929711]
ENSMUSG00000104704	5	123561525	123561987	Gm43133	-4.32695	0.00838238	0.439507	predicted gene 43133 [Source:MGI Symbol;Acc:MGI:5663270]
ENSMUSG00000029414	5	123749716	123821593	Kntc1	1.01818	0.0474883	0.95529	kinetochore associated 1 [Source:MGI Symbol;Acc:MGI:2673709]
ENSMUSG00000045502	5	123863570	123865499	Hcar2	1.17828	0.00023952	0.0535895	hydroxycarboxylic acid receptor 2 [Source:MGI Symbol;Acc:MGI:1933383]
ENSMUSG00000029394	5	124345417	124363082	Cdk2ap1	-0.350035	0.0338899	0.856367	CDK2 (cyclin-dependent kinase 2)-associated protein 1 [Source:MGI Symbol;Acc:MGI:1202069]
ENSMUSG00000005373	5	135089890	135138382	Mlxipl	-0.432442	0.00152318	0.160395	MLX interacting protein-like [Source:MGI Symbol;Acc:MGI:1927999]
ENSMUSG00000039959	5	135406531	135545120	Hip1	0.580015	0.0114559	0.524521	huntingtin interacting protein 1 [Source:MGI Symbol;Acc:MGI:1099804]
ENSMUSG00000005057	5	136218147	136246556	Sh2b2	-0.542325	0.000169296	0.0458613	SH2B adaptor protein 2 [Source:MGI Symbol;Acc:MGI:1345171]
ENSMUSG00000023328	5	137287519	137294466	Ache	-0.760791	0.00256702	0.230521	acetylcholinesterase [Source:MGI Symbol;Acc:MGI:87876]
ENSMUSG00000029710	5	137350109	137378669	Ephb4	0.631329	0.020409	0.696319	Eph receptor B4 [Source:MGI Symbol;Acc:MGI:104757]
ENSMUSG00000089984	5	137612503	137629002	Fbxo24	-1.14151	0.0311417	0.828984	F-box protein 24 [Source:MGI Symbol;Acc:MGI:1918426]
ENSMUSG00000029723	5	137745730	137768450	Tsc22d4	-0.289111	0.0233913	0.738256	TSC22 domain family, member 4 [Source:MGI Symbol;Acc:MGI:1926079]
ENSMUSG00000029510	5	138273655	138280005	Gpc2	-0.60269	0.0362358	0.876454	glypican 2 (cerebroglycan) [Source:MGI Symbol;Acc:MGI:1919201]
ENSMUSG00000029581	5	142960343	142973185	Fscn1	-0.322877	0.00647182	0.395586	fascin actin-bundling protein 1 [Source:MGI Symbol;Acc:MGI:1352745]
ENSMUSG00000106543	5	143049462	143050043	Gm43378	-2.24644	0.0404643	0.914228	predicted gene 43378 [Source:MGI Symbol;Acc:MGI:5663515]
ENSMUSG00000047735	6	3372257	3399572	Samd9l	0.930854	3.91289e-07	0.001272	sterile alpha motif domain containing 9-like [Source:MGI Symbol;Acc:MGI:1343184]
ENSMUSG00000032766	6	4003904	4008445	Gng11	1.00919	0.0017321	0.177992	guanine nucleotide binding protein (G protein), gamma 11 [Source:MGI Symbol;Acc:MGI:1913316]
ENSMUSG00000000058	6	17281185	17289115	Cav2	0.516852	0.00286274	0.248829	caveolin 2 [Source:MGI Symbol;Acc:MGI:107571]
ENSMUSG00000007655	6	17306335	17341452	Cav1	0.695591	0.00140614	0.154403	caveolin 1, caveolae protein [Source:MGI Symbol;Acc:MGI:102709]
ENSMUSG00000024211	6	27275119	28135178	Grm8	0.76015	0.0288929	0.794565	glutamate receptor, metabotropic 8 [Source:MGI Symbol;Acc:MGI:1351345]
ENSMUSG00000079654	6	29169232	29179584	Prrt4	1.44104	0.00785687	0.424271	proline-rich transmembrane protein 4 [Source:MGI Symbol;Acc:MGI:2141677]
ENSMUSG00000003500	6	29200434	29216364	Impdh1	0.722773	0.0011981	0.144251	inosine monophosphate dehydrogenase 1 [Source:MGI Symbol;Acc:MGI:96567]
ENSMUSG00000029771	6	29526625	29541871	Irf5	-0.311338	0.00868256	0.446566	interferon regulatory factor 5 [Source:MGI Symbol;Acc:MGI:1350924]
ENSMUSG00000025608	6	31519488	31563981	Podxl	0.964056	7.20474e-05	0.0244719	podocalyxin-like [Source:MGI Symbol;Acc:MGI:1351317]
ENSMUSG00000029838	6	36714929	36810220	Ptn	0.672357	0.00074873	0.107698	pleiotrophin [Source:MGI Symbol;Acc:MGI:97804]
ENSMUSG00000029864	6	42245935	42250447	Gstk1	-0.665762	0.020606	0.696319	glutathione S-transferase kappa 1 [Source:MGI Symbol;Acc:MGI:1923513]
ENSMUSG00000029863	6	42264985	42282508	Casp2	-0.900652	0.000143918	0.0410393	caspase 2 [Source:MGI Symbol;Acc:MGI:97295]
ENSMUSG00000029860	6	42349630	42360213	Zyx	-0.285071	0.0332044	0.853305	zyxin [Source:MGI Symbol;Acc:MGI:103072]
ENSMUSG00000042810	6	48395586	48419781	Krba1	-0.401446	0.029495	0.804383	KRAB-A domain containing 1 [Source:MGI Symbol;Acc:MGI:1925077]
ENSMUSG00000068551	6	48427697	48445825	Zfp467	-0.59688	1.54627e-05	0.0109274	zinc finger protein 467 [Source:MGI Symbol;Acc:MGI:1916160]
ENSMUSG00000107476	6	48504337	48534832	Zfp862-ps	-0.562409	0.00188524	0.189152	zinc finger protein 862, pseudogene [Source:MGI Symbol;Acc:MGI:1889827]
ENSMUSG00000050786	6	49319274	49341582	Ccdc126	0.451941	0.023609	0.739038	coiled-coil domain containing 126 [Source:MGI Symbol;Acc:MGI:1889376]
ENSMUSG00000053007	6	53287270	53700376	Creb5	0.815502	0.0158744	0.620247	cAMP responsive element binding protein 5 [Source:MGI Symbol;Acc:MGI:2443973]
ENSMUSG00000038065	6	54681624	54703851	Mturn	0.48065	0.0353693	0.867752	maturin, neural progenitor differentiation regulator homolog (Xenopus) [Source:MGI Symbol;Acc:MGI:1915485]
ENSMUSG00000049001	6	65671590	65712326	Ndnf	0.964941	0.00750819	0.413688	neuron-derived neurotrophic factor [Source:MGI Symbol;Acc:MGI:1915419]
ENSMUSG00000018341	6	67291318	67376188	Il12rb2	0.908328	0.0454563	0.93702	interleukin 12 receptor, beta 2 [Source:MGI Symbol;Acc:MGI:1270861]
ENSMUSG00000076523	6	68437440	68437925	Igkv15-103	-3.63652	0.00485153	0.335339	immunoglobulin kappa chain variable 15-103 [Source:MGI Symbol;Acc:MGI:96513]
ENSMUSG00000108660	6	83568039	83588123	Gm21284	1.80974	0.0491304	0.958943	predicted gene, 21284 [Source:MGI Symbol;Acc:MGI:5434639]
ENSMUSG00000033788	6	84008590	84211060	Dysf	0.784654	0.016541	0.629643	dysferlin [Source:MGI Symbol;Acc:MGI:1349385]
ENSMUSG00000033508	6	86628164	86629710	Asprv1	1.73109	0.00905926	0.455315	aspartic peptidase, retroviral-like 1 [Source:MGI Symbol;Acc:MGI:1915105]
ENSMUSG00000030048	6	87383256	87388935	Gkn3	1.11802	0.000965728	0.126588	gastrokine 3 [Source:MGI Symbol;Acc:MGI:1916138]
ENSMUSG00000030054	6	87778072	87779768	Gp9	-0.626919	0.00347401	0.279537	glycoprotein 9 (platelet) [Source:MGI Symbol;Acc:MGI:1860137]
ENSMUSG00000015053	6	88193891	88207032	Gata2	0.939048	0.000280899	0.0585351	GATA binding protein 2 [Source:MGI Symbol;Acc:MGI:95662]
ENSMUSG00000033174	6	88724412	88828360	Mgll	-0.323641	0.0152893	0.615129	monoglyceride lipase [Source:MGI Symbol;Acc:MGI:1346042]
ENSMUSG00000034037	6	91978878	92076004	Fgd5	0.998045	0.00213655	0.207749	FYVE, RhoGEF and PH domain containing 5 [Source:MGI Symbol;Acc:MGI:2443369]
ENSMUSG00000035245	6	97110024	97149182	Eogt	0.495072	0.00302345	0.257294	EGF domain-specific O-linked N-acetylglucosamine (GlcNAc) transferase [Source:MGI Symbol;Acc:MGI:2141669]
ENSMUSG00000030319	6	115774538	115805557	Cand2	-0.392096	0.0496255	0.96239	cullin-associated and neddylation-dissociated 2 (putative) [Source:MGI Symbol;Acc:MGI:1914338]
ENSMUSG00000048489	6	116650609	116652794	Depp1	0.649529	0.0489541	0.958943	DEPP1 autophagy regulator [Source:MGI Symbol;Acc:MGI:1918730]
ENSMUSG00000041460	6	119236526	119352407	Cacna2d4	2.04559	0.0407488	0.914821	calcium channel, voltage-dependent, alpha 2/delta subunit 4 [Source:MGI Symbol;Acc:MGI:2442632]
ENSMUSG00000030107	6	121245906	121270917	Usp18	0.861711	0.00203257	0.202683	ubiquitin specific peptidase 18 [Source:MGI Symbol;Acc:MGI:1344364]
ENSMUSG00000030109	6	121343076	121365775	Slc6a12	1.91494	0.0447139	0.935246	solute carrier family 6 (neurotransmitter transporter, betaine/GABA), member 12 [Source:MGI Symbol;Acc:MGI:95628]
ENSMUSG00000030111	6	121635376	121679227	A2m	0.422705	0.00996597	0.480673	alpha-2-macroglobulin [Source:MGI Symbol;Acc:MGI:2449119]
ENSMUSG00000030144	6	123262111	123275265	Clec4d	1.03135	0.0151066	0.611447	C-type lectin domain family 4, member d [Source:MGI Symbol;Acc:MGI:1298389]
ENSMUSG00000038271	6	125145241	125161782	Iffo1	-0.305587	0.0273852	0.780909	intermediate filament family orphan 1 [Source:MGI Symbol;Acc:MGI:2444516]
ENSMUSG00000030351	6	127887589	127953977	Tspan11	4.33749	0.00136974	0.152491	tetraspanin 11 [Source:MGI Symbol;Acc:MGI:1915748]
ENSMUSG00000030353	6	128224288	128300823	Tead4	2.00249	0.00485545	0.335339	TEA domain family member 4 [Source:MGI Symbol;Acc:MGI:106907]
ENSMUSG00000030157	6	129180615	129186534	Clec2d	1.00042	0.0331187	0.853305	C-type lectin domain family 2, member d [Source:MGI Symbol;Acc:MGI:2135589]
ENSMUSG00000030156	6	129267325	129275436	Cd69	1.24266	0.0251209	0.755004	CD69 antigen [Source:MGI Symbol;Acc:MGI:88343]
ENSMUSG00000079293	6	129461591	129472779	Clec7a	0.73446	5.04854e-05	0.020886	C-type lectin domain family 7, member a [Source:MGI Symbol;Acc:MGI:1861431]
ENSMUSG00000030187	6	131219223	131247362	Klra2	0.610035	0.043858	0.932015	killer cell lectin-like receptor, subfamily A, member 2 [Source:MGI Symbol;Acc:MGI:101906]
ENSMUSG00000047515	6	136827626	136840662	BC049715	3.92361	0.00599096	0.378899	cDNA sequence BC049715 [Source:MGI Symbol;Acc:MGI:3605234]
ENSMUSG00000030218	6	136872435	136875823	Mgp	0.610056	0.00532572	0.354772	matrix Gla protein [Source:MGI Symbol;Acc:MGI:96976]
ENSMUSG00000030222	6	137054825	137170497	Rerg	2.09447	0.0297613	0.810286	RAS-like, estrogen-regulated, growth-inhibitor [Source:MGI Symbol;Acc:MGI:2665139]
ENSMUSG00000030235	6	141524368	141570177	Slco1c1	0.343879	0.0222316	0.716455	solute carrier organic anion transporter family, member 1c1 [Source:MGI Symbol;Acc:MGI:1889679]
ENSMUSG00000030237	6	141805440	141856199	Slco1a4	0.847707	6.81632e-06	0.00789851	solute carrier organic anion transporter family, member 1a4 [Source:MGI Symbol;Acc:MGI:1351896]
ENSMUSG00000016487	6	146888487	147032025	Ppfibp1	0.567481	0.00103426	0.129971	PTPRF interacting protein, binding protein 1 (liprin beta 1) [Source:MGI Symbol;Acc:MGI:1914783]
ENSMUSG00000030303	6	148047259	148182758	Far2	0.666492	0.0256747	0.758757	fatty acyl CoA reductase 2 [Source:MGI Symbol;Acc:MGI:2687035]
ENSMUSG00000061374	7	5007059	5014697	Fiz1	-0.34205	0.0369183	0.883756	Flt3 interacting zinc finger protein 1 [Source:MGI Symbol;Acc:MGI:1344336]
ENSMUSG00000109108	7	6156516	6157618	Gm36371	2.46285	0.0457411	0.93913	predicted gene, 36371 [Source:MGI Symbol;Acc:MGI:5595530]
ENSMUSG00000044876	7	6172226	6193811	Zfp444	-0.37328	0.0367959	0.882124	zinc finger protein 444 [Source:MGI Symbol;Acc:MGI:1923365]
ENSMUSG00000049600	7	13003898	13010034	Zbtb45	-0.370189	0.0257548	0.759744	zinc finger and BTB domain containing 45 [Source:MGI Symbol;Acc:MGI:2685003]
ENSMUSG00000074364	7	15946958	15967567	Ehd2	0.871281	0.000435823	0.0778446	EH-domain containing 2 [Source:MGI Symbol;Acc:MGI:2154274]
ENSMUSG00000041420	7	16175090	16186504	Meis3	-0.325895	0.0436199	0.930451	Meis homeobox 3 [Source:MGI Symbol;Acc:MGI:108519]
ENSMUSG00000040987	7	18839966	18865402	Mill2	0.863855	0.0487751	0.958943	MHC I like leukocyte 2 [Source:MGI Symbol;Acc:MGI:2179989]
ENSMUSG00000030413	7	18871331	18890459	Pglyrp1	0.692383	0.00444228	0.32017	peptidoglycan recognition protein 1 [Source:MGI Symbol;Acc:MGI:1345092]
ENSMUSG00000030411	7	18925888	18965319	Nova2	1.33993	0.00251008	0.227927	NOVA alternative splicing regulator 2 [Source:MGI Symbol;Acc:MGI:104296]
ENSMUSG00000030402	7	19276805	19280064	Ppm1n	2.96461	0.0288552	0.794565	protein phosphatase, Mg2+/Mn2+ dependent, 1N (putative) [Source:MGI Symbol;Acc:MGI:2142330]
ENSMUSG00000011263	7	19463331	19496762	Exoc3l2	-0.990592	0.0400513	0.913035	exocyst complex component 3-like 2 [Source:MGI Symbol;Acc:MGI:1921713]
ENSMUSG00000046223	7	24462484	24475968	Plaur	0.586804	0.00733064	0.409523	plasminogen activator, urokinase receptor [Source:MGI Symbol;Acc:MGI:97612]
ENSMUSG00000040907	7	24978167	25005958	Atp1a3	0.577356	0.0190942	0.674189	ATPase, Na+/K+ transporting, alpha 3 polypeptide [Source:MGI Symbol;Acc:MGI:88107]
ENSMUSG00000040857	7	25242561	25250761	Erf	-0.305502	0.0411262	0.914878	Ets2 repressor factor [Source:MGI Symbol;Acc:MGI:109637]
ENSMUSG00000054385	7	25516042	25539857	Ceacam2	1.02403	0.0447943	0.935246	carcinoembryonic antigen-related cell adhesion molecule 2 [Source:MGI Symbol;Acc:MGI:1347246]
ENSMUSG00000002603	7	25687002	25705077	Tgfb1	-0.312205	0.00937729	0.466112	transforming growth factor, beta 1 [Source:MGI Symbol;Acc:MGI:98725]
ENSMUSG00000002602	7	25757273	25788705	Axl	0.767185	0.00125399	0.149653	AXL receptor tyrosine kinase [Source:MGI Symbol;Acc:MGI:1347244]
ENSMUSG00000061479	7	27187005	27196271	Snrpa	-0.341585	0.0403261	0.914171	small nuclear ribonucleoprotein polypeptide A [Source:MGI Symbol;Acc:MGI:1855690]
ENSMUSG00000040488	7	27305136	27337692	Ltbp4	0.653139	0.0066033	0.397518	latent transforming growth factor beta binding protein 4 [Source:MGI Symbol;Acc:MGI:1321395]
ENSMUSG00000070709	7	27907392	27929460	Zfp974	-0.777098	0.00373338	0.290346	zinc finger protein 974 [Source:MGI Symbol;Acc:MGI:1920680]
ENSMUSG00000060962	7	30763756	30781063	Dmkn	2.77314	0.0158075	0.620247	dermokine [Source:MGI Symbol;Acc:MGI:1920962]
ENSMUSG00000030577	7	30865402	30880342	Cd22	0.661332	0.0337638	0.856367	CD22 antigen [Source:MGI Symbol;Acc:MGI:88322]
ENSMUSG00000001247	7	30957770	30973464	Lsr	0.571566	0.0149235	0.611447	lipolysis stimulated lipoprotein receptor [Source:MGI Symbol;Acc:MGI:1927471]
ENSMUSG00000009687	7	31032722	31042481	Fxyd5	0.68262	0.000265442	0.0567396	FXYD domain-containing ion transport regulator 5 [Source:MGI Symbol;Acc:MGI:1201785]
ENSMUSG00000055102	7	43607169	43618285	Zfp819	3.16573	0.0242376	0.751828	zinc finger protein 819 [Source:MGI Symbol;Acc:MGI:1921650]
ENSMUSG00000038502	7	44863067	44869788	Ptov1	-0.28849	0.042595	0.923004	prostate tumor over expressed gene 1 [Source:MGI Symbol;Acc:MGI:1933946]
ENSMUSG00000038406	7	45002948	45016363	Scaf1	-0.299173	0.0154131	0.617908	SR-related CTD-associated factor 1 [Source:MGI Symbol;Acc:MGI:2141980]
ENSMUSG00000110279	7	45121917	45124144	Gm45552	1.09802	0.0234414	0.738403	predicted gene 45552 [Source:MGI Symbol;Acc:MGI:5791388]
ENSMUSG00000030798	7	45233632	45239115	Cd37	-0.273684	0.0371252	0.886098	CD37 antigen [Source:MGI Symbol;Acc:MGI:88330]
ENSMUSG00000044562	7	45627488	45639093	Rasip1	0.989912	0.00255471	0.230521	Ras interacting protein 1 [Source:MGI Symbol;Acc:MGI:1917153]
ENSMUSG00000002781	7	45896941	45917413	Tmem143	-0.425278	0.0306468	0.82336	transmembrane protein 143 [Source:MGI Symbol;Acc:MGI:1917459]
ENSMUSG00000030834	7	45967555	46030302	Abcc6	1.39734	0.00692014	0.403154	ATP-binding cassette, sub-family C (CFTR/MRP), member 6 [Source:MGI Symbol;Acc:MGI:1351634]
ENSMUSG00000051504	7	55768178	55778925	Siglech	-0.258327	0.0330467	0.853305	sialic acid binding Ig-like lectin H [Source:MGI Symbol;Acc:MGI:2443256]
ENSMUSG00000025324	7	58656166	58829420	Atp10a	1.03122	0.000199197	0.0483246	ATPase, class V, type 10A [Source:MGI Symbol;Acc:MGI:1330809]
ENSMUSG00000039236	7	78913424	78920396	Isg20	0.834378	0.0243184	0.752898	interferon-stimulated protein [Source:MGI Symbol;Acc:MGI:1928895]
ENSMUSG00000039043	7	79925361	79935359	Arpin	1.19303	0.0250117	0.755004	actin-related protein 2/3 complex inhibitor [Source:MGI Symbol;Acc:MGI:1917670]
ENSMUSG00000030539	7	80186841	80226527	Sema4b	-0.451604	0.00516038	0.349487	sema domain, immunoglobulin domain (Ig), transmembrane domain (TM) and short cytoplasmic domain, (semaphorin) 4B [Source:MGI Symbol;Acc:MGI:107559]
ENSMUSG00000030536	7	80711583	80825974	Iqgap1	0.362479	0.0195016	0.677057	IQ motif containing GTPase activating protein 1 [Source:MGI Symbol;Acc:MGI:1352757]
ENSMUSG00000025584	7	81213596	81334533	Pde8a	0.463668	0.0486895	0.958943	phosphodiesterase 8A [Source:MGI Symbol;Acc:MGI:1277116]
ENSMUSG00000057706	7	82867333	82871515	Mex3b	-0.464975	0.00428921	0.315461	mex3 RNA binding family member B [Source:MGI Symbol;Acc:MGI:1918252]
ENSMUSG00000039405	7	89507783	89527187	Prss23	0.629591	0.0353319	0.867752	protease, serine 23 [Source:MGI Symbol;Acc:MGI:1923703]
ENSMUSG00000044952	7	97332327	97350213	Kctd21	-0.327251	0.0471675	0.953254	potassium channel tetramerisation domain containing 21 [Source:MGI Symbol;Acc:MGI:3643121]
ENSMUSG00000042797	7	97724006	97738289	Aqp11	0.545755	0.0184652	0.662546	aquaporin 11 [Source:MGI Symbol;Acc:MGI:1913583]
ENSMUSG00000030737	7	99657804	99711340	Slco2b1	-0.250967	0.0478151	0.956628	solute carrier organic anion transporter family, member 2b1 [Source:MGI Symbol;Acc:MGI:1351872]
ENSMUSG00000048779	7	100937630	100974649	P2ry6	-0.269646	0.0283046	0.789132	pyrimidinergic receptor P2Y, G-protein coupled, 6 [Source:MGI Symbol;Acc:MGI:2673874]
ENSMUSG00000030921	7	104409025	104465193	Trim30a	0.338352	0.0134409	0.575797	tripartite motif-containing 30A [Source:MGI Symbol;Acc:MGI:98178]
ENSMUSG00000045868	7	106156556	106215326	Gvin1	0.689575	0.0118822	0.539477	GTPase, very large interferon inducible 1 [Source:MGI Symbol;Acc:MGI:1921808]
ENSMUSG00000073902	7	106596743	106604035	Gm1966	0.703758	0.000609802	0.0965029	predicted gene 1966 [Source:MGI Symbol;Acc:MGI:3584360]
ENSMUSG00000048782	7	114743694	114850383	Insc	1.96548	0.0476698	0.955394	INSC spindle orientation adaptor protein [Source:MGI Symbol;Acc:MGI:1917942]
ENSMUSG00000030922	7	119895861	119956963	Lyrm1	1.03606	0.0181835	0.656787	LYR motif containing 1 [Source:MGI Symbol;Acc:MGI:1921169]
ENSMUSG00000058966	7	126797668	126830219	Fam57b	1.11297	0.0335189	0.853999	family with sequence similarity 57, member B [Source:MGI Symbol;Acc:MGI:1916202]
ENSMUSG00000030689	7	126850960	126862377	Ino80e	-0.473328	0.00210611	0.207272	INO80 complex subunit E [Source:MGI Symbol;Acc:MGI:2141881]
ENSMUSG00000030672	7	127208890	127214298	Mylpf	1.35124	0.0228042	0.728094	myosin light chain, phosphorylatable, fast skeletal muscle [Source:MGI Symbol;Acc:MGI:97273]
ENSMUSG00000030789	7	128129547	128150657	Itgax	0.64391	0.0260054	0.765745	integrin alpha X [Source:MGI Symbol;Acc:MGI:96609]
ENSMUSG00000030994	7	134265779	134501160	D7Ertd443e	-0.847449	0.034535	0.861763	DNA segment, Chr 7, ERATO Doi 443, expressed [Source:MGI Symbol;Acc:MGI:1196431]
ENSMUSG00000031004	7	135689784	135716361	Mki67	0.555849	0.00412691	0.306296	antigen identified by monoclonal antibody Ki 67 [Source:MGI Symbol;Acc:MGI:106035]
ENSMUSG00000025473	7	139978932	139992562	Adam8	0.599134	0.0489114	0.958943	a disintegrin and metallopeptidase domain 8 [Source:MGI Symbol;Acc:MGI:107825]
ENSMUSG00000025492	7	141009586	141010770	Ifitm3	0.81006	6.31691e-07	0.00156528	interferon induced transmembrane protein 3 [Source:MGI Symbol;Acc:MGI:1913391]
ENSMUSG00000025498	7	141262706	141266481	Irf7	0.897453	0.00050118	0.0857493	interferon regulatory factor 7 [Source:MGI Symbol;Acc:MGI:1859212]
ENSMUSG00000037887	7	142079490	142095843	Dusp8	0.998047	0.00238819	0.220555	dual specificity phosphatase 8 [Source:MGI Symbol;Acc:MGI:106626]
ENSMUSG00000009545	7	143106362	143427042	Kcnq1	1.73843	0.00393961	0.300363	potassium voltage-gated channel, subfamily Q, member 1 [Source:MGI Symbol;Acc:MGI:108083]
ENSMUSG00000037664	7	143458339	143461050	Cdkn1c	-0.631324	0.00077983	0.107966	cyclin-dependent kinase inhibitor 1C (P57) [Source:MGI Symbol;Acc:MGI:104564]
ENSMUSG00000022322	8	4735976	4779567	Shcbp1	1.44256	0.042742	0.92384	Shc SH2-domain binding protein 1 [Source:MGI Symbol;Acc:MGI:1338802]
ENSMUSG00000031503	8	11312805	11449287	Col4a2	0.755533	0.00636221	0.393199	collagen, type IV, alpha 2 [Source:MGI Symbol;Acc:MGI:88455]
ENSMUSG00000031442	8	12873806	13020905	Mcf2l	0.907352	0.000180485	0.0467103	mcf.2 transforming sequence-like [Source:MGI Symbol;Acc:MGI:103263]
ENSMUSG00000091443	8	13076077	13082740	Gm17023	3.3889	0.0299411	0.81188	predicted gene 17023 [Source:MGI Symbol;Acc:MGI:4937850]
ENSMUSG00000050052	8	13952008	13975032	Tdrp	0.558548	0.019143	0.674189	testis development related protein [Source:MGI Symbol;Acc:MGI:1919398]
ENSMUSG00000055675	8	15011025	15033333	Kbtbd11	0.580187	0.0294757	0.804383	kelch repeat and BTB (POZ) domain containing 11 [Source:MGI Symbol;Acc:MGI:1922151]
ENSMUSG00000031480	8	22227313	22261334	Thsd1	0.568021	0.0313627	0.828984	thrombospondin, type I, domain 1 [Source:MGI Symbol;Acc:MGI:1929096]
ENSMUSG00000031538	8	22757727	22782844	Plat	0.92557	0.000106534	0.0333	plasminogen activator, tissue [Source:MGI Symbol;Acc:MGI:97610]
ENSMUSG00000085795	8	26977325	26981461	Zfp703	-0.409475	0.00292642	0.252794	zinc finger protein 703 [Source:MGI Symbol;Acc:MGI:2662729]
ENSMUSG00000031486	8	27085583	27123436	Adgra2	0.89871	0.00293946	0.252794	adhesion G protein-coupled receptor A2 [Source:MGI Symbol;Acc:MGI:1925810]
ENSMUSG00000009628	8	33516738	33585582	Tex15	3.32907	0.0250762	0.755004	testis expressed gene 15 [Source:MGI Symbol;Acc:MGI:1934816]
ENSMUSG00000031584	8	33652523	33698163	Gsr	0.488435	0.00771393	0.419338	glutathione reductase [Source:MGI Symbol;Acc:MGI:95804]
ENSMUSG00000031523	8	36567751	36953143	Dlc1	0.657109	0.017286	0.644417	deleted in liver cancer 1 [Source:MGI Symbol;Acc:MGI:1354949]
ENSMUSG00000031626	8	45507788	45827906	Sorbs2	0.412524	0.0412453	0.914878	sorbin and SH3 domain containing 2 [Source:MGI Symbol;Acc:MGI:1924574]
ENSMUSG00000054717	8	57511907	57515999	Hmgb2	0.478381	0.00918835	0.45953	high mobility group box 2 [Source:MGI Symbol;Acc:MGI:96157]
ENSMUSG00000037852	8	64592542	64693054	Cpe	0.416799	0.0415393	0.914878	carboxypeptidase E [Source:MGI Symbol;Acc:MGI:101932]
ENSMUSG00000015568	8	68880491	68907448	Lpl	0.382344	0.032331	0.850337	lipoprotein lipase [Source:MGI Symbol;Acc:MGI:96820]
ENSMUSG00000034911	8	71384272	71395802	Ushbp1	0.95486	0.00759575	0.415695	USH1 protein network component harmonin binding protein 1 [Source:MGI Symbol;Acc:MGI:1922920]
ENSMUSG00000046718	8	71534255	71537456	Bst2	0.410045	0.0070723	0.407355	bone marrow stromal cell antigen 2 [Source:MGI Symbol;Acc:MGI:1916800]
ENSMUSG00000043664	8	71554238	71558871	Tmem221	0.728474	0.0358639	0.873961	transmembrane protein 221 [Source:MGI Symbol;Acc:MGI:3525074]
ENSMUSG00000031799	8	72130174	72153142	Tpm4	0.410389	0.00488958	0.335339	tropomyosin 4 [Source:MGI Symbol;Acc:MGI:2449202]
ENSMUSG00000087502	8	72147601	72160855	Gm16091	1.16523	0.0480118	0.957526	predicted gene 16091 [Source:MGI Symbol;Acc:MGI:3802007]
ENSMUSG00000079003	8	83997501	84000409	Samd1	-0.377051	0.023584	0.739038	sterile alpha motif domain containing 1 [Source:MGI Symbol;Acc:MGI:2142433]
ENSMUSG00000031661	8	88521354	88594884	Nkd1	1.08797	0.000247614	0.0536629	naked cuticle 1 [Source:MGI Symbol;Acc:MGI:2135954]
ENSMUSG00000074151	8	94434356	94527272	Nlrc5	0.621349	0.0435878	0.930451	NLR family, CARD domain containing 5 [Source:MGI Symbol;Acc:MGI:3612191]
ENSMUSG00000031785	8	94974751	95014217	Adgrg1	-0.255768	0.0473284	0.953254	adhesion G protein-coupled receptor G1 [Source:MGI Symbol;Acc:MGI:1340051]
ENSMUSG00000060470	8	95017692	95045250	Adgrg3	1.52748	0.00865052	0.446566	adhesion G protein-coupled receptor G3 [Source:MGI Symbol;Acc:MGI:1859670]
ENSMUSG00000031871	8	104101625	104144511	Cdh5	0.779545	0.00353044	0.282678	cadherin 5 [Source:MGI Symbol;Acc:MGI:105057]
ENSMUSG00000060098	8	106210936	106252794	Prmt7	-0.330079	0.0458183	0.93913	protein arginine N-methyltransferase 7 [Source:MGI Symbol;Acc:MGI:2384879]
ENSMUSG00000031749	8	110919922	110972480	St3gal2	-0.284061	0.046397	0.94622	ST3 beta-galactoside alpha-2,3-sialyltransferase 2 [Source:MGI Symbol;Acc:MGI:99427]
ENSMUSG00000012519	8	111311797	111338177	Mlkl	1.18868	0.0332879	0.853305	mixed lineage kinase domain-like [Source:MGI Symbol;Acc:MGI:1921818]
ENSMUSG00000031832	8	119597871	119605222	Taf1c	-0.434994	0.0401354	0.913417	TATA-box binding protein associated factor, RNA polymerase I, C [Source:MGI Symbol;Acc:MGI:109576]
ENSMUSG00000023336	8	119666365	119688222	Wfdc1	0.898453	0.00131754	0.149758	WAP four-disulfide core domain 1 [Source:MGI Symbol;Acc:MGI:1915116]
ENSMUSG00000102737	8	120536892	120537726	1700016A09Rik	-1.92484	0.0108736	0.509334	RIKEN cDNA 1700016A09 gene [Source:MGI Symbol;Acc:MGI:1921477]
ENSMUSG00000040010	8	121881150	121907694	Slc7a5	0.414082	0.0123491	0.554481	solute carrier family 7 (cationic amino acid transporter, y+ system), member 5 [Source:MGI Symbol;Acc:MGI:1298205]
ENSMUSG00000049577	8	122282141	122337251	Zfpm1	-0.436495	0.00146735	0.158862	zinc finger protein, multitype 1 [Source:MGI Symbol;Acc:MGI:1095400]
ENSMUSG00000006362	8	122625141	122699109	Cbfa2t3	-0.400022	0.0205119	0.696319	CBFA2/RUNX1 translocation partner 3 [Source:MGI Symbol;Acc:MGI:1338013]
ENSMUSG00000032006	9	6168584	6378850	Pdgfd	0.464406	0.0317704	0.836948	platelet-derived growth factor, D polypeptide [Source:MGI Symbol;Acc:MGI:1919035]
ENSMUSG00000049723	9	7344381	7369499	Mmp12	1.07656	0.0347725	0.864209	matrix metallopeptidase 12 [Source:MGI Symbol;Acc:MGI:97005]
ENSMUSG00000050730	9	8994329	9239101	Arhgap42	0.532655	0.00984458	0.479083	Rho GTPase activating protein 42 [Source:MGI Symbol;Acc:MGI:1918794]
ENSMUSG00000057193	9	21320698	21355028	Slc44a2	-0.304939	0.0406327	0.914743	solute carrier family 44, member 2 [Source:MGI Symbol;Acc:MGI:1915932]
ENSMUSG00000019066	9	21907491	21918192	Rab3d	0.467105	0.0436202	0.930451	RAB3D, member RAS oncogene family [Source:MGI Symbol;Acc:MGI:97844]
ENSMUSG00000036395	9	26763044	26806468	Glb1l2	0.472076	0.0443531	0.933029	galactosidase, beta 1-like 2 [Source:MGI Symbol;Acc:MGI:2388283]
ENSMUSG00000031996	9	31149557	31211815	Aplp2	0.24685	0.048511	0.958943	amyloid beta (A4) precursor-like protein 2 [Source:MGI Symbol;Acc:MGI:88047]
ENSMUSG00000032125	9	37401897	37415115	Robo4	0.935279	0.000208269	0.0497222	roundabout guidance receptor 4 [Source:MGI Symbol;Acc:MGI:1921394]
ENSMUSG00000001946	9	37528078	37538319	Esam	0.954189	0.000199192	0.0483246	endothelial cell-specific adhesion molecule [Source:MGI Symbol;Acc:MGI:1916774]
ENSMUSG00000032010	9	44067021	44095627	Usp2	-0.269472	0.0312165	0.828984	ubiquitin specific peptidase 2 [Source:MGI Symbol;Acc:MGI:1858178]
ENSMUSG00000070306	9	44240676	44247306	Ccdc153	1.30268	0.00159624	0.166316	coiled-coil domain containing 153 [Source:MGI Symbol;Acc:MGI:2448587]
ENSMUSG00000063382	9	44482825	44511896	Bcl9l	-0.429906	0.00842687	0.440419	B cell CLL/lymphoma 9-like [Source:MGI Symbol;Acc:MGI:1933114]
ENSMUSG00000044229	9	48162023	48400025	Nxpe4	0.804727	0.0039748	0.300495	neurexophilin and PC-esterase domain family, member 4 [Source:MGI Symbol;Acc:MGI:1924792]
ENSMUSG00000042195	9	53771538	53818154	Slc35f2	0.997841	0.00604642	0.379454	solute carrier family 35, member F2 [Source:MGI Symbol;Acc:MGI:1919272]
ENSMUSG00000032300	9	57253117	57262612	1700017B05Rik	-0.284766	0.0337888	0.856367	RIKEN cDNA 1700017B05 gene [Source:MGI Symbol;Acc:MGI:1921461]
ENSMUSG00000040722	9	57441327	57468060	Scamp5	-0.314428	0.0161206	0.623244	secretory carrier membrane protein 5 [Source:MGI Symbol;Acc:MGI:1928948]
ENSMUSG00000032306	9	57544256	57552763	Mpi	-0.305701	0.0396232	0.910942	mannose phosphate isomerase [Source:MGI Symbol;Acc:MGI:97075]
ENSMUSG00000040188	9	57560943	57588795	Scamp2	-0.275131	0.0198001	0.683294	secretory carrier membrane protein 2 [Source:MGI Symbol;Acc:MGI:1346518]
ENSMUSG00000038264	9	57940112	57962865	Sema7a	0.983219	2.80297e-05	0.0159027	sema domain, immunoglobulin domain (Ig), and GPI membrane anchor, (semaphorin) 7A [Source:MGI Symbol;Acc:MGI:1306826]
ENSMUSG00000051243	9	58196297	58204319	Islr2	1.64324	0.000704763	0.105094	immunoglobulin superfamily containing leucine-rich repeat 2 [Source:MGI Symbol;Acc:MGI:2444277]
ENSMUSG00000035914	9	58524298	58555437	Cd276	-0.390937	0.0169164	0.635305	CD276 antigen [Source:MGI Symbol;Acc:MGI:2183926]
ENSMUSG00000047766	9	60568859	60688158	Lrrc49	0.50971	0.0409259	0.914878	leucine rich repeat containing 49 [Source:MGI Symbol;Acc:MGI:2442689]
ENSMUSG00000034485	9	60794542	60880370	Uaca	0.571813	0.00552741	0.363722	uveal autoantigen with coiled-coil domains and ankyrin repeats [Source:MGI Symbol;Acc:MGI:1919815]
ENSMUSG00000032278	9	61953481	62026856	Paqr5	0.59101	0.00571672	0.365825	progestin and adipoQ receptor family member V [Source:MGI Symbol;Acc:MGI:1921340]
ENSMUSG00000032231	9	69453620	69491795	Anxa2	0.5328	0.00421629	0.311507	annexin A2 [Source:MGI Symbol;Acc:MGI:88246]
ENSMUSG00000032204	9	71110659	71168682	Aqp9	1.49654	0.0276662	0.781704	aquaporin 9 [Source:MGI Symbol;Acc:MGI:1891066]
ENSMUSG00000032232	9	71626509	71771602	Cgnl1	0.358703	0.00669177	0.399883	cingulin-like 1 [Source:MGI Symbol;Acc:MGI:1915428]
ENSMUSG00000046186	9	78615546	78716253	Cd109	1.8617	0.0133816	0.575797	CD109 antigen [Source:MGI Symbol;Acc:MGI:2445221]
ENSMUSG00000032332	9	79598991	79718831	Col12a1	1.79111	0.00550972	0.363722	collagen, type XII, alpha 1 [Source:MGI Symbol;Acc:MGI:88448]
ENSMUSG00000034898	9	79805094	80012851	Filip1	0.751016	0.0227498	0.727905	filamin A interacting protein 1 [Source:MGI Symbol;Acc:MGI:1917848]
ENSMUSG00000099974	9	88723285	88731914	Bcl2a1d	0.965555	0.00487035	0.335339	B cell leukemia/lymphoma 2 related protein A1d [Source:MGI Symbol;Acc:MGI:1278325]
ENSMUSG00000032369	9	92249750	92272278	Plscr1	0.595767	0.0277978	0.781704	phospholipid scramblase 1 [Source:MGI Symbol;Acc:MGI:893575]
ENSMUSG00000032377	9	92457373	92492456	Plscr4	0.79518	0.00214727	0.207749	phospholipid scramblase 4 [Source:MGI Symbol;Acc:MGI:2143267]
ENSMUSG00000051074	9	98562229	98563611	4930579K19Rik	-2.7789	0.00905669	0.455315	RIKEN cDNA 4930579K19 gene [Source:MGI Symbol;Acc:MGI:1923131]
ENSMUSG00000097072	9	98949781	98955299	Foxl2os	1.47126	0.0404973	0.914228	forkhead box L2, opposite strand [Source:MGI Symbol;Acc:MGI:3614944]
ENSMUSG00000079355	9	104084157	104126933	Ackr4	1.04889	0.0113929	0.523109	atypical chemokine receptor 4 [Source:MGI Symbol;Acc:MGI:2181676]
ENSMUSG00000032561	9	104288251	104337748	Acpp	1.89627	0.0340882	0.856367	acid phosphatase, prostate [Source:MGI Symbol;Acc:MGI:1928480]
ENSMUSG00000097099	9	107558809	107568415	Gm9917	1.05069	0.019163	0.674189	predicted gene 9917 [Source:MGI Symbol;Acc:MGI:3704343]
ENSMUSG00000042106	9	107984223	107985879	Inka1	-0.335123	0.0384512	0.898632	inka box actin regulator 1 [Source:MGI Symbol;Acc:MGI:1915426]
ENSMUSG00000032609	9	108447636	108461581	Klhdc8b	-0.29476	0.0449105	0.935246	kelch domain containing 8B [Source:MGI Symbol;Acc:MGI:1925517]
ENSMUSG00000049305	9	108460527	108465938	Ccdc71	-0.295409	0.0442545	0.933029	coiled-coil domain containing 71 [Source:MGI Symbol;Acc:MGI:1919704]
ENSMUSG00000043953	9	111054486	111057519	Ccrl2	0.526067	0.0244537	0.75293	chemokine (C-C motif) receptor-like 2 [Source:MGI Symbol;Acc:MGI:1920904]
ENSMUSG00000074039	9	114368303	114377229	4930520O04Rik	2.77434	0.0448721	0.935246	RIKEN cDNA 4930520O04 gene [Source:MGI Symbol;Acc:MGI:1922366]
ENSMUSG00000052724	9	114780100	114782257	Gm9888	-0.874709	0.0378335	0.890622	predicted gene 9888 [Source:MGI Symbol;Acc:MGI:3642202]
ENSMUSG00000042787	9	119444943	119465517	Exog	-0.418684	0.0220858	0.716455	endo/exonuclease (5'-3'), endonuclease G-like [Source:MGI Symbol;Acc:MGI:2143333]
ENSMUSG00000032517	9	120149707	120181484	Mobp	2.11579	0.0419477	0.914963	myelin-associated oligodendrocytic basic protein [Source:MGI Symbol;Acc:MGI:108511]
ENSMUSG00000049103	9	124101950	124113557	Ccr2	0.428508	0.0363913	0.878906	chemokine (C-C motif) receptor 2 [Source:MGI Symbol;Acc:MGI:106185]
ENSMUSG00000040624	10	3740364	3967303	Plekhg1	0.964429	0.00957756	0.474099	pleckstrin homology domain containing, family G (with RhoGef domain) member 1 [Source:MGI Symbol;Acc:MGI:2676551]
ENSMUSG00000039910	10	17723218	17725674	Cited2	0.31959	0.0340417	0.856367	Cbp/p300-interacting transactivator, with Glu/Asp-rich carboxy-terminal domain, 2 [Source:MGI Symbol;Acc:MGI:1306784]
ENSMUSG00000039835	10	18318985	18533892	Nhsl1	0.561222	0.0417531	0.914963	NHS-like 1 [Source:MGI Symbol;Acc:MGI:106390]
ENSMUSG00000019850	10	19000910	19015657	Tnfaip3	0.527926	0.000999261	0.12789	tumor necrosis factor, alpha-induced protein 3 [Source:MGI Symbol;Acc:MGI:1196377]
ENSMUSG00000037490	10	22645011	22704285	Slc2a12	0.308927	0.0324463	0.85199	solute carrier family 2 (facilitated glucose transporter), member 12 [Source:MGI Symbol;Acc:MGI:3052471]
ENSMUSG00000019997	10	24595442	24598683	Ccn2	0.772522	0.0314878	0.830849	cellular communication network factor 2 [Source:MGI Symbol;Acc:MGI:95537]
ENSMUSG00000039697	10	30628999	30803326	Ncoa7	0.446171	0.0449383	0.935246	nuclear receptor coactivator 7 [Source:MGI Symbol;Acc:MGI:2444847]
ENSMUSG00000069662	10	37133375	37138920	Marcks	-0.248314	0.0350455	0.865699	myristoylated alanine rich protein kinase C substrate [Source:MGI Symbol;Acc:MGI:96907]
ENSMUSG00000019846	10	38965515	39110188	Lama4	0.667258	0.0375813	0.887858	laminin, alpha 4 [Source:MGI Symbol;Acc:MGI:109321]
ENSMUSG00000096687	10	39890013	39899238	Mfsd4b4	0.52732	0.0344668	0.861763	major facilitator superfamily domain containing 4B4 [Source:MGI Symbol;Acc:MGI:3035041]
ENSMUSG00000071324	10	41914990	42018442	Armc2	0.622658	0.0435951	0.930451	armadillo repeat containing 2 [Source:MGI Symbol;Acc:MGI:1916449]
ENSMUSG00000047139	10	43578284	43584265	Cd24a	0.753937	0.0269135	0.77425	CD24a antigen [Source:MGI Symbol;Acc:MGI:88323]
ENSMUSG00000112023	10	51480632	51486703	Lilr4b	0.635152	0.0194807	0.677057	leukocyte immunoglobulin-like receptor, subfamily B, member 4B [Source:MGI Symbol;Acc:MGI:102702]
ENSMUSG00000058297	10	60106219	60135198	Spock2	1.07328	0.0403165	0.914171	sparc/osteonectin, cwcv and kazal-like domains proteoglycan 2 [Source:MGI Symbol;Acc:MGI:1891351]
ENSMUSG00000057337	10	60181532	60219260	Chst3	1.2432	0.0331214	0.853305	carbohydrate sulfotransferase 3 [Source:MGI Symbol;Acc:MGI:1858224]
ENSMUSG00000037171	10	61417972	61425338	Nodal	1.59091	0.0294542	0.804383	nodal [Source:MGI Symbol;Acc:MGI:97359]
ENSMUSG00000036875	10	62947026	62974185	Dna2	0.668817	0.048434	0.958943	DNA replication helicase/nuclease 2 [Source:MGI Symbol;Acc:MGI:2443732]
ENSMUSG00000037762	10	70245100	70285968	Slc16a9	0.454963	0.0167403	0.63208	solute carrier family 16 (monocarboxylic acid transporters), member 9 [Source:MGI Symbol;Acc:MGI:1914109]
ENSMUSG00000043259	10	70440481	70558736	Fam13c	1.00921	0.00320441	0.268477	family with sequence similarity 13, member C [Source:MGI Symbol;Acc:MGI:1918971]
ENSMUSG00000033208	10	76253853	76261159	S100b	1.1858	0.0465546	0.947188	S100 protein, beta polypeptide, neural [Source:MGI Symbol;Acc:MGI:98217]
ENSMUSG00000020241	10	76595762	76623630	Col6a2	2.2306	0.00129247	0.149653	collagen, type VI, alpha 2 [Source:MGI Symbol;Acc:MGI:88460]
ENSMUSG00000035863	10	79793572	79820896	Palm	0.702664	0.000620328	0.0969501	paralemmin [Source:MGI Symbol;Acc:MGI:1261814]
ENSMUSG00000057729	10	79874476	79883174	Prtn3	2.2316	0.000468925	0.0826018	proteinase 3 [Source:MGI Symbol;Acc:MGI:893580]
ENSMUSG00000035697	10	80016653	80031472	Arhgap45	-0.250346	0.0445792	0.934596	Rho GTPase activating protein 45 [Source:MGI Symbol;Acc:MGI:1917969]
ENSMUSG00000020211	10	80798198	80804924	Sf3a2	-0.343711	0.0211474	0.700061	splicing factor 3a, subunit 2 [Source:MGI Symbol;Acc:MGI:104912]
ENSMUSG00000015312	10	80930073	80932204	Gadd45b	0.628427	0.0081553	0.43604	growth arrest and DNA-damage-inducible 45 beta [Source:MGI Symbol;Acc:MGI:107776]
ENSMUSG00000035027	10	81105915	81133975	Map2k2	-0.316166	0.0189747	0.674189	mitogen-activated protein kinase kinase 2 [Source:MGI Symbol;Acc:MGI:1346867]
ENSMUSG00000004933	10	81252935	81263365	Matk	-0.275358	0.0454847	0.93702	megakaryocyte-associated tyrosine kinase [Source:MGI Symbol;Acc:MGI:99259]
ENSMUSG00000034872	10	81335265	81343266	Gipc3	0.977896	0.0241081	0.749241	GIPC PDZ domain containing family, member 3 [Source:MGI Symbol;Acc:MGI:2387006]
ENSMUSG00000034792	10	81502306	81524225	Gna15	-0.315806	0.0103766	0.491722	guanine nucleotide binding protein, alpha 15 [Source:MGI Symbol;Acc:MGI:95770]
ENSMUSG00000020044	10	86300372	86349506	Timp3	0.409328	0.00975743	0.478076	tissue inhibitor of metalloproteinase 3 [Source:MGI Symbol;Acc:MGI:98754]
ENSMUSG00000019966	10	100015630	100100416	Kitl	0.511573	0.00569879	0.365825	kit ligand [Source:MGI Symbol;Acc:MGI:96974]
ENSMUSG00000036019	10	105187663	105574451	Tmtc2	1.12004	0.000759977	0.107966	transmembrane and tetratricopeptide repeat containing 2 [Source:MGI Symbol;Acc:MGI:1914057]
ENSMUSG00000085282	10	105573953	105583874	Gm15663	2.53012	0.0271071	0.778444	predicted gene 15663 [Source:MGI Symbol;Acc:MGI:3783105]
ENSMUSG00000020151	10	116018213	116274932	Ptprr	0.819299	0.0205425	0.696319	protein tyrosine phosphatase, receptor type, R [Source:MGI Symbol;Acc:MGI:109559]
ENSMUSG00000069516	10	117277331	117282321	Lyz2	0.546941	0.00102317	0.129926	lysozyme 2 [Source:MGI Symbol;Acc:MGI:96897]
ENSMUSG00000020183	10	117629500	117687352	Cpm	1.04672	0.0265343	0.767721	carboxypeptidase M [Source:MGI Symbol;Acc:MGI:1917824]
ENSMUSG00000051236	10	120781096	120899101	Msrb3	0.591276	0.00523511	0.350171	methionine sulfoxide reductase B3 [Source:MGI Symbol;Acc:MGI:2443538]
ENSMUSG00000025795	10	121410350	121476347	Rassf3	0.527026	0.0012982	0.149653	Ras association (RalGDS/AF-6) domain family member 3 [Source:MGI Symbol;Acc:MGI:2179722]
ENSMUSG00000074657	10	127225696	127263348	Kif5a	1.18348	0.00211684	0.207272	kinesin family member 5A [Source:MGI Symbol;Acc:MGI:109564]
ENSMUSG00000025409	10	127281956	127289018	Mbd6	-0.315223	0.0288075	0.794565	methyl-CpG binding domain protein 6 [Source:MGI Symbol;Acc:MGI:106378]
ENSMUSG00000034614	11	3330401	3342971	Pik3ip1	0.418853	0.0273725	0.780909	phosphoinositide-3-kinase interacting protein 1 [Source:MGI Symbol;Acc:MGI:1917016]
ENSMUSG00000020439	11	3517523	3540612	Smtn	0.606228	0.013429	0.575797	smoothelin [Source:MGI Symbol;Acc:MGI:1354727]
ENSMUSG00000020473	11	5861947	5872088	Aebp1	-0.426482	0.0236477	0.739038	AE binding protein 1 [Source:MGI Symbol;Acc:MGI:1197012]
ENSMUSG00000020182	11	11814101	11898144	Ddc	0.834845	0.0173257	0.644422	dopa decarboxylase [Source:MGI Symbol;Acc:MGI:94876]
ENSMUSG00000020176	11	11930508	12038683	Grb10	0.493598	0.021278	0.702953	growth factor receptor bound protein 10 [Source:MGI Symbol;Acc:MGI:103232]
ENSMUSG00000020315	11	30099395	30268175	Sptbn1	0.633564	0.000774393	0.107966	spectrin beta, non-erythrocytic 1 [Source:MGI Symbol;Acc:MGI:98388]
ENSMUSG00000055415	11	43149877	43262285	Atp10b	1.1767	0.0365755	0.880529	ATPase, class V, type 10B [Source:MGI Symbol;Acc:MGI:2442688]
ENSMUSG00000057098	11	44617317	45008091	Ebf1	0.976891	0.00229671	0.215785	early B cell factor 1 [Source:MGI Symbol;Acc:MGI:95275]
ENSMUSG00000078154	11	48825346	48826655	Gm12184	-2.14512	0.0340718	0.856367	predicted gene 12184 [Source:MGI Symbol;Acc:MGI:3652174]
ENSMUSG00000078921	11	49057194	49064206	Tgtp2	0.629483	0.0134615	0.575797	T cell specific GTPase 2 [Source:MGI Symbol;Acc:MGI:3710083]
ENSMUSG00000020357	11	49609263	49652739	Flt4	1.00834	0.00224113	0.211786	FMS-like tyrosine kinase 4 [Source:MGI Symbol;Acc:MGI:95561]
ENSMUSG00000097887	11	50236953	50288839	Gm26542	-0.703747	0.00236014	0.21921	predicted gene, 26542 [Source:MGI Symbol;Acc:MGI:5477036]
ENSMUSG00000048728	11	50872720	50887651	Zfp454	-1.45154	0.0490268	0.958943	zinc finger protein 454 [Source:MGI Symbol;Acc:MGI:2679253]
ENSMUSG00000108218	11	52154722	52168159	Olfr1372-ps1	2.28775	0.00466193	0.329396	olfactory receptor 1372, pseudogene 1 [Source:MGI Symbol;Acc:MGI:3031206]
ENSMUSG00000020388	11	54054928	54069014	Pdlim4	-0.311719	0.0479114	0.956698	PDZ and LIM domain 4 [Source:MGI Symbol;Acc:MGI:1353470]
ENSMUSG00000069873	11	58274799	58294289	4930438A08Rik	2.40525	0.0180683	0.654079	RIKEN cDNA 4930438A08 gene [Source:MGI Symbol;Acc:MGI:1921238]
ENSMUSG00000010122	11	61343401	61378345	Slc47a1	2.20473	0.00872715	0.446566	solute carrier family 47, member 1 [Source:MGI Symbol;Acc:MGI:1914723]
ENSMUSG00000042371	11	61672781	61720826	Slc5a10	-0.925543	0.0100803	0.481796	solute carrier family 5 (sodium/glucose cotransporter), member 10 [Source:MGI Symbol;Acc:MGI:1926089]
ENSMUSG00000046417	11	62604884	62648523	Lrrc75a	-0.403037	0.0405781	0.914743	leucine rich repeat containing 75A [Source:MGI Symbol;Acc:MGI:2682293]
ENSMUSG00000020905	11	67854523	67922153	Usp43	1.4556	0.0393135	0.910942	ubiquitin specific peptidase 43 [Source:MGI Symbol;Acc:MGI:2444541]
ENSMUSG00000052921	11	68943155	68957480	Arhgef15	1.29586	3.11994e-05	0.0159027	Rho guanine nucleotide exchange factor (GEF) 15 [Source:MGI Symbol;Acc:MGI:3045246]
ENSMUSG00000042826	11	69796068	69801857	Fgf11	-0.597489	0.0179705	0.653347	fibroblast growth factor 11 [Source:MGI Symbol;Acc:MGI:109167]
ENSMUSG00000040712	11	70669463	70688105	Camta2	-0.272479	0.0414456	0.914878	calmodulin binding transcription activator 2 [Source:MGI Symbol;Acc:MGI:2135957]
ENSMUSG00000040483	11	72301629	72313733	Xaf1	0.427136	0.0411303	0.914878	XIAP associated factor 1 [Source:MGI Symbol;Acc:MGI:3772572]
ENSMUSG00000020788	11	72961169	72993044	Atp2a3	0.324361	0.0439229	0.932015	ATPase, Ca++ transporting, ubiquitous [Source:MGI Symbol;Acc:MGI:1194503]
ENSMUSG00000045287	11	75193783	75267769	Rtn4rl1	-0.324636	0.014952	0.611447	reticulon 4 receptor-like 1 [Source:MGI Symbol;Acc:MGI:2661375]
ENSMUSG00000000753	11	75409769	75422701	Serpinf1	-0.474162	0.00149377	0.158862	serine (or cysteine) peptidase inhibitor, clade F, member 1 [Source:MGI Symbol;Acc:MGI:108080]
ENSMUSG00000020846	11	76019194	76027782	Rflnb	0.565391	0.00301259	0.257294	refilin B [Source:MGI Symbol;Acc:MGI:1923816]
ENSMUSG00000017344	11	78499091	78502324	Vtn	0.396156	0.0122076	0.552707	vitronectin [Source:MGI Symbol;Acc:MGI:98940]
ENSMUSG00000035385	11	82035571	82037453	Ccl2	0.630342	0.00700201	0.405319	chemokine (C-C motif) ligand 2 [Source:MGI Symbol;Acc:MGI:98259]
ENSMUSG00000035352	11	82101845	82103400	Ccl12	1.01159	0.000243978	0.0535895	chemokine (C-C motif) ligand 12 [Source:MGI Symbol;Acc:MGI:108224]
ENSMUSG00000018845	11	82910550	82943403	Unc45b	1.13455	0.00825626	0.436106	unc-45 myosin chaperone B [Source:MGI Symbol;Acc:MGI:2443377]
ENSMUSG00000054404	11	82951349	82964840	Slfn5	0.874576	6.3639e-05	0.0233953	schlafen 5 [Source:MGI Symbol;Acc:MGI:1329004]
ENSMUSG00000069793	11	82978390	82991830	Slfn9	0.711245	0.02606	0.765966	schlafen 9 [Source:MGI Symbol;Acc:MGI:2445121]
ENSMUSG00000072620	11	83065112	83070678	Slfn2	0.738019	3.71765e-05	0.0177726	schlafen 2 [Source:MGI Symbol;Acc:MGI:1313258]
ENSMUSG00000069792	11	83703991	83706268	Wfdc17	0.601757	0.0279027	0.7833	WAP four-disulfide core domain 17 [Source:MGI Symbol;Acc:MGI:3649773]
ENSMUSG00000000805	11	84957786	84966044	Car4	0.922414	0.00313604	0.26411	carbonic anhydrase 4 [Source:MGI Symbol;Acc:MGI:1096574]
ENSMUSG00000000094	11	85886422	85916097	Tbx4	2.03653	0.0340494	0.856367	T-box 4 [Source:MGI Symbol;Acc:MGI:102556]
ENSMUSG00000010342	11	87405065	87555823	Tex14	2.03347	0.00284109	0.248829	testis expressed gene 14 [Source:MGI Symbol;Acc:MGI:1933227]
ENSMUSG00000003949	11	90336536	90390895	Hlf	-0.450804	0.0226509	0.726168	hepatic leukemia factor [Source:MGI Symbol;Acc:MGI:96108]
ENSMUSG00000047181	11	95009879	95026087	Samd14	-0.609639	0.0337594	0.856367	sterile alpha motif domain containing 14 [Source:MGI Symbol;Acc:MGI:2384945]
ENSMUSG00000018381	11	95830074	95842476	Abi3	-0.258449	0.0416348	0.914963	ABI gene family, member 3 [Source:MGI Symbol;Acc:MGI:1913860]
ENSMUSG00000020914	11	98992943	99024189	Top2a	0.657355	0.00594286	0.377325	topoisomerase (DNA) II alpha [Source:MGI Symbol;Acc:MGI:98790]
ENSMUSG00000004044	11	100956733	100970887	Cavin1	0.494723	0.00495832	0.337207	caveolae associated 1 [Source:MGI Symbol;Acc:MGI:1277968]
ENSMUSG00000001240	11	101246028	101259546	Ramp2	0.727151	0.0012788	0.149653	receptor (calcitonin) activity modifying protein 2 [Source:MGI Symbol;Acc:MGI:1859650]
ENSMUSG00000078656	11	101253707	101259549	Vps25	-2.56512	0.0373864	0.887114	vacuolar protein sorting 25 [Source:MGI Symbol;Acc:MGI:106354]
ENSMUSG00000020932	11	102887336	102900912	Gfap	1.18565	0.000727656	0.107521	glial fibrillary acidic protein [Source:MGI Symbol;Acc:MGI:95697]
ENSMUSG00000034255	11	103331497	103363692	Arhgap27	-0.283126	0.0383212	0.897512	Rho GTPase activating protein 27 [Source:MGI Symbol;Acc:MGI:1916903]
ENSMUSG00000001029	11	106377656	106388075	Icam2	0.69182	0.0263886	0.767721	intercellular adhesion molecule 2 [Source:MGI Symbol;Acc:MGI:96394]
ENSMUSG00000020717	11	106654217	106750628	Pecam1	0.525249	0.000984896	0.12789	platelet/endothelial cell adhesion molecule 1 [Source:MGI Symbol;Acc:MGI:97537]
ENSMUSG00000041695	11	111066164	111076821	Kcnj2	0.385309	0.0156722	0.620247	potassium inwardly-rectifying channel, subfamily J, member 2 [Source:MGI Symbol;Acc:MGI:104744]
ENSMUSG00000047798	11	115116214	115133992	Cd300lf	0.701842	0.0253965	0.756028	CD300 molecule like family member F [Source:MGI Symbol;Acc:MGI:2442359]
ENSMUSG00000033880	11	118392751	118402092	Lgals3bp	0.551796	0.00443491	0.32017	lectin, galactoside-binding, soluble, 3 binding protein [Source:MGI Symbol;Acc:MGI:99554]
ENSMUSG00000033857	11	118476829	118489209	Engase	-0.302688	0.0333294	0.853305	endo-beta-N-acetylglucosaminidase [Source:MGI Symbol;Acc:MGI:2443788]
ENSMUSG00000085081	11	119820812	119834365	Rptoros	-3.6041	0.0151874	0.612545	regulatory associated protein of MTOR, complex 1, opposite strand [Source:MGI Symbol;Acc:MGI:2442055]
ENSMUSG00000018012	11	120721470	120723969	Rac3	-0.475673	0.0476212	0.955394	Rac family small GTPase 3 [Source:MGI Symbol;Acc:MGI:2180784]
ENSMUSG00000020658	12	3962554	4038915	Efr3b	0.952248	0.001743	0.177992	EFR3 homolog B [Source:MGI Symbol;Acc:MGI:2444851]
ENSMUSG00000020601	12	15791727	15816922	Trib2	0.938412	0.0110282	0.513615	tribbles pseudokinase 2 [Source:MGI Symbol;Acc:MGI:2145021]
ENSMUSG00000020653	12	24651274	24662789	Klf11	0.531825	0.0236168	0.739038	Kruppel-like factor 11 [Source:MGI Symbol;Acc:MGI:2653368]
ENSMUSG00000020642	12	26300964	26415254	Rnf144a	0.742751	0.0279996	0.784664	ring finger protein 144A [Source:MGI Symbol;Acc:MGI:1344401]
ENSMUSG00000020641	12	26442746	26456452	Rsad2	1.18939	3.13083e-05	0.0159027	radical S-adenosyl methionine domain containing 2 [Source:MGI Symbol;Acc:MGI:1929628]
ENSMUSG00000020638	12	26469204	26479837	Cmpk2	0.796834	0.00356682	0.283688	cytidine monophosphate (UMP-CMP) kinase 2, mitochondrial [Source:MGI Symbol;Acc:MGI:99830]
ENSMUSG00000002997	12	31958476	32061296	Prkar2b	0.848571	0.0161812	0.623244	protein kinase, cAMP dependent regulatory, type II beta [Source:MGI Symbol;Acc:MGI:97760]
ENSMUSG00000020572	12	32819545	32853349	Nampt	0.349664	0.0124737	0.556999	nicotinamide phosphoribosyltransferase [Source:MGI Symbol;Acc:MGI:1929865]
ENSMUSG00000035860	12	33033796	33092875	Cdhr3	1.46323	0.0472168	0.953254	cadherin-related family member 3 [Source:MGI Symbol;Acc:MGI:1916014]
ENSMUSG00000020953	12	51593341	51605771	Coch	2.56031	0.0219154	0.713853	cochlin [Source:MGI Symbol;Acc:MGI:1278313]
ENSMUSG00000021025	12	55489410	55492647	Nfkbia	0.541622	0.000328	0.0648485	nuclear factor of kappa light polypeptide gene enhancer in B cells inhibitor, alpha [Source:MGI Symbol;Acc:MGI:104741]
ENSMUSG00000045930	12	58264720	58269290	Clec14a	1.07747	0.000192505	0.0481382	C-type lectin domain family 14, member a [Source:MGI Symbol;Acc:MGI:1914114]
ENSMUSG00000113948	12	67510756	67511311	Rpl17-ps3	-3.0211	0.0379257	0.890622	ribosomal protein L17, pseudogene 3 [Source:MGI Symbol;Acc:MGI:3642206]
ENSMUSG00000034574	12	71831078	71992333	Daam1	0.309187	0.0426465	0.923004	dishevelled associated activator of morphogenesis 1 [Source:MGI Symbol;Acc:MGI:1914596]
ENSMUSG00000034435	12	73543402	73546392	Tmem30b	2.26664	0.0472336	0.953254	transmembrane protein 30B [Source:MGI Symbol;Acc:MGI:2442082]
ENSMUSG00000046768	12	75308322	75401456	Rhoj	1.06243	0.000740483	0.107698	ras homolog family member J [Source:MGI Symbol;Acc:MGI:1931551]
ENSMUSG00000021224	12	83794034	83921934	Numb	-0.274586	0.0432377	0.927159	NUMB endocytic adaptor protein [Source:MGI Symbol;Acc:MGI:107423]
ENSMUSG00000034258	12	85746539	85813585	Flvcr2	0.644342	0.00719275	0.407355	feline leukemia virus subgroup C cellular receptor 2 [Source:MGI Symbol;Acc:MGI:2384974]
ENSMUSG00000079017	12	103442167	103443680	Ifi27l2a	1.00333	6.36511e-05	0.0233953	interferon, alpha-inducible protein 27 like 2A [Source:MGI Symbol;Acc:MGI:1924183]
ENSMUSG00000084883	12	108203602	108275425	Ccdc85c	-0.352082	0.0277913	0.781704	coiled-coil domain containing 85C [Source:MGI Symbol;Acc:MGI:3644008]
ENSMUSG00000021263	12	108678711	108702315	Degs2	1.05223	0.00108427	0.134532	delta(4)-desaturase, sphingolipid 2 [Source:MGI Symbol;Acc:MGI:1917309]
ENSMUSG00000037679	12	112588784	112615557	Inf2	0.543969	0.0107824	0.506524	inverted formin, FH2 and WH2 domain containing [Source:MGI Symbol;Acc:MGI:1917685]
ENSMUSG00000076613	12	113302965	113307933	Ighg2b	2.01852	0.0047016	0.329396	immunoglobulin heavy constant gamma 2B [Source:MGI Symbol;Acc:MGI:96445]
ENSMUSG00000096459	12	114140692	114141122	Ighv9-3	5.46745	0.0166336	0.631687	immunoglobulin heavy variable V9-3 [Source:MGI Symbol;Acc:MGI:3642720]
ENSMUSG00000076672	12	114288152	114288582	Ighv3-6	-4.29936	0.00248725	0.227927	immunoglobulin heavy variable 3-6 [Source:MGI Symbol;Acc:MGI:4439856]
ENSMUSG00000095200	12	114538495	114538965	Ighv1-7	-2.51459	0.0310444	0.828984	immunoglobulin heavy variable V1-7 [Source:MGI Symbol;Acc:MGI:3704122]
ENSMUSG00000021171	12	116281196	116391050	Esyt2	0.468811	0.0237343	0.739038	extended synaptotagmin-like protein 2 [Source:MGI Symbol;Acc:MGI:1261845]
ENSMUSG00000025321	12	119158022	119238802	Itgb8	0.600856	1.82878e-05	0.0117369	integrin beta 8 [Source:MGI Symbol;Acc:MGI:1338035]
ENSMUSG00000021215	13	3882018	3918220	Net1	0.854859	0.000289658	0.0595961	neuroepithelial cell transforming gene 1 [Source:MGI Symbol;Acc:MGI:1927138]
ENSMUSG00000033715	13	4049011	4090688	Akr1c14	1.18887	0.00640605	0.394409	aldo-keto reductase family 1, member C14 [Source:MGI Symbol;Acc:MGI:2145458]
ENSMUSG00000005397	13	13437551	13512269	Nid1	0.543124	0.0492152	0.958943	nidogen 1 [Source:MGI Symbol;Acc:MGI:97342]
ENSMUSG00000041324	13	16011851	16031621	Inhba	1.57693	0.03499	0.865699	inhibin beta-A [Source:MGI Symbol;Acc:MGI:96570]
ENSMUSG00000041112	13	20090596	20608353	Elmo1	-0.32661	0.0245196	0.75293	engulfment and cell motility 1 [Source:MGI Symbol;Acc:MGI:2153044]
ENSMUSG00000021322	13	20794113	21036617	Aoah	0.718938	0.00614106	0.382812	acyloxyacyl hydrolase [Source:MGI Symbol;Acc:MGI:1350928]
ENSMUSG00000038415	13	31556134	31560976	Foxq1	1.41811	7.86978e-06	0.00799472	forkhead box Q1 [Source:MGI Symbol;Acc:MGI:1298228]
ENSMUSG00000038408	13	31565492	31625792	1700018A04Rik	2.92646	0.0463165	0.945765	RIKEN cDNA 1700018A04 gene [Source:MGI Symbol;Acc:MGI:1916631]
ENSMUSG00000038402	13	31625816	31631403	Foxf2	1.10238	0.00249844	0.227927	forkhead box F2 [Source:MGI Symbol;Acc:MGI:1347479]
ENSMUSG00000050295	13	31806633	31812476	Foxc1	0.75779	0.0248378	0.754606	forkhead box C1 [Source:MGI Symbol;Acc:MGI:1347466]
ENSMUSG00000039109	13	36867178	37050244	F13a1	0.494904	0.03302	0.853305	coagulation factor XIII, A1 subunit [Source:MGI Symbol;Acc:MGI:1921395]
ENSMUSG00000021367	13	42301476	42307990	Edn1	0.613993	0.045329	0.93702	endothelin 1 [Source:MGI Symbol;Acc:MGI:95283]
ENSMUSG00000051335	13	43195245	43304172	Gfod1	0.977758	0.00592918	0.377325	glucose-fructose oxidoreductase domain containing 1 [Source:MGI Symbol;Acc:MGI:2145304]
ENSMUSG00000015396	13	43784775	43803132	Cd83	0.558687	0.000961081	0.126588	CD83 antigen [Source:MGI Symbol;Acc:MGI:1328316]
ENSMUSG00000000253	13	45507444	45553800	Gmpr	-0.337007	0.0332119	0.853305	guanosine monophosphate reductase [Source:MGI Symbol;Acc:MGI:1913605]
ENSMUSG00000021553	13	58545399	58610877	Slc28a3	0.603386	0.0495962	0.96239	solute carrier family 28 (sodium-coupled nucleoside transporter), member 3 [Source:MGI Symbol;Acc:MGI:2137361]
ENSMUSG00000044258	13	60934155	60936625	Ctla2a	1.13329	0.00324192	0.26875	cytotoxic T lymphocyte-associated protein 2 alpha [Source:MGI Symbol;Acc:MGI:88554]
ENSMUSG00000021585	13	74692368	74808810	Cast	0.301596	0.0372994	0.887114	calpastatin [Source:MGI Symbol;Acc:MGI:1098236]
ENSMUSG00000089827	13	80884224	80885524	1700023H06Rik	-1.51717	0.0276209	0.781704	RIKEN cDNA 1700023H06 gene [Source:MGI Symbol;Acc:MGI:1916692]
ENSMUSG00000021614	13	89655312	89742509	Vcan	1.35965	0.00691744	0.403154	versican [Source:MGI Symbol;Acc:MGI:102889]
ENSMUSG00000042082	13	93771630	93943016	Arsb	-0.407751	0.0159713	0.622535	arylsulfatase B [Source:MGI Symbol;Acc:MGI:88075]
ENSMUSG00000021666	13	97137937	97181195	Gfm2	-0.300621	0.0169243	0.635305	G elongation factor, mitochondrial 2 [Source:MGI Symbol;Acc:MGI:2444783]
ENSMUSG00000021639	13	100460218	100492579	Gtf2h2	-0.24764	0.0484111	0.958943	general transcription factor II H, polypeptide 2 [Source:MGI Symbol;Acc:MGI:1345669]
ENSMUSG00000021638	13	100496507	100552718	Ocln	0.456238	0.00393598	0.300363	occludin [Source:MGI Symbol;Acc:MGI:106183]
ENSMUSG00000021696	13	108214404	108285683	Elovl7	0.346025	0.0127048	0.561405	ELOVL family member 7, elongation of long chain fatty acids (yeast) [Source:MGI Symbol;Acc:MGI:1921809]
ENSMUSG00000021697	13	108316332	108407782	Depdc1b	2.41633	0.0254428	0.756028	DEP domain containing 1B [Source:MGI Symbol;Acc:MGI:2145425]
ENSMUSG00000021701	13	110395046	110400844	Plk2	0.465708	0.00700718	0.405319	polo like kinase 2 [Source:MGI Symbol;Acc:MGI:1099790]
ENSMUSG00000042379	13	113209659	113218098	Esm1	2.39729	0.0428266	0.924422	endothelial cell-specific molecule 1 [Source:MGI Symbol;Acc:MGI:1918940]
ENSMUSG00000042284	13	114953096	115101964	Itga1	0.658985	0.008012	0.431215	integrin alpha 1 [Source:MGI Symbol;Acc:MGI:96599]
ENSMUSG00000096039	14	3208488	3234351	D830030K20Rik	-0.447081	0.0419139	0.914963	RIKEN cDNA D830030K20 gene [Source:MGI Symbol;Acc:MGI:2443830]
ENSMUSG00000096574	14	3332627	3354799	Gm2956	-0.849374	0.0100267	0.481796	predicted gene 2956 [Source:MGI Symbol;Acc:MGI:3781134]
ENSMUSG00000091418	14	4415448	4443839	Gm3164	-0.528384	0.0476275	0.955394	predicted gene 3164 [Source:MGI Symbol;Acc:MGI:3781343]
ENSMUSG00000091472	14	7293648	7315049	Gm3739	-0.40294	0.0267053	0.770992	predicted gene 3739 [Source:MGI Symbol;Acc:MGI:3781914]
ENSMUSG00000021745	14	11553532	12242041	Ptprg	0.816132	0.00152954	0.160395	protein tyrosine phosphatase, receptor type, G [Source:MGI Symbol;Acc:MGI:97814]
ENSMUSG00000021806	14	19751265	19811787	Nid2	-0.31631	0.0395562	0.910942	nidogen 2 [Source:MGI Symbol;Acc:MGI:1298229]
ENSMUSG00000021994	14	28504750	28527448	Wnt5a	1.42925	0.00873681	0.446566	wingless-type MMTV integration site family, member 5A [Source:MGI Symbol;Acc:MGI:98958]
ENSMUSG00000021904	14	31217860	31230352	Sema3g	0.820308	0.00451115	0.323015	sema domain, immunoglobulin domain (Ig), short basic domain, secreted, (semaphorin) 3G [Source:MGI Symbol;Acc:MGI:3041242]
ENSMUSG00000021903	14	32028989	32062197	Galnt15	0.888887	0.00412427	0.306296	polypeptide N-acetylgalactosaminyltransferase 15 [Source:MGI Symbol;Acc:MGI:1926004]
ENSMUSG00000041479	14	34219595	34230420	Syt15	1.06008	0.0185936	0.662763	synaptotagmin XV [Source:MGI Symbol;Acc:MGI:2442166]
ENSMUSG00000041445	14	34375465	34404287	Mmrn2	0.947163	0.000370537	0.0692266	multimerin 2 [Source:MGI Symbol;Acc:MGI:2385618]
ENSMUSG00000058690	14	36874936	36968777	Ccser2	0.315312	0.0379043	0.890622	coiled-coil serine rich 2 [Source:MGI Symbol;Acc:MGI:101859]
ENSMUSG00000021831	14	45283087	45318771	Ero1l	0.403567	0.0110977	0.513908	ERO1-like (S. cerevisiae) [Source:MGI Symbol;Acc:MGI:1354385]
ENSMUSG00000037580	14	47153895	47189413	Gch1	0.601356	0.0167606	0.63208	GTP cyclohydrolase 1 [Source:MGI Symbol;Acc:MGI:95675]
ENSMUSG00000004562	14	51984719	52006251	Arhgef40	-0.403802	0.00716678	0.407355	Rho guanine nucleotide exchange factor (GEF) 40 [Source:MGI Symbol;Acc:MGI:2685515]
ENSMUSG00000052435	14	54710360	54712174	Cebpe	1.35809	0.0366589	0.880529	CCAAT/enhancer binding protein (C/EBP), epsilon [Source:MGI Symbol;Acc:MGI:103572]
ENSMUSG00000022180	14	54722209	54781946	Slc7a8	-0.280822	0.0495626	0.96239	solute carrier family 7 (cationic amino acid transporter, y+ system), member 8 [Source:MGI Symbol;Acc:MGI:1355323]
ENSMUSG00000022220	14	55769057	55784095	Adcy4	1.06973	0.00055465	0.0931626	adenylate cyclase 4 [Source:MGI Symbol;Acc:MGI:99674]
ENSMUSG00000022157	14	56082166	56085273	Mcpt8	1.92267	0.0398871	0.913035	mast cell protease 8 [Source:MGI Symbol;Acc:MGI:1261780]
ENSMUSG00000021947	14	57274993	57398529	Cryl1	-0.387121	0.00688116	0.403154	crystallin, lambda 1 [Source:MGI Symbol;Acc:MGI:1915881]
ENSMUSG00000044703	14	59276913	59297522	Phf11a	1.33499	0.0124613	0.556999	PHD finger protein 11A [Source:MGI Symbol;Acc:MGI:1918441]
ENSMUSG00000091649	14	59320964	59341351	Phf11b	0.594933	0.00976506	0.478076	PHD finger protein 11B [Source:MGI Symbol;Acc:MGI:3645789]
ENSMUSG00000060548	14	60963875	61046490	Tnfrsf19	0.567114	0.00267664	0.239044	tumor necrosis factor receptor superfamily, member 19 [Source:MGI Symbol;Acc:MGI:1352474]
ENSMUSG00000021958	14	63860364	63919859	Pinx1	-0.506005	0.0335211	0.853999	PIN2/TERF1 interacting, telomerase inhibitor 1 [Source:MGI Symbol;Acc:MGI:1919650]
ENSMUSG00000022034	14	65819038	65833994	Esco2	1.5682	0.0205849	0.696319	establishment of sister chromatid cohesion N-acetyltransferase 2 [Source:MGI Symbol;Acc:MGI:1919238]
ENSMUSG00000034997	14	74640840	74709494	Htr2a	2.25855	0.049119	0.958943	5-hydroxytryptamine (serotonin) receptor 2A [Source:MGI Symbol;Acc:MGI:109521]
ENSMUSG00000115625	14	76251457	76252327	2900040C04Rik	-0.65956	0.0453169	0.93702	RIKEN cDNA 2900040C04 gene [Source:MGI Symbol;Acc:MGI:1920143]
ENSMUSG00000022010	14	76414961	76507765	Tsc22d1	0.414027	0.00715726	0.407355	TSC22 domain family, member 1 [Source:MGI Symbol;Acc:MGI:109127]
ENSMUSG00000022018	14	79288756	79301645	Rgcc	0.563226	0.0113815	0.523109	regulator of cell cycle [Source:MGI Symbol;Acc:MGI:1913464]
ENSMUSG00000022026	14	79984081	80023139	Olfm4	1.38703	6.53519e-05	0.0233953	olfactomedin 4 [Source:MGI Symbol;Acc:MGI:2685142]
ENSMUSG00000055639	14	97786853	98169765	Dach1	1.00148	0.0115925	0.527799	dachshund family transcription factor 1 [Source:MGI Symbol;Acc:MGI:1277991]
ENSMUSG00000005148	14	99298691	99315036	Klf5	1.84895	0.0192707	0.676513	Kruppel-like factor 5 [Source:MGI Symbol;Acc:MGI:1338056]
ENSMUSG00000033060	14	101729957	101934710	Lmo7	0.801268	0.0114902	0.52461	LIM domain only 7 [Source:MGI Symbol;Acc:MGI:1353586]
ENSMUSG00000022120	14	104477536	104522645	Rnf219	-0.44247	0.0255471	0.757741	ring finger protein 219 [Source:MGI Symbol;Acc:MGI:1919736]
ENSMUSG00000025558	14	121542046	121797837	Dock9	0.313993	0.0496767	0.96239	dedicator of cytokinesis 9 [Source:MGI Symbol;Acc:MGI:106321]
ENSMUSG00000032925	14	123659971	123975618	Itgbl1	2.82941	0.0395152	0.910942	integrin, beta-like 1 [Source:MGI Symbol;Acc:MGI:2443439]
ENSMUSG00000022146	15	6813577	6874969	Osmr	1.0134	0.00395082	0.300363	oncostatin M receptor [Source:MGI Symbol;Acc:MGI:1330819]
ENSMUSG00000005268	15	10177238	10349180	Prlr	0.477636	0.00037865	0.0699385	prolactin receptor [Source:MGI Symbol;Acc:MGI:97763]
ENSMUSG00000022246	15	10568969	10714624	Rai14	0.725678	0.000223007	0.0517822	retinoic acid induced 14 [Source:MGI Symbol;Acc:MGI:1922896]
ENSMUSG00000045763	15	25363277	25413764	Basp1	-0.3897	0.00116165	0.143041	brain abundant, membrane attached signal protein 1 [Source:MGI Symbol;Acc:MGI:1917600]
ENSMUSG00000022297	15	39006034	39038188	Fzd6	0.694301	0.00059338	0.095493	frizzled class receptor 6 [Source:MGI Symbol;Acc:MGI:108474]
ENSMUSG00000022309	15	42424723	42676977	Angpt1	1.42551	0.0249713	0.755004	angiopoietin 1 [Source:MGI Symbol;Acc:MGI:108448]
ENSMUSG00000058656	15	53453810	53902537	Samd12	0.845309	0.00980461	0.478571	sterile alpha motif domain containing 12 [Source:MGI Symbol;Acc:MGI:2444518]
ENSMUSG00000037362	15	54745702	54754039	Ccn3	1.21748	0.00325727	0.26875	cellular communication network factor 3 [Source:MGI Symbol;Acc:MGI:109185]
ENSMUSG00000022376	15	64697084	64922296	Adcy8	-1.07124	4.4843e-05	0.0196994	adenylate cyclase 8 [Source:MGI Symbol;Acc:MGI:1341110]
ENSMUSG00000005125	15	66929318	66969640	Ndrg1	0.891057	0.000147217	0.0412562	N-myc downstream regulated gene 1 [Source:MGI Symbol;Acc:MGI:1341799]
ENSMUSG00000022607	15	73205102	73423280	Ptk2	0.460171	0.0299697	0.81188	PTK2 protein tyrosine kinase 2 [Source:MGI Symbol;Acc:MGI:95481]
ENSMUSG00000075602	15	74994877	74998031	Ly6a	1.04284	1.99254e-08	0.000323867	lymphocyte antigen 6 complex, locus A [Source:MGI Symbol;Acc:MGI:107527]
ENSMUSG00000079018	15	75044018	75048830	Ly6c1	0.936755	6.74107e-07	0.00156528	lymphocyte antigen 6 complex, locus C1 [Source:MGI Symbol;Acc:MGI:96882]
ENSMUSG00000022570	15	75924676	75929832	Tsta3	-0.368585	0.0441368	0.933029	tissue specific transplantation antigen P35B [Source:MGI Symbol;Acc:MGI:98857]
ENSMUSG00000033170	15	78775138	78803042	Card10	0.703187	0.00995416	0.480673	caspase recruitment domain family, member 10 [Source:MGI Symbol;Acc:MGI:2146012]
ENSMUSG00000022436	15	78899768	78912051	Sh3bp1	-0.376231	0.0185707	0.662763	SH3-domain binding protein 1 [Source:MGI Symbol;Acc:MGI:104603]
ENSMUSG00000042622	15	79346621	79359076	Maff	0.804626	0.014424	0.60254	v-maf musculoaponeurotic fibrosarcoma oncogene family, protein F (avian) [Source:MGI Symbol;Acc:MGI:96910]
ENSMUSG00000022389	15	81802421	81826863	Tef	-0.272616	0.0325293	0.852314	thyrotroph embryonic factor [Source:MGI Symbol;Acc:MGI:98663]
ENSMUSG00000058099	15	82992973	83033306	Nfam1	-0.255673	0.0313269	0.828984	Nfat activating molecule with ITAM motif 1 [Source:MGI Symbol;Acc:MGI:1921289]
ENSMUSG00000063260	15	89782393	89841860	Syt10	3.96536	0.0432135	0.927159	synaptotagmin X [Source:MGI Symbol;Acc:MGI:1859546]
ENSMUSG00000022449	15	94270163	94465418	Adamts20	2.22963	0.0144049	0.60254	a disintegrin-like and metallopeptidase (reprolysin type) with thrombospondin type 1 motif, 20 [Source:MGI Symbol;Acc:MGI:2660628]
ENSMUSG00000022469	15	97744770	97767972	Rapgef3	0.6864	0.0222327	0.716455	Rap guanine nucleotide exchange factor (GEF) 3 [Source:MGI Symbol;Acc:MGI:2441741]
ENSMUSG00000023009	15	99422035	99457748	Nckap5l	-0.326274	0.0355187	0.868152	NCK-associated protein 5-like [Source:MGI Symbol;Acc:MGI:3609653]
ENSMUSG00000098112	15	100641077	100669553	Bin2	-0.300964	0.0128511	0.564544	bridging integrator 2 [Source:MGI Symbol;Acc:MGI:3611448]
ENSMUSG00000000530	15	101128522	101145336	Acvrl1	0.445377	0.00217597	0.208645	activin A receptor, type II-like 1 [Source:MGI Symbol;Acc:MGI:1338946]
ENSMUSG00000000531	15	101224188	101232756	Grasp	0.687136	0.0276916	0.781704	GRP1 (general receptor for phosphoinositides 1)-associated scaffold protein [Source:MGI Symbol;Acc:MGI:1860303]
ENSMUSG00000037003	15	102100413	102116401	Tns2	0.525116	0.0130159	0.565668	tensin 2 [Source:MGI Symbol;Acc:MGI:2387586]
ENSMUSG00000023046	15	102144362	102149511	Igfbp6	2.15458	0.00647385	0.395586	insulin-like growth factor binding protein 6 [Source:MGI Symbol;Acc:MGI:96441]
ENSMUSG00000023044	15	102176999	102204724	Csad	-0.264888	0.0488292	0.958943	cysteine sulfinic acid decarboxylase [Source:MGI Symbol;Acc:MGI:2180098]
ENSMUSG00000000552	15	103313895	103340093	Zfp385a	-0.280371	0.0248156	0.754606	zinc finger protein 385A [Source:MGI Symbol;Acc:MGI:1352495]
ENSMUSG00000022489	15	103503034	103530052	Pde1b	-0.595237	0.000311819	0.0625716	phosphodiesterase 1B, Ca2+-calmodulin dependent [Source:MGI Symbol;Acc:MGI:97523]
ENSMUSG00000022540	16	5008730	5013553	Rogdi	-0.291448	0.0332583	0.853305	rogdi homolog [Source:MGI Symbol;Acc:MGI:1913299]
ENSMUSG00000051669	16	5211823	5222299	AU021092	1.17914	0.00179457	0.181173	expressed sequence AU021092 [Source:MGI Symbol;Acc:MGI:2146559]
ENSMUSG00000009569	16	13256481	13417529	Mrtfb	0.434355	0.0455586	0.937353	myocardin related transcription factor B [Source:MGI Symbol;Acc:MGI:3050795]
ENSMUSG00000000325	16	18348182	18407076	Arvcf	-0.308217	0.0403884	0.914228	armadillo repeat gene deleted in velocardiofacial syndrome [Source:MGI Symbol;Acc:MGI:109620]
ENSMUSG00000041378	16	18776847	18778262	Cldn5	1.16554	4.92095e-08	0.000399925	claudin 5 [Source:MGI Symbol;Acc:MGI:1276112]
ENSMUSG00000105906	16	19061618	19062071	Iglc1	-2.54776	0.00340089	0.27639	immunoglobulin lambda constant 1 [Source:MGI Symbol;Acc:MGI:99546]
ENSMUSG00000076934	16	19085017	19085500	Iglv1	-1.83402	0.00897405	0.455315	immunoglobulin lambda variable 1 [Source:MGI Symbol;Acc:MGI:96530]
ENSMUSG00000033355	16	23520291	23614222	Rtp4	0.783308	0.000358829	0.0678186	receptor transporter protein 4 [Source:MGI Symbol;Acc:MGI:1915025]
ENSMUSG00000022512	16	26356642	26371841	Cldn1	0.38986	0.0451972	0.93702	claudin 1 [Source:MGI Symbol;Acc:MGI:1276109]
ENSMUSG00000022537	16	30511855	30550842	Tmem44	-0.420925	0.0106372	0.501149	transmembrane protein 44 [Source:MGI Symbol;Acc:MGI:1924489]
ENSMUSG00000022548	16	31296192	31314808	Apod	0.859648	0.00014318	0.0410393	apolipoprotein D [Source:MGI Symbol;Acc:MGI:88056]
ENSMUSG00000022797	16	32608920	32632794	Tfrc	0.637923	0.000211076	0.0497222	transferrin receptor [Source:MGI Symbol;Acc:MGI:98822]
ENSMUSG00000022791	16	32643874	32683493	Tnk2	0.431864	0.0365807	0.880529	tyrosine kinase, non-receptor, 2 [Source:MGI Symbol;Acc:MGI:1858308]
ENSMUSG00000075254	16	33684370	33771576	Heg1	0.619561	0.00149221	0.158862	heart development protein with EGF-like domains 1 [Source:MGI Symbol;Acc:MGI:1924696]
ENSMUSG00000022816	16	37776873	37836514	Fstl1	0.707112	0.0256332	0.758757	follistatin-like 1 [Source:MGI Symbol;Acc:MGI:102793]
ENSMUSG00000049436	16	38773184	38800328	Upk1b	-0.606956	0.00119333	0.144251	uroplakin 1B [Source:MGI Symbol;Acc:MGI:98912]
ENSMUSG00000022661	16	45382135	45409053	Cd200	0.785787	0.000611529	0.0965029	CD200 antigen [Source:MGI Symbol;Acc:MGI:1196990]
ENSMUSG00000022658	16	45711230	45724608	Tagln3	-1.41803	0.0262897	0.767721	transgelin 3 [Source:MGI Symbol;Acc:MGI:1926784]
ENSMUSG00000068196	16	57624258	57754737	Col8a1	0.332907	0.0249837	0.755004	collagen, type VIII, alpha 1 [Source:MGI Symbol;Acc:MGI:88463]
ENSMUSG00000022883	16	72308306	73046095	Robo1	1.7303	0.0487054	0.958943	roundabout guidance receptor 1 [Source:MGI Symbol;Acc:MGI:1274781]
ENSMUSG00000022892	16	84949685	85173766	App	0.258331	0.0253154	0.755004	amyloid beta (A4) precursor protein [Source:MGI Symbol;Acc:MGI:88059]
ENSMUSG00000041134	16	85421533	85553397	Cyyr1	0.96101	0.000243157	0.0535895	cysteine and tyrosine-rich protein 1 [Source:MGI Symbol;Acc:MGI:2152187]
ENSMUSG00000116927	16	93808540	93833019	Gm30881	-2.04836	0.049828	0.964173	predicted gene, 30881 [Source:MGI Symbol;Acc:MGI:5590040]
ENSMUSG00000040732	16	95359169	95586593	Erg	0.863427	0.000997353	0.12789	ETS transcription factor [Source:MGI Symbol;Acc:MGI:95415]
ENSMUSG00000040605	16	97356742	97442936	Bace2	1.75273	0.0327208	0.852314	beta-site APP-cleaving enzyme 2 [Source:MGI Symbol;Acc:MGI:1860440]
ENSMUSG00000000386	16	97447035	97462907	Mx1	1.0214	0.00149538	0.158862	MX dynamin-like GTPase 1 [Source:MGI Symbol;Acc:MGI:97243]
ENSMUSG00000023341	16	97535308	97560900	Mx2	0.567219	0.0219053	0.713853	MX dynamin-like GTPase 2 [Source:MGI Symbol;Acc:MGI:97244]
ENSMUSG00000071984	17	7738569	7827302	Fndc1	0.666274	0.0163569	0.625564	fibronectin type III domain containing 1 [Source:MGI Symbol;Acc:MGI:1915905]
ENSMUSG00000052270	17	17887824	17893952	Fpr2	1.42357	0.000886051	0.118048	formyl peptide receptor 2 [Source:MGI Symbol;Acc:MGI:1278319]
ENSMUSG00000002504	17	24639286	24650327	Slc9a3r2	0.89198	1.1037e-05	0.0098486	solute carrier family 9 (sodium/hydrogen exchanger), member 3 regulator 2 [Source:MGI Symbol;Acc:MGI:1890662]
ENSMUSG00000048731	17	27017987	27037624	Ggnbp1	-0.502013	0.0291061	0.797793	gametogenetin binding protein 1 [Source:MGI Symbol;Acc:MGI:3055306]
ENSMUSG00000040276	17	27655509	27711482	Pacsin1	-0.754649	0.00133814	0.150001	protein kinase C and casein kinase substrate in neurons 1 [Source:MGI Symbol;Acc:MGI:1345181]
ENSMUSG00000023067	17	29090976	29100727	Cdkn1a	0.526943	0.0127349	0.561405	cyclin-dependent kinase inhibitor 1A (P21) [Source:MGI Symbol;Acc:MGI:104556]
ENSMUSG00000024011	17	29317680	29330593	Pi16	0.888967	0.0220259	0.716019	peptidase inhibitor 16 [Source:MGI Symbol;Acc:MGI:1921366]
ENSMUSG00000024013	17	29360914	29379661	Fgd2	-0.284649	0.0232973	0.737727	FYVE, RhoGEF and PH domain containing 2 [Source:MGI Symbol;Acc:MGI:1347084]
ENSMUSG00000024014	17	29490753	29496112	Pim1	0.422565	0.0261816	0.767511	proviral integration site 1 [Source:MGI Symbol;Acc:MGI:97584]
ENSMUSG00000042345	17	31207873	31246892	Ubash3a	2.76888	0.0349625	0.865699	ubiquitin associated and SH3 domain containing, A [Source:MGI Symbol;Acc:MGI:1926074]
ENSMUSG00000042099	17	33810519	33822918	Kank3	0.676757	0.000652615	0.0991365	KN motif and ankyrin repeat domains 3 [Source:MGI Symbol;Acc:MGI:1098615]
ENSMUSG00000061232	17	33996017	34000347	H2-K1	0.588869	0.00357795	0.283688	histocompatibility 2, K1, K region [Source:MGI Symbol;Acc:MGI:95904]
ENSMUSG00000007039	17	35059035	35062095	Ddah2	-0.322399	0.0374952	0.887114	dimethylarginine dimethylaminohydrolase 2 [Source:MGI Symbol;Acc:MGI:1859016]
ENSMUSG00000073411	17	35262730	35267499	H2-D1	0.70217	0.000268792	0.0567396	histocompatibility 2, D region locus 1 [Source:MGI Symbol;Acc:MGI:95896]
ENSMUSG00000035929	17	35379617	35385290	H2-Q4	0.487286	0.00885149	0.45101	histocompatibility 2, Q region locus 4 [Source:MGI Symbol;Acc:MGI:95933]
ENSMUSG00000055413	17	35394126	35397800	H2-Q5	1.4597	1.25816e-05	0.0102251	histocompatibility 2, Q region locus 5 [Source:MGI Symbol;Acc:MGI:95934]
ENSMUSG00000073409	17	35424850	35430055	H2-Q6	1.2852	4.36587e-05	0.0196994	histocompatibility 2, Q region locus 6 [Source:MGI Symbol;Acc:MGI:95935]
ENSMUSG00000060550	17	35439155	35443773	H2-Q7	1.03418	0.000181335	0.0467103	histocompatibility 2, Q region locus 7 [Source:MGI Symbol;Acc:MGI:95936]
ENSMUSG00000067235	17	35470089	35474563	H2-Q10	1.05719	0.0014154	0.154403	histocompatibility 2, Q region locus 10 [Source:MGI Symbol;Acc:MGI:95929]
ENSMUSG00000059791	17	35861318	35865402	Nrm	-0.367647	0.0264414	0.767721	nurim (nuclear envelope membrane protein) [Source:MGI Symbol;Acc:MGI:2146855]
ENSMUSG00000056116	17	36037128	36042747	H2-T22	0.368152	0.0311633	0.828984	histocompatibility 2, T region locus 22 [Source:MGI Symbol;Acc:MGI:95956]
ENSMUSG00000079491	17	36115876	36121465	H2-T10	1.30814	0.00232447	0.217138	histocompatibility 2, T region locus 10 [Source:MGI Symbol;Acc:MGI:95942]
ENSMUSG00000016206	17	37270220	37274484	H2-M3	0.437777	0.016157	0.623244	histocompatibility 2, M region locus 3 [Source:MGI Symbol;Acc:MGI:95915]
ENSMUSG00000056492	17	43360451	43459557	Adgrf5	1.00276	0.0194888	0.677057	adhesion G protein-coupled receptor F5 [Source:MGI Symbol;Acc:MGI:2182928]
ENSMUSG00000023959	17	44134768	44280172	Clic5	1.04035	0.000241909	0.0535895	chloride intracellular channel 5 [Source:MGI Symbol;Acc:MGI:1917912]
ENSMUSG00000042265	17	48232768	48246924	Trem1	0.89211	0.0399136	0.913035	triggering receptor expressed on myeloid cells 1 [Source:MGI Symbol;Acc:MGI:1930005]
ENSMUSG00000043740	17	48316141	48327024	B430306N03Rik	0.463229	0.0453297	0.93702	RIKEN cDNA B430306N03 gene [Source:MGI Symbol;Acc:MGI:2443478]
ENSMUSG00000100150	17	51986415	52163976	Gm19585	-4.00486	0.0271794	0.779144	predicted gene, 19585 [Source:MGI Symbol;Acc:MGI:5011770]
ENSMUSG00000038781	17	55997077	56005584	Stap2	0.887344	0.0182839	0.657491	signal transducing adaptor family member 2 [Source:MGI Symbol;Acc:MGI:2147039]
ENSMUSG00000013236	17	56412426	56476483	Ptprs	-0.339098	0.0417591	0.914963	protein tyrosine phosphatase, receptor type, S [Source:MGI Symbol;Acc:MGI:97815]
ENSMUSG00000024164	17	57203970	57228136	C3	1.00036	2.93053e-05	0.0159027	complement component 3 [Source:MGI Symbol;Acc:MGI:88227]
ENSMUSG00000024098	17	65921972	65951226	Twsg1	0.341984	0.0286928	0.794565	twisted gastrulation BMP signaling modulator 1 [Source:MGI Symbol;Acc:MGI:2137520]
ENSMUSG00000032796	17	67697259	67822647	Lama1	1.67063	0.0467733	0.950317	laminin, alpha 1 [Source:MGI Symbol;Acc:MGI:99892]
ENSMUSG00000024053	17	71252172	71311978	Emilin2	0.542541	0.0127451	0.561405	elastin microfibril interfacer 2 [Source:MGI Symbol;Acc:MGI:2389136]
ENSMUSG00000024066	17	73883895	73950196	Xdh	0.83973	2.02106e-05	0.0121668	xanthine dehydrogenase [Source:MGI Symbol;Acc:MGI:98973]
ENSMUSG00000000673	17	83831156	83847963	Haao	0.752205	0.0277366	0.781704	3-hydroxyanthranilate 3,4-dioxygenase [Source:MGI Symbol;Acc:MGI:1349444]
ENSMUSG00000024140	17	86753700	86833410	Epas1	0.669417	0.000590674	0.095493	endothelial PAS domain protein 1 [Source:MGI Symbol;Acc:MGI:109169]
ENSMUSG00000050138	17	87745801	87797994	Kcnk12	-0.683707	0.00208083	0.20623	potassium channel, subfamily K, member 12 [Source:MGI Symbol;Acc:MGI:2684043]
ENSMUSG00000033855	17	88597684	88662586	Ston1	0.70171	0.00491284	0.335518	stonin 1 [Source:MGI Symbol;Acc:MGI:1924307]
ENSMUSG00000098090	17	94750100	94775132	2700099C18Rik	2.16858	0.0374478	0.887114	RIKEN cDNA 2700099C18 gene [Source:MGI Symbol;Acc:MGI:1924272]
ENSMUSG00000024235	18	4331327	4353015	Map3k8	0.425508	0.0144832	0.60254	mitogen-activated protein kinase kinase kinase 8 [Source:MGI Symbol;Acc:MGI:1346878]
ENSMUSG00000033960	18	4634878	4682869	Jcad	1.08578	0.0185404	0.662763	junctional cadherin 5 associated [Source:MGI Symbol;Acc:MGI:2685174]
ENSMUSG00000097440	18	11820671	11840869	Gm6277	-0.495705	0.00826384	0.436106	predicted gene 6277 [Source:MGI Symbol;Acc:MGI:3779583]
ENSMUSG00000024421	18	12333819	12583013	Lama3	0.91645	0.0276527	0.781704	laminin, alpha 3 [Source:MGI Symbol;Acc:MGI:99909]
ENSMUSG00000036743	18	14706151	14762301	Psma8	0.728755	0.0499126	0.964581	proteasome subunit alpha 8 [Source:MGI Symbol;Acc:MGI:1920927]
ENSMUSG00000024395	18	31922290	31958619	Lims2	1.16591	2.80691e-06	0.00506928	LIM and senescent cell antigen like domains 2 [Source:MGI Symbol;Acc:MGI:2385067]
ENSMUSG00000024381	18	32377230	32435737	Bin1	-0.326281	0.00435732	0.317596	bridging integrator 1 [Source:MGI Symbol;Acc:MGI:108092]
ENSMUSG00000073599	18	35713086	35722356	Ecscr	-0.32818	0.0265448	0.767721	endothelial cell surface expressed chemotaxis and apoptosis regulator [Source:MGI Symbol;Acc:MGI:1915795]
ENSMUSG00000024349	18	35733679	35740554	Sting1	-0.27681	0.0326868	0.852314	stimulator of interferon response cGAMP interactor 1 [Source:MGI Symbol;Acc:MGI:1919762]
ENSMUSG00000046668	18	35829397	35861688	Cxxc5	-0.379656	0.00285064	0.248829	CXXC finger 5 [Source:MGI Symbol;Acc:MGI:1914643]
ENSMUSG00000051375	18	38185914	38212053	Pcdh1	0.671429	0.0407354	0.914821	protocadherin 1 [Source:MGI Symbol;Acc:MGI:104692]
ENSMUSG00000071856	18	44425060	44812182	Mcc	0.783717	0.0147785	0.60967	mutated in colorectal cancers [Source:MGI Symbol;Acc:MGI:96930]
ENSMUSG00000019647	18	47235598	47368870	Sema6a	0.818602	0.0301942	0.816601	sema domain, transmembrane domain (TM), and cytoplasmic domain, (semaphorin) 6A [Source:MGI Symbol;Acc:MGI:1203727]
ENSMUSG00000024529	18	52516067	52529867	Lox	2.00505	2.44561e-06	0.00496887	lysyl oxidase [Source:MGI Symbol;Acc:MGI:96817]
ENSMUSG00000073555	18	60212080	60247820	Gm4951	1.21911	6.62103e-05	0.0233953	predicted gene 4951 [Source:MGI Symbol;Acc:MGI:3644953]
ENSMUSG00000068606	18	60268305	60273272	Gm4841	3.50511	0.0390276	0.908817	predicted gene 4841 [Source:MGI Symbol;Acc:MGI:3643814]
ENSMUSG00000071847	18	62922231	62961179	Apcdd1	0.963995	0.000579535	0.0951491	adenomatosis polyposis coli down-regulated 1 [Source:MGI Symbol;Acc:MGI:3513977]
ENSMUSG00000024521	18	66458533	66465565	Pmaip1	0.676198	0.00719242	0.407355	phorbol-12-myristate-13-acetate-induced protein 1 [Source:MGI Symbol;Acc:MGI:1930146]
ENSMUSG00000024905	19	3388857	3407823	Tesmin	2.84024	0.0414557	0.914878	testis expressed metallothionein like [Source:MGI Symbol;Acc:MGI:1340029]
ENSMUSG00000024824	19	4195196	4201662	Rad9a	-0.330518	0.0415067	0.914878	RAD9 checkpoint clamp component A [Source:MGI Symbol;Acc:MGI:1328356]
ENSMUSG00000040663	19	4214238	4223490	Clcf1	-0.347146	0.0281654	0.786598	cardiotrophin-like cytokine factor 1 [Source:MGI Symbol;Acc:MGI:1930088]
ENSMUSG00000049303	19	4445908	4477447	Syt12	0.866505	0.0210616	0.700061	synaptotagmin XII [Source:MGI Symbol;Acc:MGI:2159601]
ENSMUSG00000024942	19	5988545	6015897	Capn1	0.551954	0.00402227	0.302676	calpain 1 [Source:MGI Symbol;Acc:MGI:88263]
ENSMUSG00000024797	19	6067842	6077231	Vps51	-0.917113	0.0218594	0.713853	VPS51 GARP complex subunit [Source:MGI Symbol;Acc:MGI:1915755]
ENSMUSG00000063796	19	8591254	8611835	Slc22a8	0.502201	0.012306	0.554077	solute carrier family 22 (organic anion transporter), member 8 [Source:MGI Symbol;Acc:MGI:1336187]
ENSMUSG00000037418	19	9985174	10001633	Best1	1.12362	0.0443725	0.933029	bestrophin 1 [Source:MGI Symbol;Acc:MGI:1346332]
ENSMUSG00000035735	19	10245265	10304877	Dagla	-0.316417	0.0487798	0.958943	diacylglycerol lipase, alpha [Source:MGI Symbol;Acc:MGI:2677061]
ENSMUSG00000024680	19	11615523	11623719	Ms4a2	2.45848	0.046235	0.945288	membrane-spanning 4-domains, subfamily A, member 2 [Source:MGI Symbol;Acc:MGI:95495]
ENSMUSG00000024691	19	12545740	12589768	Fam111a	0.305271	0.0288579	0.794565	family with sequence similarity 111, member A [Source:MGI Symbol;Acc:MGI:1915508]
ENSMUSG00000058624	19	21391307	21473445	Gda	0.74228	0.0210898	0.700061	guanine deaminase [Source:MGI Symbol;Acc:MGI:95678]
ENSMUSG00000033863	19	23141226	23168134	Klf9	0.419014	0.0252197	0.755004	Kruppel-like factor 9 [Source:MGI Symbol;Acc:MGI:1333856]
ENSMUSG00000048572	19	24674008	24682233	Tmem252	1.09589	0.00132792	0.149889	transmembrane protein 252 [Source:MGI Symbol;Acc:MGI:3583948]
ENSMUSG00000024935	19	28835049	28913960	Slc1a1	0.906004	0.0176885	0.650474	solute carrier family 1 (neuronal/epithelial high affinity glutamate transporter, system Xag), member 1 [Source:MGI Symbol;Acc:MGI:105083]
ENSMUSG00000016496	19	29367455	29388095	Cd274	0.659222	0.00683751	0.403154	CD274 antigen [Source:MGI Symbol;Acc:MGI:1926446]
ENSMUSG00000040451	19	32122727	32389714	Sgms1	0.527551	0.000397507	0.0717897	sphingomyelin synthase 1 [Source:MGI Symbol;Acc:MGI:2444110]
ENSMUSG00000024778	19	34290666	34327772	Fas	0.671461	0.0414339	0.914878	Fas (TNF receptor superfamily member 6) [Source:MGI Symbol;Acc:MGI:95484]
ENSMUSG00000045932	19	34550694	34576419	Ifit2	1.31693	1.15125e-05	0.0098486	interferon-induced protein with tetratricopeptide repeats 2 [Source:MGI Symbol;Acc:MGI:99449]
ENSMUSG00000074896	19	34583531	34588731	Ifit3	1.16365	5.29616e-06	0.00722078	interferon-induced protein with tetratricopeptide repeats 3 [Source:MGI Symbol;Acc:MGI:1101055]
ENSMUSG00000062488	19	34607970	34613401	Ifit3b	0.96576	0.00305936	0.258994	interferon-induced protein with tetratricopeptide repeats 3B [Source:MGI Symbol;Acc:MGI:3698419]
ENSMUSG00000034459	19	34640871	34650009	Ifit1	0.897909	0.000575907	0.0951491	interferon-induced protein with tetratricopeptide repeats 1 [Source:MGI Symbol;Acc:MGI:99450]
ENSMUSG00000012443	19	37376403	37421859	Kif11	0.776498	0.0210065	0.700061	kinesin family member 11 [Source:MGI Symbol;Acc:MGI:1098231]
ENSMUSG00000025006	19	40294753	40513779	Sorbs1	0.620551	0.0247581	0.754606	sorbin and SH3 domain containing 1 [Source:MGI Symbol;Acc:MGI:700014]
ENSMUSG00000025154	19	41766588	41802047	Arhgap19	0.453692	0.013456	0.575797	Rho GTPase activating protein 19 [Source:MGI Symbol;Acc:MGI:1918335]
ENSMUSG00000025171	19	41981763	42034643	Ubtd1	-0.350549	0.0411681	0.914878	ubiquitin domain containing 1 [Source:MGI Symbol;Acc:MGI:2385092]
ENSMUSG00000025207	19	44989101	45003397	Sema4g	-0.391617	0.0175274	0.64887	sema domain, immunoglobulin domain (Ig), transmembrane domain (TM) and short cytoplasmic domain, (semaphorin) 4G [Source:MGI Symbol;Acc:MGI:1347047]
ENSMUSG00000035283	19	56722199	56733113	Adrb1	-0.433386	0.00829806	0.436494	adrenergic receptor, beta 1 [Source:MGI Symbol;Acc:MGI:87937]
ENSMUSG00000025083	19	56912361	57008228	Afap1l2	0.928331	0.003299	0.270818	actin filament associated protein 1-like 2 [Source:MGI Symbol;Acc:MGI:2147658]
ENSMUSG00000025085	19	57032733	57314919	Ablim1	0.466464	0.0155727	0.620247	actin-binding LIM protein 1 [Source:MGI Symbol;Acc:MGI:1194500]
ENSMUSG00000054843	19	57611034	58133343	Atrnl1	0.386345	0.0158	0.620247	attractin like 1 [Source:MGI Symbol;Acc:MGI:2147749]
ENSMUSG00000096983	NA	NA	NA	NA	2.86167	0.0499678	0.964581	NA
ENSMUSG00000097860	NA	NA	NA	NA	-1.30984	0.0286261	0.794565	NA
ENSMUSG00000097340	NA	NA	NA	NA	-0.589513	0.0410927	0.914878	NA
ENSMUSG00000068270	X	6399854	6637448	Shroom4	0.736319	0.00906904	0.455315	shroom family member 4 [Source:MGI Symbol;Acc:MGI:2685570]
ENSMUSG00000009731	X	7822289	7838280	Kcnd1	-0.287517	0.0366752	0.880529	potassium voltage-gated channel, Shal-related family, member 1 [Source:MGI Symbol;Acc:MGI:96671]
ENSMUSG00000031170	X	8271133	8280179	Slc38a5	0.956298	0.0111894	0.516684	solute carrier family 38, member 5 [Source:MGI Symbol;Acc:MGI:2148066]
ENSMUSG00000015340	X	9435252	9487771	Cybb	0.551965	0.000130536	0.038577	cytochrome b-245, beta polypeptide [Source:MGI Symbol;Acc:MGI:88574]
ENSMUSG00000025037	X	16619698	16687818	Maoa	0.758556	4.96506e-05	0.020886	monoamine oxidase A [Source:MGI Symbol;Acc:MGI:96915]
ENSMUSG00000037358	X	18414881	18461397	Dipk2b	1.22957	0.00731957	0.409523	divergent protein kinase domain 2B [Source:MGI Symbol;Acc:MGI:1923155]
ENSMUSG00000067860	X	58022700	58041736	Zic3	0.509551	0.0352343	0.867752	zinc finger protein of the cerebellum 3 [Source:MGI Symbol;Acc:MGI:106676]
ENSMUSG00000062170	X	68761839	68804567	Fmr1nb	1.62972	0.00223978	0.211786	Fmr1 neighbor [Source:MGI Symbol;Acc:MGI:2672032]
ENSMUSG00000031189	X	69360294	69868037	Aff2	0.827461	0.0445694	0.934596	AF4/FMR2 family, member 2 [Source:MGI Symbol;Acc:MGI:1202294]
ENSMUSG00000057836	X	73086293	73097095	Xlr3a	1.81408	0.0472923	0.953254	X-linked lymphocyte-regulated 3A [Source:MGI Symbol;Acc:MGI:109506]
ENSMUSG00000002007	X	73774405	73778925	Srpk3	-0.478869	0.0081532	0.43604	serine/arginine-rich protein specific kinase 3 [Source:MGI Symbol;Acc:MGI:1891338]
ENSMUSG00000016382	X	75785654	75875182	Pls3	0.323012	0.0225539	0.724489	plastin 3 (T-isoform) [Source:MGI Symbol;Acc:MGI:104807]
ENSMUSG00000047996	X	78449613	78583896	Prrg1	1.03263	0.0221567	0.716455	proline rich Gla (G-carboxyglutamic acid) 1 [Source:MGI Symbol;Acc:MGI:1917364]
ENSMUSG00000025666	X	81070698	81097872	Tmem47	0.35353	0.0487004	0.958943	transmembrane protein 47 [Source:MGI Symbol;Acc:MGI:2177570]
ENSMUSG00000045103	X	82948870	85206141	Dmd	0.72582	0.0104803	0.495195	dystrophin, muscular dystrophy [Source:MGI Symbol;Acc:MGI:94909]
ENSMUSG00000031304	X	101264378	101268255	Il2rg	0.724988	0.0229147	0.728094	interleukin 2 receptor, gamma chain [Source:MGI Symbol;Acc:MGI:96551]
ENSMUSG00000031239	X	107397099	107403376	Itm2a	0.924321	7.28913e-06	0.00789851	integral membrane protein 2A [Source:MGI Symbol;Acc:MGI:107706]
ENSMUSG00000025597	X	114474333	114560829	Klhl4	0.970032	0.0245453	0.75293	kelch-like 4 [Source:MGI Symbol;Acc:MGI:2442829]
ENSMUSG00000051323	X	133582860	133688987	Pcdh19	0.923666	0.0384796	0.898632	protocadherin 19 [Source:MGI Symbol;Acc:MGI:2685563]
ENSMUSG00000041688	X	145446425	145505181	Amot	0.663394	0.0144434	0.60254	angiomotin [Source:MGI Symbol;Acc:MGI:108440]
ENSMUSG00000045180	X	152609509	152769465	Shroom2	0.575311	0.0379723	0.890622	shroom family member 2 [Source:MGI Symbol;Acc:MGI:107194]
ENSMUSG00000031377	X	164192842	164258193	Bmx	0.832058	0.0160355	0.623244	BMX non-receptor tyrosine kinase [Source:MGI Symbol;Acc:MGI:1101778]
