# Supplementary material for: Neuron-specific chromosomal megadomain organization is adaptive to recent retrotransposon expansions
Source: Nat Commun. 2021 Dec 13;12:7243. doi: 10.1038/s41467-021-26862-z (PMC8669064; doi:10.1038/s41467-021-26862-z)
Supplement: Supplementary file 21 — Supplementary Data S18 [file 41467_2021_26862_MOESM21_ESM.xlsx]

## Sheet: S18
Supplementary Data S18. Differential peaks list of ATAC-seq from Setdb1-deficient and control microglia (n=3/group, two-sided, p < 0.05)
Chr	Start	End	Peak_Width	Log2FC	Pvalue	FDR	Peak_Annotation	Distance_To_TSS	Gene_Symbol
chr6	47650725	47651840	1116	1.07	3.3e-48	2.14e-43	Distal Intergenic	-55384	Ezh2
chr6	47667841	47668526	686	-0.71	3.03e-35	9.84e-31	Distal Intergenic	-72500	Ezh2
chr6	47654809	47656126	1318	-0.63	2.32e-33	5.02e-29	Distal Intergenic	-59468	Ezh2
chr6	47685076	47686480	1405	-0.62	7.29e-33	1.18e-28	Distal Intergenic	-89735	Ezh2
chr6	47680759	47682064	1306	-0.66	5.03e-30	6.52e-26	Distal Intergenic	-85418	Ezh2
chr6	47676487	47677200	714	-0.59	7.92e-24	8.56e-20	Distal Intergenic	-81146	Ezh2
chr6	42264558	42265798	1241	-0.94	1.75e-20	1.62e-16	Promoter (<=1kb)	0	Casp2
chr6	42245661	42246260	600	-1.06	9.72e-20	7.88e-16	Promoter (<=1kb)	0	Gstk1
chr6	47663506	47664726	1221	-0.49	1.35e-17	9.71e-14	Distal Intergenic	-68165	Ezh2
chr6	47672151	47673429	1279	-0.48	8.84e-17	5.73e-13	Distal Intergenic	-76810	Ezh2
chr17	13551762	13553182	1421	1.05	1.05e-16	6.17e-13	Intron (ENSMUST00000137459.7/72578, intron 2 of 5)	15682	2700054A10Rik
chr6	47659244	47660390	1147	-0.45	5.94e-15	3.21e-11	Distal Intergenic	-63903	Ezh2
chr14	19416847	19418337	1491	0.36	2.75e-11	1.37e-07	Exon (ENSMUST00000177817.1/ENSMUST00000177817.1, exon 3 of 6)	184244	Gm5458
chr9	3000073	3001565	1493	0.33	1.7e-08	7.86e-05	Exon (ENSMUST00000151376.2/ENSMUST00000151376.2, exon 1 of 4)	37178	Mir101c
chr9	35305133	35305685	553	0.29	1.82e-08	7.87e-05	Intron (ENSMUST00000214038.1/ENSMUST00000214038.1, intron 1 of 1)	24028	4933422A05Rik
chr6	48433280	48434044	765	-0.81	2.6e-08	0.000105	Intron (ENSMUST00000114566.7/68910, intron 4 of 4)	9992	Zfp467
chr6	47754084	47754400	317	-0.69	3.12e-08	0.000119	Distal Intergenic	49252	Mir704
chr11	80043373	80043928	556	1.08	4.87e-08	0.000175	Downstream (2-3kb)	13971	Crlf3
chr6	49318901	49319693	793	-0.35	1.57e-07	0.000536	Promoter (<=1kb)	0	Ccdc126
chr6	47188236	47188848	613	1.19	8.14e-07	0.00264	Intron (ENSMUST00000114641.7/66797, intron 20 of 23)	-55539	Cntnap2
chr14	19418536	19419087	552	0.23	8.69e-07	0.00268	Exon (ENSMUST00000177817.1/ENSMUST00000177817.1, exon 1 of 6)	183494	Gm5458
chr13	74528609	74529401	793	0.98	1.12e-06	0.0033	Distal Intergenic	-34617	Zfp825
chr2	44957272	44957538	267	1.91	1.45e-06	0.00408	Distal Intergenic	-29615	Gtdc1
chr17	13550659	13551491	833	0.9	1.65e-06	0.00445	Intron (ENSMUST00000137459.7/72578, intron 2 of 5)	17373	2700054A10Rik
chr7	114414550	114416324	1775	-0.28	5.16e-06	0.0134	Promoter (<=1kb)	0	Pde3b
chr1	152167722	152168752	1031	-0.45	1.41e-05	0.0353	Distal Intergenic	-77597	1700025G04Rik
chr7	80370555	80371644	1090	-0.37	1.53e-05	0.0367	Promoter (<=1kb)	0	Man2a2
chr5	36581507	36582574	1068	-0.24	1.98e-05	0.0459	Promoter (<=1kb)	0	Tbc1d14
chr11	84968863	84969495	633	1.6	2.53e-05	0.0566	Distal Intergenic	4516	Car4
chr8	123041907	123042904	998	-0.22	2.9e-05	0.0614	Promoter (<=1kb)	0	2810013P06Rik
chrUn_JH584304	3724	4061	338	1.32	2.93e-05	0.0614	Distal Intergenic	55606	Pisd-ps3
chr8	89042620	89044362	1743	-0.19	3.54e-05	0.0715	Promoter (<=1kb)	0	Sall1
chr15	3270104	3271137	1034	-0.35	3.64e-05	0.0715	Promoter (<=1kb)	0	Selenop
chr11	96992821	96993494	674	-0.81	3.91e-05	0.0729	Distal Intergenic	-9862	Sp2
chr10	59237721	59238071	351	1.45	3.93e-05	0.0729	Distal Intergenic	15768	Sowahc
chr1	194651882	194652549	668	1.49	4.5e-05	0.081	Exon (ENSMUST00000192025.1/ENSMUST00000192025.1, exon 1 of 1)	7026	Plxna2
chr16	64851324	64852728	1405	-0.21	4.75e-05	0.0812	Promoter (<=1kb)	0	Cggbp1
chr4	127008418	127008874	457	-1.85	4.82e-05	0.0812	Distal Intergenic	-12450	Sfpq
chr5	125140691	125141784	1094	-0.25	4.96e-05	0.0812	Intron (ENSMUST00000111402.8/20602, intron 1 of 47)	-15791	Ncor2
chr14	120477318	120478772	1455	-0.2	5.12e-05	0.0812	Promoter (<=1kb)	0	Rap2a
chr6	47668740	47669065	326	-0.59	5.14e-05	0.0812	Distal Intergenic	-73399	Ezh2
chr2	98662200	98662949	750	0.19	5.97e-05	0.0916	Exon (ENSMUST00000099684.3/ENSMUST00000099684.3, exon 1 of 4)	1194111	Lrrc4c
chr5	121452184	121452991	808	-0.24	6.08e-05	0.0916	Promoter (<=1kb)	0	Erp29
chr11	114907563	114908174	612	0.8	6.25e-05	0.0921	Distal Intergenic	17269	Cd300a
chr2	173335663	173336446	784	-0.4	6.63e-05	0.0954	Distal Intergenic	-59130	Pmepa1
chr15	5116015	5117000	986	-0.23	6.8e-05	0.0958	Promoter (<=1kb)	0	Rpl37
chr6	47813052	47813907	856	-0.24	7.13e-05	0.098	Promoter (<=1kb)	0	Pdia4
chr5	105293285	105294134	850	1.58	7.26e-05	0.098	Promoter (<=1kb)	0	Gbp6
chr1	181231853	181232944	1092	-0.28	7.71e-05	0.102	Distal Intergenic	-19852	Wdr26
chr13	89383596	89384332	737	-0.35	8.05e-05	0.104	Distal Intergenic	-155464	Hapln1
chr12	8472547	8473087	541	-0.85	8.18e-05	0.104	Distal Intergenic	26922	Rhob
chr16	76372150	76374103	1954	-0.2	8.72e-05	0.109	Promoter (<=1kb)	0	Nrip1
chr12	20815237	20816187	951	0.49	9.1e-05	0.111	Promoter (<=1kb)	0	1700030C10Rik
chr13	30894059	30894714	656	1.71	9.25e-05	0.111	Intron (ENSMUST00000102946.7/66482, intron 12 of 28)	31115	Exoc2
chr11	96906364	96906958	595	-0.73	9.6e-05	0.113	Promoter (1-2kb)	1800	Cdk5rap3
chr14	102981418	102983478	2061	-0.18	0.0001	0.114	Promoter (<=1kb)	0	Mir5130
chr2	98666201	98667383	1183	0.27	0.000101	0.114	Exon (ENSMUST00000099683.1/ENSMUST00000099683.1, exon 1 of 5)	1198112	Lrrc4c
chr10	80576863	80578753	1891	-0.2	0.000104	0.116	Promoter (<=1kb)	0	Klf16
chr7	27178285	27179284	1000	-0.21	0.000114	0.125	Promoter (<=1kb)	0	Rab4b
chr19	60755693	60756471	779	-0.25	0.000115	0.125	Promoter (<=1kb)	0	Nanos1
chr17	70957947	70958636	690	-1.44	0.000127	0.135	Distal Intergenic	17330	Myl12b
chr12	85813676	85814007	332	1.62	0.000135	0.141	Downstream (1-2kb)	8243	Erg28
chr9	57420461	57421653	1193	-0.22	0.00014	0.144	Promoter (<=1kb)	0	Ppcdc
chr11	6391496	6392066	571	0.54	0.00015	0.152	Promoter (2-3kb)	2025	Zmiz2
chr11	109472939	109474167	1229	-0.21	0.000153	0.153	Promoter (<=1kb)	0	Slc16a6
chr13	80885351	80886484	1134	-0.18	0.000164	0.157	Promoter (<=1kb)	0	Arrdc3
chr9	103207627	103208234	608	-0.47	0.000164	0.157	Intron (ENSMUST00000112645.7/22041, intron 17 of 17)	3772	Trf
chr3	83885034	83885621	588	0.89	0.000165	0.157	Distal Intergenic	21958	Tmem131l
chr2	61578394	61578943	550	0.86	0.000169	0.159	Promoter (<=1kb)	0	Tank
chrUn_JH584304	38241	38915	675	0.63	0.000173	0.159	Distal Intergenic	20752	Pisd-ps3
chr8	4165666	4166836	1171	-0.2	0.000174	0.159	Promoter (<=1kb)	0	Evi5l
chr13	74529510	74530752	1243	0.94	0.000176	0.159	Distal Intergenic	-35518	Zfp825
chr18	35870787	35871298	512	-0.4	0.000182	0.161	Intron (ENSMUST00000236587.1/ENSMUST00000236587.1, intron 1 of 1)	16049	Cxxc5
chr14	69502347	69503620	1274	-0.26	0.000186	0.161	5' UTR	8929	Synb
chr6	47677397	47677748	352	-0.53	0.000187	0.161	Distal Intergenic	-82056	Ezh2
chr6	72354932	72355925	994	-0.26	0.000189	0.161	Promoter (<=1kb)	0	Tmem150a
chr9	107562833	107563586	754	-0.29	0.000197	0.164	Promoter (<=1kb)	0	Tusc2
chr16	21204294	21205491	1198	-0.25	0.0002	0.164	Promoter (<=1kb)	0	Ephb3
chr7	127875529	127877244	1716	-0.24	0.0002	0.164	Promoter (<=1kb)	0	Zfp646
chr2	152820132	152820750	619	0.91	0.000206	0.165	Intron (ENSMUST00000007803.11/12048, intron 2 of 2)	7785	Bcl2l1
chr6	50503834	50504102	269	3.78	0.000206	1	Distal Intergenic	-47633	Osbpl3
chr16	89854718	89855166	449	-1.11	0.000208	0.165	Promoter (2-3kb)	2651	Tiam1
chr7	6154998	6156473	1476	-0.19	0.000209	0.165	Promoter (<=1kb)	0	Zfp787
chr1	74587579	74588627	1049	-0.23	0.000212	0.165	Promoter (<=1kb)	0	Bcs1l
chr1	177795873	177796974	1102	-0.21	0.000219	0.169	Promoter (<=1kb)	0	Adss
chr9	25150993	25152294	1302	-0.2	0.000227	0.173	Promoter (<=1kb)	0	Herpud2
chr15	79435205	79435732	528	-0.61	0.000231	0.174	Promoter (2-3kb)	-2079	Csnk1e
chr13	13953982	13955179	1198	-0.2	0.000244	0.18	Promoter (<=1kb)	0	B3galnt2
chr8	40609642	40610510	869	-0.59	0.000244	0.18	Intron (ENSMUST00000048890.16/54384, intron 1 of 14)	-19128	Mtmr7
chr6	34047927	34048491	565	1.15	0.000249	0.18	Intron (ENSMUST00000228187.1/74354, intron 4 of 15)	8619	Lrguk
chr3	95314881	95315942	1062	-0.26	0.000254	0.18	Promoter (<=1kb)	0	Cers2
chr4	129542348	129543163	816	-0.26	0.000255	0.18	Promoter (<=1kb)	0	Hdac1
chr5	120906886	120907858	973	1.18	0.000256	0.18	Promoter (<=1kb)	0	Oas1a
chr1	87639785	87640868	1084	-0.25	0.000269	0.184	Intron (ENSMUST00000169754.7/16331, intron 2 of 26)	18111	Inpp5d
chr4	32321499	32321836	338	-1.54	0.000269	0.184	Intron (ENSMUST00000108180.8/12014, intron 2 of 6)	82422	Bach2
chr19	10943904	10944405	502	0.79	0.00027	0.184	Promoter (2-3kb)	2927	Ccdc86
chr1	151499817	151501369	1553	-0.21	0.000272	0.184	Promoter (<=1kb)	0	Rnf2
chr1	131526391	131528128	1738	-0.17	0.000277	0.185	Promoter (<=1kb)	0	Fam72a
chr4	46277042	46277661	620	1.02	0.000287	0.19	Distal Intergenic	-65948	Foxe1
chr9	6168324	6168792	469	1.25	0.000294	0.191	Promoter (<=1kb)	0	Pdgfd
chr12	108835485	108836514	1030	-0.21	0.000297	0.191	Promoter (<=1kb)	0	Slc25a47
chr9	114730911	114731608	698	-0.28	0.000299	0.191	Promoter (<=1kb)	0	Cmtm6
chr2	180171129	180172047	919	-0.21	0.000301	0.191	Promoter (<=1kb)	0	Adrm1
chr16	55973437	55975175	1739	-0.19	0.000304	0.192	Promoter (<=1kb)	0	Zbtb11
chr17	56325413	56326415	1003	-0.18	0.000308	0.192	Promoter (<=1kb)	0	Kdm4b
chr10	42276327	42277176	850	-0.25	0.000325	0.198	Promoter (<=1kb)	0	Foxo3
chrX	167208835	167209415	581	-0.36	0.000331	0.198	Promoter (<=1kb)	0	Tmsb4x
chr1	154008314	154009120	807	-0.33	0.000332	0.198	Distal Intergenic	102271	Glul
chr4	141951938	141953276	1339	-0.2	0.000333	0.198	Promoter (<=1kb)	0	Fhad1
chr15	79897528	79897858	331	0.96	0.000336	0.198	Promoter (<=1kb)	0	Apobec3
chr4	119415175	119415959	785	-0.31	0.000338	0.198	Promoter (<=1kb)	0	Ccdc30
chr7	25281756	25282788	1033	-0.18	0.000339	0.198	Promoter (<=1kb)	0	Cic
chr6	141523866	141524489	624	1.65	0.000347	0.199	Promoter (<=1kb)	0	Slco1c1
chr14	40966481	40967544	1064	-0.18	0.000349	0.199	Promoter (<=1kb)	0	Tspan14
chr11	100850038	100851077	1040	-0.25	0.000351	0.199	Promoter (<=1kb)	0	Stat5b
chr13	111489136	111490788	1653	-0.17	0.000354	0.199	Promoter (<=1kb)	0	Gpbp1
chr8	127440754	127441590	837	0.43	0.000358	0.199	Intron (ENSMUST00000162309.7/93742, intron 20 of 24)	-6156	Pard3
chr11	50240234	50240708	475	-0.43	0.000359	0.199	Promoter (1-2kb)	-1618	Ltc4s
chr3	131474521	131474982	462	2.14	0.000361	1	Intron (ENSMUST00000197057.1/74442, intron 1 of 1)	15497	Sgms2
chr17	33759747	33760911	1165	-0.19	0.000363	0.199	Promoter (<=1kb)	0	Rab11b
chr3	122474772	122475281	510	1.44	0.000368	0.2	Intron (ENSMUST00000029766.8/29815, intron 3 of 11)	-8442	Bcar3
chr9	3024012	3024682	671	0.3	0.000384	0.205	Exon (ENSMUST00000099046.3/ENSMUST00000099046.3, exon 3 of 5)	14061	Mir101c
chr17	47694491	47695503	1013	-0.23	0.000387	0.205	Promoter (<=1kb)	0	Frs3
chr7	25267280	25268664	1385	-0.16	0.000389	0.205	Promoter (<=1kb)	0	Cic
chr11	63020393	63021204	812	-0.34	0.000391	0.205	Distal Intergenic	-16259	Cdrt4os1
chr8	27042337	27043299	963	-0.26	0.000392	0.205	Promoter (<=1kb)	0	Plpbp
chr16	18704012	18705045	1034	1.33	0.000401	0.208	Distal Intergenic	-71802	Cldn5
chr15	99074379	99075222	844	-0.28	0.000416	0.214	Promoter (<=1kb)	0	Gm34284
chr2	157428213	157428916	704	0.52	0.000422	0.214	Intron (ENSMUST00000109533.7/20779, intron 1 of 13)	3821	Src
chr8	72160570	72161704	1135	-0.17	0.000426	0.214	Promoter (<=1kb)	0	Rab8a
chr19	5106491	5107304	814	-0.24	0.00043	0.214	Promoter (<=1kb)	0	Rab1b
chr5	114783666	114784169	504	0.69	0.00043	0.214	Promoter (1-2kb)	-1876	Ankrd13a
chr18	3336663	3338140	1478	-0.19	0.000435	0.215	Promoter (<=1kb)	0	Crem
chr3	58162235	58162689	455	1.63	0.000438	0.215	Promoter (1-2kb)	1118	1700007F19Rik
chr1	62736295	62736888	594	1.69	0.000447	0.217	Intron (ENSMUST00000126344.1/18187, intron 2 of 2)	32593	Nrp2
chrUn_JH584304	9575	10801	1227	0.27	0.000448	0.217	Distal Intergenic	48866	Pisd-ps3
chr7	143829454	143830397	944	-0.27	0.000453	0.217	Promoter (<=1kb)	0	Dhcr7
chr13	14062643	14064345	1703	-0.2	0.000455	0.217	Promoter (<=1kb)	0	Ggps1
chr4	59625756	59626867	1112	-0.28	0.000464	0.219	Promoter (<=1kb)	0	E130308A19Rik
chr17	10328320	10329282	963	-0.4	0.000469	0.22	Exon (ENSMUST00000187397.6/76634, exon 3 of 3)	3718	1700110C19Rik
chr14	76249324	76249602	279	1.99	0.000482	1	Promoter (1-2kb)	-1855	2900040C04Rik
chrUn_JH584304	84820	85210	391	0.55	0.000488	0.227	Distal Intergenic	-25130	Pisd-ps3
chr9	21546010	21547354	1345	-0.17	0.000491	0.227	Promoter (<=1kb)	0	Carm1
chr9	53705496	53706833	1338	-0.2	0.0005	0.23	Promoter (<=1kb)	0	Rab39
chr17	5492057	5493020	964	-0.25	0.000508	0.232	Promoter (<=1kb)	0	Zdhhc14
chr6	50377638	50378432	795	-0.3	0.000517	0.234	Intron (ENSMUST00000114468.8/71720, intron 1 of 21)	4405	Osbpl3
chr9	3029595	3029888	294	0.53	0.000519	0.234	Intron (ENSMUST00000099051.10/ENSMUST00000099051.10, intron 2 of 4)	8855	Mir101c
chr8	111726049	111727004	956	0.69	0.000524	0.234	Intron (ENSMUST00000166232.3/12927, intron 1 of 6)	5101	Bcar1
chr8	26698445	26699021	577	-0.35	0.00053	0.234	Distal Intergenic	125402	2310008N11Rik
chr9	3006585	3006957	373	0.33	0.000531	0.234	Exon (ENSMUST00000179881.1/ENSMUST00000179881.1, exon 5 of 5)	31786	Mir101c
chr11	58301786	58303041	1256	-0.24	0.000541	0.237	Distal Intergenic	-4028	Zfp692
chr8	84066168	84067527	1360	-0.17	0.000556	0.24	Promoter (<=1kb)	0	Rfx1
chr16	13232891	13233665	775	1.04	0.00056	0.24	Distal Intergenic	-22816	Mrtfb
chr18	61107568	61109122	1555	-0.18	0.00056	0.24	Promoter (1-2kb)	1689	Csf1r
chr4	55530108	55530650	543	-0.3	0.000563	0.24	Promoter (1-2kb)	1120	Klf4
chr18	33463463	33464575	1113	-0.23	0.000604	0.255	Promoter (<=1kb)	0	Nrep
chr5	74092618	74093609	992	-0.23	0.000609	0.255	Promoter (<=1kb)	0	Snora26
chr2	71744332	71745382	1051	-0.37	0.000617	0.255	Promoter (<=1kb)	-234	Itga6
chr7	46013173	46013892	720	1.17	0.000621	0.255	Intron (ENSMUST00000002850.7/27421, intron 9 of 30)	-12104	Abcc6
chr3	98427321	98428447	1127	-0.31	0.000623	0.255	Exon (ENSMUST00000056096.14/242109, exon 3 of 3)	28596	Hsd3b4
chr6	100162929	100163716	788	-0.23	0.000623	0.255	Distal Intergenic	69415	Rybp
chr1	132417190	132418262	1073	-0.23	0.000625	0.255	Promoter (<=1kb)	0	Dstyk
chr11	100759669	100760213	545	0.73	0.000633	0.256	Promoter (<=1kb)	0	Kcnh4
chr8	25200938	25202127	1190	-0.18	0.000642	0.258	Promoter (<=1kb)	0	Tacc1
chr18	39489144	39491837	2694	-0.16	0.000647	0.258	Promoter (<=1kb)	0	Nr3c1
chr4	106869059	106869345	287	1	0.000651	0.258	Distal Intergenic	-41356	Ssbp3
chr4	139622365	139623408	1044	-0.21	0.000652	0.258	Promoter (<=1kb)	0	Aldh4a1
chr15	4026056	4027686	1631	-0.19	0.000669	0.263	Promoter (<=1kb)	0	BC037032
chr12	87146952	87148115	1164	-0.2	0.000674	0.263	Promoter (<=1kb)	0	Gstz1
chr17	31057403	31059169	1767	-0.29	0.000683	0.265	Promoter (<=1kb)	0	Abcg1
chr15	61007611	61007820	210	2.73	0.000697	1	Distal Intergenic	-84599	A1bg
chr8	95331240	95332560	1321	-0.2	0.000707	0.273	Promoter (<=1kb)	0	Usb1
chr9	103148882	103149735	854	-0.35	0.000719	0.276	Intron (ENSMUST00000189134.1/270192, intron 1 of 3)	37075	Rab6b
chr8	120526622	120526999	378	1.26	0.000725	0.276	Intron (ENSMUST00000127664.1/108148, intron 1 of 15)	-8858	Gse1
chr13	59672165	59672640	476	-0.38	0.000732	0.277	Intron (ENSMUST00000022039.6/105348, intron 1 of 9)	3132	Golm1
chr12	8495938	8497217	1280	-0.2	0.000736	0.277	Promoter (2-3kb)	2792	Rhob
chr8	94011672	94013050	1379	-0.24	0.000749	0.281	Promoter (<=1kb)	0	Amfr
chr17	35126174	35127208	1035	-0.43	0.000756	0.281	Promoter (<=1kb)	0	D17H6S53E
chr12	80790244	80791249	1006	-0.23	0.000761	0.281	Promoter (<=1kb)	0	Susd6
chr9	3004523	3004794	272	0.4	0.000764	0.281	Exon (ENSMUST00000177722.7/ENSMUST00000177722.7, exon 3 of 5)	33949	Mir101c
chr6	50340572	50341035	464	-1.1	0.000797	0.291	Intron (ENSMUST00000114468.8/71720, intron 9 of 21)	10922	Osbpl3
chr4	40721970	40723417	1448	-0.2	0.000798	0.291	Promoter (<=1kb)	0	Dnaja1
chr7	112697118	112697353	236	2.23	0.000806	1	Intron (ENSMUST00000084705.11/21676, intron 1 of 11)	5420	Tead1
chr12	8521089	8521973	885	-0.23	0.000807	0.292	Exon (ENSMUST00000219595.1/ENSMUST00000219595.1, exon 2 of 3)	17572	Slc7a15
chr9	25251698	25253340	1643	-0.2	0.000824	0.297	Promoter (<=1kb)	0	2021-09-07
chr2	31291496	31291784	289	-1.79	0.000833	1	Intron (ENSMUST00000000199.7/14299, intron 7 of 7)	-22631	Hmcn2
chr15	100673775	100674370	596	-0.31	0.000841	0.3	Downstream (<1kb)	-4222	Bin2
chr18	23803447	23804487	1041	-0.19	0.000842	0.3	Promoter (<=1kb)	0	Mapre2
chr3	127398174	127398865	692	0.61	0.000877	0.311	Intron (ENSMUST00000182078.8/109676, intron 1 of 45)	10089	Ank2
chr8	105304409	105305121	713	-0.44	0.000909	0.32	Promoter (<=1kb)	-480	Elmo3
chr3	132087014	132087564	551	0.73	0.000926	0.323	Promoter (1-2kb)	1722	Dkk2
chr3	123173749	123174654	906	0.86	0.00093	0.323	Intron (ENSMUST00000106426.7/118449, intron 1 of 4)	-56697	Synpo2
chr6	85856173	85856668	496	1.35	0.00093	0.323	Distal Intergenic	12490	Nat8f2
chr4	43381496	43382652	1157	-0.25	0.000941	0.323	Promoter (<=1kb)	0	Rusc2
chr6	48432701	48433099	399	-1.02	0.000948	0.323	Intron (ENSMUST00000114566.7/68910, intron 4 of 4)	10937	Zfp467
chr7	98308710	98309795	1086	-0.24	0.000948	0.323	Promoter (<=1kb)	0	Acer3
chr2	145859364	145859818	455	-0.45	0.000962	0.324	Promoter (2-3kb)	-2826	Rin2
chr16	33529548	33530362	815	-0.57	0.000963	0.324	Intron (ENSMUST00000121925.7/171286, intron 2 of 13)	11012	Slc12a8
chr13	97240236	97241581	1346	-0.18	0.000968	0.324	Promoter (<=1kb)	0	Enc1
chr1	128447223	128447768	546	1.44	0.000971	0.324	Distal Intergenic	-29855	Dars
chr4	41639812	41640602	791	-0.28	0.000974	0.324	Promoter (<=1kb)	0	Enho
chr6	56796659	56798187	1529	-0.21	0.00099	0.328	Promoter (<=1kb)	0	Kbtbd2
chr10	78452552	78453093	542	0.99	0.00101	0.331	Intron (ENSMUST00000041616.14/216134, intron 2 of 10)	-4306	Pdxk
chr2	170351595	170352006	412	1.02	0.00102	0.332	Promoter (1-2kb)	-1800	Bcas1
chr5	113735332	113736142	811	-0.24	0.00102	0.331	Promoter (<=1kb)	0	Ficd
chr9	16215164	16215891	728	-0.3	0.00102	0.331	Intron (ENSMUST00000217308.2/270120, intron 3 of 25)	162340	Fat3
chr12	8499215	8500475	1261	-0.16	0.00105	0.338	Promoter (<=1kb)	0	Rhob
chr2	131847479	131847897	419	1.36	0.00105	0.338	Promoter (<=1kb)	0	5330413P13Rik
chr9	103230065	103231058	994	-0.23	0.00106	0.338	Promoter (<=1kb)	0	Trf
chr11	87442603	87443775	1173	-0.19	0.00109	0.344	Exon (ENSMUST00000200547.1/ENSMUST00000200547.1, exon 1 of 1)	15012	Tex14
chr11	117101367	117101964	598	1.32	0.00109	0.344	Distal Intergenic	-13204	Sec14l1
chr2	121413065	121414620	1556	-0.17	0.00109	0.344	Promoter (<=1kb)	0	Pdia3
chr1	128704969	128705689	721	0.83	0.0011	0.344	Distal Intergenic	-112676	Cxcr4
chr10	80398723	80400249	1527	-0.16	0.0011	0.344	Promoter (<=1kb)	0	Mbd3
chr17	64331339	64332686	1348	-0.15	0.00112	0.347	Promoter (<=1kb)	0	Pja2
chr11	58938311	58939226	916	-0.27	0.00115	0.353	Promoter (<=1kb)	0	Rnf187
chr12	24633862	24634436	575	1.51	0.00115	0.353	Distal Intergenic	-16838	Klf11
chr15	7084926	7085557	632	-0.3	0.00115	0.353	Distal Intergenic	-5057	Lifr
chr12	79749906	79750755	850	-0.26	0.00117	0.355	Intron (ENSMUST00000171210.2/19363, intron 8 of 10)	173978	9430078K24Rik
chr8	72318621	72319802	1182	-0.19	0.00117	0.355	Promoter (<=1kb)	0	Klf2
chr6	29747794	29748828	1035	0.79	0.0012	0.36	Intron (ENSMUST00000001812.4/319757, intron 1 of 11)	12100	Smo
chr8	88198929	88200573	1645	-0.18	0.0012	0.36	Promoter (<=1kb)	0	Tent4b
chr12	106034293	106034687	395	-0.47	0.00121	0.36	Intron (ENSMUST00000072040.6/22367, intron 1 of 12)	3576	Vrk1
chr6	54126354	54127955	1602	-0.24	0.00121	0.36	Intron (ENSMUST00000046856.13/69993, intron 1 of 12)	28634	Chn2
chr11	120041599	120042783	1185	-0.23	0.00123	0.36	Promoter (<=1kb)	0	Aatk
chr12	3109769	3110212	444	0.29	0.00123	0.36	Distal Intergenic	-125292	Rab10os
chr19	45307777	45308364	588	-0.44	0.00123	0.36	Intron (ENSMUST00000235789.1/ENSMUST00000235789.1, intron 4 of 6)	-55370	Btrc
chr11	96880164	96880813	650	-0.47	0.00124	0.36	Distal Intergenic	26033	Copz2
chr7	82865904	82867668	1765	-0.16	0.00124	0.36	Promoter (<=1kb)	0	Mex3b
chr18	32406867	32408093	1227	-0.23	0.00126	0.362	Promoter (<=1kb)	0	Bin1
chr6	122308393	122309214	822	-0.19	0.00127	0.362	Promoter (<=1kb)	0	M6pr
chr4	47313898	47314373	476	0.53	0.00128	0.362	Distal Intergenic	10176	Col15a1
chr5	34659761	34660959	1199	-0.18	0.00129	0.362	Promoter (<=1kb)	0	Grk4
chr7	92668742	92670511	1770	-0.17	0.0013	0.362	Promoter (<=1kb)	0	Pcf11
chr1	152904512	152904865	354	-0.41	0.00131	0.362	Promoter (1-2kb)	-1866	Smg7
chr11	69122231	69123053	823	-0.22	0.00131	0.362	Promoter (1-2kb)	1827	Hes7
chr16	11282516	11283399	884	-0.22	0.00132	0.362	Distal Intergenic	-28071	Mir1945
chr7	135655021	135655795	775	-0.27	0.00132	0.362	Promoter (2-3kb)	-2707	5830432E09Rik
chr8	11463803	11464708	906	0.43	0.00132	0.362	Intron (ENSMUST00000033900.6/19332, intron 1 of 1)	-13221	E230013L22Rik
chr8	25051729	25052453	725	-0.3	0.00132	0.362	Exon (ENSMUST00000064883.13/83436, exon 10 of 12)	-12767	Htra4
chr11	6388710	6389758	1049	-0.19	0.00133	0.362	Promoter (<=1kb)	0	Zmiz2
chr12	82355316	82356086	771	-0.48	0.00133	0.362	Intron (ENSMUST00000166429.8/217692, intron 4 of 22)	13049	Sipa1l1
chr4	119125492	119126134	643	0.51	0.00133	0.362	Intron (ENSMUST00000030398.9/20525, intron 2 of 9)	16578	Slc2a1
chr1	184845423	184846289	867	-0.25	0.00134	0.362	Promoter (<=1kb)	0	2021-03-02
chr10	81136980	81138524	1545	-0.17	0.00134	0.362	Promoter (<=1kb)	0	Zbtb7a
chr1	162739817	162740961	1145	-0.21	0.00135	0.362	Promoter (<=1kb)	0	Prrc2c
chr4	62699236	62700017	782	-0.26	0.00135	0.362	Promoter (<=1kb)	0	Rgs3
chr11	106083813	106085550	1738	-0.15	0.00136	0.362	Promoter (<=1kb)	0	Map3k3
chr8	83442132	83442883	752	-0.23	0.00136	0.362	Promoter (<=1kb)	0	Scoc
chr10	95680059	95680784	726	-0.36	0.00137	0.362	Distal Intergenic	-115913	Nudt4
chr15	101246067	101246935	869	-0.19	0.00138	0.362	Distal Intergenic	-7334	Nr4a1
chr9	114775160	114775859	700	-0.34	0.00138	0.362	Promoter (<=1kb)	0	Cmtm7
chr10	118141374	118142245	872	-0.19	0.00139	0.362	Promoter (<=1kb)	0	Mdm1
chr13	23728895	23729720	826	-0.39	0.00139	0.362	Exon (ENSMUST00000120086.1/ENSMUST00000120086.1, exon 3 of 3)	-9088	H1f2
chr14	27376081	27376571	491	0.89	0.00139	0.362	Intron (ENSMUST00000225949.1/71704, intron 6 of 13)	14692	Arhgef3
chr10	42457832	42458160	329	2.01	0.0014	1	Intron (ENSMUST00000151747.7/215951, intron 1 of 10)	20120	Afg1l
chr14	40936611	40937734	1124	-0.29	0.0014	0.363	Promoter (2-3kb)	-2290	Tspan14
chr13	5860654	5861858	1205	-0.17	0.00142	0.367	Promoter (<=1kb)	0	Klf6
chr2	30285959	30286775	817	-0.33	0.00143	0.367	Promoter (<=1kb)	0	Dolk
chr1	144003861	144004642	782	-0.19	0.00144	0.367	Promoter (<=1kb)	0	Rgs2
chr6	50366744	50367569	826	-0.74	0.00144	0.367	Promoter (2-3kb)	2646	Osbpl3
chr1	165460175	165461466	1292	-0.15	0.00145	0.367	Promoter (<=1kb)	0	Mpc2
chr17	57149333	57149841	509	1.71	0.00146	1	Promoter (<=1kb)	0	Cd70
chr17	87795987	87796851	865	-0.39	0.00147	0.37	Promoter (1-2kb)	1143	Kcnk12
chr7	142462568	142463134	567	0.63	0.00147	0.37	Promoter (1-2kb)	1704	Lsp1
chr18	67939267	67940248	982	-0.31	0.00149	0.374	Intron (ENSMUST00000063775.4/52662, intron 1 of 5)	6010	Ldlrad4
chr18	3507141	3508370	1230	-0.19	0.0015	0.374	Promoter (<=1kb)	0	Bambi
chr9	57432879	57434091	1213	-0.22	0.0015	0.374	Promoter (<=1kb)	933	Ppcdc
chr10	62105221	62105666	446	1.31	0.00151	0.374	Downstream (1-2kb)	4830	Fam241b
chr16	44138716	44140847	2132	-0.17	0.00151	0.374	Promoter (<=1kb)	0	Atp6v1a
chr18	11935649	11936356	708	-0.32	0.00152	0.374	Intron (ENSMUST00000171109.8/63955, intron 7 of 9)	91349	Cables1
chr15	64921310	64922714	1405	-0.58	0.00153	0.375	Promoter (<=1kb)	0	Adcy8
chr8	84638649	84640004	1356	-0.17	0.00153	0.375	Promoter (<=1kb)	0	Cacna1a
chr11	55419506	55420291	786	-0.37	0.00154	0.375	Promoter (<=1kb)	0	Sparc
chr11	70467679	70468271	593	0.69	0.00157	0.378	Distal Intergenic	7114	Zmynd15
chr19	53389815	53391077	1263	-0.19	0.00157	0.378	Promoter (<=1kb)	0	Smndc1
chr2	76647638	76648829	1192	-0.2	0.00159	0.38	Promoter (<=1kb)	0	Prkra
chr5	73255337	73257139	1803	-0.19	0.0016	0.38	Promoter (<=1kb)	0	Fryl
chr6	64160190	64160623	434	-2.32	0.0016	1	Intron (ENSMUST00000159561.7/14804, intron 8 of 8)	83398	Grid2
chr2	132252544	132253624	1081	-0.19	0.00161	0.38	Promoter (<=1kb)	0	Pcna
chr10	54117716	54118230	515	-0.27	0.00162	0.38	Distal Intergenic	-41107	Man1a
chr14	54527532	54528018	487	-1.38	0.00162	0.38	Distal Intergenic	-10007	Prmt5
chr4	95160990	95161829	840	-0.22	0.00162	0.38	Exon (ENSMUST00000130684.7/ENSMUST00000130684.7, exon 4 of 4)	-108768	Jun
chr9	102625655	102626768	1114	-0.21	0.00162	0.38	Promoter (<=1kb)	0	Cep63
chr15	77245373	77245759	387	1.59	0.00164	1	Promoter (<=1kb)	0	Rbfox2
chr14	103469376	103470127	752	-0.3	0.00165	0.386	Exon (ENSMUST00000228094.1/ENSMUST00000228094.1, exon 3 of 3)	-43215	Scel
chr1	85649622	85650338	717	0.92	0.00166	0.388	Promoter (<=1kb)	0	Sp100
chr9	71667645	71667990	346	1.58	0.00167	1	Intron (ENSMUST00000072899.8/68178, intron 8 of 18)	-19295	Cgnl1
chr2	18997396	18998648	1253	-0.2	0.00168	0.389	Promoter (<=1kb)	0	Pip4k2a
chrX	20848187	20848894	708	-0.36	0.00168	0.389	Promoter (<=1kb)	0	Araf
chr10	128498589	128499717	1129	-0.21	0.00169	0.389	Promoter (<=1kb)	0	Myl6b
chr1	34464335	34465063	729	-0.42	0.0017	0.389	Promoter (1-2kb)	1064	Ptpn18
chr7	35098267	35099425	1159	-0.33	0.0017	0.389	Distal Intergenic	-19878	Cebpa
chr11	115692632	115693444	813	-0.29	0.00171	0.389	Intron (ENSMUST00000106499.7/14784, intron 1 of 3)	5863	Grb2
chr1	120099320	120100126	807	-0.28	0.00172	0.389	Distal Intergenic	20012	Dbi
chr4	42949433	42950487	1055	-0.17	0.00172	0.389	Promoter (<=1kb)	0	Dnajb5
chr9	20651558	20652438	881	-0.16	0.00172	0.389	Promoter (<=1kb)	0	Pin1
chr10	41546631	41547126	496	-1.41	0.00174	0.39	Exon (ENSMUST00000159978.1/75973, exon 3 of 6)	5723	Ccdc162
chr11	106787430	106789577	2148	-0.16	0.00174	0.39	Promoter (<=1kb)	0	Ddx5
chr6	50166453	50166759	307	-1.37	0.00174	0.39	Intron (ENSMUST00000166318.7/56524, intron 6 of 13)	-13541	Mpp6
chr7	110018061	110019144	1084	-0.25	0.00176	0.392	Promoter (<=1kb)	0	Ipo7
chr1	143916391	143918010	1620	-0.22	0.00177	0.392	Distal Intergenic	86022	Rgs2
chr5	139484140	139484958	819	-0.24	0.00178	0.392	Promoter (<=1kb)	0	Zfand2a
chr7	55891775	55892337	563	-0.42	0.00178	0.392	Exon (ENSMUST00000168271.8/20430, exon 12 of 12)	-4408	Cyfip1
chr7	122199247	122199666	420	-1.3	0.00178	0.392	Distal Intergenic	-13040	Ern2
chrX	74312598	74313592	995	-0.34	0.0018	0.394	Promoter (<=1kb)	0	Fam50a
chr9	108101093	108101826	734	-0.82	0.00181	0.394	Intron (ENSMUST00000035208.13/12217, intron 11 of 11)	-6487	Apeh
chr12	17266097	17266970	874	-0.22	0.00182	0.394	Promoter (<=1kb)	0	Pdia6
chr7	128417628	128418777	1150	-0.24	0.00182	0.394	Promoter (<=1kb)	0	Rgs10
chr7	142403579	142404131	553	-0.28	0.00182	0.394	Distal Intergenic	-15541	Ctsd
chr15	80096990	80097892	903	-0.34	0.00185	0.396	Promoter (<=1kb)	0	Syngr1
chr12	112866526	112866858	333	0.79	0.00188	0.396	Promoter (1-2kb)	1370	Gpr132
chr2	150904293	150905175	883	-0.19	0.00188	0.396	Promoter (<=1kb)	0	Abhd12
chr11	50238307	50238874	568	-0.35	0.00189	0.396	Promoter (<=1kb)	0	Ltc4s
chr12	3781304	3781887	584	-0.3	0.00189	0.396	Promoter (1-2kb)	1756	Dtnb
chr14	121698053	121698820	768	1.02	0.00189	0.396	Promoter (<=1kb)	0	Dock9
chr8	85077043	85077526	484	-0.56	0.00189	0.396	Promoter (<=1kb)	-752	Wdr83
chr1	186508368	186508800	433	1.23	0.0019	0.396	Distal Intergenic	49672	A730004F24Rik
chr12	102302160	102303077	918	-0.27	0.0019	0.396	Intron (ENSMUST00000056950.13/217835, intron 1 of 9)	18519	Rin3
chr10	8866017	8866708	692	0.89	0.00191	0.396	Intron (ENSMUST00000015449.5/70097, intron 1 of 19)	19344	Sash1
chr17	44436450	44436987	538	1.04	0.00192	0.396	Distal Intergenic	199344	Clic5
chr5	130144030	130145278	1249	-0.17	0.00192	0.396	Promoter (<=1kb)	0	Kctd7
chr12	8346380	8346868	489	-0.27	0.00193	0.396	Distal Intergenic	28769	Hs1bp3
chr13	59769341	59770572	1232	-0.19	0.00193	0.396	Promoter (<=1kb)	0	Etohd2
chr3	146450118	146451079	962	-0.24	0.00193	0.396	Promoter (<=1kb)	0	Ctbs
chr7	49158525	49159543	1019	-0.33	0.00193	0.396	Promoter (<=1kb)	276	9130015G15Rik
chr10	128492946	128494346	1401	-0.22	0.00196	0.4	Promoter (<=1kb)	0	Myl6
chr14	121878143	121878971	829	-0.21	0.00197	0.4	Promoter (<=1kb)	0	Ubac2
chr2	157063274	157064571	1298	-0.19	0.00197	0.4	Intron (ENSMUST00000069098.6/320706, intron 1 of 14)	14683	Soga1
chr5	135148896	135149977	1082	-0.14	0.00197	0.4	Promoter (<=1kb)	0	Tbl2
chr11	116129886	116131403	1518	-0.19	0.00199	0.4	Promoter (<=1kb)	0	Trim65
chr9	24502565	24503744	1180	-0.16	0.00199	0.4	Promoter (<=1kb)	0	Dpy19l1
chr19	60818582	60819246	665	-0.31	0.00202	0.404	Intron (ENSMUST00000128357.7/67894, intron 3 of 6)	6542	Fam45a
chr2	129129250	129130155	906	-0.26	0.00202	0.404	Promoter (<=1kb)	0	Chchd5
chr1	55130868	55131873	1006	-0.2	0.00205	0.408	Promoter (<=1kb)	0	Mob4
chr18	35888939	35890137	1199	-0.28	0.00207	0.411	Exon (ENSMUST00000237036.1/ENSMUST00000237036.1, exon 1 of 2)	34201	Cxxc5
chr19	28989911	28991201	1291	-0.25	0.00207	0.411	Promoter (<=1kb)	0	Cdc37l1
chr11	23255172	23256501	1330	-0.15	0.00209	0.411	Promoter (<=1kb)	0	Xpo1
chr9	3003295	3003606	312	0.41	0.00209	0.411	Exon (ENSMUST00000177722.7/ENSMUST00000177722.7, exon 1 of 5)	35137	Mir101c
chr1	173741592	173742100	509	0.93	0.0021	0.411	Promoter (<=1kb)	0	Ifi207
chr10	82047739	82048732	994	-0.26	0.0021	0.411	Promoter (<=1kb)	0	Zfp873
chr6	142386722	142387653	932	-0.23	0.00211	0.411	Promoter (<=1kb)	0	Recql
chr13	99254804	99255246	443	1.54	0.00212	0.413	Distal Intergenic	69981	Zfp366
chr15	85653387	85654443	1057	-0.25	0.00215	0.414	Promoter (<=1kb)	0	Lncppara
chr2	180041929	180043468	1540	-0.22	0.00215	0.414	Promoter (<=1kb)	0	Psma7
chr3	129830782	129831714	933	-0.22	0.00215	0.414	Promoter (<=1kb)	0	Gar1
chr4	154011365	154012308	944	-0.31	0.00218	0.414	Promoter (<=1kb)	0	Lrrc47
chr6	35133341	35134272	932	-0.18	0.00218	0.414	Promoter (<=1kb)	0	Cnot4
chr1	39922661	39923173	513	-0.34	0.00219	0.414	Intron (ENSMUST00000163854.8/26921, intron 2 of 30)	21431	Map4k4
chr11	69094656	69095357	702	-0.16	0.00219	0.414	Promoter (<=1kb)	0	Per1
chr18	56561852	56562746	895	-0.32	0.00219	0.414	Promoter (<=1kb)	0	Aldh7a1
chr2	129595630	129596285	656	-0.21	0.00219	0.414	Promoter (2-3kb)	2017	Sirpa
chr7	49544488	49545427	940	-0.29	0.00219	0.414	Promoter (2-3kb)	-2765	Nav2
chr11	68513824	68514446	623	0.55	0.00222	0.414	Intron (ENSMUST00000060441.6/104709, intron 1 of 19)	10733	Pik3r6
chr18	64488481	64489491	1011	-0.21	0.00222	0.414	Promoter (<=1kb)	0	Fech
chr4	129623813	129625552	1740	-0.2	0.00222	0.414	Promoter (<=1kb)	0	Ccdc28b
chr5	150384795	150385482	688	1.71	0.00222	0.414	Intron (ENSMUST00000087204.8/320365, intron 17 of 60)	-14171	Fry
chr8	72281517	72282145	629	-0.35	0.00223	0.414	Distal Intergenic	28582	Ap1m1
chr1	77213601	77214016	416	1.52	0.00224	1	Distal Intergenic	163591	Epha4
chr17	72836097	72837755	1659	-0.14	0.00224	0.414	Promoter (<=1kb)	0	Ypel5
chr4	44981060	44981964	905	-0.27	0.00224	0.414	Promoter (<=1kb)	0	Grhpr
chrX	163908385	163909719	1335	-0.2	0.00224	0.414	Promoter (<=1kb)	0	Ap1s2
chr6	145340548	145342131	1584	-0.19	0.00226	0.415	Distal Intergenic	-49295	1700073E17Rik
chr3	90490607	90491584	978	-0.21	0.00227	0.415	Promoter (<=1kb)	0	Snapin
chr9	61012762	61013728	967	-0.24	0.00227	0.415	Exon (ENSMUST00000215132.1/ENSMUST00000215132.1, exon 1 of 3)	-3341	Gm5122
chr1	59912463	59914360	1898	-0.18	0.00229	0.415	Promoter (<=1kb)	0	Fam117b
chr13	65111984	65113247	1264	-0.3	0.00229	0.415	Promoter (<=1kb)	0	Mfsd14b
chr10	80141234	80142562	1329	-0.18	0.0023	0.415	Promoter (<=1kb)	0	Atp5d
chr19	7205616	7206767	1152	-0.25	0.0023	0.415	Promoter (<=1kb)	0	Otub1
chr10	80701743	80702840	1098	-0.15	0.00231	0.415	Promoter (<=1kb)	0	Mob3a
chr11	50376897	50378715	1819	-0.18	0.00231	0.415	Promoter (<=1kb)	0	Hnrnph1
chrX	143482912	143483205	294	0.42	0.00231	0.415	Distal Intergenic	-35386	Pak3
chr11	101063438	101064377	940	-0.39	0.00234	0.418	3' UTR	-5635	Naglu
chr5	25529260	25530407	1148	-0.15	0.00234	0.418	Promoter (<=1kb)	0	1700096K18Rik
chr3	79843793	79844437	645	-0.29	0.00237	0.419	Promoter (<=1kb)	-881	Tmem144
chr11	73084294	73085818	1525	-0.32	0.00238	0.419	3' UTR	-4765	Itgae
chr2	32981396	32982568	1173	-0.23	0.00238	0.419	Promoter (<=1kb)	0	Slc2a8
chr6	99057107	99057574	468	1.38	0.00238	0.419	Intron (ENSMUST00000113326.8/108655, intron 4 of 17)	-12648	Foxp1
chr6	113076006	113077697	1692	-0.15	0.00238	0.419	Promoter (<=1kb)	0	Gt(ROSA)26Sor
chr8	108722821	108723600	780	-0.29	0.00238	0.419	Intron (ENSMUST00000220518.1/11906, intron 7 of 15)	8177	Zfhx3
chr10	52417069	52418377	1309	-0.21	0.00239	0.419	Promoter (<=1kb)	0	Nus1
chr11	4674573	4675034	462	-1.21	0.00241	0.419	Intron (ENSMUST00000070257.13/75452, intron 15 of 19)	29019	Uqcr10
chr4	116556750	116558076	1327	-0.17	0.00242	0.419	Promoter (<=1kb)	0	Gpbp1l1
chr15	81802155	81803080	926	-0.2	0.00243	0.419	Promoter (<=1kb)	0	Gm17597
chr5	20881421	20882806	1386	-0.17	0.00244	0.419	Promoter (<=1kb)	0	Tmem60
chr12	40037024	40038489	1466	-0.17	0.00245	0.419	Promoter (<=1kb)	0	Arl4a
chr5	147408578	147409237	660	0.95	0.00245	0.419	Exon (ENSMUST00000078052.3/ENSMUST00000078052.3, exon 1 of 1)	-8089	Flt3
chr8	89392607	89393417	811	-0.21	0.00245	0.419	Distal Intergenic	-348445	Sall1
chr12	51970816	51971763	948	-0.26	0.00247	0.419	Promoter (<=1kb)	0	Heatr5a
chr2	49450896	49453106	2211	-0.17	0.00248	0.419	Promoter (<=1kb)	0	Epc2
chr9	3025423	3025973	551	0.38	0.00248	0.419	Exon (ENSMUST00000075573.6/ENSMUST00000075573.6, exon 1 of 3)	12770	Mir101c
chr2	77176050	77176859	810	1.07	0.00249	0.419	Distal Intergenic	-5414	Ccdc141
chr15	3995361	3996376	1016	-0.15	0.00252	0.419	Promoter (<=1kb)	0	AW549877
chr2	160766241	160766801	561	1.02	0.00252	0.419	3' UTR	6123	Plcg1
chr6	97806723	97807702	980	-0.24	0.00252	0.419	Promoter (<=1kb)	0	Mitf
chr17	26243431	26244737	1307	-0.2	0.00253	0.419	Promoter (<=1kb)	0	Fam234a
chr6	33059737	33060623	887	-0.2	0.00253	0.419	Promoter (<=1kb)	0	Chchd3
chr10	59221210	59222418	1209	-0.17	0.00255	0.419	Promoter (<=1kb)	0	2021-09-10
chrUn_JH584304	98221	98482	262	0.58	0.00255	0.419	Distal Intergenic	-38531	Pisd-ps3
chr1	155059439	155060112	674	-0.29	0.00256	0.419	Distal Intergenic	23154	Gm9530
chr7	139388369	139389525	1157	-0.15	0.00257	0.419	Promoter (<=1kb)	0	Inpp5a
chr2	75763151	75763801	651	0.41	0.00258	0.419	Distal Intergenic	-58510	Nfe2l2
chr8	35678825	35679459	635	0.64	0.00258	0.419	3' UTR	71548	Mfhas1
chr9	37529737	37531100	1364	0.52	0.00258	0.419	Promoter (<=1kb)	0	Esam
chr15	38938502	38939100	599	1.01	0.00259	0.419	Exon (ENSMUST00000227931.1/ENSMUST00000227931.1, exon 1 of 2)	4593	Baalc
chr18	34220654	34221496	843	-0.27	0.00259	0.419	Promoter (<=1kb)	0	Apc
chr4	140983175	140983895	721	-0.26	0.00259	0.419	Promoter (2-3kb)	-2978	Atp13a2
chrUn_JH584304	103769	104093	325	0.4	0.00259	0.419	Distal Intergenic	-44079	Pisd-ps3
chr12	8344747	8345667	921	-0.2	0.0026	0.419	Distal Intergenic	27136	Hs1bp3
chr15	27466118	27467221	1104	-0.25	0.0026	0.419	Promoter (<=1kb)	0	Ank
chr2	146511413	146512471	1059	-0.16	0.0026	0.419	Promoter (<=1kb)	0	Ralgapa2
chr7	110386355	110386689	335	-0.83	0.00261	0.419	Intron (ENSMUST00000164759.7/319934, intron 17 of 39)	-21769	Sbf2
chr9	38741029	38741810	782	-0.82	0.00261	0.419	3' UTR	4844	Vwa5a
chr11	86993103	86994104	1002	-0.22	0.00262	0.419	Promoter (<=1kb)	0	Ypel2
chr4	97771920	97772774	855	-0.23	0.00262	0.419	Promoter (<=1kb)	0	Nfia
chr14	21499963	21501441	1479	-0.14	0.00263	0.419	Promoter (<=1kb)	0	Kat6b
chr14	105272580	105273010	431	-1.01	0.00263	0.419	Intron (ENSMUST00000181969.7/76273, intron 1 of 7)	13762	Ndfip2
chr2	35200367	35201557	1191	-0.19	0.00263	0.419	Promoter (<=1kb)	0	Rab14
chr15	10818176	10818876	701	1.03	0.00264	0.419	Intron (ENSMUST00000227059.1/100502601, intron 1 of 2)	3349	Gm19276
chr10	21701415	21702058	644	-0.29	0.00265	0.419	Intron (ENSMUST00000187019.6/432436, intron 2 of 2)	10570	Gm5420
chr13	49306637	49308024	1388	-0.26	0.00265	0.419	Promoter (1-2kb)	1216	Fgd3
chr15	68927753	68928989	1237	-0.28	0.00266	0.419	Promoter (<=1kb)	0	Khdrbs3
chr4	32518156	32518612	457	-1.21	0.00266	0.419	Intron (ENSMUST00000108180.8/12014, intron 4 of 6)	16651	Bach2
chr1	131199160	131200523	1364	-0.19	0.00268	0.421	Promoter (<=1kb)	0	Rassf5
chr17	56626563	56627489	927	-0.25	0.0027	0.421	Promoter (<=1kb)	0	Lonp1
chr10	20060518	20061041	524	0.52	0.00271	0.421	Intron (ENSMUST00000095806.9/26408, intron 10 of 29)	-38484	Map3k5
chr7	38084607	38085586	980	-0.18	0.00271	0.421	Distal Intergenic	13783	Ccne1
chrX	74879779	74880394	616	1.04	0.00271	0.421	Distal Intergenic	42583	Gm5936
chr11	101069663	101070635	973	-0.21	0.00272	0.421	Promoter (<=1kb)	0	Naglu
chr8	11555147	11556769	1623	-0.15	0.00273	0.423	Promoter (<=1kb)	0	Ing1
chr7	142400180	142400910	731	-0.34	0.00275	0.424	Distal Intergenic	-12142	Ctsd
chr10	37136107	37137569	1463	-0.19	0.00276	0.424	Promoter (1-2kb)	1351	Marcks
chr11	75594362	75594980	619	-0.39	0.00276	0.424	Exon (ENSMUST00000142068.1/ENSMUST00000142068.1, exon 1 of 2)	4974	Gm12338
chr4	80002674	80003296	623	0.39	0.00277	0.424	Exon (ENSMUST00000120362.1/ENSMUST00000120362.1, exon 1 of 1)	-830827	Tyrp1
chr16	4963863	4964867	1005	-0.19	0.00279	0.426	Promoter (<=1kb)	0	Anks3
chr15	36489745	36490229	485	1.19	0.00281	0.426	Intron (ENSMUST00000228630.1/68839, intron 2 of 3)	6486	Ankrd46
chr15	76619755	76620129	375	1.33	0.00281	0.426	Promoter (2-3kb)	-2371	Slc39a4
chr3	107332910	107334338	1429	-0.15	0.00281	0.426	Promoter (<=1kb)	0	Rbm15
chr10	21636450	21637395	946	-0.26	0.00282	0.426	Distal Intergenic	20130	1700020N01Rik
chr5	90405278	90405559	282	-0.99	0.00282	0.426	Distal Intergenic	38074	Gm9958
chr3	88296286	88297458	1173	-0.17	0.00283	0.426	Promoter (<=1kb)	0	Cct3
chr13	47242855	47243475	621	1.01	0.00284	0.426	Exon (ENSMUST00000068891.11/218215, exon 7 of 8)	49030	Rnf144b
chr14	6426399	6427715	1317	-0.34	0.00284	0.426	Intron (ENSMUST00000181015.7/ENSMUST00000181015.7, intron 2 of 2)	-139149	LOC100861615
chr5	135632384	135633056	673	-0.22	0.0029	0.433	Promoter (<=1kb)	0	Rhbdd2
chr7	67445245	67446223	979	-0.19	0.0029	0.433	Distal Intergenic	-72387	Mef2a
chr1	7088379	7089388	1010	-0.15	0.00296	0.44	Promoter (<=1kb)	0	Pcmtd1
chr11	82016188	82016889	702	0.91	0.00296	0.44	Intron (ENSMUST00000207942.1/ENSMUST00000207942.1, intron 1 of 5)	-18682	Ccl2
chr10	21993940	21994959	1020	-0.17	0.00297	0.44	Promoter (<=1kb)	0	Sgk1
chr19	11485356	11485715	360	1.91	0.00297	1	Promoter (<=1kb)	-223	Gm8369
chr10	79934173	79934801	629	-0.27	0.00298	0.44	Intron (ENSMUST00000019708.11/13496, intron 3 of 8)	3749	Arid3a
chr16	87698622	87699538	917	-0.18	0.003	0.44	Promoter (<=1kb)	0	Bach1
chr19	14507632	14508116	485	0.96	0.003	0.44	Intron (ENSMUST00000052011.14/21888, intron 8 of 19)	87423	Tle4
chr5	142949520	142949999	480	1.33	0.003	0.44	Distal Intergenic	-10344	Fscn1
chr8	94097961	94098928	968	-0.21	0.003	0.44	Promoter (<=1kb)	0	Bbs2
chr1	171071588	171073590	2003	-0.17	0.00305	0.446	Exon (ENSMUST00000183351.1/ENSMUST00000183351.1, exon 1 of 1)	-6653	Fcgr3
chr8	121922161	121922620	460	1.38	0.00305	0.446	Intron (ENSMUST00000127664.1/108148, intron 1 of 15)	4854	Car5a
chr8	70211849	70213029	1181	-0.15	0.00306	0.446	Promoter (<=1kb)	0	Slc25a42
chr9	107587317	107588152	836	-0.19	0.00307	0.446	Promoter (<=1kb)	0	Ifrd2
chr14	56811160	56812995	1836	-0.16	0.00308	0.446	Promoter (<=1kb)	0	2410022M11Rik
chr17	32545819	32546270	452	1.21	0.00308	0.446	Promoter (<=1kb)	-102	Cyp4f16
chr4	153956758	153958061	1304	-0.19	0.0031	0.447	Promoter (<=1kb)	0	A430005L14Rik
chr19	41847123	41848730	1608	-0.19	0.00311	0.449	Promoter (<=1kb)	0	Frat2
chr5	112276141	112277277	1137	-0.16	0.00312	0.449	Promoter (<=1kb)	0	Tpst2
chr19	45782604	45784015	1412	-0.18	0.00315	0.452	Promoter (<=1kb)	0	Oga
chr11	82077915	82078492	578	0.77	0.00316	0.452	Distal Intergenic	20092	Ccl11
chr15	38601560	38602961	1402	-0.25	0.00318	0.453	Distal Intergenic	-6626	2310043O21Rik
chr4	152086450	152087226	777	-0.35	0.00318	0.453	Promoter (<=1kb)	0	Plekhg5
chr8	22593159	22594335	1177	-0.18	0.00319	0.453	Promoter (<=1kb)	0	Vdac3
chr8	70609202	70611169	1968	-0.15	0.0032	0.453	Promoter (<=1kb)	-330	Ssbp4
chr17	13305883	13306300	418	0.88	0.00321	0.453	Distal Intergenic	-48272	Tcp10c
chr13	31974599	31975239	641	1.41	0.00323	0.453	Intron (ENSMUST00000041859.8/218138, intron 7 of 10)	167966	Foxc1
chr7	45015895	45016583	689	-0.17	0.00323	0.453	Promoter (<=1kb)	0	Scaf1
chr11	87461824	87463088	1265	-0.19	0.00324	0.453	Exon (ENSMUST00000184171.1/ENSMUST00000184171.1, exon 1 of 1)	34233	Tex14
chr3	132103220	132103922	703	1.21	0.00326	0.453	Intron (ENSMUST00000029665.6/56811, intron 1 of 3)	17928	Dkk2
chr15	83602654	83603268	615	-0.46	0.00327	0.453	Downstream (1-2kb)	-7497	Ttll12
chr9	32540064	32541664	1601	-0.23	0.00327	0.453	Promoter (<=1kb)	0	Fli1
chrUn_JH584304	110028	110460	433	0.49	0.00327	0.453	Distal Intergenic	-50338	Pisd-ps3
chr12	54369184	54369818	635	0.97	0.00328	0.453	Distal Intergenic	21500	Gm7550
chr2	24919027	24920063	1037	-0.21	0.0033	0.453	Promoter (<=1kb)	0	Ehmt1
chr5	72913682	72915000	1319	-0.15	0.0033	0.453	Promoter (<=1kb)	0	Slain2
chr11	110429642	110430345	704	0.73	0.00331	0.453	Intron (ENSMUST00000020949.11/26399, intron 1 of 11)	30383	Map2k6
chr12	117480955	117481431	477	0.55	0.00331	0.453	Distal Intergenic	-35048	Rapgef5
chr5	115157801	115159030	1230	-0.16	0.00331	0.453	Promoter (<=1kb)	0	Mlec
chr7	59228176	59229661	1486	-0.16	0.00331	0.453	Promoter (<=1kb)	0	Ube3a
chr11	93736660	93737052	393	1.54	0.00332	1	Distal Intergenic	139091	Utp18
chr3	89393352	89394374	1023	-0.17	0.00332	0.453	Promoter (<=1kb)	0	Zbtb7b
chr7	47051710	47052338	629	-0.29	0.00332	0.453	Promoter (<=1kb)	0	Tmem86a
chr4	62619297	62619675	379	1.38	0.00333	1	Promoter (<=1kb)	0	Rgs3
chr11	50154189	50155424	1236	-0.31	0.00334	0.453	Exon (ENSMUST00000093138.12/76795, exon 11 of 21)	6057	Tbc1d9b
chr19	3325047	3325700	654	-0.27	0.00334	0.453	Promoter (1-2kb)	1699	Cpt1a
chr17	10318926	10320480	1555	-0.15	0.00335	0.453	Promoter (<=1kb)	0	Qk
chr1	92179655	92181231	1577	-0.14	0.00336	0.453	Promoter (<=1kb)	0	Hdac4
chr15	68362081	68363797	1717	-0.15	0.00337	0.453	Exon (ENSMUST00000175699.1/ENSMUST00000175699.1, exon 1 of 3)	-20792	Mir30d
chr14	49065673	49066949	1277	-0.2	0.00339	0.453	Promoter (<=1kb)	0	Exoc5
chr8	11634736	11636741	2006	-0.17	0.00339	0.453	Promoter (<=1kb)	0	Ankrd10
chr1	195069281	195069949	669	-0.49	0.0034	0.453	Promoter (<=1kb)	-167	Cd46
chr17	67133227	67134070	844	-0.26	0.0034	0.453	Intron (ENSMUST00000037974.9/19274, intron 2 of 32)	-85242	Ptprm
chr5	148673988	148674821	834	0.69	0.0034	0.453	Distal Intergenic	-67019	2210417A02Rik
chr6	91116326	91117432	1107	-0.2	0.0034	0.453	Promoter (<=1kb)	0	Nup210
chr6	135177159	135177657	499	1.35	0.0034	0.453	Intron (ENSMUST00000204730.1/15199, intron 1 of 1)	-8944	Hebp1
chr10	81571369	81572046	678	-0.26	0.00341	0.453	Promoter (2-3kb)	-2515	Tle2
chr3	87905852	87906891	1040	-0.16	0.00341	0.453	Promoter (<=1kb)	0	Hdgf
chr5	65863383	65863867	485	-0.31	0.00344	0.456	Promoter (<=1kb)	0	Rhoh
chr19	43674553	43675808	1256	-0.15	0.00347	0.459	Promoter (<=1kb)	0	BC037704
chr11	87019318	87019879	562	-0.41	0.00348	0.459	Distal Intergenic	-25611	Ypel2
chr7	5020029	5020991	963	-0.19	0.00348	0.459	Promoter (<=1kb)	0	Ccdc106
chr8	72272406	72272888	483	-0.34	0.00349	0.459	Distal Intergenic	19471	Ap1m1
chr3	8971659	8972006	348	-0.42	0.0035	0.459	Intron (ENSMUST00000120143.7/21985, intron 1 of 5)	-7611	Tpd52
chr2	161108384	161109633	1250	-0.19	0.00351	0.459	Promoter (<=1kb)	0	Chd6
chr3	98128861	98129271	411	-1.79	0.00352	1	Intron (ENSMUST00000079812.7/18129, intron 22 of 33)	-31389	Adam30
chr3	51195296	51196014	719	0.62	0.00353	0.462	Distal Intergenic	-28433	Noct
chr8	83972306	83973316	1011	-0.16	0.00354	0.462	Promoter (<=1kb)	0	Prkaca
chr4	140653943	140654428	486	-1.39	0.00355	0.462	Intron (ENSMUST00000069623.11/72754, intron 1 of 27)	-4583	Arhgef10l
chr19	34192009	34192870	862	-0.27	0.00356	0.462	Promoter (<=1kb)	0	Stambpl1
chr8	84656659	84657149	491	0.48	0.00357	0.462	Distal Intergenic	5705	Ier2
chr1	171388412	171389412	1001	-0.24	0.00358	0.462	Promoter (<=1kb)	0	Arhgap30
chr2	163228862	163229760	899	-0.24	0.00358	0.462	Intron (ENSMUST00000109428.8/269389, intron 1 of 8)	3408	Tox2
chr10	30617982	30618872	891	-0.19	0.00359	0.462	Promoter (<=1kb)	0	Hint3
chr11	120695246	120695979	734	0.84	0.00359	0.462	Intron (ENSMUST00000026135.14/68938, intron 7 of 15)	5936	Aspscr1
chr4	45473105	45473577	473	-0.41	0.0036	0.462	Intron (ENSMUST00000147926.7/230126, intron 1 of 4)	9225	Shb
chr15	36792302	36794653	2352	-0.13	0.00361	0.462	Promoter (<=1kb)	0	Ywhaz
chr17	75464964	75465856	893	-0.23	0.00361	0.462	Promoter (<=1kb)	0	Rasgrp3
chr5	142447997	142448514	518	-0.31	0.00362	0.462	Intron (ENSMUST00000072837.6/17425, intron 2 of 8)	-15430	Ap5z1
chr4	152071988	152073017	1030	-0.29	0.00363	0.462	Promoter (<=1kb)	0	Plekhg5
chr15	64976114	64976553	440	-1.39	0.00364	0.462	Distal Intergenic	-53818	Adcy8
chr7	109630284	109630730	447	0.51	0.00364	0.462	Intron (ENSMUST00000207745.1/76954, intron 1 of 3)	-13137	St5
chr11	61174265	61175652	1388	-0.14	0.00365	0.462	Promoter (<=1kb)	0	Usp22
chr3	52088097	52089040	944	-0.25	0.00367	0.463	Intron (ENSMUST00000121440.3/433586, intron 1 of 4)	16036	Maml3
chr7	58657886	58658820	935	0.51	0.00371	0.468	Promoter (<=1kb)	0	Atp10a
chr10	91123244	91124379	1136	-0.18	0.00373	0.469	Promoter (<=1kb)	0	Slc25a3
chr11	72606917	72608705	1789	-0.15	0.00375	0.469	Promoter (<=1kb)	0	Ube2g1
chr10	128458324	128459918	1595	-0.22	0.00376	0.469	Promoter (<=1kb)	0	Mir8105
chr2	25534156	25534769	614	1.53	0.00376	0.469	Intron (ENSMUST00000028311.12/22030, intron 4 of 10)	4371	Traf2
chr9	3020809	3021122	314	0.34	0.00376	0.469	Exon (ENSMUST00000179272.1/ENSMUST00000179272.1, exon 5 of 5)	17621	Mir101c
chr4	140592242	140592685	444	-0.74	0.00377	0.469	Promoter (<=1kb)	-202	Arhgef10l
chr9	66124436	66125112	677	-0.2	0.00377	0.469	Promoter (<=1kb)	0	Snx1
chr11	83628604	83629171	568	-0.59	0.00379	0.471	Distal Intergenic	6942	E230016K23Rik
chr8	120276068	120277007	940	0.58	0.0038	0.471	Intron (ENSMUST00000127664.1/108148, intron 1 of 15)	47612	Gse1
chr17	87330858	87331665	808	-0.33	0.00381	0.471	Promoter (<=1kb)	644	Ttc7
chr15	99723064	99724228	1165	-0.28	0.00382	0.471	Promoter (<=1kb)	246	Gm16537
chr6	149309233	149310060	828	-0.18	0.00382	0.471	Promoter (<=1kb)	0	Resf1
chr6	120037838	120039023	1186	-0.15	0.00383	0.471	Promoter (<=1kb)	0	Wnk1
chr1	173349826	173350323	498	0.84	0.00384	0.471	Promoter (<=1kb)	-556	Aim2
chr10	67284670	67285685	1016	-0.2	0.00384	0.471	Promoter (<=1kb)	0	Nrbf2
chr6	85450992	85452434	1443	-0.16	0.00386	0.472	Promoter (<=1kb)	0	Cct7
chr15	25321409	25322454	1046	-0.3	0.00388	0.473	Intron (ENSMUST00000226199.1/ENSMUST00000226199.1, intron 1 of 4)	91244	Basp1
chr16	44172800	44173890	1091	-0.19	0.00389	0.473	Promoter (<=1kb)	0	Usf3
chr5	135168100	135169088	989	-0.18	0.00389	0.473	Promoter (<=1kb)	0	Bcl7b
chr6	121341520	121342101	582	0.76	0.00391	0.474	Promoter (<=1kb)	-975	Slc6a12
chr16	36874541	36875677	1137	-0.17	0.00392	0.475	Promoter (<=1kb)	0	Eaf2
chr2	127269766	127271077	1312	-0.18	0.00393	0.475	Promoter (<=1kb)	0	Stard7
chr1	165675017	165675650	634	-0.28	0.00396	0.475	Intron (ENSMUST00000097474.8/226594, intron 1 of 5)	32398	Rcsd1
chr4	45487538	45488233	696	-0.27	0.00396	0.475	Promoter (1-2kb)	1170	Shb
chr6	125148196	125149614	1419	-0.21	0.00396	0.475	Promoter (<=1kb)	0	Iffo1
chr19	6459490	6459899	410	0.82	0.00397	0.475	Exon (ENSMUST00000237846.1/ENSMUST00000237846.1, exon 1 of 1)	4919	Nrxn2
chr5	33657579	33658717	1139	-0.15	0.00397	0.475	Promoter (<=1kb)	0	Tacc3
chr9	106261019	106261650	632	0.53	0.00397	0.475	Distal Intergenic	-12365	Alas1
chr2	61579436	61579737	302	1.27	0.00398	0.475	Promoter (<=1kb)	825	Tank
chr3	95881868	95883363	1496	-0.2	0.00402	0.478	Promoter (<=1kb)	0	Ciart
chr9	107640117	107641237	1121	-0.21	0.00402	0.478	Distal Intergenic	-4750	Gnai2
chr6	90988325	90989359	1035	0.68	0.00403	0.479	Promoter (<=1kb)	0	Iqsec1
chr2	132686713	132687250	538	-0.32	0.00404	0.479	Promoter (<=1kb)	0	Shld1
chr17	10478814	10479278	465	-0.83	0.00405	0.479	Intron (ENSMUST00000159602.2/319750, intron 1 of 1)	13977	A230009B12Rik
chr12	110446214	110447598	1385	-0.16	0.00407	0.48	Promoter (<=1kb)	0	Ppp2r5c
chr13	3372885	3373718	834	0.51	0.00408	0.48	Distal Intergenic	-104512	2810429I04Rik
chr13	97187486	97188195	710	-0.2	0.00408	0.48	Intron (ENSMUST00000022169.9/15212, intron 5 of 13)	10100	Hexb
chr1	105990091	105991659	1569	-0.14	0.00411	0.483	Promoter (<=1kb)	0	Zcchc2
chr10	3940966	3941615	650	1.21	0.00413	0.484	Intron (ENSMUST00000120274.7/213783, intron 11 of 16)	-16276	Plekhg1
chr2	173413931	173414493	563	-0.79	0.00417	0.488	Distal Intergenic	-108093	1700021F07Rik
chr3	97227068	97228141	1074	-0.18	0.00418	0.488	Promoter (<=1kb)	0	Bcl9
chr7	66196582	66197327	746	-0.44	0.00418	0.488	Distal Intergenic	65143	Lrrk1
chr10	80967384	80967667	284	1.38	0.00419	0.488	Intron (ENSMUST00000099462.7/14708, intron 2 of 3)	30523	Gng7
chr13	29984030	29985118	1089	-0.17	0.00421	0.488	Promoter (<=1kb)	0	E2f3
chr1	177982914	177983984	1071	-0.16	0.00422	0.488	Promoter (<=1kb)	0	Catspere2
chr9	44570874	44571547	674	0.3	0.00422	0.488	Distal Intergenic	-8997	Cxcr5
chr10	78297575	78298662	1088	-0.2	0.00423	0.488	Promoter (<=1kb)	0	Agpat3
chr2	24456825	24457217	393	0.94	0.00423	0.488	Intron (ENSMUST00000135829.7/ENSMUST00000135829.7, intron 3 of 5)	-10925	Pax8
chr8	25601134	25602540	1407	-0.17	0.00423	0.488	Promoter (<=1kb)	0	Nsd3
chr18	6275548	6275972	425	1.58	0.00424	1	Distal Intergenic	-34025	Kif5b
chr3	94412600	94413617	1018	-0.22	0.00426	0.489	Promoter (<=1kb)	0	Tdrkh
chr12	112456410	112456707	298	1.42	0.00429	1	Distal Intergenic	-21072	B020018J22Rik
chr16	31199733	31201583	1851	-0.17	0.00429	0.491	Promoter (<=1kb)	0	Acap2
chr18	13031509	13032215	707	-0.43	0.0043	0.491	Distal Intergenic	24472	Hrh4
chr4	109210397	109210872	476	-1.31	0.0043	0.491	Distal Intergenic	-8125	Osbpl9
chr5	122501165	122503017	1853	-0.18	0.0043	0.491	Promoter (<=1kb)	0	Atp2a2
chr13	107888526	107889446	921	-0.27	0.00433	0.492	Promoter (<=1kb)	618	Zswim6
chr10	41887016	41887879	864	-0.2	0.00434	0.492	Promoter (<=1kb)	0	Sesn1
chr2	61711265	61712141	877	-0.36	0.00434	0.492	Promoter (<=1kb)	0	Psmd14
chr2	160366257	160368190	1934	-0.14	0.00435	0.492	Promoter (<=1kb)	0	Mafb
chr1	38129060	38130315	1256	-0.16	0.00437	0.492	Promoter (<=1kb)	0	Rev1
chr16	11351948	11352431	484	-0.56	0.00437	0.492	Intron (ENSMUST00000180792.7/74478, intron 3 of 20)	28976	Snx29
chr8	13104698	13106370	1673	-0.14	0.00437	0.492	Promoter (<=1kb)	0	Pcid2
chr9	44088872	44089672	801	-0.21	0.00437	0.492	Promoter (1-2kb)	1682	Usp2
chr2	157597027	157597556	530	1.08	0.00438	0.492	Exon (ENSMUST00000131365.1/ENSMUST00000131365.1, exon 1 of 2)	-25753	Blcap
chr2	173275043	173277013	1971	-0.17	0.00439	0.492	Promoter (<=1kb)	0	Pmepa1
chr1	39576451	39577775	1325	-0.17	0.0044	0.492	Promoter (<=1kb)	0	Rnf149
chr1	171280876	171281915	1040	-0.2	0.0044	0.492	Promoter (<=1kb)	0	Ppox
chr10	79984148	79985362	1215	-0.17	0.00441	0.492	Promoter (<=1kb)	0	Tmem259
chr5	146794110	146795304	1195	-0.22	0.00441	0.492	Promoter (<=1kb)	0	Usp12
chr11	50325144	50326231	1088	-0.16	0.00443	0.493	Promoter (<=1kb)	0	Canx
chr3	37419148	37420843	1696	-0.14	0.00445	0.493	Promoter (<=1kb)	0	Nudt6
chr13	93498533	93500205	1673	-0.2	0.00448	0.493	Promoter (<=1kb)	0	Jmy
chr2	93214052	93214997	946	0.54	0.00448	0.493	Intron (ENSMUST00000111265.8/241556, intron 5 of 9)	12789	Tspan18
chr14	52278791	52280169	1379	-0.16	0.00449	0.493	Promoter (<=1kb)	0	Tox4
chr17	31519623	31520482	860	-0.19	0.00449	0.493	Promoter (<=1kb)	0	Wdr4
chr4	63558351	63559083	733	-0.24	0.0045	0.493	Promoter (<=1kb)	0	Tmem268
chr8	70698359	70699661	1303	-0.14	0.0045	0.493	Promoter (<=1kb)	0	Jund
chr13	30659587	30660745	1159	-0.16	0.00451	0.493	Promoter (<=1kb)	0	Dusp22
chr2	163642635	163643429	795	-0.19	0.00451	0.493	Promoter (1-2kb)	-1421	0610039K10Rik
chr3	41574723	41575480	758	-0.56	0.00452	0.493	Intron (ENSMUST00000026865.14/269424, intron 1 of 10)	-5376	Jade1
chr17	10392411	10393249	839	-0.23	0.00453	0.493	Distal Intergenic	-62967	A230009B12Rik
chr9	41152743	41153439	697	-0.29	0.00454	0.494	Intron (ENSMUST00000044155.14/72828, intron 1 of 13)	4063	Ubash3b
chr3	32708232	32709337	1106	-0.16	0.00456	0.494	Promoter (<=1kb)	0	Actl6a
chr12	69361142	69361928	787	-0.18	0.00458	0.494	Exon (ENSMUST00000196643.1/ENSMUST00000196643.1, exon 1 of 1)	-3977	Nemf
chr4	141506230	141507256	1027	-0.23	0.00458	0.494	Intron (ENSMUST00000078886.9/56381, intron 3 of 14)	9653	Spen
chr11	115276629	115277658	1030	-0.18	0.00459	0.494	Promoter (<=1kb)	0	Fdxr
chr15	79432778	79433518	741	-0.28	0.00459	0.494	Promoter (<=1kb)	0	Csnk1e
chr17	78917573	78918370	798	-0.22	0.00459	0.494	Promoter (<=1kb)	873	Cebpzos
chr19	40513369	40514213	845	-0.2	0.0046	0.494	Promoter (<=1kb)	0	Sorbs1
chr12	44268661	44269870	1210	-0.18	0.00461	0.494	Promoter (<=1kb)	0	Pnpla8
chr8	79162601	79163295	695	-0.29	0.00461	0.494	Intron (ENSMUST00000098614.8/622675, intron 8 of 14)	-12515	Zfp827
chr10	99261427	99263732	2306	-0.15	0.00465	0.495	Promoter (<=1kb)	0	Dusp6
chr10	117844952	117846600	1649	-0.15	0.00466	0.495	Promoter (<=1kb)	0	Rap1b
chr14	122453435	122454099	665	0.99	0.00466	0.495	Promoter (2-3kb)	-2320	Gm5089
chr13	74009004	74009797	794	-0.21	0.00468	0.495	Promoter (<=1kb)	0	Tppp
chr16	11253154	11254803	1650	-0.16	0.00469	0.495	Promoter (<=1kb)	0	Mir1945
chr15	58075892	58077158	1267	-0.14	0.00471	0.495	Promoter (<=1kb)	0	Zhx1
chr2	102815082	102816052	971	0.67	0.00471	0.495	Intron (ENSMUST00000005218.14/12505, intron 18 of 18)	53909	Slc1a2
chr1	187586513	187587114	602	0.97	0.00472	0.495	Distal Intergenic	-21677	Esrrg
chr18	53266237	53266778	542	-0.23	0.00472	0.495	Intron (ENSMUST00000165032.8/69226, intron 1 of 6)	20468	Snx24
chr12	51377111	51377888	778	-0.22	0.00473	0.495	Promoter (<=1kb)	0	Scfd1
chr17	24849746	24850892	1147	-0.15	0.00473	0.495	Promoter (<=1kb)	0	Hagh
chr6	70843983	70844962	980	-0.15	0.00473	0.495	Promoter (<=1kb)	0	Eif2ak3
chr3	131618676	131619290	615	1.1	0.00474	0.495	3' UTR	53741	Papss1
chr9	90047984	90048588	605	1.13	0.00474	0.495	Distal Intergenic	-5564	Ctsh
chr10	4386561	4388365	1805	-0.14	0.00475	0.495	Promoter (<=1kb)	0	Zbtb2
chr15	98892174	98892554	381	-0.47	0.00476	0.495	Promoter (1-2kb)	1354	Rhebl1
chr2	172437299	172437927	629	-0.51	0.00476	0.495	Promoter (2-3kb)	-2629	Rtf2
chr6	147091075	147092063	989	-0.26	0.00476	0.495	Promoter (<=1kb)	0	Klhl42
chr7	29180159	29180954	796	-0.17	0.00477	0.495	Promoter (<=1kb)	0	Psmd8
chr11	51693594	51693852	259	-0.77	0.00478	0.495	3' UTR	-4720	0610009B22Rik
chr5	124351157	124351479	323	-0.38	0.00479	0.496	Promoter (<=1kb)	175	Cdk2ap1
chr10	93430873	93431394	522	-0.64	0.00482	0.496	Promoter (1-2kb)	-1713	Mir7688
chr17	83983051	83983437	387	1.73	0.00482	1	Distal Intergenic	-15117	8430430B14Rik
chr3	58691368	58692678	1311	-0.16	0.00482	0.496	Promoter (<=1kb)	0	Siah2
chr4	139574085	139575525	1441	-0.15	0.00482	0.496	Promoter (<=1kb)	0	Iffo2
chr6	47767600	47768625	1026	-0.15	0.00482	0.496	Distal Intergenic	35027	Mir704
chr16	22517442	22518245	804	-0.31	0.00484	0.497	Exon (ENSMUST00000159309.1/78082, exon 2 of 2)	5962	9230117E06Rik
chr10	11149072	11149843	772	-0.18	0.00485	0.497	Promoter (<=1kb)	0	Shprh
chr2	147012575	147013946	1372	-0.21	0.00486	0.497	Promoter (<=1kb)	0	Xrn2
chr10	58427955	58428271	317	-1.48	0.00487	1	Distal Intergenic	11312	Lims1
chr4	53713732	53714712	981	-0.34	0.00487	0.497	Promoter (<=1kb)	0	Fktn
chr8	54529259	54530450	1192	-0.16	0.00487	0.497	Promoter (<=1kb)	0	Asb5
chr2	90939927	90941336	1410	-0.19	0.00492	0.499	Promoter (<=1kb)	0	Celf1
chr5	43232500	43234786	2287	-0.14	0.00492	0.499	Promoter (<=1kb)	0	Cpeb2
chr10	96077523	96077936	414	0.27	0.00493	0.499	Intron (ENSMUST00000233655.1/ENSMUST00000233655.1, intron 6 of 13)	136766	Eea1
chr17	34024201	34025323	1123	-0.19	0.00493	0.499	Promoter (<=1kb)	0	Mir219c
chr11	62997534	62998255	722	-0.33	0.00495	0.499	Intron (ENSMUST00000153180.7/74884, intron 2 of 2)	5873	Cdrt4os1
chr15	7128943	7130140	1198	-0.21	0.00495	0.499	Promoter (<=1kb)	0	Lifr
chr14	19905567	19906139	573	-0.38	0.00496	0.499	Intron (ENSMUST00000160013.7/14702, intron 2 of 3)	66642	D14Ertd670e
chr6	71439902	71441389	1488	-0.14	0.00497	0.499	Promoter (<=1kb)	0	Rmnd5a
chr2	16682986	16683233	248	-2.59	0.00498	1	Intron (ENSMUST00000028081.12/67448, intron 9 of 13)	44290	Plxdc2
chr9	101251037	101252245	1209	-0.16	0.00498	0.499	Promoter (<=1kb)	0	Ppp2r3a
chr15	9070790	9072185	1396	-0.17	0.00499	0.499	Promoter (<=1kb)	0	Nadk2
chr17	12029264	12029742	479	0.88	0.00499	0.499	Promoter (<=1kb)	-174	Prkn
chr1	74381457	74381973	517	0.72	0.005	0.499	Promoter (<=1kb)	0	Slc11a1
chr6	113326449	113327398	950	-0.16	0.005	0.499	Promoter (<=1kb)	0	Ogg1
chr7	27473130	27474027	898	-0.15	0.005	0.499	Promoter (<=1kb)	0	Sertad3
chr10	58322871	58323919	1049	-0.15	0.00501	0.499	Promoter (<=1kb)	0	Lims1
chr12	3834007	3835399	1393	-0.18	0.00501	0.499	5' UTR	-14236	Dnmt3a
chr16	10542677	10543339	663	-0.22	0.00502	0.499	Promoter (<=1kb)	0	Dexi
chr17	57031205	57032415	1211	-0.15	0.00504	0.5	Promoter (<=1kb)	0	Khsrp
chr15	103453445	103454143	699	-0.22	0.00505	0.501	Promoter (<=1kb)	0	Nckap1l
chr5	34369251	34370696	1446	-0.16	0.00507	0.501	Promoter (<=1kb)	0	Fam193a
chr11	8564133	8564447	315	-0.89	0.00511	0.503	Intron (ENSMUST00000239091.1/319939, intron 4 of 30)	14674	Tns3
chr4	115737376	115738132	757	-0.16	0.00512	0.503	Promoter (<=1kb)	0	Efcab14
chr14	25304187	25304937	751	0.81	0.00514	0.503	Intron (ENSMUST00000225188.1/ENSMUST00000225188.1, intron 2 of 3)	-154248	Zmiz1
chr6	113768215	113768692	478	-1.31	0.00514	0.503	Intron (ENSMUST00000101045.9/11941, intron 13 of 21)	-27472	Sec13
chr12	113185602	113186087	486	-1.08	0.00515	0.503	Promoter (<=1kb)	0	Tmem121
chr3	37666707	37667200	494	-0.5	0.00516	0.503	Distal Intergenic	26627	Spry1
chr12	3778279	3778552	274	-0.81	0.00517	0.503	Promoter (<=1kb)	-996	Dtnb
chr16	45158171	45159439	1269	-0.18	0.00517	0.503	Promoter (<=1kb)	0	Atg3
chr8	76901758	76902500	743	-0.18	0.00517	0.503	Promoter (<=1kb)	0	Nr3c2
chr9	61372127	61372747	621	-0.22	0.00519	0.503	Promoter (<=1kb)	0	Tle3
chr13	63108259	63109195	937	-0.28	0.0052	0.503	Promoter (<=1kb)	737	Aopep
chr5	115578933	115579866	934	-0.38	0.00521	0.503	Promoter (1-2kb)	-1083	Mir7029
chr13	83571858	83572726	869	-0.18	0.00522	0.503	Promoter (<=1kb)	0	Mef2c
chr13	111807735	111809809	2075	-0.19	0.00522	0.503	Promoter (<=1kb)	0	Map3k1
chr14	67715267	67716600	1334	-0.15	0.00522	0.503	Promoter (<=1kb)	0	Kctd9
chr18	61953294	61953819	526	1.18	0.00522	0.503	Promoter (<=1kb)	210	Sh3tc2
chr12	70824802	70826056	1255	-0.17	0.00523	0.503	Promoter (<=1kb)	0	Frmd6
chr14	87125489	87125927	439	1.41	0.00523	1	Intron (ENSMUST00000022599.13/56419, intron 1 of 27)	15216	Diaph3
chr6	129097855	129098393	539	-0.59	0.00523	0.503	Promoter (2-3kb)	2520	Clec2e
chr10	80597133	80597472	340	-1.49	0.00524	1	Distal Intergenic	-5400	Scamp4
chr19	40728575	40729262	688	-0.4	0.00524	0.503	Promoter (2-3kb)	2525	Entpd1
chr15	59775664	59776193	530	-0.66	0.00525	0.503	Distal Intergenic	18766	Gm19510
chr6	47777949	47778756	808	-0.48	0.00525	0.503	Distal Intergenic	24896	Mir704
chr9	3018357	3018717	361	0.34	0.00527	0.503	Intron (ENSMUST00000099049.3/ENSMUST00000099049.3, intron 3 of 3)	20026	Mir101c
chr13	28857953	28858499	547	-0.42	0.00528	0.503	Intron (ENSMUST00000148885.7/72518, intron 2 of 7)	24957	2610307P16Rik
chr9	21021944	21022322	379	1.04	0.00529	0.503	Intron (ENSMUST00000086399.5/15894, intron 2 of 6)	5959	Icam1
chr9	41149876	41150306	431	-0.38	0.00529	0.503	Intron (ENSMUST00000044155.14/72828, intron 1 of 13)	7196	Ubash3b
chr16	10843802	10844543	742	-0.43	0.0053	0.503	Intron (ENSMUST00000181721.1/223970, intron 1 of 5)	8734	Rmi2
chr6	122952070	122953095	1026	-0.29	0.0053	0.503	Promoter (<=1kb)	0	Clec4a3
chr1	153730631	153731094	464	1.11	0.00531	0.503	Intron (ENSMUST00000190663.1/329271, intron 2 of 2)	6735	C230024C17Rik
chr11	98773653	98774353	701	-0.16	0.00531	0.503	Promoter (<=1kb)	980	Nr1d1
chr15	94589466	94590139	674	-0.22	0.00534	0.504	Promoter (<=1kb)	0	Twf1
chr18	38418629	38419640	1012	-0.23	0.00534	0.504	Promoter (<=1kb)	0	Ndfip1
chr9	64774354	64774754	401	-0.36	0.00534	0.504	Distal Intergenic	-36586	Dennd4a
chr9	21367308	21368522	1215	-0.16	0.00536	0.505	Promoter (<=1kb)	0	Ilf3
chr19	8741155	8742193	1039	-0.18	0.00538	0.506	Promoter (<=1kb)	0	Mir6992
chr2	30415195	30416562	1368	-0.21	0.00539	0.506	Promoter (<=1kb)	0	Ptpa
chr9	21290871	21291740	870	-0.15	0.00539	0.506	Promoter (<=1kb)	0	Cdkn2d
chr9	115309488	115311095	1608	-0.14	0.00541	0.507	Promoter (<=1kb)	0	Stt3b
chr5	102010414	102011396	983	-0.58	0.00544	0.508	Intron (ENSMUST00000053177.13/72145, intron 2 of 66)	-28856	Wdfy3
chr10	77417631	77418725	1095	-0.23	0.00547	0.511	Promoter (<=1kb)	0	Adarb1
chr14	19986531	19987289	759	-0.28	0.00549	0.512	Distal Intergenic	-8904	Gng2
chr5	142908956	142909771	816	-0.2	0.00549	0.512	Promoter (2-3kb)	-2202	Actb
chr7	133636761	133638204	1444	-0.19	0.0055	0.512	Promoter (<=1kb)	0	Edrf1
chr2	180455772	180456979	1208	-0.21	0.00551	0.512	Promoter (<=1kb)	0	Slco4a1
chr11	80549838	80550913	1076	-0.39	0.00552	0.512	Intron (ENSMUST00000041065.13/338367, intron 21 of 21)	-40732	C030013C21Rik
chr1	133695939	133696265	327	1.65	0.00554	1	Distal Intergenic	-5831	Lax1
chr11	76413273	76413689	417	1.34	0.00554	1	Intron (ENSMUST00000120699.7/56322, intron 3 of 3)	6068	Timm22
chr11	100737844	100738653	810	-0.17	0.00556	0.514	Promoter (<=1kb)	0	Rab5c
chr16	76201984	76202552	569	-0.71	0.00556	0.514	Distal Intergenic	79329	4930578N18Rik
chr10	109985793	109986837	1045	-0.25	0.00557	0.514	Intron (ENSMUST00000032719.14/260315, intron 1 of 38)	13382	Nav3
chr10	61452116	61453202	1087	-0.19	0.00558	0.514	Promoter (<=1kb)	0	Eif4ebp2
chr4	132494335	132495122	788	-0.28	0.00558	0.514	Exon (ENSMUST00000030724.8/230784, exon 9 of 10)	15379	Sesn2
chr1	4493365	4493842	478	1.07	0.00559	0.514	Promoter (<=1kb)	0	Sox17
chr14	69284149	69285363	1215	-0.21	0.00561	0.515	Promoter (<=1kb)	0	Slc25a37
chr12	25095784	25096640	857	-0.17	0.00564	0.515	Promoter (<=1kb)	0	Id2
chr1	34801507	34802606	1100	-0.31	0.00565	0.515	Promoter (<=1kb)	0	Arhgef4
chr2	30042455	30042983	529	-0.76	0.00566	0.515	Intron (ENSMUST00000113711.2/71820, intron 1 of 8)	5878	Wdr34
chr8	126757728	126758546	819	-0.2	0.00566	0.515	Exon (ENSMUST00000212695.1/ENSMUST00000212695.1, exon 1 of 2)	-80687	A630001O12Rik
chr18	32342980	32343638	659	-0.28	0.00567	0.515	Distal Intergenic	33414	A830052D11Rik
chr6	108828198	108829145	948	-0.15	0.00567	0.515	Promoter (<=1kb)	0	Edem1
chr13	112336926	112337728	803	-0.24	0.00568	0.515	3' UTR	18472	Ankrd55
chr6	29621046	29621712	667	0.72	0.00568	0.515	Distal Intergenic	-11159	Tnpo3
chr17	87333148	87333699	552	-0.52	0.0057	0.516	Promoter (2-3kb)	2934	Ttc7
chr9	58541748	58542449	702	-0.23	0.00571	0.516	Promoter (<=1kb)	-807	Cd276
chr16	42896893	42897637	745	-0.37	0.00572	0.516	Exon (ENSMUST00000231971.1/100503040, exon 2 of 4)	-9755	Zbtb20
chr3	100685111	100686396	1286	-0.17	0.00573	0.516	Promoter (<=1kb)	0	Man1a2
chr5	96887663	96888057	395	-0.77	0.00573	0.516	Intron (ENSMUST00000197025.1/ENSMUST00000197025.1, intron 3 of 3)	-33215	Gm8013
chr6	140789855	140790251	397	-0.67	0.00574	0.516	Distal Intergenic	143038	Aebp2
chr15	81360472	81361523	1052	-0.18	0.00576	0.516	Promoter (<=1kb)	0	Slc25a17
chr3	52634369	52634772	404	0.74	0.00576	0.516	Distal Intergenic	-104944	Gm2447
chr1	44161878	44162849	972	-0.28	0.00577	0.516	Exon (ENSMUST00000027214.3/22592, exon 6 of 15)	3048	Ercc5
chr11	60931597	60932438	842	-0.19	0.00577	0.516	Promoter (<=1kb)	0	Map2k3os
chr2	91264752	91265633	882	-0.16	0.00578	0.516	Promoter (<=1kb)	0	Arfgap2
chr2	128698125	128699340	1216	-0.16	0.00578	0.516	Promoter (<=1kb)	0	Mertk
chr2	68350704	68351009	306	1.42	0.00581	1	Intron (ENSMUST00000102715.3/53416, intron 10 of 17)	15510	Stk39
chr9	116087959	116088250	292	-0.83	0.00582	0.517	3' UTR	87015	Tgfbr2
chr4	150488061	150488586	526	-0.24	0.00583	0.517	Promoter (<=1kb)	0	Rere
chr4	134477948	134478410	463	-0.49	0.00584	0.517	Distal Intergenic	8206	Stmn1
chr12	73907314	73908767	1454	-0.18	0.00585	0.517	Promoter (<=1kb)	0	Hif1a
chr11	97186866	97187492	627	-0.18	0.00586	0.517	Promoter (<=1kb)	389	Kpnb1
chr11	100939054	100940165	1112	-0.16	0.00586	0.517	Promoter (<=1kb)	0	Stat3
chr17	45752339	45753107	769	0.76	0.00587	0.517	Intron (ENSMUST00000180558.8/433111, intron 2 of 4)	-3603	F630040K05Rik
chr12	75669037	75670203	1167	-0.15	0.00588	0.517	Promoter (<=1kb)	0	Wdr89
chr10	59951446	59952810	1365	-0.16	0.00589	0.517	Promoter (<=1kb)	0	Ddit4
chr10	86341524	86342089	566	0.98	0.00589	0.517	Intron (ENSMUST00000020234.13/21859, intron 2 of 4)	38670	Timp3
chr17	27819974	27821115	1142	-0.19	0.00589	0.517	Promoter (<=1kb)	0	Ilrun
chr1	53296631	53297497	867	-0.2	0.0059	0.517	Promoter (<=1kb)	0	Pms1
chr1	178405430	178407012	1583	-0.17	0.0059	0.517	Promoter (<=1kb)	0	Efcab2
chr9	95637593	95638176	584	1.15	0.0059	0.517	Promoter (<=1kb)	0	Pcolce2
chr2	32908337	32908751	415	1.36	0.00591	1	Promoter (2-3kb)	-2157	Fam129b
chr11	120720481	120722330	1850	-0.28	0.00592	0.517	Promoter (<=1kb)	0	Rac3
chr3	148958695	148959896	1202	-0.25	0.00593	0.517	Intron (ENSMUST00000196526.4/99633, intron 1 of 21)	-3908	Adgrl2
chr4	132732157	132732785	629	-0.2	0.00593	0.517	Promoter (<=1kb)	0	Xkr8
chr11	116852260	116854098	1839	-0.14	0.00594	0.517	Promoter (<=1kb)	0	Srsf2
chr14	48202132	48202750	619	-0.45	0.00594	0.517	Intron (ENSMUST00000073150.5/93834, intron 2 of 5)	3416	Gm6498
chr14	75844657	75846080	1424	-0.13	0.00596	0.517	Promoter (<=1kb)	0	Gm4285
chr19	4509854	4510874	1021	-0.15	0.00596	0.517	Promoter (<=1kb)	0	Pcx
chr2	157078762	157079786	1025	-0.16	0.00596	0.517	Promoter (<=1kb)	0	Soga1
chr10	119239093	119240832	1740	-0.15	0.00598	0.518	Promoter (<=1kb)	0	Cand1
chrX	142314416	142314787	372	-1.59	0.00598	1	Distal Intergenic	-8122	Kcne1l
chr18	36017858	36018769	912	-0.17	0.006	0.518	3' UTR	13172	Nrg2
chr8	72295053	72296351	1299	-0.18	0.00601	0.519	Distal Intergenic	-22682	Klf2
chr7	68006608	68007020	413	0.88	0.00604	0.52	Intron (ENSMUST00000005671.9/16001, intron 2 of 20)	53781	Igf1r
chr11	114168169	114168568	400	1.24	0.00605	0.52	Distal Intergenic	-29690	1700092K14Rik
chr1	194619657	194620241	585	0.9	0.00606	0.52	Promoter (<=1kb)	0	Plxna2
chr11	94548535	94549630	1096	-0.2	0.00606	0.52	Promoter (<=1kb)	0	Rsad1
chr3	122728806	122729284	479	0.74	0.00606	0.52	Promoter (<=1kb)	0	Pde5a
chrUn_JH584304	110839	111225	387	0.57	0.00608	0.52	Distal Intergenic	-51149	Pisd-ps3
chr10	99081574	99082054	481	0.97	0.00609	0.52	Distal Intergenic	-24982	Poc1b
chr1	139007560	139007860	301	1.05	0.0061	0.52	Intron (ENSMUST00000200533.4/329260, intron 2 of 9)	29904	4930596I21Rik
chr10	126928066	126929051	986	0.69	0.00612	0.52	Distal Intergenic	-26711	Atp23
chr7	127253777	127254722	946	-0.19	0.00612	0.52	5' UTR	5987	Dctpp1
chr1	154003750	154004194	445	-0.59	0.00614	0.52	Exon (ENSMUST00000188927.1/ENSMUST00000188927.1, exon 2 of 2)	97707	Glul
chr17	25832580	25833789	1210	-0.15	0.00615	0.52	Promoter (<=1kb)	0	Stub1
chr17	83997788	83998304	517	-0.78	0.00615	0.52	Promoter (<=1kb)	-250	8430430B14Rik
chrX	10716919	10717866	948	-0.25	0.00615	0.52	Promoter (<=1kb)	0	Mid1ip1
chr19	38043262	38043971	710	1.05	0.00616	0.52	Promoter (<=1kb)	0	Myof
chr11	5261048	5262149	1102	-0.21	0.00617	0.52	Promoter (<=1kb)	0	Kremen1
chr2	30587254	30587527	274	0.96	0.00617	0.52	Distal Intergenic	-7513	Cstad
chr11	80208732	80209747	1016	-0.22	0.00618	0.52	Promoter (<=1kb)	0	Rhot1
chr1	89078715	89079287	573	0.85	0.00619	0.52	Intron (ENSMUST00000066279.10/98402, intron 1 of 5)	8262	Sh3bp4
chr15	102624928	102626031	1104	-0.15	0.00619	0.52	Promoter (<=1kb)	0	Atf7
chr11	97936810	97937188	379	-1.12	0.0062	0.52	Exon (ENSMUST00000141708.1/72324, exon 8 of 8)	49211	Plxdc1
chr17	79894978	79896457	1480	-0.18	0.0062	0.52	Promoter (<=1kb)	0	Atl2
chr19	24672425	24672885	461	2.31	0.0062	1	Promoter (1-2kb)	-1123	Tmem252
chr9	50693703	50694007	305	-1.31	0.00622	1	Promoter (<=1kb)	0	Dixdc1
chr11	96777282	96777981	700	-0.16	0.00624	0.522	Promoter (<=1kb)	0	Snx11
chr7	113513213	113514350	1138	-0.14	0.00624	0.522	Promoter (<=1kb)	0	Far1
chr13	101801212	101801894	683	-0.36	0.00627	0.524	Distal Intergenic	-32995	Pik3r1
chr17	86769634	86770223	590	0.8	0.00631	0.526	Intron (ENSMUST00000024954.10/13819, intron 1 of 15)	15934	Epas1
chr13	45108356	45109495	1140	-0.18	0.00632	0.526	Intron (ENSMUST00000221315.1/ENSMUST00000221315.1, intron 1 of 1)	-106209	Dtnbp1
chr3	79491531	79492174	644	-0.52	0.00632	0.526	Intron (ENSMUST00000133154.6/329679, intron 11 of 17)	8348	Fnip2
chr5	90592687	90593110	424	-0.54	0.00633	0.526	Exon (ENSMUST00000094615.7/622307, exon 13 of 14)	16691	Rassf6
chr6	123252891	123253163	273	1.44	0.00635	1	Distal Intergenic	-8948	Clec4d
chr13	34129542	34130892	1351	-0.26	0.00637	0.528	Promoter (<=1kb)	0	Tubb2b
chr7	13023912	13025186	1275	-0.17	0.00638	0.528	Promoter (<=1kb)	0	Trim28
chr17	17623920	17625636	1717	-0.14	0.00639	0.528	Promoter (<=1kb)	0	Lnpep
chr19	42090019	42091279	1261	-0.15	0.00639	0.528	Promoter (<=1kb)	0	Pi4k2a
chr1	24611572	24616150	4579	0.37	0.0064	0.528	Exon (ENSMUST00000187714.1/ENSMUST00000187714.1, exon 1 of 1)	-24100	Col19a1
chr17	63498870	63500859	1990	-0.19	0.0064	0.528	Promoter (<=1kb)	0	Fbxl17
chr8	125369666	125370227	562	1.4	0.0064	1	Distal Intergenic	122483	Sipa1l2
chr6	88826077	88826898	822	-0.25	0.00642	0.529	Promoter (2-3kb)	2947	Mgll
chr6	113476307	113476936	630	-1.02	0.00644	0.529	Promoter (<=1kb)	0	Il17rc
chr2	142610863	142611575	713	-0.27	0.00645	0.529	Distal Intergenic	37188	Kif16b
chr5	149234910	149235579	670	-0.32	0.00645	0.529	Exon (ENSMUST00000191240.1/ENSMUST00000191240.1, exon 4 of 4)	-29188	Alox5ap
chr13	45389315	45390292	978	-0.16	0.00646	0.529	Promoter (<=1kb)	0	Mylip
chr3	95972085	95972600	516	-0.4	0.00646	0.529	Distal Intergenic	23068	Plekho1
chr15	27596474	27597344	871	-0.28	0.00647	0.529	Intron (ENSMUST00000228179.1/432940, intron 1 of 1)	11517	Otulin
chr5	115559178	115560136	959	-0.19	0.00649	0.53	Promoter (<=1kb)	0	Rplp0
chr11	4159921	4160788	868	-0.2	0.0065	0.53	Promoter (<=1kb)	0	Ccdc157
chr3	9825687	9826680	994	-0.24	0.00651	0.53	Intron (ENSMUST00000161949.7/94212, intron 1 of 8)	6683	Pag1
chr9	21846653	21846975	323	1.54	0.00651	1	Exon (ENSMUST00000217336.1/319899, exon 3 of 50)	5641	Dock6
chr4	132959055	132960028	974	0.39	0.00652	0.531	Distal Intergenic	-14067	Fgr
chr15	89497656	89498102	447	1.08	0.00654	0.531	Promoter (1-2kb)	-1521	Shank3
chrX	96712801	96713834	1034	-0.32	0.00659	0.534	Promoter (<=1kb)	0	Gpr165
chr1	138614315	138615047	733	-0.3	0.0066	0.534	Intron (ENSMUST00000186017.6/59125, intron 1 of 9)	4627	Nek7
chr7	12010381	12010838	458	1.27	0.00661	0.535	Distal Intergenic	-30461	Vmn1r77
chr19	4305568	4306549	982	-0.21	0.00663	0.535	Promoter (<=1kb)	0	Grk2
chr2	112492604	112493654	1051	-0.23	0.00663	0.535	Promoter (<=1kb)	0	Aven
chr14	75130478	75131566	1089	-0.29	0.00664	0.535	Promoter (<=1kb)	0	Lcp1
chr14	63103765	63104714	950	-0.22	0.00666	0.536	Distal Intergenic	-17748	Ctsb
chr16	11134097	11135211	1115	-0.14	0.00666	0.536	Promoter (<=1kb)	0	Txndc11
chr12	105032121	105033063	943	-0.16	0.00668	0.536	Promoter (<=1kb)	0	Snhg10
chr4	26345848	26347137	1290	-0.2	0.00669	0.536	Promoter (<=1kb)	0	Manea
chr11	118289774	118290804	1031	-0.15	0.0067	0.536	Promoter (<=1kb)	0	Usp36
chr17	31912214	31912865	652	0.81	0.0067	0.536	Exon (ENSMUST00000237005.1/ENSMUST00000237005.1, exon 1 of 1)	-56410	Sik1
chr9	14784239	14785195	957	-0.24	0.0067	0.536	Promoter (<=1kb)	0	Mre11a
chr7	97331818	97332881	1064	-0.15	0.00672	0.537	Promoter (<=1kb)	0	Usp35
chr5	44226026	44227317	1292	-0.22	0.00674	0.537	Promoter (<=1kb)	0	Tapt1
chr7	4500833	4502355	1523	-0.17	0.00678	0.54	Promoter (<=1kb)	0	Ppp1r12c
chr6	120111937	120112904	968	-0.21	0.00683	0.543	Intron (ENSMUST00000112711.8/29862, intron 1 of 3)	18587	Ninj2
chr13	59822454	59823566	1113	-0.16	0.00685	0.544	Promoter (<=1kb)	0	Tut7
chr14	87415744	87417444	1701	-0.15	0.00686	0.544	Promoter (<=1kb)	0	Tdrd3
chr1	75316953	75318161	1209	-0.13	0.00687	0.544	Promoter (<=1kb)	0	Dnpep
chr11	48790111	48790555	445	-0.65	0.00687	0.544	Distal Intergenic	-9777	Rack1
chr19	46041670	46042217	548	-0.31	0.00688	0.544	Promoter (2-3kb)	-2049	Ldb1
chr7	19823447	19824564	1118	0.29	0.00691	0.546	Promoter (<=1kb)	-677	Bcl3
chr6	72139463	72140102	640	-0.3	0.00693	0.547	Intron (ENSMUST00000069994.10/20454, intron 3 of 6)	-16266	4933431G14Rik
chr9	66213446	66214013	568	0.76	0.00694	0.547	Intron (ENSMUST00000034944.8/13143, intron 2 of 11)	-6734	Dapk2
chr2	92433575	92434558	984	-0.16	0.00695	0.547	Promoter (<=1kb)	0	Cry2
chr11	74829841	74831024	1184	-0.14	0.00698	0.547	Promoter (<=1kb)	0	Mnt
chr5	121124341	121124644	304	1.5	0.00698	1	Distal Intergenic	18991	Ptpn11
chr2	103026209	103026628	420	1.18	0.007	0.547	Intron (ENSMUST00000011058.8/27402, intron 9 of 10)	46707	Pdhx
chr4	88802535	88803369	835	-0.21	0.007	0.547	Promoter (<=1kb)	0	Gm13285
chr6	137734570	137735660	1091	-0.16	0.007	0.547	Promoter (<=1kb)	0	Strap
chr1	176813302	176815130	1829	-0.15	0.00702	0.547	Promoter (<=1kb)	0	Cep170
chr6	54658796	54659366	571	0.67	0.00702	0.547	Distal Intergenic	-22258	Mturn
chr18	61248059	61248452	394	1.62	0.00704	1	Intron (ENSMUST00000025468.14/225600, intron 6 of 21)	-26571	Pde6a
chr5	45493084	45493803	720	-0.18	0.00704	0.547	Promoter (<=1kb)	0	Lap3
chr6	86570638	86571347	710	0.75	0.00705	0.547	Intron (ENSMUST00000204738.2/72012, intron 3 of 3)	43164	1600020E01Rik
chr18	32389629	32390362	734	-0.23	0.00707	0.547	Intron (ENSMUST00000234857.1/30948, intron 1 of 13)	-11351	A830052D11Rik
chr1	23255911	23257076	1166	-0.17	0.0071	0.547	Exon (ENSMUST00000193885.1/ENSMUST00000193885.1, exon 1 of 1)	-15193	Mir30a
chr1	170644056	170644873	818	-0.22	0.0071	0.547	Promoter (<=1kb)	0	Olfml2b
chr16	32188973	32189723	751	-0.27	0.0071	0.547	Distal Intergenic	5039	Bex6
chr4	33247412	33248922	1511	-0.13	0.0071	0.547	Promoter (<=1kb)	0	Pnrc1
chr6	146642205	146643030	826	-0.18	0.0071	0.547	Promoter (<=1kb)	0	Med21
chr16	31290046	31291304	1259	-0.24	0.00711	0.547	Exon (ENSMUST00000232175.1/ENSMUST00000232175.1, exon 1 of 2)	12141	Apod
chr2	19343918	19344964	1047	-0.28	0.00712	0.547	Promoter (<=1kb)	0	4930447M23Rik
chr7	4865851	4866736	886	-0.2	0.00712	0.547	Promoter (<=1kb)	0	Isoc2b
chr11	118348724	118349453	730	-0.31	0.00713	0.547	Intron (ENSMUST00000017610.9/21858, intron 1 of 4)	6053	Timp2
chr4	45452458	45453076	619	-0.29	0.00713	0.547	Intron (ENSMUST00000147926.7/230126, intron 2 of 4)	29726	Shb
chr4	95051384	95052887	1504	-0.13	0.00713	0.547	Promoter (<=1kb)	0	Jun
chr13	81174716	81174974	259	1.5	0.00714	0.547	Intron (ENSMUST00000128120.1/110789, intron 4 of 7)	123535	9330111N05Rik
chr9	24283120	24283363	244	-1.68	0.00714	1	Promoter (<=1kb)	-70	Npsr1
chr2	148884761	148885238	478	-0.43	0.00715	0.547	Distal Intergenic	-9069	Cst3
chr4	9643393	9643932	540	-0.36	0.00715	0.547	Promoter (<=1kb)	0	Asph
chr19	6275862	6277177	1316	0.25	0.00717	0.547	Promoter (<=1kb)	0	Ehd1
chr4	144892050	144893069	1020	-0.2	0.00718	0.547	Promoter (<=1kb)	0	Dhrs3
chr1	72267455	72268265	811	-0.72	0.0072	0.547	3' UTR	15994	Pecr
chr2	60209313	60210749	1437	-0.17	0.0072	0.547	Promoter (<=1kb)	0	Baz2b
chr9	107554114	107555438	1325	-0.15	0.00722	0.547	Promoter (<=1kb)	0	Rassf1
chr10	123060627	123061398	772	-0.26	0.00723	0.547	Intron (ENSMUST00000073792.10/67074, intron 1 of 35)	14627	Mon2
chr4	109201588	109202460	873	-0.18	0.00723	0.547	Promoter (<=1kb)	0	Osbpl9
chr4	147936336	147936974	639	-0.25	0.00723	0.547	Promoter (<=1kb)	0	Plod1
chr9	64926448	64927003	556	-0.53	0.00724	0.547	Intron (ENSMUST00000037798.7/214111, intron 8 of 9)	13965	Dennd4a
chr7	127260376	127261128	753	-0.16	0.00725	0.547	Promoter (<=1kb)	0	Dctpp1
chr1	135629847	135630283	437	-0.43	0.00726	0.547	Intron (ENSMUST00000190298.7/215690, intron 1 of 30)	-44142	Nav1
chr14	62346929	62347620	692	0.51	0.00727	0.547	Promoter (<=1kb)	0	Rnaseh2b
chr5	115058764	115059364	601	-0.34	0.00727	0.547	Intron (ENSMUST00000031530.8/74585, intron 1 of 10)	-35393	Sppl3
chr19	3898834	3899529	696	-0.33	0.00728	0.547	Promoter (<=1kb)	0	Tcirg1
chr2	119208080	119209304	1225	-0.16	0.0073	0.547	Promoter (<=1kb)	0	Dnajc17
chr1	64532035	64533661	1627	-0.14	0.00732	0.547	Promoter (<=1kb)	0	Creb1
chr11	63045824	63047021	1198	-0.19	0.00732	0.547	Distal Intergenic	-14633	Tekt3
chr18	35702725	35703510	786	-0.23	0.00732	0.547	Promoter (<=1kb)	0	1700066B19Rik
chr4	6365350	6366161	812	-0.21	0.00732	0.547	Promoter (<=1kb)	0	Sdcbp
chr7	127090843	127091944	1102	-0.25	0.00732	0.547	Promoter (<=1kb)	0	AI467606
chr1	134067129	134067670	542	-0.35	0.00733	0.547	Distal Intergenic	11450	Btg2
chr16	18248357	18249717	1361	-0.16	0.00735	0.548	Promoter (<=1kb)	0	Trmt2a
chr16	11005912	11006992	1081	-0.24	0.00736	0.548	Intron (ENSMUST00000162323.1/56722, intron 1 of 2)	-12791	Litaf
chr2	152360456	152360837	382	1.36	0.00737	1	Intron (ENSMUST00000128577.1/791417, intron 1 of 4)	14787	Gm14164
chr17	34603345	34604570	1226	-0.13	0.00738	0.549	Promoter (<=1kb)	0	Rnf5
chr5	66074940	66075596	657	-0.23	0.00738	0.549	Intron (ENSMUST00000113726.7/245945, intron 2 of 6)	5388	Rbm47
chr10	61394472	61395158	687	-0.62	0.00741	0.549	Distal Intergenic	-10942	Pald1
chr14	21706651	21707797	1147	-0.22	0.00743	0.549	Intron (ENSMUST00000073870.6/435391, intron 1 of 3)	-3549	Dupd1
chr17	31753211	31753989	779	0.38	0.00743	0.549	Distal Intergenic	73731	Cryaa
chr17	86962791	86963647	857	-0.16	0.00743	0.549	Promoter (<=1kb)	0	Rhoq
chr7	99674178	99675506	1329	-0.17	0.00743	0.549	Intron (ENSMUST00000032985.10/101488, intron 7 of 13)	-9246	Slco2b1
chr12	112828831	112829891	1061	-0.15	0.00744	0.549	Promoter (<=1kb)	0	Cdca4
chr5	34761241	34762568	1328	-0.18	0.00746	0.55	Promoter (<=1kb)	0	Htt
chr3	89429990	89430766	777	-0.19	0.00748	0.55	Promoter (<=1kb)	0	Pygo2
chr7	16210919	16211209	291	-0.58	0.00748	0.55	Promoter (1-2kb)	1976	Dhx34
chr7	100492838	100494135	1298	-0.18	0.00748	0.55	Promoter (<=1kb)	0	Ucp2
chr7	101107998	101109089	1092	-0.15	0.00753	0.552	Promoter (<=1kb)	0	Fchsd2
chr19	6992270	6992943	674	-0.21	0.00754	0.553	Promoter (<=1kb)	0	Dnajc4
chr17	33089160	33089893	734	-0.26	0.00755	0.553	Promoter (<=1kb)	0	Zfp563
chr7	6171489	6172804	1316	-0.18	0.00755	0.553	Promoter (<=1kb)	0	Zfp444
chr8	12905688	12906045	358	1.24	0.00755	1	Intron (ENSMUST00000095456.9/17207, intron 2 of 29)	-9211	Mcf2l
chr1	128712603	128713298	696	0.7	0.00761	0.556	Distal Intergenic	-120310	Cxcr4
chr10	59924315	59924855	541	-0.45	0.00763	0.556	Distal Intergenic	26979	Ddit4
chr6	18848224	18848981	758	-0.22	0.00763	0.556	Promoter (<=1kb)	0	Lsm8
chr14	73776170	73776401	232	1.51	0.00764	1	Intron (ENSMUST00000226696.1/ENSMUST00000226696.1, intron 2 of 3)	185662	Sucla2
chr17	28298004	28298479	476	-0.42	0.00765	0.557	Exon (ENSMUST00000002320.15/19015, exon 6 of 8)	-15040	Fance
chr3	79628300	79629423	1124	-0.15	0.00766	0.557	Promoter (<=1kb)	0	Etfdh
chr12	35640840	35641369	530	0.88	0.00769	0.558	Intron (ENSMUST00000223547.1/ENSMUST00000223547.1, intron 1 of 2)	33134	9130015A21Rik
chr18	10609393	10610596	1204	-0.19	0.00769	0.558	Promoter (<=1kb)	0	Esco1
chr10	79936828	79937529	702	-0.2	0.00771	0.559	Intron (ENSMUST00000019708.11/13496, intron 3 of 8)	6404	Arid3a
chr11	83064885	83065248	364	0.52	0.00772	0.559	Promoter (<=1kb)	0	Slfn2
chr4	149702409	149703128	720	-0.21	0.00773	0.559	Promoter (<=1kb)	0	Pik3cd
chr18	35814770	35816484	1715	-0.24	0.00774	0.559	Intron (ENSMUST00000235919.1/56550, intron 4 of 4)	-12913	Cxxc5
chr1	191075196	191075686	491	0.49	0.00775	0.559	Exon (ENSMUST00000076952.11/381318, exon 5 of 5)	12165	Nsl1
chr8	20424097	20425169	1073	-0.17	0.00775	0.559	Promoter (<=1kb)	0	2610005L07Rik
chr5	43354446	43355673	1228	-0.22	0.00776	0.559	Exon (ENSMUST00000197178.1/ENSMUST00000197178.1, exon 1 of 2)	117131	Cpeb2
chr4	126001363	126001571	209	-3.17	0.00777	1	Distal Intergenic	-22979	Csf3r
chr17	27935061	27935434	374	0.72	0.00779	0.56	Intron (ENSMUST00000114842.8/224650, intron 1 of 24)	-25217	Taf11
chr2	131159580	131161071	1492	-0.18	0.0078	0.56	Promoter (<=1kb)	0	1700037H04Rik
chr3	104863716	104865442	1727	-0.19	0.00782	0.561	Promoter (<=1kb)	0	Capza1
chr8	94385943	94387732	1790	-0.15	0.00783	0.561	Promoter (<=1kb)	0	Herpud1
chr1	133448333	133448901	569	0.84	0.00784	0.561	Distal Intergenic	-23956	Sox13
chr13	19395227	19396262	1036	-0.19	0.00784	0.561	Promoter (<=1kb)	0	Stard3nl
chr2	31769138	31770151	1014	-0.27	0.00784	0.561	Intron (ENSMUST00000075759.12/11350, intron 1 of 10)	8965	Abl1
chr7	19816046	19816790	745	0.31	0.00787	0.561	Promoter (<=1kb)	-50	Bcl3
chr7	43544110	43545013	904	-0.24	0.00787	0.561	Promoter (<=1kb)	0	Cd33
chr1	93444754	93446256	1503	-0.18	0.00789	0.561	Promoter (<=1kb)	0	Hdlbp
chr15	96286396	96287877	1482	-0.15	0.00789	0.561	Promoter (<=1kb)	0	Arid2
chr5	52833572	52834407	836	-0.18	0.00789	0.561	Promoter (<=1kb)	0	Anapc4
chr8	70897081	70897953	873	-0.17	0.0079	0.561	Promoter (<=1kb)	0	Rpl18a
chr1	46852640	46854399	1760	-0.16	0.00792	0.561	Promoter (<=1kb)	0	Slc39a10
chr3	121721742	121722305	564	0.7	0.00793	0.562	Promoter (1-2kb)	-1232	F3
chrX	159532329	159533344	1016	-0.25	0.00794	0.562	Promoter (<=1kb)	0	Bclaf3
chr17	48408846	48410565	1720	-0.13	0.00795	0.562	Promoter (<=1kb)	0	Oard1
chr7	43561964	43563150	1187	-0.24	0.00795	0.562	Promoter (<=1kb)	0	Zfp658
chr3	136669429	136671642	2214	-0.13	0.00797	0.562	Promoter (<=1kb)	0	Ppp3ca
chr12	3686323	3686995	673	0.71	0.00798	0.563	Promoter (<=1kb)	0	Dtnb
chr9	37400603	37400959	357	1.31	0.00798	1	Promoter (<=1kb)	-938	Robo4
chr2	163644592	163646031	1440	-0.15	0.008	0.563	Promoter (<=1kb)	0	Serinc3
chr1	56100148	56100546	399	-0.89	0.00801	0.563	Distal Intergenic	81125	1700003I22Rik
chr2	26928108	26928408	301	0.96	0.00801	0.563	Intron (ENSMUST00000015011.9/20932, intron 1 of 5)	4975	Surf4
chr17	50529843	50530578	736	-0.33	0.00804	0.563	Intron (ENSMUST00000043938.7/224860, intron 1 of 5)	20440	Plcl2
chr17	86972748	86973058	311	0.61	0.00804	0.563	Intron (ENSMUST00000024956.14/104215, intron 2 of 4)	9456	Rhoq
chr13	44915776	44916427	652	-0.87	0.00805	0.563	Exon (ENSMUST00000173704.7/16468, exon 18 of 19)	30717	Dtnbp1
chr17	34218587	34219105	519	0.98	0.00808	0.563	Distal Intergenic	10881	Tap2
chr6	31208307	31208536	230	1.23	0.00809	0.563	Intron (ENSMUST00000187876.6/232685, intron 1 of 3)	7830	Lncpint
chr14	103069719	103070743	1025	-0.19	0.0081	0.563	Promoter (<=1kb)	0	Cln5
chr5	3893572	3894248	677	-0.27	0.0081	0.563	Promoter (<=1kb)	0	Mterf1a
chrX	13765561	13766257	697	-0.4	0.0081	0.563	Intron (ENSMUST00000156096.7/12361, intron 1 of 23)	19773	Cask
chr11	3266060	3266865	806	-0.2	0.00811	0.563	Promoter (<=1kb)	0	Drg1
chr14	69288529	69289205	677	-0.35	0.00811	0.563	Intron (ENSMUST00000184653.1/ENSMUST00000184653.1, intron 1 of 2)	-3417	Slc25a37
chr1	134195392	134196803	1412	-0.19	0.00812	0.563	Promoter (1-2kb)	1935	Mybph
chr3	88335830	88336703	874	-0.18	0.00813	0.563	Promoter (<=1kb)	0	Smg5
chr9	88481297	88483329	2033	-0.14	0.00813	0.563	Promoter (<=1kb)	0	Syncrip
chr3	90432932	90434085	1154	-0.15	0.00817	0.565	Promoter (<=1kb)	0	Ints3
chr7	141460477	141461262	786	-0.21	0.00817	0.565	Promoter (<=1kb)	0	Cracr2b
chr1	162388704	162389149	446	1.46	0.00819	1	Intron (ENSMUST00000086074.11/103967, intron 2 of 20)	35440	Dnm3
chr12	8347722	8348515	794	-0.24	0.00819	0.565	Distal Intergenic	30111	Hs1bp3
chr13	100832823	100833757	935	-0.17	0.00819	0.565	Promoter (<=1kb)	0	Slc30a5
chr8	71476127	71477133	1007	-0.25	0.00822	0.566	3' UTR	5716	Dda1
chr8	45975028	45976020	993	-0.16	0.00825	0.568	Promoter (<=1kb)	0	Ufsp2
chr19	6974265	6975330	1066	-0.2	0.00828	0.568	Promoter (<=1kb)	0	Plcb3
chr4	102506607	102507256	650	-0.58	0.00828	0.568	Intron (ENSMUST00000106911.7/18578, intron 7 of 16)	36210	Pde4b
chr9	87021600	87022627	1028	-0.21	0.00828	0.568	Promoter (<=1kb)	0	Cyb5r4
chr11	43569274	43570224	951	0.54	0.0083	0.568	Intron (ENSMUST00000050574.6/380694, intron 3 of 5)	31316	Fabp6
chr13	91460212	91462177	1966	-0.15	0.00831	0.569	Promoter (<=1kb)	0	Ssbp2
chr10	121625807	121626914	1108	-0.14	0.00834	0.57	Promoter (<=1kb)	0	Xpot
chr12	113013980	113015491	1512	-0.16	0.00836	0.571	Promoter (<=1kb)	0	Pacs2
chr1	106548642	106549592	951	-0.5	0.00837	0.571	Promoter (2-3kb)	-2011	Mir3473f
chr17	87974545	87975804	1260	-0.16	0.00839	0.571	Promoter (<=1kb)	0	Msh6
chr4	133169300	133170699	1400	-0.22	0.00839	0.571	Intron (ENSMUST00000084241.11/242687, intron 1 of 8)	-5302	Wasf2
chr14	3561486	3562120	635	-0.54	0.0084	0.571	Intron (ENSMUST00000178060.7/100040880, intron 1 of 2)	49108	1700110I01Rik
chr9	102616163	102616812	650	-0.3	0.0084	0.571	Promoter (2-3kb)	2036	Cep63
chr4	152177534	152178511	978	-0.16	0.00841	0.571	Promoter (<=1kb)	0	Acot7
chr7	127966853	127968541	1689	-0.15	0.00845	0.573	Promoter (<=1kb)	0	Fus
chr11	77347887	77348654	768	-0.23	0.00846	0.573	Promoter (<=1kb)	0	Ssh2
chr11	60352484	60353520	1037	-0.14	0.0085	0.575	Promoter (<=1kb)	0	Tom1l2
chr16	90042518	90043357	840	-0.25	0.00851	0.576	Intron (ENSMUST00000114124.8/21844, intron 2 of 11)	-62438	Tiam1
chr2	3512104	3513405	1302	-0.15	0.00853	0.576	Promoter (<=1kb)	0	Cdnf
chr9	21016465	21016888	424	0.38	0.00853	0.576	Promoter (<=1kb)	480	Icam1
chr2	144270133	144271164	1032	-0.17	0.00857	0.577	Promoter (<=1kb)	0	Snx5
chr9	3001954	3002328	375	0.22	0.00858	0.577	Exon (ENSMUST00000151376.2/ENSMUST00000151376.2, exon 3 of 4)	36415	Mir101c
chr9	47712251	47713203	953	-0.63	0.00858	0.577	Intron (ENSMUST00000114548.7/54725, intron 1 of 9)	181878	Cadm1
chr7	35055806	35057415	1610	-0.16	0.00859	0.577	Promoter (<=1kb)	0	Cebpg
chr5	66111951	66112667	717	-0.24	0.0086	0.577	Intron (ENSMUST00000201544.3/245945, intron 3 of 8)	-13760	Rbm47
chr18	31910358	31911475	1118	-0.17	0.00861	0.577	Promoter (<=1kb)	349	Sft2d3
chr2	83695468	83696080	613	0.9	0.00862	0.577	Distal Intergenic	-28317	Itgav
chr4	55514682	55515289	608	-0.24	0.00862	0.577	Distal Intergenic	16481	Klf4
chr4	86651802	86652397	596	1.02	0.00868	0.58	Intron (ENSMUST00000154999.1/11520, intron 2 of 2)	6247	Plin2
chr1	189687802	189688627	826	-0.19	0.00875	0.582	Promoter (<=1kb)	0	Cenpf
chr7	31059091	31060049	959	-0.33	0.00875	0.582	Promoter (<=1kb)	0	Lgi4
chrX	56731202	56731724	523	0.99	0.00875	0.582	Promoter (<=1kb)	-63	Fhl1
chr1	59762731	59764254	1524	-0.18	0.00876	0.582	Promoter (<=1kb)	0	Bmpr2
chrX	103555055	103555966	912	-0.33	0.00876	0.582	Intron (ENSMUST00000234173.1/70252, intron 3 of 3)	17030	Mir421
chr4	53126643	53127259	617	-0.24	0.00878	0.582	Intron (ENSMUST00000030010.3/11303, intron 5 of 49)	32636	Abca1
chr13	109446131	109446521	391	-0.54	0.0088	0.582	Intron (ENSMUST00000122041.7/238871, intron 3 of 16)	3948	Pde4d
chr12	4284954	4285540	587	1.22	0.00882	0.582	Intron (ENSMUST00000085814.4/17977, intron 13 of 22)	-10007	Ncoa1
chr10	81544573	81545734	1162	-0.14	0.00883	0.582	Promoter (<=1kb)	0	Gna11
chr12	55835897	55837061	1165	-0.18	0.00884	0.582	Promoter (<=1kb)	0	Brms1l
chr18	73571899	73573783	1885	-0.12	0.00884	0.582	Promoter (<=1kb)	0	Mex3c
chr4	150708531	150709080	550	-0.51	0.00884	0.582	Distal Intergenic	-56357	Slc45a1
chr5	73292401	73293249	849	-0.18	0.00884	0.582	Promoter (<=1kb)	0	Ociad1
chr1	82795721	82796479	759	0.95	0.00887	0.582	Distal Intergenic	-27260	Tm4sf20
chr11	55113293	55114128	836	-0.23	0.00887	0.582	Distal Intergenic	15178	Gm2a
chr12	100520247	100521240	994	-0.25	0.00887	0.582	Promoter (<=1kb)	0	Ttc7b
chr8	90907804	90909566	1763	-0.13	0.00887	0.582	Promoter (<=1kb)	0	Chd9
chr14	45463572	45463993	422	1.38	0.00888	1	Intron (ENSMUST00000045905.13/218952, intron 12 of 14)	13868	Fermt2
chr7	80192002	80192966	965	-0.23	0.00888	0.582	Intron (ENSMUST00000032754.8/20352, intron 1 of 14)	5124	Sema4b
chr14	52257292	52258263	972	-0.16	0.00889	0.582	Promoter (<=1kb)	0	Chd8
chr7	114526263	114526606	344	-0.81	0.00889	0.582	Intron (ENSMUST00000032909.8/18576, intron 11 of 15)	4529	Pde3b
chr16	93710941	93712418	1478	-0.14	0.00892	0.583	Promoter (<=1kb)	0	Dop1b
chr8	46740502	46741690	1189	-0.19	0.00892	0.583	Promoter (<=1kb)	236	Irf2
chr6	91598883	91599449	567	1.07	0.00896	0.584	Exon (ENSMUST00000205533.1/ENSMUST00000205533.1, exon 1 of 2)	82835	Lsm3
chr5	148928319	148929342	1024	-0.17	0.00897	0.584	Promoter (<=1kb)	0	Katnal1
chr13	9093396	9094767	1372	-0.14	0.00898	0.584	Promoter (<=1kb)	0	Larp4b
chr13	17943538	17944656	1119	-0.2	0.00898	0.584	Promoter (<=1kb)	0	Rala
chr8	105224740	105225645	906	-0.25	0.009	0.584	Promoter (<=1kb)	0	D230025D16Rik
chr19	11965026	11966310	1285	-0.13	0.00901	0.584	Promoter (<=1kb)	0	Osbp
chr4	141874598	141875413	816	-0.2	0.00901	0.584	Promoter (<=1kb)	0	Efhd2
chr14	64809571	64810109	539	-0.49	0.00902	0.584	3' UTR	12187	Hmbox1
chr15	80233625	80234425	801	-0.16	0.00902	0.584	Promoter (<=1kb)	0	Mief1
chr4	3064712	3065135	424	-0.36	0.00905	0.585	Distal Intergenic	-106948	Vmn1r2
chr5	65157736	65158278	543	1.12	0.0091	0.587	Promoter (1-2kb)	1666	Klhl5
chr9	41134632	41135398	767	-0.27	0.0091	0.587	Intron (ENSMUST00000044155.14/72828, intron 1 of 13)	22104	Ubash3b
chr12	35046650	35048242	1593	-0.14	0.00913	0.589	Promoter (<=1kb)	0	Snx13
chr1	173742261	173742675	415	0.75	0.00914	0.589	Promoter (<=1kb)	-514	Ifi207
chr3	104511218	104512458	1241	-0.16	0.00914	0.589	Promoter (<=1kb)	0	Lrig2
chr8	126721451	126722082	632	-0.37	0.00917	0.59	Distal Intergenic	-117151	A630001O12Rik
chr17	78834912	78835894	983	-0.17	0.0092	0.591	Promoter (<=1kb)	0	Heatr5b
chr7	111028562	111029472	911	-0.18	0.0092	0.591	Promoter (<=1kb)	0	Ctr9
chr15	93251415	93252781	1367	-0.26	0.00926	0.592	Intron (ENSMUST00000049484.12/223827, intron 4 of 7)	22370	Gxylt1
chr14	25718385	25718926	542	-0.58	0.00927	0.592	Promoter (<=1kb)	866	Zcchc24
chr12	40445508	40447363	1856	-0.14	0.00928	0.592	Promoter (<=1kb)	0	Dock4
chr4	3069264	3069762	499	-0.34	0.00928	0.592	Distal Intergenic	-102321	Vmn1r2
chr9	77750409	77751408	1000	-0.19	0.00929	0.592	Distal Intergenic	-3127	Gclc
chr10	118049366	118049716	351	-0.66	0.0093	0.592	Distal Intergenic	-92095	Mdm1
chr19	56721129	56722653	1525	-0.18	0.0093	0.592	Promoter (<=1kb)	0	Adrb1
chr3	95027620	95028117	498	-0.29	0.0093	0.592	Distal Intergenic	5799	Psmd4
chr12	85110447	85111688	1242	-0.22	0.00934	0.593	Promoter (<=1kb)	0	Dlst
chr1	105993718	105994163	446	-0.3	0.00936	0.593	Intron (ENSMUST00000118196.7/227449, intron 1 of 13)	3029	Zcchc2
chr13	35740510	35742169	1660	-0.15	0.00936	0.593	Promoter (<=1kb)	0	Cdyl
chr1	171328829	171330086	1258	-0.17	0.00937	0.593	Promoter (<=1kb)	0	Dedd
chr11	23497418	23498513	1096	-0.15	0.00937	0.593	Promoter (<=1kb)	0	Ahsa2
chr2	25332155	25333160	1006	-0.18	0.00938	0.593	Promoter (<=1kb)	0	Man1b1
chr10	43478613	43480263	1651	-0.16	0.00939	0.593	Promoter (<=1kb)	0	Bend3
chr4	88793741	88794593	853	-0.23	0.00939	0.593	Promoter (<=1kb)	0	Gm13285
chr10	75892965	75893685	721	-0.21	0.00941	0.594	Promoter (<=1kb)	0	Derl3
chr8	84846467	84847537	1071	-0.15	0.00943	0.594	Promoter (<=1kb)	0	Calr
chr16	43889383	43890269	887	-0.17	0.00944	0.594	Promoter (<=1kb)	0	Qtrt2
chr5	31219975	31221125	1151	-0.18	0.00944	0.594	Promoter (<=1kb)	0	Ppm1g
chr11	76497511	76498110	600	0.43	0.00947	0.594	Promoter (2-3kb)	-2055	Abr
chr14	60250886	60252243	1358	-0.17	0.00947	0.594	Promoter (<=1kb)	0	Nupl1
chr1	192092206	192093230	1025	-0.19	0.00948	0.594	Promoter (<=1kb)	0	Traf5
chr17	35838095	35838534	440	-0.24	0.00948	0.594	Promoter (<=1kb)	0	Tubb5
chr7	29237551	29238639	1089	-0.2	0.0095	0.594	Promoter (<=1kb)	0	Yif1b
chr8	72547900	72549304	1405	-0.15	0.0095	0.594	Promoter (<=1kb)	0	Med26
chr7	45704395	45705391	997	-0.17	0.00952	0.595	Promoter (<=1kb)	0	Dbp
chr12	20614610	20615350	741	0.68	0.00953	0.595	Exon (ENSMUST00000223281.1/ENSMUST00000223281.1, exon 1 of 2)	200429	1700030C10Rik
chr1	155086838	155087284	447	-0.34	0.00955	0.595	Distal Intergenic	-3572	Gm9530
chr19	6941081	6942744	1664	-0.19	0.00956	0.595	Promoter (<=1kb)	0	Gpr137
chr5	137745550	137746680	1131	-0.18	0.00956	0.595	Promoter (<=1kb)	0	Tsc22d4
chr6	66951445	66952349	905	-0.52	0.00959	0.596	Intron (ENSMUST00000043148.12/14701, intron 3 of 4)	54554	Gng12
chr11	49846295	49847271	977	-0.17	0.00965	0.6	Promoter (<=1kb)	0	Mapk9
chr7	49454436	49455192	757	-0.37	0.00966	0.6	Exon (ENSMUST00000064383.6/78286, exon 6 of 6)	3676	Nav2
chr18	7626464	7627283	820	-0.21	0.00968	0.6	Promoter (<=1kb)	0	Mpp7
chr7	117508094	117508753	660	0.86	0.00968	0.6	Intron (ENSMUST00000160035.7/233781, intron 2 of 6)	32602	Xylt1
chr11	70432051	70432840	790	-0.15	0.00969	0.6	Promoter (<=1kb)	0	Arrb2
chr15	97422172	97422892	721	-0.72	0.0097	0.6	Distal Intergenic	60955	Pced1b
chr1	136130940	136131663	724	-0.17	0.00972	0.601	Promoter (<=1kb)	0	Kif21b
chr8	11557761	11558599	839	-0.14	0.00974	0.601	Promoter (<=1kb)	0	Ing1
chr13	9737092	9737470	379	-0.98	0.00977	0.602	Promoter (1-2kb)	-1208	Zmynd11
chr5	104046366	104047254	889	-0.15	0.00977	0.602	Promoter (<=1kb)	0	Nudt9
chr1	173912706	173913251	546	1.08	0.00978	0.602	Promoter (<=1kb)	0	Ifi211
chr7	28831942	28832760	819	-0.36	0.00982	0.604	Promoter (<=1kb)	691	Ech1
chr2	93068946	93069426	481	-0.86	0.00986	0.606	Distal Intergenic	-22779	Prdm11
chr3	135521962	135523176	1215	0.53	0.00989	0.606	Promoter (<=1kb)	0	Manba
chr6	70791533	70793020	1488	-0.15	0.0099	0.606	Promoter (<=1kb)	0	Rpia
chr1	37540622	37541505	884	-0.21	0.00991	0.606	Promoter (<=1kb)	0	Mgat4a
chr5	34932262	34932674	413	1.45	0.00993	1	Distal Intergenic	14723	Msantd1
chr2	50065978	50067167	1190	-0.3	0.00995	0.606	Promoter (<=1kb)	0	Lypd6
chr14	26969837	26970956	1120	-0.17	0.00996	0.606	Promoter (<=1kb)	0	Appl1
chr3	41742090	41743013	924	-0.18	0.00996	0.606	Promoter (<=1kb)	0	Sclt1
chr4	59879198	59879981	784	-0.41	0.00996	0.606	Exon (ENSMUST00000030080.6/209131, exon 4 of 9)	-4713	Snx30
chr12	108170452	108171001	550	-0.41	0.00997	0.606	Intron (ENSMUST00000071095.13/52690, intron 1 of 12)	-7443	Setd3
chr1	193861484	193861738	255	-1.17	0.00998	1	Distal Intergenic	-353954	Mir205
chr1	89454323	89455220	898	-0.16	0.00999	0.606	Promoter (<=1kb)	0	Agap1
chr17	27761637	27762070	434	-0.6	0.01	0.606	Intron (ENSMUST00000114863.9/224647, intron 4 of 4)	-32682	Spdef
chr17	56475988	56476739	752	-0.19	0.01	0.606	Promoter (<=1kb)	0	Ptprs
chr2	4391124	4391709	586	-0.46	0.01	0.606	Promoter (1-2kb)	1508	Frmd4a
chr2	166905699	166906771	1073	-0.16	0.01	0.606	Promoter (<=1kb)	0	Cse1l
chr2	167656440	167657308	869	-0.22	0.01	0.606	Intron (ENSMUST00000125544.2/66589, intron 1 of 7)	4188	Ube2v1
chr5	36829782	36831042	1261	-0.23	0.01	0.606	Promoter (<=1kb)	0	Man2b2
chr6	40573539	40574183	645	0.4	0.01	0.606	Promoter (2-3kb)	2182	Olfr460
chr7	143548207	143549591	1385	-0.14	0.01	0.606	Promoter (<=1kb)	0	Nap1l4
chr8	104110498	104111425	928	-0.22	0.01	0.606	Promoter (<=1kb)	0	Cdh5
chr1	180850452	180851333	882	-0.17	0.0101	0.606	Promoter (<=1kb)	0	Sde2
chr10	3972837	3974111	1275	-0.21	0.0101	0.606	Promoter (<=1kb)	0	Mthfd1l
chr10	116580610	116582393	1784	-0.15	0.0101	0.606	Promoter (<=1kb)	0	Cnot2
chr11	74896281	74897550	1270	-0.29	0.0101	0.606	Promoter (<=1kb)	0	Sgsm2
chr12	8973664	8974367	704	-0.31	0.0101	0.606	Promoter (<=1kb)	0	Wdr35
chr13	55592761	55593517	757	-0.25	0.0101	0.606	Promoter (<=1kb)	0	Tmed9
chr14	118136713	118137581	869	-0.22	0.0101	0.606	Promoter (<=1kb)	0	Gpr180
chr19	46760828	46762003	1176	-0.14	0.0101	0.606	Promoter (<=1kb)	0	Cnnm2
chr2	31442468	31442833	366	1.16	0.0101	0.606	Intron (ENSMUST00000113532.8/665700, intron 85 of 97)	-3902	Hmcn2
chr2	164070467	164071464	998	-0.18	0.0101	0.606	Promoter (<=1kb)	0	Tomm34
chr4	35225032	35226582	1551	-0.16	0.0101	0.606	Promoter (<=1kb)	0	C9orf72
chr5	115977394	115978406	1013	-0.33	0.0101	0.606	Intron (ENSMUST00000141101.4/12704, intron 26 of 45)	-8768	Cit
chr6	54816369	54817860	1492	-0.14	0.0101	0.606	Promoter (<=1kb)	0	Znrf2
chr10	81192106	81193114	1009	-0.18	0.0102	0.606	Promoter (<=1kb)	550	Dapk3
chr12	106031727	106032447	721	-0.4	0.0102	0.606	Promoter (1-2kb)	1010	Vrk1
chr12	113426725	113426984	260	-0.49	0.0102	0.606	Distal Intergenic	-62527	Adam6b
chr13	74591310	74592114	805	0.75	0.0102	0.606	Exon (ENSMUST00000221389.1/ENSMUST00000221389.1, exon 6 of 11)	-47454	Erap1
chr15	100614486	100616352	1867	-0.12	0.0102	0.606	Promoter (<=1kb)	0	Dazap2
chr3	96414142	96415047	906	-0.39	0.0102	0.606	Promoter (<=1kb)	0	Terc
chr6	120471865	120472370	506	-0.36	0.0102	0.606	Promoter (1-2kb)	-1233	Il17ra
chr8	127836874	127837200	327	1.16	0.0102	0.606	Distal Intergenic	257150	Pard3
chrY	90805700	90805980	281	-0.68	0.0102	0.606	Intron (ENSMUST00000179483.8/170942, intron 3 of 3)	15249	Erdr1
chr16	18411721	18412434	714	-0.23	0.0103	0.607	Promoter (1-2kb)	1060	Comt
chr8	57589224	57589717	494	0.57	0.0103	0.609	Intron (ENSMUST00000034021.11/108150, intron 1 of 11)	-50771	Galnt7
chr9	25481313	25482058	746	-0.18	0.0103	0.61	Promoter (<=1kb)	0	Eepd1
chr9	110037768	110038578	811	-0.32	0.0103	0.607	Promoter (1-2kb)	1026	Map4
chr11	11844371	11844859	489	0.95	0.0104	1	Intron (ENSMUST00000066237.9/13195, intron 7 of 14)	-8091	Ddc
chr14	19415688	19416117	430	0.34	0.0104	0.61	Exon (ENSMUST00000177817.1/ENSMUST00000177817.1, exon 6 of 6)	186464	Gm5458
chr14	121660929	121661321	393	1.24	0.0104	0.611	Intron (ENSMUST00000212376.2/105445, intron 4 of 54)	37096	Dock9
chr15	95821923	95822677	755	0.53	0.0104	0.611	Intron (ENSMUST00000071874.7/105722, intron 1 of 19)	7395	LOC102634389
chr17	35058834	35059954	1121	-0.22	0.0104	0.611	Promoter (<=1kb)	0	Ddah2
chr2	53190836	53192428	1593	-0.13	0.0104	0.61	Promoter (<=1kb)	0	Prpf40a
chr4	43492327	43493873	1547	-0.15	0.0104	0.611	Promoter (<=1kb)	0	Rmrp
chr4	98091121	98092381	1261	-0.27	0.0104	0.611	Intron (ENSMUST00000075448.12/18027, intron 10 of 10)	180088	Nfia
chr5	28168132	28168589	458	0.88	0.0104	0.611	Promoter (2-3kb)	2438	En2
chr6	21852204	21852472	269	1.71	0.0104	1	Promoter (<=1kb)	-35	Tspan12
chr6	42283309	42283672	364	-1.45	0.0104	1	Distal Intergenic	-3013	Clcn1
chr7	67380211	67381090	880	-0.38	0.0104	0.611	Distal Intergenic	-7353	Mef2a
chr17	50631146	50632500	1355	-0.33	0.0105	0.611	Intron (ENSMUST00000043938.7/224860, intron 3 of 5)	24152	Plcl2
chr2	180420651	180421405	755	-0.43	0.0105	0.611	Distal Intergenic	22272	Mir133a-2
chr4	47473785	47475054	1270	-0.18	0.0105	0.611	Promoter (<=1kb)	0	Alg2
chr5	112718182	112718837	656	-1.47	0.0105	1	Intron (ENSMUST00000086617.10/74376, intron 40 of 43)	47094	Myo18b
chr6	56714528	56715517	990	-0.15	0.0105	0.614	Promoter (<=1kb)	0	Avl9
chr14	121961671	121962422	752	-0.26	0.0106	0.615	Promoter (2-3kb)	2683	Gpr183
chr15	100699357	100699831	475	-1.08	0.0106	0.616	Intron (ENSMUST00000229410.1/ENSMUST00000229410.1, intron 1 of 2)	-11436	Cela1
chr17	43573552	43574198	647	-0.39	0.0106	0.616	Intron (ENSMUST00000167214.7/27226, intron 1 of 6)	4837	Pla2g7
chr17	57228007	57228329	323	1.09	0.0106	0.617	Promoter (<=1kb)	0	C3
chr4	41123997	41124823	827	-0.19	0.0106	0.616	Promoter (<=1kb)	0	Nol6
chr6	91473015	91474201	1187	-0.16	0.0106	0.617	Promoter (<=1kb)	0	Chchd4
chrX	72011999	72013198	1200	-0.34	0.0106	0.616	Distal Intergenic	20144	Cnga2
chr11	43626002	43627170	1169	-0.42	0.0107	0.617	Distal Intergenic	-24462	Fabp6
chr12	108178390	108179974	1585	-0.13	0.0107	0.617	Promoter (<=1kb)	0	Ccnk
chr2	3418738	3419352	615	-0.22	0.0107	0.617	Promoter (<=1kb)	0	Meig1
chr2	144247286	144247946	661	-0.22	0.0107	0.617	Downstream (2-3kb)	4731	Snx5
chr2	163994699	163995732	1034	-0.18	0.0107	0.617	Promoter (<=1kb)	0	Ywhab
chr4	126626952	126627782	831	-0.75	0.0107	0.617	Distal Intergenic	17098	5730409E04Rik
chr6	87510946	87511438	493	-0.5	0.0107	0.617	Intron (ENSMUST00000113637.8/232201, intron 1 of 10)	-14632	Arhgap25
chr7	19119524	19120212	689	-0.22	0.0107	0.617	Promoter (<=1kb)	0	Fbxo46
chr8	95411405	95412073	669	-0.71	0.0107	0.617	Distal Intergenic	9460	Cfap20
chr12	100883180	100883542	363	0.74	0.0108	0.619	Intron (ENSMUST00000110070.7/217830, intron 12 of 13)	15956	Gpr68
chr13	65278151	65279333	1183	-0.19	0.0108	0.62	Promoter (<=1kb)	0	Zfp369
chr14	7749001	7749990	990	-0.34	0.0108	0.619	Exon (ENSMUST00000145085.2/ENSMUST00000145085.2, exon 1 of 3)	-67967	Flnb
chr15	84981683	84982442	760	-0.28	0.0108	0.619	Intron (ENSMUST00000047144.12/223739, intron 1 of 9)	5529	5031439G07Rik
chr8	11340252	11340631	380	1.22	0.0108	1	Intron (ENSMUST00000033899.13/12827, intron 3 of 47)	-27426	Col4a1
chr8	18845867	18847241	1375	-0.17	0.0108	0.619	Promoter (<=1kb)	0	Agpat5
chr9	21135966	21136283	318	0.71	0.0108	0.62	3' UTR	-4723	Tyk2
chr1	39895210	39895851	642	-0.43	0.0109	0.621	Distal Intergenic	-5062	Map4k4
chr12	81780803	81781806	1004	-0.18	0.0109	0.621	Promoter (<=1kb)	0	Map3k9
chr13	23738648	23740753	2106	-0.15	0.0109	0.621	Promoter (<=1kb)	0	H1f2
chr2	51146996	51148091	1096	0.64	0.0109	0.621	Promoter (1-2kb)	1003	Rnd3
chr2	146855556	146856305	750	-0.19	0.0109	0.621	Promoter (<=1kb)	0	Kiz
chr7	17024637	17025314	678	-0.29	0.0109	0.621	Promoter (<=1kb)	0	Ppp5c
chr11	58610046	58610577	532	0.94	0.011	0.623	Promoter (2-3kb)	2908	2210407C18Rik
chr16	58499742	58499998	257	-0.55	0.011	0.623	Promoter (<=1kb)	-401	St3gal6
chr17	79020235	79021260	1026	-0.22	0.011	0.623	Promoter (<=1kb)	0	Prkd3
chr4	34797481	34797914	434	-1.53	0.011	1	Distal Intergenic	-19058	Smim8
chr5	148552139	148553108	970	-0.16	0.011	0.623	Promoter (<=1kb)	0	Ubl3
chr6	100127243	100128146	904	-0.45	0.011	0.623	Distal Intergenic	104985	Rybp
chrX	20160309	20160801	493	-0.67	0.011	0.623	Promoter (1-2kb)	1399	Slc9a7
chr10	80960911	80961369	459	0.75	0.0111	0.623	Intron (ENSMUST00000099462.7/14708, intron 2 of 3)	30099	Gadd45b
chr10	117375947	117377260	1314	-0.16	0.0111	0.623	Promoter (<=1kb)	0	Cpsf6
chr10	127063136	127064004	869	-0.14	0.0111	0.623	Promoter (<=1kb)	0	Cdk4
chr13	43559617	43560614	998	-0.14	0.0111	0.623	Promoter (<=1kb)	0	Mcur1
chr18	80702361	80702986	626	-0.26	0.0111	0.623	Intron (ENSMUST00000167977.7/18018, intron 1 of 9)	5187	Nfatc1
chr19	10022296	10022868	573	-0.28	0.0111	0.623	Intron (ENSMUST00000121418.7/74760, intron 4 of 12)	4031	Rab3il1
chr3	54718778	54719444	667	-0.33	0.0111	0.623	Intron (ENSMUST00000197502.4/56790, intron 22 of 26)	6540	Supt20
chr4	117926527	117927097	571	-0.47	0.0111	0.623	Promoter (2-3kb)	2316	Artn
chr5	53509287	53510201	915	0.27	0.0111	0.623	Intron (ENSMUST00000201991.3/19664, intron 1 of 6)	43135	Rbpj
chr6	31398606	31399858	1253	-0.18	0.0111	0.623	Promoter (<=1kb)	0	Mkln1os
chr6	54179873	54180542	670	0.96	0.0111	0.623	Intron (ENSMUST00000046856.13/69993, intron 2 of 12)	82153	Chn2
chr8	11458094	11458812	719	0.56	0.0111	0.623	Exon (ENSMUST00000209418.1/ENSMUST00000209418.1, exon 1 of 1)	16985	Col4a2
chr9	66882356	66882929	574	-0.29	0.0111	0.623	Intron (ENSMUST00000041139.8/235442, intron 1 of 7)	36758	Rab8b
chr9	110531895	110533290	1396	-0.16	0.0111	0.623	Promoter (<=1kb)	0	Setd2
chr2	72274022	72274551	530	-0.57	0.0112	0.626	Distal Intergenic	-11086	Map3k20
chr3	65527626	65529683	2058	-0.16	0.0112	0.624	Promoter (<=1kb)	0	4931440P22Rik
chr3	79690043	79690903	861	-0.31	0.0112	0.626	Intron (ENSMUST00000078527.12/381489, intron 2 of 17)	-22190	Rxfp1
chr4	106650739	106651421	683	-0.31	0.0112	0.624	Promoter (<=1kb)	0	Pars2
chr5	110385921	110387357	1437	-0.23	0.0112	0.626	Promoter (<=1kb)	0	Fbrsl1
chr11	109467992	109468519	528	-0.36	0.0113	0.627	Promoter (1-2kb)	-1633	Slc16a6
chr11	121702002	121702889	888	-0.2	0.0113	0.627	Promoter (<=1kb)	0	Metrnl
chr13	55028379	55028906	528	-0.65	0.0113	0.627	3' UTR	-6994	Hk3
chr18	25883226	25883991	766	-0.26	0.0113	0.627	Distal Intergenic	-129069	Celf4
chr4	88760033	88760889	857	-0.18	0.0113	0.627	Promoter (<=1kb)	0	Gm13283
chr5	124210701	124211062	362	1.33	0.0113	1	Intron (ENSMUST00000086123.10/19679, intron 1 of 23)	5356	Pitpnm2
chr9	50885251	50885586	336	1.2	0.0113	1	Intron (ENSMUST00000174628.7/73699, intron 15 of 16)	7166	Ppp2r1b
chr11	83472444	83474095	1652	-0.16	0.0114	0.627	Promoter (<=1kb)	0	Taf15
chr11	103115857	103116592	736	-0.16	0.0114	0.628	Promoter (<=1kb)	0	Hexim1
chr11	116867926	116868562	637	-0.27	0.0114	0.627	Promoter (<=1kb)	0	Mfsd11
chr12	79171930	79173092	1163	-0.14	0.0114	0.627	Promoter (<=1kb)	0	Vti1b
chr14	62836954	62838122	1169	-0.14	0.0114	0.627	Promoter (<=1kb)	0	Mir8098
chr16	96127271	96128447	1177	-0.13	0.0114	0.627	Promoter (<=1kb)	0	Hmgn1
chr16	97850874	97852202	1329	-0.15	0.0114	0.627	Promoter (<=1kb)	0	Prdm15
chr16	97934019	97934522	504	1.04	0.0114	0.627	Intron (ENSMUST00000232165.1/207781, intron 1 of 6)	-11386	C2cd2
chr17	75536424	75537012	589	-0.31	0.0114	0.627	Downstream (<1kb)	3560	Fam98a
chr5	103773177	103773540	364	0.92	0.0114	0.627	Intron (ENSMUST00000126335.1/17355, intron 2 of 6)	-10819	Aff1
chr7	90019568	90020213	646	-0.23	0.0114	0.627	Intron (ENSMUST00000207458.1/319711, intron 7 of 8)	-8946	E230029C05Rik
chr8	83594064	83595040	977	-0.16	0.0114	0.627	Promoter (<=1kb)	0	Tecr
chr1	153980669	153981365	697	-0.3	0.0115	0.629	Distal Intergenic	74626	Glul
chr13	44278712	44279402	691	-0.37	0.0115	0.63	Intron (ENSMUST00000222409.1/ENSMUST00000222409.1, intron 1 of 2)	-62225	A330076C08Rik
chr16	91601723	91602247	525	-0.36	0.0115	0.63	Distal Intergenic	-3923	Tmem50b
chr4	94978725	94979513	789	-0.19	0.0115	0.63	Promoter (<=1kb)	0	Mysm1
chr10	37342358	37343233	876	-0.27	0.0116	0.63	Intron (ENSMUST00000181602.1/ENSMUST00000181602.1, intron 2 of 2)	-203438	Marcks
chr11	93884952	93886607	1656	-0.15	0.0116	0.63	Promoter (<=1kb)	0	Mbtd1
chr12	8351108	8351801	694	-0.24	0.0116	0.63	Distal Intergenic	33497	Hs1bp3
chr12	26455977	26456754	778	0.5	0.0116	0.63	Promoter (<=1kb)	0	Rsad2
chr16	5255623	5256466	844	-0.15	0.0116	0.63	Promoter (<=1kb)	0	Eef2kmt
chr2	31140907	31142387	1481	-0.22	0.0116	0.63	Promoter (<=1kb)	0	Fnbp1
chr5	116470925	116471519	595	0.87	0.0116	0.63	Exon (ENSMUST00000076124.6/68955, exon 6 of 13)	-3337	Srrm4
chr6	53710593	53710952	360	1.13	0.0116	0.63	Distal Intergenic	109878	Tril
chr7	44835390	44835843	454	0.51	0.0116	0.63	Promoter (<=1kb)	-444	Il4i1
chr8	122677920	122678971	1052	-0.2	0.0116	0.63	Promoter (<=1kb)	0	Cbfa2t3
chr9	58588501	58589275	775	-0.4	0.0116	0.63	Intron (ENSMUST00000177292.7/20320, intron 1 of 7)	6057	Nptn
chr1	165717351	165719021	1671	-0.21	0.0117	0.63	Distal Intergenic	-7958	Rcsd1
chr10	44268068	44268845	778	-0.17	0.0117	0.63	Promoter (<=1kb)	0	Atg5
chr10	94378071	94378808	738	-0.22	0.0117	0.63	Intron (ENSMUST00000147869.1/319880, intron 1 of 1)	65934	Tmcc3
chr13	52875408	52875865	458	-1.34	0.0117	1	Intron (ENSMUST00000137064.7/11992, intron 5 of 9)	43367	Auh
chr17	30973281	30973912	632	-0.34	0.0117	0.63	Exon (ENSMUST00000114555.2/52020, exon 6 of 22)	18602	Umodl1
chr2	118901109	118902213	1105	-0.18	0.0117	0.63	Promoter (<=1kb)	0	Bahd1
chr3	89101649	89102422	774	-0.19	0.0117	0.63	Promoter (<=1kb)	0	Fdps
chr3	151437678	151438062	385	0.88	0.0117	0.63	Promoter (<=1kb)	0	Adgrl4
chr5	102703339	102703652	314	-1.02	0.0117	0.63	Intron (ENSMUST00000073302.11/231532, intron 2 of 8)	-21321	Arhgap24
chr5	124475236	124475648	413	0.46	0.0117	0.63	Promoter (2-3kb)	2718	Rilpl2
chr7	28378807	28379561	755	-0.14	0.0117	0.63	Promoter (<=1kb)	692	Zfp36
chr11	32138332	32138816	485	0.97	0.0118	0.631	Distal Intergenic	-37104	Gm12108
chr12	117747321	117747812	492	0.81	0.0118	0.634	Intron (ENSMUST00000109691.3/217944, intron 25 of 27)	-56477	Cdca7l
chr17	8836218	8836610	393	1.12	0.0118	0.63	Intron (ENSMUST00000115715.7/23984, intron 1 of 21)	-13375	Pde10a
chr18	76241059	76242523	1465	-0.13	0.0118	0.63	Promoter (<=1kb)	0	Smad2
chr1	151228291	151228851	561	-0.56	0.0119	0.635	Distal Intergenic	90257	C730036E19Rik
chr1	191109896	191110295	400	-0.51	0.0119	0.634	Distal Intergenic	9419	Batf3
chr11	117724522	117725353	832	-0.26	0.0119	0.635	Intron (ENSMUST00000026658.12/217351, intron 5 of 21)	3504	Tnrc6c
chr15	102405195	102406969	1775	-0.11	0.0119	0.635	Promoter (<=1kb)	0	Sp1
chr19	3687485	3688266	782	-0.17	0.0119	0.635	Promoter (<=1kb)	-921	Lrp5
chr2	11398390	11399139	750	-0.37	0.0119	0.634	Promoter (<=1kb)	0	8030442B05Rik
chr2	103662104	103662523	420	0.92	0.0119	0.635	Intron (ENSMUST00000076212.3/99382, intron 1 of 16)	-52512	Abtb2
chr1	38777453	38777994	542	1.09	0.012	0.635	Distal Intergenic	43221	Lonrf2
chr10	44380358	44381912	1555	-0.19	0.012	0.635	Distal Intergenic	20682	Mir1929
chr10	60371391	60372012	622	-0.26	0.012	0.635	3' UTR	8180	Cdh23
chr12	99336544	99336986	443	0.69	0.012	0.635	Intron (ENSMUST00000046859.11/71375, intron 3 of 5)	-6481	Foxn3
chr12	105807512	105807827	316	1.07	0.012	0.635	Promoter (<=1kb)	-787	Papola
chr15	90223816	90224725	910	-0.2	0.012	0.635	Promoter (<=1kb)	0	Mir7648
chr16	96208275	96208945	671	-0.26	0.012	0.635	Promoter (1-2kb)	1632	Sh3bgr
chr17	65768423	65768855	433	-0.34	0.012	0.635	Intron (ENSMUST00000070673.8/106572, intron 1 of 6)	3785	Rab31
chr4	140566642	140567383	742	-0.24	0.012	0.635	Promoter (<=1kb)	998	Arhgef10l
chr6	31596572	31597164	593	1.31	0.012	1	Distal Intergenic	21605	Gm6117
chr10	41604705	41605421	717	-0.28	0.0121	0.636	Promoter (1-2kb)	1174	Ccdc162
chr11	96875504	96876128	625	-0.28	0.0121	0.636	Distal Intergenic	21373	Copz2
chr11	98075245	98075866	622	0.7	0.0121	0.636	Distal Intergenic	-21783	Stac2
chr12	58268572	58269663	1092	1.06	0.0121	0.636	Promoter (<=1kb)	0	Clec14a
chr5	136244502	136245760	1259	-0.17	0.0121	0.636	Promoter (<=1kb)	0	Sh2b2
chr8	69774507	69775413	907	-0.18	0.0121	0.636	Promoter (<=1kb)	0	Zfp866
chr1	136118795	136119377	583	-0.32	0.0122	0.636	Promoter (1-2kb)	1539	Cacna1s
chr10	61980475	61980803	329	1.27	0.0122	1	Promoter (1-2kb)	-1367	Col13a1
chr15	73833320	73833562	243	-2	0.0122	1	Promoter (2-3kb)	-2337	Mroh5
chr15	74968036	74968611	576	0.49	0.0122	0.636	Distal Intergenic	11481	Ly6e
chr2	25581406	25582897	1492	-0.19	0.0122	0.636	Promoter (1-2kb)	-1509	Ajm1
chr4	141545411	141547256	1846	-0.16	0.0122	0.636	Exon (ENSMUST00000049927.5/ENSMUST00000049927.5, exon 1 of 3)	-6814	Spen
chr5	122353918	122355002	1085	-0.18	0.0122	0.636	Promoter (<=1kb)	0	Rad9b
chr6	53993397	53993873	477	1.14	0.0122	0.636	Intron (ENSMUST00000204478.2/320178, intron 1 of 3)	14668	4921529L05Rik
chr10	61695095	61696168	1074	-0.23	0.0123	0.636	Promoter (<=1kb)	0	Tysnd1
chr12	69196791	69198515	1725	-0.19	0.0123	0.636	Promoter (<=1kb)	0	Dnaaf2
chr15	39112209	39113251	1043	-0.15	0.0123	0.636	Promoter (<=1kb)	0	Dcaf13
chr17	67353482	67355109	1628	-0.17	0.0123	0.636	Promoter (<=1kb)	0	Ptprm
chr18	35859061	35859364	304	-0.9	0.0123	0.636	Exon (ENSMUST00000060722.7/67393, exon 2 of 3)	4323	Cxxc5
chr19	9982314	9983440	1127	-0.14	0.0123	0.636	Promoter (<=1kb)	0	Fth1
chr19	10046948	10047403	456	-0.62	0.0123	0.636	Intron (ENSMUST00000115995.3/60527, intron 1 of 11)	5216	Fads3
chr2	91236655	91237502	848	-0.17	0.0123	0.636	Promoter (<=1kb)	0	Ddb2
chr2	120403758	120405034	1277	-0.2	0.0123	0.636	Promoter (<=1kb)	0	Tmem87a
chr2	174328998	174331133	2136	-0.14	0.0123	0.636	Promoter (<=1kb)	0	Gnas
chr3	51197056	51197673	618	0.78	0.0123	0.636	Distal Intergenic	-26774	Noct
chr7	25709959	25710560	602	-0.27	0.0123	0.636	Downstream (<1kb)	5546	Ccdc97
chr1	92166198	92166646	449	-1.43	0.0124	1	Intron (ENSMUST00000097644.8/208727, intron 1 of 26)	13651	Hdac4
chr1	134455097	134455894	798	-0.25	0.0124	0.636	Promoter (<=1kb)	0	Klhl12
chr1	181234213	181234716	504	-0.36	0.0124	0.636	Distal Intergenic	-22212	Wdr26
chr11	75572910	75573699	790	-0.2	0.0124	0.636	3' UTR	6094	Slc43a2
chr14	7104340	7104898	559	-0.8	0.0124	0.636	Distal Intergenic	-3719	Gm3696
chr17	35879366	35880276	911	-0.22	0.0124	0.636	Promoter (<=1kb)	0	Dhx16
chr18	39111339	39111604	266	1.17	0.0124	1	Intron (ENSMUST00000097593.8/71302, intron 5 of 22)	12028	Arhgap26
chr5	31452027	31452809	783	-0.26	0.0124	0.636	Promoter (<=1kb)	0	Zfp512
chr5	143489803	143490461	659	-0.33	0.0124	0.636	Exon (ENSMUST00000045593.11/231871, exon 9 of 15)	3125	Daglb
chr7	88357207	88357743	537	-1.1	0.0124	0.636	Distal Intergenic	60355	Ctsc
chr7	120826506	120826754	249	-0.98	0.0124	0.636	Intron (ENSMUST00000208668.1/436008, intron 10 of 11)	14141	Gm5737
chr7	121516661	121517961	1301	-0.34	0.0124	0.636	Intron (ENSMUST00000205739.1/75793, intron 2 of 5)	71873	4933432K03Rik
chr8	122610975	122612116	1142	-0.16	0.0124	0.636	Promoter (<=1kb)	0	Galns
chr9	13826670	13828295	1626	-0.13	0.0124	0.636	Promoter (<=1kb)	0	Fam76b
chr9	121277086	121278144	1059	-0.2	0.0124	0.636	Promoter (<=1kb)	0	Ulk4
chr11	75348050	75348847	798	-0.17	0.0125	0.636	Promoter (<=1kb)	0	Smyd4
chr11	79333659	79334244	586	-1.65	0.0125	1	Distal Intergenic	-5449	Nf1
chr11	84129132	84129924	793	-0.22	0.0125	0.636	Promoter (<=1kb)	0	Acaca
chr16	90282746	90284944	2199	-0.15	0.0125	0.636	Promoter (<=1kb)	0	Scaf4
chr17	84100425	84101107	683	-0.31	0.0125	0.636	Distal Intergenic	21765	4933433H22Rik
chr3	116521756	116522307	552	-0.63	0.0125	0.636	Promoter (1-2kb)	1428	Dbt
chr4	16163074	16164398	1325	-0.12	0.0125	0.636	Promoter (<=1kb)	0	A530072M11Rik
chr5	68049549	68050094	546	0.45	0.0125	0.636	Intron (ENSMUST00000094715.7/433899, intron 1 of 3)	17714	Grxcr1
chr5	75862469	75862933	465	-0.85	0.0125	0.636	Distal Intergenic	115525	Kdr
chr5	115623569	115624472	904	-0.32	0.0125	0.636	Distal Intergenic	7344	1110006O24Rik
chr7	48972777	48973342	566	-0.37	0.0125	0.636	Intron (ENSMUST00000183659.7/78286, intron 2 of 39)	13680	Nav2
chr8	41016132	41016878	747	-0.2	0.0125	0.636	Promoter (<=1kb)	0	Mtus1
chr8	80753186	80753818	633	-0.64	0.0125	0.636	Distal Intergenic	-13689	Smarca5
chr10	11280488	11281871	1384	-0.15	0.0126	0.636	Promoter (<=1kb)	0	Fbxo30
chr10	93309079	93311438	2360	-0.21	0.0126	0.636	Promoter (<=1kb)	0	Elk3
chr15	58888432	58889740	1309	-0.14	0.0126	0.636	Promoter (<=1kb)	0	Ndufb9
chr16	96151484	96151924	441	-0.72	0.0126	0.636	Promoter (<=1kb)	0	Wrb
chr17	6978485	6979298	814	-0.16	0.0126	0.636	Promoter (<=1kb)	0	Rnaset2b
chr4	132269516	132270623	1108	-0.21	0.0126	0.636	Promoter (<=1kb)	0	Rnu11
chr5	36988644	36989544	901	-0.15	0.0126	0.636	Promoter (<=1kb)	0	Wfs1
chr9	32500639	32501707	1069	-0.21	0.0126	0.636	Intron (ENSMUST00000016231.13/14247, intron 1 of 8)	39888	Fli1
chr9	114933402	114934551	1150	-0.18	0.0126	0.636	Promoter (<=1kb)	0	Gpd1l
chrX	8074232	8075115	884	-0.22	0.0126	0.636	Promoter (<=1kb)	0	Suv39h1
chr10	81105477	81106731	1255	-0.17	0.0127	0.636	Promoter (<=1kb)	0	Map2k2
chr10	121386219	121386665	447	-0.54	0.0127	0.636	Intron (ENSMUST00000040344.6/75612, intron 9 of 13)	3104	Gns
chr11	69096846	69097351	506	-0.18	0.0127	0.636	Promoter (1-2kb)	-1597	Per1
chr16	91646791	91648448	1658	-0.16	0.0127	0.636	Promoter (<=1kb)	0	Gart
chr17	47832409	47833637	1229	-0.33	0.0127	0.636	Promoter (<=1kb)	0	Mdfi
chr2	35416024	35417254	1231	0.47	0.0127	0.636	Exon (ENSMUST00000113001.8/14594, exon 5 of 8)	6073	Ggta1
chr2	52512749	52513480	732	0.39	0.0127	0.636	Intron (ENSMUST00000178799.7/12298, intron 2 of 13)	43229	Cacnb4
chr5	9100296	9101454	1159	-0.16	0.0127	0.636	Promoter (<=1kb)	0	Tmem243
chr7	45459324	45460306	983	-0.15	0.0127	0.636	Promoter (<=1kb)	0	Ftl1
chr7	105746337	105746730	394	0.67	0.0127	0.636	Promoter (1-2kb)	-1976	Taf10
chr9	55511491	55512597	1107	-0.18	0.0127	0.636	Promoter (<=1kb)	0	Etfa
chr9	57836550	57837175	626	-0.18	0.0127	0.636	Promoter (<=1kb)	0	Arid3b
chr1	89015428	89016298	871	0.68	0.0128	0.636	Promoter (<=1kb)	0	1700067G17Rik
chr11	120086346	120087220	875	-0.17	0.0128	0.638	Promoter (<=1kb)	0	Cep131
chr15	9140182	9141057	876	-0.19	0.0128	0.638	Promoter (<=1kb)	0	Skp2
chr17	4907807	4908842	1036	-0.17	0.0128	0.638	Distal Intergenic	-85490	Arid1b
chr4	11965680	11966982	1303	-0.14	0.0128	0.636	Promoter (<=1kb)	0	1700123M08Rik
chr9	22156557	22157377	821	-0.15	0.0128	0.638	Promoter (<=1kb)	0	Pigyl
chr9	106821588	106822968	1381	-0.14	0.0128	0.638	Promoter (<=1kb)	0	Dcaf1
chr1	51288748	51289360	613	0.83	0.0129	0.638	Promoter (<=1kb)	0	Cavin2
chr15	27783065	27784519	1455	-0.18	0.0129	0.639	Intron (ENSMUST00000090247.6/223435, intron 34 of 56)	4119	Trio
chr17	81480220	81481111	892	-0.31	0.0129	0.639	Intron (ENSMUST00000234131.1/20541, intron 1 of 7)	168496	Slc8a1
chr17	83214092	83216011	1920	-0.16	0.0129	0.638	Promoter (<=1kb)	0	Pkdcc
chr19	45953313	45953788	476	-1.1	0.0129	0.639	Exon (ENSMUST00000045396.8/71617, exon 12 of 26)	-16884	Armh3
chr4	150568647	150570032	1386	-0.22	0.0129	0.639	Promoter (<=1kb)	0	Rere
chr5	143509729	143510168	440	-0.48	0.0129	0.639	Intron (ENSMUST00000080537.13/19353, intron 3 of 5)	7440	Rac1
chr6	112273463	112273938	476	0.8	0.0129	0.639	Promoter (<=1kb)	0	Lmcd1
chr1	150392576	150393771	1196	-0.13	0.013	0.64	Promoter (<=1kb)	0	Tpr
chr14	7635489	7635925	437	-1.46	0.013	1	Distal Intergenic	-66923	Gm3558
chr14	8080099	8081133	1035	-0.19	0.013	0.64	Promoter (<=1kb)	0	Rpp14
chr16	4383306	4383871	566	-0.44	0.013	0.639	Intron (ENSMUST00000117801.7/11515, intron 2 of 10)	35716	Adcy9
chr19	42045242	42046234	993	-0.26	0.013	0.64	Promoter (<=1kb)	0	Hoga1
chr4	55650887	55652187	1301	-0.16	0.013	0.64	Distal Intergenic	-118421	Klf4
chr5	31697417	31698714	1298	-0.15	0.013	0.64	Promoter (<=1kb)	0	Babam2
chr6	83866897	83867651	755	-0.2	0.013	0.639	Promoter (<=1kb)	0	Zfp638
chr7	101905530	101906408	879	-0.15	0.013	0.639	Promoter (<=1kb)	0	Lamtor1
chr12	73656685	73657186	502	-1.02	0.0131	0.641	Intron (ENSMUST00000221153.1/18755, intron 3 of 14)	71842	Prkch
chr2	34359852	34360634	783	-0.38	0.0131	0.641	Intron (ENSMUST00000113132.8/18516, intron 2 of 7)	10212	Pbx3
chr7	13037575	13038958	1384	-0.15	0.0131	0.641	Promoter (<=1kb)	0	Ube2m
chr7	143068765	143069779	1015	-0.15	0.0131	0.641	Promoter (<=1kb)	0	Tssc4
chr9	45229354	45229786	433	0.73	0.0131	0.64	Intron (ENSMUST00000164650.7/408059, intron 1 of 4)	-25262	Tmprss4
chr1	36252794	36253351	558	-0.46	0.0132	0.642	Distal Intergenic	-8489	Uggt1
chr1	138856146	138857015	870	-0.15	0.0132	0.642	Promoter (<=1kb)	0	2310009B15Rik
chr12	82225666	82226371	706	-0.17	0.0132	0.643	Intron (ENSMUST00000220550.1/217692, intron 2 of 3)	-30214	Sipa1l1
chr12	108274740	108276041	1302	-0.14	0.0132	0.642	Promoter (<=1kb)	0	Ccdc85c
chr17	87378106	87379553	1448	-0.19	0.0132	0.643	Promoter (<=1kb)	0	Ttc7
chr4	7992893	7993511	619	-0.59	0.0132	0.642	Distal Intergenic	245530	Car8
chr7	110823710	110824893	1184	0.51	0.0132	0.642	Promoter (2-3kb)	-2102	Rnf141
chr17	32006829	32007219	391	1.23	0.0133	1	Intron (ENSMUST00000002145.11/74377, intron 6 of 7)	12909	Hsf2bp
chr3	95950514	95951666	1153	-0.18	0.0133	0.648	Distal Intergenic	6310	Anp32e
chr10	93452734	93453798	1065	-0.17	0.0134	0.649	Promoter (<=1kb)	0	Lta4h
chr10	99609475	99609759	285	1.69	0.0134	1	Promoter (<=1kb)	304	Gm20110
chr17	15563832	15564851	1020	-0.15	0.0134	0.651	Promoter (<=1kb)	0	Prdm9
chr2	18063778	18065766	1989	-0.14	0.0134	0.649	Promoter (<=1kb)	0	Mllt10
chr6	48085837	48086919	1083	-0.18	0.0134	0.651	Promoter (<=1kb)	0	Zfp746
chr6	116679349	116680112	764	-0.21	0.0134	0.649	3' UTR	-5397	Rassf4
chr10	99133287	99133870	584	-0.33	0.0135	0.652	Intron (ENSMUST00000020113.14/382406, intron 4 of 11)	3800	Poc1b
chr16	95459208	95459655	448	1.29	0.0135	1	Promoter (<=1kb)	0	Erg
chr3	14610955	14611822	868	-0.15	0.0135	0.652	Promoter (<=1kb)	0	Rbis
chr7	47080593	47081635	1043	-0.33	0.0135	0.652	Promoter (1-2kb)	1589	Mir7056
chr8	46686588	46687394	807	-0.18	0.0135	0.653	Intron (ENSMUST00000208508.2/100503498, intron 2 of 4)	52114	Gm16675
chr9	32962694	32963242	549	-0.82	0.0135	0.651	Distal Intergenic	-33728	Gm27162
chr9	51076389	51077589	1201	-0.22	0.0135	0.651	Promoter (<=1kb)	0	Layn
chr1	105356245	105357090	846	0.73	0.0136	0.653	Promoter (<=1kb)	0	Gm17634
chr10	59451923	59452212	290	1.39	0.0136	1	Intron (ENSMUST00000020312.12/215999, intron 6 of 7)	5948	Mcu
chr10	86704606	86706679	2074	-0.12	0.0136	0.653	Promoter (<=1kb)	0	Ttc41
chr13	91421470	91421925	456	-1.06	0.0136	0.653	Distal Intergenic	-33385	A830009L08Rik
chr2	27475069	27476344	1276	-0.14	0.0136	0.653	Promoter (<=1kb)	0	Brd3
chr5	125081283	125082061	779	0.76	0.0136	0.653	Intron (ENSMUST00000111402.8/20602, intron 12 of 47)	-22872	Ncor2
chr11	54860285	54861113	829	-0.18	0.0137	0.653	Promoter (<=1kb)	0	Lyrm7
chr11	87470762	87472197	1436	-0.16	0.0137	0.653	Exon (ENSMUST00000185073.1/ENSMUST00000185073.1, exon 1 of 1)	43171	Tex14
chr11	95076024	95077193	1170	0.54	0.0137	0.653	Promoter (<=1kb)	0	Itga3
chr13	112365692	112366167	476	-0.52	0.0137	0.653	Intron (ENSMUST00000165593.8/77318, intron 9 of 11)	47238	Ankrd55
chr16	87354040	87354650	611	-0.2	0.0137	0.653	Promoter (<=1kb)	0	N6amt1
chr17	24469852	24470906	1055	-0.14	0.0137	0.653	Promoter (<=1kb)	0	E4f1
chr19	60160789	60161350	562	-0.4	0.0137	0.653	Exon (ENSMUST00000065383.10/107376, exon 5 of 5)	9262	E330013P04Rik
chr2	29603811	29604321	511	0.71	0.0137	0.653	Distal Intergenic	-15399	Rapgef1
chr3	152395598	152397116	1519	-0.13	0.0137	0.653	Promoter (<=1kb)	0	Zzz3
chr5	88764529	88765511	983	-0.14	0.0137	0.653	Promoter (<=1kb)	0	Dck
chr12	71309427	71310448	1022	-0.3	0.0138	0.653	Promoter (<=1kb)	0	Dact1
chr12	75307933	75308414	482	0.95	0.0138	0.653	Promoter (<=1kb)	0	Rhoj
chr12	95693925	95694353	429	0.66	0.0138	0.653	Promoter (1-2kb)	-1004	Flrt2
chr13	52891956	52892594	639	-0.78	0.0138	0.653	Intron (ENSMUST00000137064.7/11992, intron 3 of 9)	26638	Auh
chr13	58034502	58034925	424	-0.54	0.0138	0.653	Intron (ENSMUST00000091583.5/100503085, intron 8 of 16)	-11302	Mir874
chr14	61518639	61519361	723	0.55	0.0138	0.653	Intron (ENSMUST00000227369.1/75349, intron 2 of 3)	25700	4930556J02Rik
chr2	26315114	26316179	1066	-0.17	0.0138	0.653	Promoter (<=1kb)	0	Gpsm1
chr2	30807225	30808299	1075	-0.13	0.0138	0.653	Promoter (<=1kb)	0	Ntmt1
chr2	158666359	158668280	1922	-0.32	0.0138	0.653	Promoter (<=1kb)	0	Ppp1r16b
chr3	69315906	69317600	1695	-0.15	0.0138	0.653	Promoter (<=1kb)	0	Ppm1l
chr3	88244126	88244436	311	-0.65	0.0138	0.653	Intron (ENSMUST00000171887.3/58176, intron 8 of 9)	10273	Rhbg
chr4	133690229	133690699	471	-0.66	0.0138	0.653	Exon (ENSMUST00000138473.2/93760, exon 10 of 10)	-17582	Pigv
chr6	52697963	52698415	453	1.22	0.0138	1	Distal Intergenic	-15314	Tax1bp1
chr6	113238451	113238867	417	0.51	0.0138	0.653	Promoter (<=1kb)	554	Mtmr14
chr10	84387094	84387871	778	-0.36	0.0139	0.653	Intron (ENSMUST00000020220.14/77976, intron 4 of 6)	4517	Nuak1
chr11	61693185	61693880	696	-0.57	0.0139	0.653	Intron (ENSMUST00000093019.5/69640, intron 1 of 4)	8766	Fam83g
chr12	85673814	85674234	421	-1.39	0.0139	1	Distal Intergenic	-12435	Batf
chr14	70288873	70289868	996	-0.17	0.0139	0.653	Promoter (<=1kb)	0	Ppp3cc
chr18	64660531	64661651	1121	-0.23	0.0139	0.653	Promoter (<=1kb)	0	Atp8b1
chr3	137863917	137864836	920	-0.15	0.0139	0.653	Promoter (<=1kb)	0	H2afz
chr4	118179389	118180421	1033	-0.15	0.0139	0.653	Promoter (<=1kb)	0	Kdm4a
chr9	44233470	44234665	1196	-0.15	0.0139	0.653	Promoter (<=1kb)	0	Cbl
chr9	121857069	121858465	1397	-0.16	0.0139	0.653	Promoter (<=1kb)	0	Higd1a
chr12	52422767	52423308	542	-0.47	0.014	0.653	Intron (ENSMUST00000218097.1/ENSMUST00000218097.1, intron 1 of 1)	57301	Gm35135
chr17	64723207	64723633	427	0.79	0.014	0.653	Intron (ENSMUST00000086723.9/17158, intron 16 of 21)	9588	Man2a1
chr18	73867501	73867846	346	1.26	0.014	1	Intron (ENSMUST00000120033.7/71263, intron 3 of 8)	3829	Mro
chr7	24904039	24904558	520	-0.18	0.014	0.653	Promoter (<=1kb)	0	Arhgef1
chr7	25249118	25250970	1853	-0.15	0.014	0.653	Promoter (<=1kb)	0	Erf
chr7	137410146	137411733	1588	-0.13	0.014	0.653	Promoter (<=1kb)	0	9430038I01Rik
chr8	86623600	86624633	1034	-0.15	0.014	0.653	Promoter (<=1kb)	0	Lonp2
chr10	81482382	81483064	683	-0.34	0.0141	0.653	Promoter (<=1kb)	0	Celf5
chr11	69059198	69060322	1125	-0.16	0.0141	0.653	Promoter (<=1kb)	0	Borcs6
chr11	75178508	75179270	763	-0.2	0.0141	0.653	Promoter (<=1kb)	0	Ovca2
chr11	79640820	79641473	654	0.62	0.0141	0.653	Intron (ENSMUST00000017783.12/268451, intron 3 of 14)	-17657	Rab11fip4os1
chr11	102818545	102819744	1200	-0.52	0.0141	0.653	Promoter (<=1kb)	0	Gjc1
chr15	41446916	41447969	1054	-0.14	0.0141	0.653	Promoter (<=1kb)	0	Oxr1
chr18	26005299	26006211	913	-0.48	0.0141	0.653	Distal Intergenic	-251142	Celf4
chr3	146499246	146500504	1259	-0.15	0.0141	0.653	Promoter (<=1kb)	0	Gng5
chr4	123282453	123283474	1022	-0.21	0.0141	0.653	Promoter (<=1kb)	0	Pabpc4
chr5	143586425	143586737	313	1.2	0.0141	1	Distal Intergenic	-35710	Cyth3
chr6	50367754	50368151	398	-1.04	0.0141	0.653	Promoter (2-3kb)	2064	Osbpl3
chr8	57511226	57512775	1550	-0.14	0.0141	0.653	Promoter (<=1kb)	0	Hmgb2
chr1	125560159	125561625	1467	-0.12	0.0142	0.653	Promoter (<=1kb)	0	Slc35f5
chr16	20732729	20733804	1076	0.48	0.0142	0.653	Promoter (<=1kb)	0	Chrd
chr17	50735244	50736683	1440	-0.26	0.0142	0.653	3' UTR	36556	Btg3
chr17	72939553	72939813	261	1.1	0.0142	0.653	3' UTR	18365	Lbh
chr19	8785793	8786689	897	-0.2	0.0142	0.653	Promoter (<=1kb)	0	Taf6l
chr2	10079781	10080949	1169	-0.17	0.0142	0.653	Promoter (<=1kb)	0	Atp5c1
chr2	157278810	157279731	922	-0.15	0.0142	0.653	Promoter (<=1kb)	0	Rpn2
chr6	24664086	24665540	1455	-0.15	0.0142	0.653	Promoter (<=1kb)	0	Wasl
chr7	13034374	13034993	620	-0.22	0.0142	0.653	Promoter (<=1kb)	0	Chmp2a
chr7	128348614	128348935	322	-0.86	0.0142	0.653	Distal Intergenic	27402	Rgs10
chr8	110969971	110970801	831	-0.2	0.0142	0.653	3' UTR	9833	Ddx19a
chr8	121791932	121792825	894	-0.19	0.0142	0.653	Intron (ENSMUST00000127664.1/108148, intron 1 of 15)	4603	Klhdc4
chr8	125012491	125013500	1010	-0.2	0.0142	0.653	Promoter (<=1kb)	0	Tsnax
chrX	38189467	38190277	811	-0.33	0.0142	0.653	Promoter (<=1kb)	0	Zbtb33
chr1	152933812	152934472	661	0.73	0.0143	0.653	Distal Intergenic	-20521	Nmnat2
chr14	46873448	46874071	624	0.76	0.0143	0.653	Intron (ENSMUST00000228370.1/ENSMUST00000228370.1, intron 1 of 2)	-8783	Samd4
chr15	76350394	76351909	1516	-0.15	0.0143	0.653	Promoter (<=1kb)	0	Sharpin
chr17	20944823	20945945	1123	-0.15	0.0143	0.654	Promoter (<=1kb)	0	Ppp2r1a
chr2	16334159	16334774	616	-0.4	0.0143	0.653	Distal Intergenic	-21530	Plxdc2
chr4	114899888	114900214	327	-1.05	0.0143	0.653	Intron (ENSMUST00000155499.1/ENSMUST00000155499.1, intron 1 of 1)	8659	Foxd2
chr7	98702674	98703763	1090	-0.16	0.0143	0.653	Promoter (<=1kb)	0	Gm15506
chr8	8660682	8662137	1456	-0.17	0.0143	0.653	Promoter (<=1kb)	0	Efnb2
chr10	22306342	22306882	541	0.46	0.0144	0.656	Promoter (<=1kb)	0	C920009B18Rik
chr10	88404325	88404562	238	1.28	0.0144	1	Intron (ENSMUST00000127615.7/432486, intron 3 of 5)	-25004	Gnptab
chr3	90231043	90232211	1169	-0.18	0.0144	0.656	Promoter (<=1kb)	0	Jtb
chr4	132039828	132040646	819	-0.32	0.0144	0.656	Intron (ENSMUST00000105970.7/269587, intron 1 of 18)	8432	Epb41
chr4	134762250	134762969	720	-0.26	0.0144	0.656	Intron (ENSMUST00000037828.7/100017, intron 1 of 8)	5055	Ldlrap1
chr8	11098258	11099077	820	0.49	0.0144	0.656	Distal Intergenic	48680	9530052E02Rik
chr8	41033416	41033850	435	-0.62	0.0144	0.656	Intron (ENSMUST00000059115.12/102103, intron 5 of 13)	5737	Mtus1
chrX	11597884	11598340	457	-0.93	0.0144	1	Distal Intergenic	270062	H2al1j
chr17	47501855	47502577	723	-0.16	0.0145	0.657	Promoter (<=1kb)	0	Taf8
chr6	95204146	95204792	647	0.69	0.0145	0.658	Distal Intergenic	86162	Kbtbd8
chr6	98992867	98993636	770	-0.34	0.0145	0.658	Intron (ENSMUST00000113326.8/108655, intron 8 of 17)	10044	Foxp1
chr7	19332605	19333366	762	-0.21	0.0145	0.658	Exon (ENSMUST00000207382.1/ENSMUST00000207382.1, exon 1 of 3)	-11412	Ercc1
chr7	109959317	109960832	1516	-0.17	0.0145	0.657	Promoter (<=1kb)	0	Dennd5a
chr7	123145518	123145766	249	-2.09	0.0145	1	Intron (ENSMUST00000211170.1/233833, intron 2 of 2)	21262	Tnrc6a
chr12	54656127	54657008	882	-0.16	0.0146	0.659	Promoter (<=1kb)	0	Sptssa
chr16	94312576	94313922	1347	-0.15	0.0146	0.658	Promoter (<=1kb)	0	Hlcs
chr2	11552916	11554312	1397	-0.17	0.0146	0.658	Promoter (<=1kb)	0	Pfkfb3
chr2	24974694	24976414	1721	-0.13	0.0146	0.659	Promoter (<=1kb)	0	Mrpl41
chr4	116807186	116808063	878	-0.15	0.0146	0.658	Promoter (<=1kb)	0	Toe1
chr7	4739507	4740448	942	-0.13	0.0146	0.658	Promoter (<=1kb)	0	Kmt5c
chr9	108120442	108121062	621	0.4	0.0146	0.658	Intron (ENSMUST00000035208.13/12217, intron 3 of 11)	-10029	Bsn
chr1	166345419	166346523	1105	-0.21	0.0147	0.659	Distal Intergenic	-32574	Tada1
chr12	111172762	111173218	457	1.2	0.0147	1	Intron (ENSMUST00000117269.7/22031, intron 1 of 9)	6214	Traf3
chr14	24245105	24246022	918	0.63	0.0147	0.659	Promoter (<=1kb)	0	Dlg5
chr19	37025824	37026662	839	0.82	0.0147	0.659	Intron (ENSMUST00000079754.10/208922, intron 10 of 10)	64509	Btaf1
chr2	73386106	73387057	952	-0.13	0.0147	0.659	Promoter (<=1kb)	0	Gpr155
chr2	152830442	152831870	1429	-0.13	0.0147	0.659	Promoter (<=1kb)	0	Bcl2l1
chr5	124019187	124019857	671	-0.21	0.0147	0.659	Intron (ENSMUST00000040967.8/330192, intron 1 of 3)	-7474	Vps37b
chr6	30340337	30340857	521	-0.53	0.0147	0.659	Distal Intergenic	32123	Zc3hc1
chr1	182461148	182461697	550	-0.47	0.0148	0.659	Exon (ENSMUST00000117245.1/209456, exon 18 of 18)	16376	Trp53bp2
chr11	96861728	96862427	700	-0.24	0.0148	0.66	Distal Intergenic	7597	Copz2
chr12	76369053	76371452	2400	-0.13	0.0148	0.659	Promoter (<=1kb)	0	Zbtb25
chr14	21843094	21843659	566	-0.38	0.0148	0.659	Promoter (<=1kb)	819	Vdac2
chr14	69506955	69507436	482	-0.34	0.0148	0.659	Intron (ENSMUST00000183759.1/ENSMUST00000183759.1, intron 1 of 2)	5113	Synb
chr17	36121179	36121871	693	0.33	0.0148	0.659	Promoter (<=1kb)	0	H2-T10
chr18	62179465	62180491	1027	-0.15	0.0148	0.659	Promoter (<=1kb)	0	Adrb2
chr19	8984186	8984942	757	0.3	0.0148	0.659	Distal Intergenic	-4342	Ahnak
chr2	148875117	148875925	809	-0.15	0.0148	0.659	Promoter (<=1kb)	0	Cst3
chr2	180273082	180274219	1138	-0.15	0.0148	0.66	Promoter (<=1kb)	0	Cables2
chr3	142881285	142882654	1370	-0.14	0.0148	0.659	Promoter (<=1kb)	0	Pkn2
chr4	149445057	149446259	1203	-0.19	0.0148	0.659	Distal Intergenic	7165	Rbp7
chr5	77245579	77246547	969	0.69	0.0148	0.659	Distal Intergenic	-18944	Rest
chr7	105810601	105811488	888	-0.14	0.0148	0.659	Promoter (<=1kb)	0	Mrpl17
chr1	37448090	37448751	662	-0.86	0.0149	0.66	Intron (ENSMUST00000042161.14/269181, intron 13 of 14)	16746	Unc50
chr11	4096297	4097060	764	-0.17	0.0149	0.66	Promoter (<=1kb)	-852	Mtfp1
chr11	98741572	98742788	1217	-0.28	0.0149	0.66	Promoter (<=1kb)	0	Thra
chr19	46151974	46152867	894	-0.15	0.0149	0.66	Promoter (<=1kb)	0	Gbf1
chr2	32095331	32095903	573	-0.36	0.0149	0.66	Promoter (<=1kb)	0	Plpp7
chr4	129188813	129190199	1387	-0.15	0.0149	0.66	Promoter (<=1kb)	0	Yars
chr7	28179185	28180376	1192	-0.15	0.0149	0.66	Promoter (<=1kb)	0	Dyrk1b
chr7	145047750	145048309	560	-0.5	0.0149	0.66	Distal Intergenic	-107825	Ccnd1
chr10	63023102	63024493	1392	-0.16	0.015	0.66	Promoter (<=1kb)	0	Hnrnph3
chr10	98857230	98857786	557	1	0.015	0.66	Distal Intergenic	-56620	Atp2b1
chr11	61193217	61193915	699	-0.53	0.015	0.66	Distal Intergenic	-13622	Aldh3a1
chr13	31206289	31206598	310	1.33	0.015	1	Distal Intergenic	34488	4930401O12Rik
chr15	83724487	83725435	949	-0.23	0.015	0.66	Promoter (<=1kb)	0	Scube1
chr2	163712580	163713091	512	-0.55	0.015	0.66	Intron (ENSMUST00000147385.7/18769, intron 2 of 2)	17775	Ada
chr3	19953810	19954532	723	0.41	0.015	0.66	Promoter (2-3kb)	-2522	Cp
chr4	149504488	149505315	828	-0.38	0.015	0.66	Distal Intergenic	-12921	Ctnnbip1
chr6	21958862	21959427	566	0.87	0.015	0.66	Intron (ENSMUST00000031680.9/71777, intron 4 of 11)	6805	Ing3
chr8	116978532	116979419	888	-0.13	0.015	0.66	Promoter (<=1kb)	0	1700030J22Rik
chr9	101073326	101074987	1662	-0.14	0.015	0.66	Promoter (<=1kb)	0	Msl2
chrX	95658131	95659088	958	-0.38	0.015	0.66	Promoter (<=1kb)	0	Zc4h2
chr13	93144177	93145078	902	-0.26	0.0151	0.661	Promoter (<=1kb)	0	Cmya5
chr18	24436294	24437081	788	-0.21	0.0151	0.661	Distal Intergenic	-7124	Mir187
chr2	4418416	4418809	394	-1.07	0.0151	0.661	Intron (ENSMUST00000177457.7/209630, intron 2 of 24)	16945	Frmd4a
chr4	98922587	98924262	1676	-0.15	0.0151	0.661	Promoter (<=1kb)	0	Usp1
chr6	32587190	32588697	1508	-0.22	0.0151	0.661	Promoter (<=1kb)	0	Plxna4
chr7	99158757	99159520	764	-0.24	0.0151	0.661	3' UTR	10586	Dgat2
chr9	13425378	13425756	379	0.92	0.0151	0.661	Intron (ENSMUST00000159294.8/270118, intron 1 of 4)	-5605	Phxr4
chr12	85472093	85472491	399	-0.29	0.0152	0.664	Promoter (1-2kb)	-1399	Fos
chr4	15957752	15958672	921	-0.17	0.0152	0.664	Promoter (<=1kb)	0	Nbn
chr1	87626338	87626986	649	-0.18	0.0153	0.665	Intron (ENSMUST00000169754.7/16331, intron 1 of 26)	4664	Inpp5d
chr12	69892428	69893484	1057	-0.17	0.0153	0.664	Promoter (<=1kb)	0	Map4k5
chr12	112490479	112491069	591	0.9	0.0153	0.664	Promoter (1-2kb)	1005	A530016L24Rik
chr15	57891912	57892899	988	-0.13	0.0153	0.664	Promoter (<=1kb)	0	Derl1
chr17	12991665	12993025	1361	-0.14	0.0153	0.664	Promoter (<=1kb)	0	Wtap
chr17	73989885	73990259	375	1.21	0.0153	1	Distal Intergenic	-39689	Xdh
chr2	120462942	120464404	1463	-0.33	0.0153	0.664	Promoter (<=1kb)	0	Capn3
chr2	125576437	125576902	466	-0.42	0.0153	0.664	Exon (ENSMUST00000089776.2/99100, exon 22 of 28)	48211	Cep152
chr7	75913949	75914313	365	-0.79	0.0153	0.665	Distal Intergenic	65508	Klhl25
chr8	127063568	127064329	762	0.83	0.0153	0.664	Promoter (<=1kb)	0	Pard3
chr1	121464132	121464907	776	-0.32	0.0154	0.666	Intron (ENSMUST00000036025.15/70829, intron 11 of 23)	-26310	Ccdc93
chr1	182124469	182125462	994	-0.17	0.0154	0.666	Promoter (<=1kb)	0	Srp9
chr10	60262337	60262918	582	-0.24	0.0154	0.666	Distal Intergenic	-14709	Psap
chr11	116167828	116168605	778	-0.2	0.0154	0.666	Promoter (<=1kb)	0	Fbf1
chr12	84450647	84451822	1176	-0.13	0.0154	0.666	Promoter (<=1kb)	0	Aldh6a1
chr5	24383309	24384022	714	-0.27	0.0154	0.666	3' UTR	3944	Atg9b
chr6	125529531	125529958	428	0.82	0.0154	0.666	Distal Intergenic	-16816	Vwf
chr1	189867122	189867382	261	1.03	0.0155	0.666	Intron (ENSMUST00000097442.8/19250, intron 18 of 18)	4463	Ptpn14
chr11	75732493	75733783	1291	-0.18	0.0155	0.666	Promoter (<=1kb)	0	Ywhae
chr16	31191558	31192459	902	-0.27	0.0155	0.666	Intron (ENSMUST00000230698.1/78618, intron 1 of 22)	8532	Acap2
chr3	48080435	48081176	742	0.36	0.0155	0.666	Distal Intergenic	-53675	Gm7977
chr4	155178157	155178903	747	-0.29	0.0155	0.666	Intron (ENSMUST00000129314.1/20481, intron 1 of 6)	9393	Ski
chr5	118244722	118245590	869	-0.15	0.0155	0.666	Promoter (<=1kb)	0	Rnft2
chr6	118419110	118420056	947	-0.16	0.0155	0.666	Promoter (<=1kb)	0	Bms1
chr7	128610838	128611875	1038	-0.16	0.0155	0.666	Promoter (<=1kb)	0	Inpp5f
chr1	23187556	23188246	691	0.49	0.0156	0.667	Intron (ENSMUST00000191045.1/ENSMUST00000191045.1, intron 2 of 3)	-84023	Mir30a
chr15	103272373	103273211	839	-0.14	0.0156	0.668	Promoter (<=1kb)	0	Copz1
chr4	106386709	106387339	631	-0.44	0.0156	0.668	Intron (ENSMUST00000165709.7/329908, intron 32 of 67)	-41154	Usp24
chr5	29568837	29569840	1004	-0.14	0.0156	0.669	Promoter (<=1kb)	0	Ube3c
chr11	71018964	71020037	1074	-0.13	0.0157	0.669	Promoter (<=1kb)	0	Derl2
chr12	4916936	4918568	1633	-0.14	0.0157	0.67	Promoter (<=1kb)	0	Atad2b
chr17	50560706	50561066	361	-1.1	0.0157	0.67	Intron (ENSMUST00000043938.7/224860, intron 1 of 5)	-45928	Plcl2
chr2	26336924	26337424	501	-0.55	0.0157	0.67	Promoter (2-3kb)	-2007	Gpsm1
chr3	59235440	59235897	458	-0.56	0.0157	0.67	Intron (ENSMUST00000199659.4/329650, intron 19 of 43)	-7859	P2ry12
chr3	135607811	135608599	789	-0.33	0.0157	0.67	Promoter (<=1kb)	0	Nfkb1
chr4	138325474	138326513	1040	-0.17	0.0157	0.67	Promoter (<=1kb)	0	Pink1
chr7	92560913	92561971	1059	-0.16	0.0157	0.669	Promoter (<=1kb)	0	Ccdc90b
chr11	102430091	102430622	532	-0.21	0.0158	0.67	Promoter (<=1kb)	0	Grn
chr19	41341679	41342046	368	-0.28	0.0158	0.672	Intron (ENSMUST00000059672.8/83490, intron 2 of 16)	43050	Pik3ap1
chr19	46510898	46511790	893	-0.21	0.0158	0.671	Promoter (2-3kb)	-2870	Trim8
chr2	3668526	3669161	636	-0.26	0.0158	0.67	Intron (ENSMUST00000226435.1/66540, intron 2 of 4)	-34852	Fam107b
chr6	72066241	72067125	885	-0.44	0.0158	0.67	Distal Intergenic	-23713	9130221F21Rik
chr6	120019293	120019547	255	-1.43	0.0158	1	Intron (ENSMUST00000060043.12/232341, intron 1 of 27)	14764	Mir706
chr7	45617276	45617719	444	-1.49	0.0158	1	Promoter (<=1kb)	0	Fut1
chr15	76614163	76614547	385	0.79	0.0159	0.672	Promoter (<=1kb)	0	Slc39a4
chr17	63011960	63012833	874	-0.18	0.0159	0.672	Distal Intergenic	-130643	Efna5
chr2	38822979	38823595	617	-0.32	0.0159	0.672	Exon (ENSMUST00000129089.1/ENSMUST00000129089.1, exon 1 of 2)	-29140	Mir181a-2
chr6	119544179	119544687	509	1.49	0.0159	1	Promoter (<=1kb)	0	Wnt5b
chr8	78716743	78717650	908	-0.35	0.0159	0.673	Intron (ENSMUST00000209490.1/76775, intron 8 of 9)	19569	Slc10a7
chr8	108748773	108749959	1187	-0.2	0.0159	0.672	Intron (ENSMUST00000220518.1/11906, intron 7 of 15)	34129	Zfhx3
chr10	117223899	117224883	985	-0.19	0.016	0.675	Promoter (<=1kb)	0	Yeats4
chr13	85126635	85127475	841	0.44	0.016	0.674	Exon (ENSMUST00000179230.2/ENSMUST00000179230.2, exon 1 of 1)	-61933	Ccnh
chr14	31130712	31131391	680	-0.21	0.016	0.676	Promoter (<=1kb)	0	Nt5dc2
chr17	35937569	35938225	657	0.55	0.016	0.674	Distal Intergenic	-9021	Gm8801
chr5	76974380	76975229	850	-0.25	0.016	0.675	Promoter (<=1kb)	0	Srp72
chr1	34682737	34683085	349	-1.76	0.0161	1	Intron (ENSMUST00000159747.8/226970, intron 1 of 13)	4549	Arhgef4
chr2	126875507	126876634	1128	-0.17	0.0161	0.677	Promoter (<=1kb)	0	Trpm7
chr4	88805404	88806320	917	-0.19	0.0161	0.677	Promoter (<=1kb)	0	Gm13288
chr8	125083563	125084292	730	-0.46	0.0161	0.676	Intron (ENSMUST00000074562.10/244667, intron 1 of 12)	-3695	Disc1
chr13	69611154	69612310	1157	-0.13	0.0162	0.677	Promoter (<=1kb)	0	Nsun2
chr15	96736690	96737084	395	1.06	0.0162	0.677	Distal Intergenic	-36960	Slc38a2
chr16	30922494	30923019	526	0.9	0.0162	0.677	Intron (ENSMUST00000232280.1/ENSMUST00000232280.1, intron 2 of 2)	138408	Xxylt1
chr17	5183273	5183593	321	0.75	0.0162	0.677	Intron (ENSMUST00000092723.10/239985, intron 4 of 18)	142695	Arid1b
chr2	74926023	74926740	718	-0.66	0.0162	0.677	Distal Intergenic	57042	Mtx2
chr7	145110635	145112834	2200	-0.13	0.0162	0.677	Distal Intergenic	94348	Smim38
chr8	72268166	72268985	820	-0.27	0.0162	0.677	Distal Intergenic	15231	Ap1m1
chr10	19009192	19009770	579	0.34	0.0163	0.677	Promoter (<=1kb)	-347	Tnfaip3
chr10	37314841	37315449	609	-0.43	0.0163	0.677	Distal Intergenic	-175921	Marcks
chr13	30544844	30545640	797	-0.19	0.0163	0.677	Promoter (<=1kb)	0	Uqcrfs1
chr14	16534026	16534627	602	0.58	0.0163	0.677	Intron (ENSMUST00000063750.7/218772, intron 2 of 7)	40418	Rarb
chr15	55556822	55557946	1125	-0.36	0.0163	0.677	Promoter (<=1kb)	0	Mtbp
chr17	24886176	24887065	890	-0.14	0.0163	0.677	Promoter (<=1kb)	0	Nubp2
chr17	88458135	88458588	454	0.69	0.0163	0.677	Intron (ENSMUST00000112238.8/14236, intron 1 of 5)	17360	Foxn2
chr19	40993184	40994433	1250	-0.15	0.0163	0.677	Promoter (<=1kb)	0	Blnk
chr3	90292306	90293369	1064	-0.15	0.0163	0.677	Promoter (<=1kb)	0	Gatad2b
chr4	151861429	151862821	1393	-0.12	0.0163	0.677	Promoter (<=1kb)	0	Camta1
chr6	43266451	43266826	376	0.97	0.0163	0.677	Promoter (<=1kb)	869	Arhgef5
chr7	56131491	56131986	496	-0.33	0.0163	0.677	Exon (ENSMUST00000076226.12/15204, exon 25 of 93)	-25744	Herc2
chr11	29808349	29809286	938	-0.3	0.0164	0.677	Intron (ENSMUST00000058902.5/237711, intron 17 of 41)	-5250	Eml6
chr14	59297318	59297933	616	0.64	0.0164	0.677	Promoter (<=1kb)	0	Phf11a
chr15	58415140	58415963	824	-0.2	0.0164	0.677	Promoter (<=1kb)	0	Fam91a1
chr17	8158621	8159123	503	-0.25	0.0164	0.677	Distal Intergenic	-6378	Fgfr1op
chr19	53257071	53257877	807	-0.56	0.0164	0.677	Promoter (1-2kb)	-1851	1700001K23Rik
chr3	79586806	79587242	437	-0.36	0.0164	0.677	Distal Intergenic	-4100	Ppid
chr4	11480046	11480384	339	1.13	0.0164	1	Distal Intergenic	-5574	Virma
chr4	116720512	116721383	872	-0.17	0.0164	0.677	Promoter (<=1kb)	0	Tesk2
chr4	133011099	133012050	952	-0.18	0.0164	0.677	Promoter (<=1kb)	0	Ahdc1
chr6	120193067	120193578	512	-0.32	0.0164	0.677	Promoter (<=1kb)	-245	Ninj2
chr7	67884361	67884636	276	1.12	0.0164	1	Distal Intergenic	-68191	Igf1r
chr8	75033336	75034471	1136	-0.13	0.0164	0.677	Promoter (<=1kb)	0	Tom1
chr1	191269348	191270490	1143	-0.16	0.0165	0.677	Intron (ENSMUST00000192965.1/ENSMUST00000192965.1, intron 1 of 5)	44894	D730003I15Rik
chr10	95940195	95941367	1173	-0.13	0.0165	0.677	Promoter (<=1kb)	0	Eea1
chr11	6625661	6626469	809	-0.19	0.0165	0.677	Promoter (<=1kb)	0	Tbrg4
chr12	99741603	99742048	446	-0.8	0.0165	0.677	Intron (ENSMUST00000221929.1/78767, intron 5 of 5)	-113629	1700064M15Rik
chr13	23368686	23369650	965	-0.18	0.0165	0.677	Promoter (<=1kb)	0	Zfp322a
chr14	52103667	52104708	1042	-0.13	0.0165	0.677	Promoter (<=1kb)	0	Hnrnpc
chr19	10524851	10526188	1338	-0.15	0.0165	0.677	Promoter (<=1kb)	0	Cpsf7
chr2	60172350	60173093	744	-0.2	0.0165	0.677	Intron (ENSMUST00000144893.1/407823, intron 1 of 3)	36746	Baz2b
chr2	114654345	114655463	1119	-0.21	0.0165	0.677	Promoter (<=1kb)	0	Dph6
chr2	125624682	125625560	879	-0.16	0.0165	0.677	Promoter (<=1kb)	0	Cep152
chr4	138068005	138069033	1029	-0.29	0.0165	0.677	Intron (ENSMUST00000139759.7/230861, intron 4 of 9)	63253	Eif4g3
chr4	155085814	155086894	1081	-0.15	0.0165	0.677	Promoter (<=1kb)	0	Rer1
chr6	42343475	42344145	671	-0.71	0.0165	0.677	Intron (ENSMUST00000203836.1/ENSMUST00000203836.1, intron 1 of 1)	-5485	Zyx
chr8	47334139	47334686	548	0.77	0.0165	0.677	Intron (ENSMUST00000211882.1/71069, intron 2 of 5)	17662	Stox2
chr11	21571568	21572557	990	-0.14	0.0166	0.677	Promoter (<=1kb)	0	Mdh1
chr11	109611019	109612143	1125	-0.13	0.0166	0.678	Promoter (<=1kb)	0	Wipi1
chr6	125152237	125152827	591	-0.27	0.0166	0.677	Promoter (<=1kb)	-521	Iffo1
chr8	35376263	35377010	748	-0.17	0.0166	0.678	Promoter (<=1kb)	0	Ppp1r3b
chr9	120570861	120571879	1019	-0.2	0.0166	0.678	Promoter (<=1kb)	0	Rpl14
chr11	79584243	79584578	336	-0.77	0.0167	0.68	Distal Intergenic	-6634	Rab11fip4
chr13	115101399	115102216	818	0.56	0.0167	0.68	Promoter (<=1kb)	0	Pelo
chr19	36833807	36834998	1192	-0.17	0.0167	0.68	Promoter (<=1kb)	0	Tnks2
chr9	46014204	46014710	507	-0.28	0.0167	0.68	Promoter (1-2kb)	1204	Sik3
chrUn_JH584304	78528	78848	321	0.4	0.0167	0.68	Distal Intergenic	-18838	Pisd-ps3
chr1	95322882	95323450	569	-0.44	0.0168	0.68	Intron (ENSMUST00000059975.7/67698, intron 1 of 2)	9254	Fam174a
chr13	23697468	23698745	1278	-0.16	0.0168	0.68	Promoter (<=1kb)	0	H4c3
chr18	53245189	53246098	910	-0.17	0.0168	0.68	Promoter (<=1kb)	0	Snx24
chr19	8251659	8252959	1301	0.36	0.0168	0.68	Exon (ENSMUST00000235607.1/ENSMUST00000235607.1, exon 1 of 3)	-32759	Slc22a29
chr19	15814985	15815830	846	-0.28	0.0168	0.68	Distal Intergenic	93882	Psat1
chr2	154407410	154408411	1002	-0.2	0.0168	0.68	Promoter (<=1kb)	0	Snta1
chr4	8689905	8692254	2350	-0.15	0.0168	0.68	Promoter (<=1kb)	0	Chd7
chr7	65421336	65422054	719	-0.23	0.0168	0.68	Intron (ENSMUST00000206228.1/21872, intron 2 of 4)	-50097	Tjp1
chr8	106058691	106060291	1601	-0.13	0.0168	0.68	Promoter (<=1kb)	0	Nfatc3
chr11	116029935	116031496	1562	-0.14	0.0169	0.68	Promoter (<=1kb)	0	Unk
chr13	65240438	65241760	1323	-0.19	0.0169	0.68	Exon (ENSMUST00000210653.1/ENSMUST00000210653.1, exon 1 of 3)	-34461	Nlrp4f
chr15	8625397	8625763	367	-0.4	0.0169	0.68	Distal Intergenic	17484	Slc1a3
chr19	56747632	56748364	733	-0.28	0.0169	0.68	Distal Intergenic	25433	Adrb1
chr2	26910250	26911269	1020	-0.17	0.0169	0.68	Promoter (<=1kb)	0	Med22
chr2	145233594	145234481	888	-0.25	0.0169	0.68	Intron (ENSMUST00000110007.7/94249, intron 1 of 16)	-8130	Slc24a3
chr5	125389999	125390278	280	-0.26	0.0169	0.68	Promoter (<=1kb)	0	Ubc
chr7	109628822	109629341	520	-0.28	0.0169	0.68	Intron (ENSMUST00000207745.1/76954, intron 1 of 3)	-11675	St5
chr9	3017826	3018071	246	0.36	0.0169	0.68	Exon (ENSMUST00000099049.3/ENSMUST00000099049.3, exon 3 of 4)	20672	Mir101c
chrX	161716962	161717610	649	1.14	0.0169	0.68	Promoter (<=1kb)	0	Rai2
chr1	172619081	172619594	514	-0.87	0.017	0.68	Distal Intergenic	13368	Dusp23
chr11	63051011	63051700	690	-0.2	0.017	0.681	Distal Intergenic	-9954	Tekt3
chr12	21287292	21287617	326	-0.47	0.017	0.681	Promoter (<=1kb)	893	Cpsf3
chr13	10210569	10211353	785	0.64	0.017	0.68	Intron (ENSMUST00000187510.6/12671, intron 2 of 4)	149210	Chrm3
chr15	89180460	89181266	807	-0.16	0.017	0.68	Promoter (<=1kb)	0	Plxnb2
chr17	47629046	47630105	1060	-0.17	0.017	0.68	Promoter (<=1kb)	-585	Usp49
chr2	38511431	38512394	964	-0.22	0.017	0.68	Promoter (<=1kb)	0	Nek6
chr2	148530440	148530896	457	1.03	0.017	0.68	Distal Intergenic	-86877	Cd93
chr5	141969929	141970504	576	-0.79	0.017	0.68	Intron (ENSMUST00000085774.10/330222, intron 13 of 44)	113142	Sdk1
chr7	126776620	126777227	608	-0.19	0.017	0.681	Promoter (<=1kb)	0	Ypel3
chr1	43827020	43828272	1253	-0.14	0.0171	0.682	Promoter (<=1kb)	0	Uxs1
chr13	8885364	8886240	877	-0.14	0.0171	0.681	Promoter (<=1kb)	0	Idi1
chr16	30722347	30722742	396	-1.17	0.0171	1	Distal Intergenic	122624	Fam43a
chr2	154765491	154766211	721	-0.37	0.0171	0.681	Distal Intergenic	-24885	Raly
chr3	9003901	9004937	1037	-0.19	0.0171	0.681	Promoter (<=1kb)	0	Tpd52
chr3	97811099	97811412	314	1.53	0.0171	1	Intron (ENSMUST00000168438.8/83679, intron 4 of 45)	13209	Pde4dip
chr10	79538685	79539418	734	-0.31	0.0172	0.684	Promoter (2-3kb)	2542	Mier2
chr19	6293408	6293697	290	0.55	0.0172	0.684	Promoter (<=1kb)	-484	Ehd1
chr2	38535613	38536891	1279	-0.2	0.0172	0.684	Exon (ENSMUST00000204769.1/ENSMUST00000204769.1, exon 1 of 1)	20987	Nek6
chr8	70792135	70792906	772	-0.16	0.0172	0.684	Promoter (<=1kb)	0	Mast3
chr8	84712031	84713073	1043	-0.19	0.0172	0.684	Promoter (<=1kb)	995	Nfix
chr15	5446137	5447272	1136	0.38	0.0173	0.685	Distal Intergenic	-48994	5430437J10Rik
chr18	75283043	75284002	960	-0.31	0.0173	0.685	Intron (ENSMUST00000039608.8/69190, intron 16 of 16)	13315	2010010A06Rik
chr2	121448658	121449922	1265	-0.12	0.0173	0.685	Promoter (<=1kb)	0	Serf2
chr4	59805422	59807103	1682	-0.18	0.0173	0.685	Promoter (<=1kb)	0	Snx30
chr6	89448778	89449262	485	-0.4	0.0173	0.685	Intron (ENSMUST00000113550.5/66098, intron 4 of 6)	-86158	Plxna1
chr7	73617858	73619287	1430	-0.14	0.0173	0.685	Distal Intergenic	-59463	1810026B05Rik
chr8	123442788	123443625	838	-0.2	0.0173	0.685	Promoter (<=1kb)	0	Def8
chr11	104441423	104443132	1710	-0.13	0.0174	0.685	Promoter (<=1kb)	0	Kansl1
chr12	76254835	76255751	917	-0.16	0.0174	0.685	Promoter (<=1kb)	0	Mthfd1
chr13	28616552	28618102	1551	-0.2	0.0174	0.685	Intron (ENSMUST00000148885.7/72518, intron 5 of 7)	92771	Mir6368
chr2	152397145	152398362	1218	-0.25	0.0174	0.685	Promoter (<=1kb)	0	Sox12
chr4	141537784	141539144	1361	-0.14	0.0174	0.685	Promoter (<=1kb)	0	Spen
chr5	93266853	93268662	1810	-0.13	0.0174	0.685	Promoter (<=1kb)	0	Ccng2
chr6	38938297	38939028	732	-0.3	0.0174	0.685	Promoter (2-3kb)	-2373	Tbxas1
chr8	128171149	128171653	505	0.57	0.0174	0.685	Distal Intergenic	106572	Mir21c
chr9	53666741	53667764	1024	-0.18	0.0174	0.685	Promoter (<=1kb)	0	Cul5
chr11	44616907	44617424	518	0.56	0.0175	0.686	Promoter (<=1kb)	0	Ebf1
chr13	12411938	12412613	676	-0.18	0.0175	0.686	Promoter (<=1kb)	0	Heatr1
chr14	32880702	32881097	396	-0.93	0.0175	0.687	Intron (ENSMUST00000053175.12/320736, intron 2 of 7)	23946	Vstm4
chr16	20425664	20426824	1161	-0.19	0.0175	0.687	Promoter (<=1kb)	0	Abcc5
chr18	57877873	57879226	1354	-0.15	0.0175	0.687	Promoter (<=1kb)	0	Slc12a2
chr3	136660911	136661148	238	-1.51	0.0175	1	Distal Intergenic	-8976	Ppp3ca
chr4	16112491	16112816	326	1.61	0.0175	1	Distal Intergenic	50827	Ripk2
chr1	53784251	53785635	1385	-0.17	0.0176	0.687	Promoter (<=1kb)	0	Stk17b
chr1	168478828	168479177	350	-1.27	0.0176	1	Distal Intergenic	-11466	Mir6348
chr1	183320594	183321214	621	0.51	0.0176	0.687	Promoter (<=1kb)	-899	Aida
chr10	125369964	125370723	760	-0.26	0.0176	0.687	Intron (ENSMUST00000210780.1/20503, intron 1 of 8)	18742	Slc16a7
chr12	36381453	36382361	909	0.46	0.0176	0.687	Promoter (<=1kb)	0	Crppa
chr12	112938929	112939191	263	-0.78	0.0176	0.687	Promoter (<=1kb)	0	Nudt14
chr13	62964506	62965231	726	-0.25	0.0176	0.687	Promoter (<=1kb)	0	Aopep
chr3	37311974	37312911	938	-0.18	0.0176	0.687	Promoter (<=1kb)	0	Fgf2
chr4	44106359	44106792	434	0.81	0.0176	0.687	Exon (ENSMUST00000146576.1/ENSMUST00000146576.1, exon 2 of 2)	-22182	Gne
chr5	36668424	36669005	582	-0.38	0.0176	0.687	Intron (ENSMUST00000031091.12/320661, intron 2 of 8)	26932	D5Ertd579e
chr9	56477815	56478442	628	-0.76	0.0176	0.687	3' UTR	58985	Hmg20a
chrX	134963240	134963774	535	0.58	0.0176	0.687	Promoter (<=1kb)	122	Nxf2
chr1	163311917	163312656	740	0.9	0.0177	0.687	Promoter (1-2kb)	1012	Prrx1
chr11	86618617	86619020	404	0.73	0.0177	0.688	Intron (ENSMUST00000018315.9/75909, intron 7 of 11)	-16322	Vmp1
chr12	75595692	75596920	1229	-0.14	0.0177	0.687	Promoter (<=1kb)	0	Ppp2r5e
chr15	38535284	38535755	472	1.06	0.0177	0.688	Distal Intergenic	-16018	Azin1
chr17	84787532	84787905	374	-0.43	0.0177	0.687	Promoter (2-3kb)	2653	Lrpprc
chr9	64771001	64772172	1172	-0.17	0.0177	0.687	Distal Intergenic	-33243	Rab11a
chr1	23382573	23383676	1104	-0.15	0.0178	0.69	Promoter (<=1kb)	0	Ogfrl1
chr12	73705279	73705616	338	-1	0.0178	0.688	Intron (ENSMUST00000221153.1/18755, intron 10 of 14)	120436	Prkch
chr12	99639984	99641786	1803	-0.17	0.0178	0.688	Exon (ENSMUST00000221736.1/ENSMUST00000221736.1, exon 1 of 1)	-12010	1700064M15Rik
chr2	27716183	27716969	787	-0.28	0.0178	0.69	Intron (ENSMUST00000129514.7/20181, intron 1 of 3)	-4182	Rxra
chr5	72559099	72560156	1058	-0.2	0.0178	0.688	Promoter (<=1kb)	0	Nfxl1
chr8	124948238	124949892	1655	-0.17	0.0178	0.688	Promoter (<=1kb)	0	Egln1
chr1	164248462	164249562	1101	-0.14	0.0179	0.69	Promoter (<=1kb)	0	Slc19a2
chr1	189727749	189728650	902	0.44	0.0179	0.69	Promoter (<=1kb)	0	Ptpn14
chr13	99344311	99345111	801	-0.25	0.0179	0.69	Promoter (<=1kb)	0	Mrps27
chr15	58472324	58472893	570	-0.44	0.0179	0.69	Distal Intergenic	29591	Fam91a1
chr18	12109582	12110128	547	0.86	0.0179	0.69	Intron (ENSMUST00000050228.14/338363, intron 3 of 12)	3293	Tmem241
chr18	69644576	69645076	501	1.15	0.0179	1	Intron (ENSMUST00000066717.11/21413, intron 12 of 20)	32132	Tcf4
chr3	14641191	14642088	898	0.37	0.0179	0.69	Promoter (<=1kb)	0	Car13
chr6	108659202	108660934	1733	0.28	0.0179	0.69	Promoter (<=1kb)	0	Bhlhe40
chr9	22225037	22226290	1254	-0.16	0.0179	0.69	Promoter (<=1kb)	0	Zfp809
chr1	172528690	172529056	367	-0.31	0.018	0.691	Promoter (2-3kb)	2280	Cfap45
chr16	92609122	92609718	597	-1.13	0.018	1	Intron (ENSMUST00000023673.13/12394, intron 7 of 7)	85777	Runx1
chr17	5466732	5467392	661	-0.81	0.018	0.691	Distal Intergenic	-25165	Zdhhc14
chr17	5813760	5814659	900	-0.3	0.018	0.691	Distal Intergenic	14108	3300005D01Rik
chr18	46311547	46312297	751	-0.23	0.018	0.691	Promoter (<=1kb)	0	Ccdc112
chr19	7612099	7612785	687	0.89	0.018	0.691	Promoter (<=1kb)	0	Plaat5
chr5	123579998	123580435	438	-0.39	0.018	0.691	Exon (ENSMUST00000111564.7/56430, exon 23 of 24)	-6960	Vps33a
chr7	141193198	141194510	1313	-0.17	0.018	0.691	Promoter (<=1kb)	0	Hras
chr1	182408612	182409704	1093	-0.15	0.0181	0.691	Promoter (<=1kb)	0	Trp53bp2
chr10	81059852	81060624	773	-0.22	0.0181	0.691	Promoter (<=1kb)	0	Sgta
chr10	84916793	84917892	1100	-0.15	0.0181	0.691	Promoter (<=1kb)	0	Ric8b
chr14	19984884	19985900	1017	-0.18	0.0181	0.691	Distal Intergenic	-7257	Gng2
chr17	84999374	85000176	803	-0.34	0.0181	0.691	Intron (ENSMUST00000112305.9/19043, intron 2 of 5)	5694	Ppm1b
chr18	46524951	46526452	1502	-0.14	0.0181	0.691	Promoter (<=1kb)	0	Fem1c
chr5	74531401	74532131	731	-0.25	0.0181	0.691	Promoter (<=1kb)	0	Scfd2
chr7	44848490	44850409	1920	-0.11	0.0181	0.691	Promoter (<=1kb)	0	Tbc1d17
chr8	117542807	117544205	1399	-0.25	0.0181	0.691	Intron (ENSMUST00000081232.8/234779, intron 2 of 32)	44516	Plcg2
chr1	172632413	172633419	1007	-0.17	0.0182	0.691	Promoter (<=1kb)	0	Dusp23
chr10	118883229	118883694	466	0.65	0.0182	0.691	Exon (ENSMUST00000220184.1/ENSMUST00000220184.1, exon 1 of 1)	-13020	Dyrk2
chr11	30405445	30405937	493	1.33	0.0182	1	Distal Intergenic	65871	4930505A04Rik
chr13	102573152	102573583	432	1.05	0.0182	0.691	Intron (ENSMUST00000225128.1/ENSMUST00000225128.1, intron 1 of 1)	-119975	Cd180
chr15	36901740	36902329	590	-0.34	0.0182	0.691	Distal Intergenic	99706	Zfp706
chr17	25919310	25920696	1387	-0.12	0.0182	0.691	Promoter (<=1kb)	0	Rab40c
chr18	6484649	6484988	340	-0.87	0.0182	0.691	Intron (ENSMUST00000115870.8/13831, intron 1 of 13)	5658	Mir1893
chr2	93310689	93311021	333	0.69	0.0182	0.691	Promoter (1-2kb)	1494	Tspan18
chr2	132028879	132030376	1498	-0.16	0.0182	0.691	Promoter (<=1kb)	0	Rassf2
chr4	32358276	32359144	869	-0.24	0.0182	0.691	Intron (ENSMUST00000108180.8/12014, intron 2 of 6)	-58291	Bach2
chr4	141304188	141304637	450	-0.29	0.0182	0.691	Promoter (1-2kb)	1781	Epha2
chr13	52024314	52025237	924	-0.39	0.0183	0.693	Distal Intergenic	-71504	4921525O09Rik
chr15	64421758	64422203	446	1.05	0.0183	1	Intron (ENSMUST00000226656.1/ENSMUST00000226656.1, intron 1 of 2)	-38839	Asap1
chr15	99294642	99295630	989	-0.14	0.0183	0.693	Promoter (<=1kb)	0	Prpf40b
chr5	65763239	65765272	2034	-0.16	0.0183	0.692	Promoter (<=1kb)	0	N4bp2
chr1	40266466	40267030	565	0.61	0.0184	0.693	Promoter (<=1kb)	0	Il1r1
chr10	117792347	117793152	806	-0.18	0.0184	0.693	Promoter (<=1kb)	0	Nup107
chr18	32162641	32163751	1111	-0.13	0.0184	0.693	Promoter (<=1kb)	0	Map3k2
chr18	57562765	57563484	720	-0.6	0.0184	0.693	Promoter (<=1kb)	0	Ccdc192
chr2	153543700	153544827	1128	-0.23	0.0184	0.693	Distal Intergenic	-13729	Nol4l
chr3	39219930	39220902	973	1.08	0.0184	0.693	Distal Intergenic	328988	Fat4
chr3	122290709	122291154	446	-0.27	0.0184	0.693	Promoter (2-3kb)	2549	Mir760
chr6	29925564	29926128	565	0.55	0.0184	0.693	Intron (ENSMUST00000151738.3/320609, intron 4 of 20)	8551	Strip2
chr6	91729685	91730172	488	0.79	0.0184	0.693	Intron (ENSMUST00000032185.8/21366, intron 5 of 14)	4726	Slc6a6
chrX	13576612	13577062	451	-0.34	0.0184	0.693	Intron (ENSMUST00000156096.7/12361, intron 10 of 23)	-17281	Cask
chr11	51594615	51595371	757	-0.29	0.0185	0.693	Exon (ENSMUST00000156128.7/72947, exon 7 of 7)	3168	Phykpl
chr12	113000101	113001350	1250	-0.14	0.0185	0.693	Promoter (<=1kb)	0	Brf1
chr13	106946629	106947479	851	-0.17	0.0185	0.693	Promoter (<=1kb)	0	Dimt1
chr16	96157100	96157821	722	-0.3	0.0185	0.693	3' UTR	5290	Wrb
chr17	35830839	35831176	338	-0.73	0.0185	0.693	Promoter (<=1kb)	201	Flot1
chr19	61199313	61200104	792	-0.16	0.0185	0.693	Distal Intergenic	-23004	Gm7102
chr8	60632326	60633295	970	-0.14	0.0185	0.693	Promoter (<=1kb)	0	Mfap3l
chr10	4139360	4139922	563	0.73	0.0186	0.693	Intron (ENSMUST00000117291.7/270685, intron 26 of 27)	73192	Gm30570
chr10	54050928	54051479	552	-0.63	0.0186	0.693	Intron (ENSMUST00000003843.15/17155, intron 2 of 12)	24230	Man1a
chr14	64949522	64950411	890	-0.15	0.0186	0.693	Promoter (<=1kb)	0	Ints9
chr3	116966245	116966588	344	0.94	0.0186	0.693	Promoter (1-2kb)	-1679	4930455H04Rik
chr5	8422131	8423233	1103	-0.15	0.0186	0.693	Promoter (<=1kb)	0	Dbf4
chr6	4746759	4747603	845	-0.35	0.0186	0.693	Promoter (<=1kb)	0	Peg10
chr6	125146732	125147297	566	-0.2	0.0186	0.693	Promoter (<=1kb)	706	Iffo1
chr7	13054018	13055197	1180	-0.16	0.0186	0.693	Promoter (<=1kb)	0	Mzf1
chr13	37130645	37131107	463	1.02	0.0187	0.693	Distal Intergenic	-80401	F13a1
chr13	48545506	48546932	1427	-0.11	0.0187	0.693	Exon (ENSMUST00000181490.3/ENSMUST00000181490.3, exon 1 of 2)	-7234	Mirlet7a-1
chr14	33446542	33447612	1071	-0.14	0.0187	0.693	Promoter (<=1kb)	0	Mapk8
chr3	38142904	38143864	961	-0.18	0.0187	0.693	Distal Intergenic	64255	5430434I15Rik
chr5	105150922	105151189	268	1.14	0.0187	0.693	Distal Intergenic	-11336	Gbp4
chr5	105586671	105587103	433	1	0.0187	0.693	Intron (ENSMUST00000067924.12/100604, intron 3 of 3)	27813	Lrrc8c
chr6	29436674	29437030	357	0.82	0.0187	0.693	Intron (ENSMUST00000148404.1/68794, intron 1 of 1)	3398	Flnc
chr1	127219167	127219662	496	-0.76	0.0188	0.693	Intron (ENSMUST00000189427.6/107895, intron 1 of 7)	14139	Mgat5
chr10	95514581	95515946	1366	-0.13	0.0188	0.693	Promoter (<=1kb)	0	Ube2n
chr11	106193126	106194164	1039	-0.15	0.0188	0.693	Promoter (<=1kb)	0	Strada
chr12	8481628	8482707	1080	-0.43	0.0188	0.693	Exon (ENSMUST00000218578.1/ENSMUST00000218578.1, exon 1 of 4)	17302	Rhob
chr15	38300578	38301445	868	-0.14	0.0188	0.693	Promoter (<=1kb)	0	Klf10
chr15	73725728	73726364	637	-0.35	0.0188	0.693	Promoter (<=1kb)	798	Ptp4a3
chr16	48993493	48994472	980	-0.24	0.0188	0.693	Promoter (<=1kb)	0	Dzip3
chr18	84685185	84686086	902	-0.16	0.0188	0.693	Promoter (<=1kb)	0	Cndp2
chr2	127656073	127656657	585	0.8	0.0188	0.693	Promoter (<=1kb)	0	Mal
chr4	8803082	8803659	578	-0.36	0.0188	0.693	Intron (ENSMUST00000039267.9/320790, intron 4 of 37)	-36663	Chd7
chr6	124782403	124782874	472	0.65	0.0188	0.693	Promoter (2-3kb)	-2676	Lrrc23
chr7	4684663	4685482	820	-0.17	0.0188	0.693	Promoter (<=1kb)	0	Hspbp1
chr7	4876739	4877448	710	-0.16	0.0188	0.693	Promoter (<=1kb)	0	Isoc2a
chr8	45366980	45367544	565	-0.32	0.0188	0.693	Intron (ENSMUST00000093526.12/212326, intron 1 of 13)	-8115	Fam149a
chr9	83547917	83548786	870	-0.27	0.0188	0.693	Promoter (<=1kb)	0	Sh3bgrl2
chr10	86778197	86779386	1190	-0.13	0.0189	0.693	Promoter (<=1kb)	0	Nt5dc3
chr15	88490085	88491394	1310	-0.16	0.0189	0.693	Distal Intergenic	-108908	Zdhhc25
chr17	28690863	28691720	858	-0.15	0.0189	0.693	Promoter (<=1kb)	0	Mapk14
chr17	31295959	31296853	895	-0.42	0.0189	0.693	Promoter (<=1kb)	0	Slc37a1
chr18	31633864	31635384	1521	-0.12	0.0189	0.693	Promoter (<=1kb)	0	Sap130
chr19	41369616	41370353	738	-0.32	0.0189	0.693	Intron (ENSMUST00000059672.8/83490, intron 2 of 16)	14743	Pik3ap1
chr3	36853116	36854453	1338	0.32	0.0189	0.693	Distal Intergenic	-8651	4932438A13Rik
chr4	88868013	88868534	522	-0.52	0.0189	0.693	Exon (ENSMUST00000232970.1/ENSMUST00000232970.1, exon 1 of 1)	11667	Ifne
chr4	115838882	115839665	784	-0.17	0.0189	0.693	Promoter (<=1kb)	0	Mknk1
chrX	56455464	56456342	879	-0.21	0.0189	0.693	Promoter (<=1kb)	579	Ints6l
chr1	183299143	183299548	406	0.46	0.019	0.693	Promoter (1-2kb)	1573	Aida
chr12	4233664	4234665	1002	-0.15	0.019	0.693	Promoter (<=1kb)	0	Cenpo
chr15	99725277	99726136	860	-0.15	0.019	0.693	Promoter (<=1kb)	0	Cox14
chr2	27739999	27740785	787	-0.17	0.019	0.694	Promoter (<=1kb)	0	Rxra
chr2	84425082	84425689	608	-0.28	0.019	0.693	Promoter (<=1kb)	0	Calcrl
chr5	74535213	74536069	857	-0.19	0.019	0.693	Promoter (<=1kb)	0	Fip1l1
chr9	32612997	32613500	504	1	0.019	1	Exon (ENSMUST00000214084.1/ENSMUST00000214084.1, exon 1 of 3)	-22721	Ets1
chr9	110633459	110634480	1022	-0.27	0.019	0.693	Promoter (<=1kb)	0	Nbeal2
chr2	121955594	121956799	1206	-0.15	0.0191	0.697	Promoter (<=1kb)	0	Mageb3
chr2	148877147	148877822	676	-0.29	0.0191	0.696	Promoter (1-2kb)	-1455	Cst3
chr6	128976085	128976514	430	1.17	0.0191	1	Promoter (1-2kb)	-1056	Gm15987
chr15	25580653	25581243	591	0.96	0.0192	1	Intron (ENSMUST00000228618.1/ENSMUST00000228618.1, intron 3 of 5)	-41282	Myo10
chr15	27720217	27720628	412	-0.42	0.0192	0.698	Distal Intergenic	15894	Trio
chr15	73645016	73646308	1293	-0.16	0.0192	0.699	Promoter (<=1kb)	0	Slc45a4
chr4	71488598	71489439	842	-0.23	0.0192	0.698	Distal Intergenic	631295	Tle1
chr8	125034465	125035117	653	-0.62	0.0192	0.698	Distal Intergenic	-19078	Disc1
chr9	22811284	22811636	353	-0.46	0.0192	0.698	Intron (ENSMUST00000039798.15/319845, intron 19 of 21)	132534	Bbs9
chr13	30042806	30043528	723	-0.24	0.0193	0.699	Distal Intergenic	-56743	E2f3
chr13	32338193	32339165	973	-0.14	0.0193	0.699	Promoter (<=1kb)	0	Gmds
chr13	81657247	81658163	917	-0.15	0.0193	0.699	Promoter (<=1kb)	0	Lysmd3
chr17	24719570	24720542	973	-0.16	0.0193	0.699	Promoter (<=1kb)	0	Snora78
chr2	128943502	128944414	913	-0.17	0.0193	0.699	Promoter (<=1kb)	0	Zc3h8
chr2	179946708	179947070	363	-0.77	0.0193	0.699	Intron (ENSMUST00000041618.12/228980, intron 1 of 14)	-17353	Taf4
chr2	180024322	180025555	1234	-0.14	0.0193	0.699	Promoter (<=1kb)	0	Lsm14b
chr8	47674769	47675954	1186	-0.12	0.0193	0.699	Promoter (<=1kb)	0	Ing2
chr8	83165125	83166409	1285	-0.16	0.0193	0.699	Promoter (<=1kb)	0	Tbc1d9
chr11	30291170	30291494	325	1.43	0.0194	1	Distal Intergenic	-23001	Sptbn1
chr13	40788203	40788691	489	0.69	0.0194	0.7	Distal Intergenic	-49827	Tfap2a
chr18	47585413	47585843	431	1.08	0.0194	1	Intron (ENSMUST00000236621.1/328953, intron 1 of 5)	47678	Gm5095
chr18	69509482	69509823	342	-1.29	0.0194	1	Intron (ENSMUST00000203002.3/21413, intron 5 of 6)	8524	Tcf4
chr2	45238745	45240207	1463	-0.22	0.0194	0.7	Distal Intergenic	-121350	Zeb2
chr2	66256304	66257204	901	-0.2	0.0194	0.699	Promoter (<=1kb)	0	Ttc21b
chr10	81176208	81177344	1137	-0.21	0.0195	0.7	Promoter (<=1kb)	0	Eef2
chr11	96943702	96945315	1614	-0.19	0.0195	0.7	Promoter (<=1kb)	0	Pnpo
chr12	76403423	76404579	1157	-0.12	0.0195	0.7	Promoter (<=1kb)	0	Hspa2
chr12	111164392	111164866	475	-0.25	0.0195	0.7	Promoter (1-2kb)	-1504	Traf3
chr13	54218115	54218862	748	-0.23	0.0195	0.7	Intron (ENSMUST00000038101.3/15466, intron 2 of 2)	4108	Hrh2
chr16	30187866	30188453	588	-0.19	0.0195	0.7	Distal Intergenic	79046	Cpn2
chr17	32402646	32403912	1267	-0.25	0.0195	0.7	Promoter (<=1kb)	0	Rasal3
chr19	29239536	29239899	364	0.86	0.0195	0.7	Distal Intergenic	-11929	Jak2
chr2	153527888	153530506	2619	-0.21	0.0195	0.7	Promoter (<=1kb)	0	Nol4l
chr7	35118044	35119937	1894	-0.12	0.0195	0.7	Promoter (<=1kb)	0	Cebpa
chr7	80074624	80075508	885	-0.19	0.0195	0.7	Promoter (<=1kb)	0	Gm21057
chr9	79792823	79793822	1000	-0.17	0.0195	0.7	Promoter (<=1kb)	0	Tmem30a
chr15	86224818	86225680	863	-0.2	0.0196	0.701	Intron (ENSMUST00000063414.8/223754, intron 1 of 12)	-9825	Tbc1d22a
chr15	100494554	100495654	1101	-0.23	0.0196	0.701	Promoter (<=1kb)	0	Csrnp2
chr6	39372247	39373166	920	0.36	0.0196	0.7	Promoter (<=1kb)	0	Slc37a3
chr7	43392219	43392973	755	-0.34	0.0196	0.7	Distal Intergenic	-15231	Siglecg
chr7	65387051	65387459	409	-0.53	0.0196	0.701	Intron (ENSMUST00000206228.1/21872, intron 2 of 4)	-15812	Tjp1
chr7	102337705	102338304	600	0.54	0.0196	0.701	Intron (ENSMUST00000033289.5/20866, intron 1 of 11)	69378	Stim1
chr11	106564238	106564691	454	0.53	0.0197	0.701	Promoter (2-3kb)	2419	Tex2
chr12	46818312	46820089	1778	-0.13	0.0197	0.701	Promoter (<=1kb)	0	Nova1
chr12	85485676	85486430	755	-0.16	0.0197	0.701	Distal Intergenic	10765	Fos
chr4	16198838	16199125	288	1.19	0.0197	1	Intron (ENSMUST00000151122.1/100415915, intron 2 of 6)	34728	A530072M11Rik
chr5	29824830	29825340	511	0.64	0.0197	0.701	Distal Intergenic	59640	Dnajb6
chr5	111058500	111059854	1355	-0.22	0.0197	0.701	Intron (ENSMUST00000040111.9/209683, intron 2 of 23)	54356	Mir701
chr7	43465174	43466717	1544	-0.14	0.0197	0.701	Promoter (<=1kb)	0	Vsig10l
chr9	70366574	70367376	803	-0.29	0.0197	0.701	Intron (ENSMUST00000214042.1/71602, intron 20 of 28)	38377	Mir5626
chr1	36708999	36710345	1347	-0.16	0.0198	0.701	Promoter (<=1kb)	0	Actr1b
chr12	119376696	119377384	689	0.47	0.0198	0.702	Intron (ENSMUST00000222784.1/238455, intron 5 of 8)	-12991	Macc1
chr14	20968333	20968663	331	-1.01	0.0198	0.701	Intron (ENSMUST00000226113.1/22330, intron 2 of 7)	38935	Vcl
chr17	10094151	10094501	351	-0.75	0.0198	0.701	Distal Intergenic	119073	Qk
chr2	154313761	154314334	574	0.49	0.0198	0.701	Exon (ENSMUST00000088921.5/433492, exon 7 of 15)	6534	Bpifb9b
chr4	62743106	62743613	508	0.81	0.0198	0.701	Distal Intergenic	42411	Rgs3
chr5	134313305	134315330	2026	-0.14	0.0198	0.701	Promoter (<=1kb)	0	Gtf2i
chr6	86471850	86472905	1056	-0.15	0.0198	0.701	3' UTR	7810	C87436
chr7	109518701	109519704	1004	-0.15	0.0198	0.701	Promoter (<=1kb)	0	Rpl27a
chr9	44334318	44335498	1181	-0.15	0.0198	0.701	Promoter (<=1kb)	0	H2afx
chrX	153497710	153498826	1117	-0.27	0.0198	0.701	Promoter (<=1kb)	0	Ubqln2
chr1	180922007	180922887	881	-0.22	0.0199	0.702	Distal Intergenic	-12135	Lefty1
chr16	93245746	93246226	481	-0.8	0.0199	0.702	Distal Intergenic	106963	1810053B23Rik
chr2	39016712	39017223	512	0.61	0.0199	0.702	Promoter (1-2kb)	1183	Golga1
chr3	95994340	95994978	639	-0.24	0.0199	0.702	Promoter (<=1kb)	690	Plekho1
chr3	148899439	148899781	343	0.64	0.0199	0.702	Intron (ENSMUST00000106128.6/99633, intron 1 of 22)	54854	Adgrl2
chr4	47277991	47278748	758	0.61	0.0199	0.702	Intron (ENSMUST00000082303.12/12819, intron 14 of 38)	-9309	Col15a1
chr5	134688310	134689330	1021	-0.13	0.0199	0.702	Promoter (<=1kb)	0	Limk1
chr1	39713833	39714566	734	0.47	0.02	0.702	Intron (ENSMUST00000151913.2/619289, intron 2 of 14)	6431	Rfx8
chr1	44118327	44120157	1831	-0.19	0.02	0.702	Promoter (<=1kb)	0	Bivm
chr10	95985516	95985977	462	1.33	0.02	1	Intron (ENSMUST00000218291.1/216238, intron 2 of 17)	44759	Eea1
chr2	26330871	26331705	835	-0.28	0.02	0.702	Promoter (<=1kb)	437	Gpsm1
chr5	66138250	66138995	746	-0.32	0.02	0.703	Intron (ENSMUST00000201544.3/245945, intron 3 of 8)	11961	Rbm47
chr8	72169104	72169738	635	0.42	0.02	0.703	Intron (ENSMUST00000003121.8/17274, intron 2 of 7)	7745	Rab8a
chr1	80218330	80218662	333	1.19	0.0201	1	Promoter (<=1kb)	0	Fam124b
chr1	97632800	97633261	462	-0.59	0.0201	0.703	3' UTR	28415	D1Ertd622e
chr1	133270031	133270932	902	-0.48	0.0201	0.703	Promoter (<=1kb)	-223	Gm19461
chr15	57911857	57912589	733	-0.17	0.0201	0.703	Promoter (<=1kb)	0	Tbc1d31
chr16	11071787	11072436	650	-0.27	0.0201	0.703	5' UTR	5457	Snn
chr16	11092305	11093007	703	-0.38	0.0201	0.703	Intron (ENSMUST00000038424.13/106200, intron 6 of 11)	-4953	Txndc11
chr16	96440175	96440473	299	1.34	0.0201	1	Intron (ENSMUST00000113795.7/72058, intron 7 of 8)	3139	Itgb2l
chr2	52997678	52998482	805	0.4	0.0201	0.703	Intron (ENSMUST00000155586.8/71409, intron 1 of 26)	139810	Fmnl2
chr5	122157811	122158716	906	-0.16	0.0201	0.703	Promoter (<=1kb)	0	Ppp1cc
chr7	97081231	97083205	1975	-0.17	0.0201	0.703	Promoter (<=1kb)	0	Gab2
chr7	130865512	130866697	1186	-0.14	0.0201	0.703	Promoter (<=1kb)	0	Plekha1
chr7	143740138	143740516	379	1.08	0.0201	0.703	Promoter (<=1kb)	0	Osbpl5
chr9	63740304	63740933	630	-0.24	0.0201	0.703	Promoter (2-3kb)	2332	Smad3
chr1	157013730	157014356	627	-0.6	0.0202	0.704	Intron (ENSMUST00000190681.1/ENSMUST00000190681.1, intron 2 of 2)	-74104	Ralgps2
chr11	83191985	83192468	484	0.77	0.0202	0.703	Promoter (<=1kb)	652	Slfn3
chr11	103346451	103347192	742	-0.21	0.0202	0.705	Promoter (1-2kb)	1698	Arhgap27os3
chr18	75366403	75367944	1542	-0.13	0.0202	0.705	Promoter (<=1kb)	0	Gm20544
chr2	25574491	25575673	1183	-0.14	0.0202	0.705	Promoter (<=1kb)	0	Phpt1
chr10	78009043	78010193	1151	-0.15	0.0203	0.705	Promoter (<=1kb)	0	Pfkl
chr10	123075998	123076862	865	-0.17	0.0203	0.705	Promoter (<=1kb)	0	Mon2
chr11	84067804	84068738	935	0.4	0.0203	0.705	Promoter (<=1kb)	0	Dusp14
chr16	31570461	31571264	804	0.59	0.0203	0.705	Distal Intergenic	-46471	Gm536
chr17	42857401	42857934	534	-0.95	0.0203	0.705	Intron (ENSMUST00000024709.8/12488, intron 1 of 17)	18455	Cd2ap
chr17	83990241	83990946	706	0.88	0.0203	0.705	Distal Intergenic	-7608	8430430B14Rik
chr19	6679681	6680386	706	-0.4	0.0203	0.705	Distal Intergenic	-136649	Slc22a12
chr2	166622546	166623886	1341	-0.15	0.0203	0.705	Intron (ENSMUST00000036719.11/277360, intron 5 of 39)	15082	Prex1
chr2	167299637	167300696	1060	-0.25	0.0203	0.705	3' UTR	5002	B4galt5
chr4	152263846	152264616	771	-0.66	0.0203	0.705	Intron (ENSMUST00000075363.9/70025, intron 8 of 8)	-9616	Gpr153
chr12	113132692	113133300	609	0.99	0.0204	0.705	Promoter (1-2kb)	1144	Mta1
chr18	12235957	12236835	879	-0.15	0.0204	0.705	Promoter (<=1kb)	0	Npc1
chr19	12013208	12013718	511	-0.26	0.0204	0.705	Distal Intergenic	23022	Olfr1423
chr5	149245801	149246524	724	-0.17	0.0204	0.705	Intron (ENSMUST00000191240.1/ENSMUST00000191240.1, intron 1 of 3)	-18243	Alox5ap
chr6	58735067	58735587	521	-0.63	0.0204	0.705	Distal Intergenic	57446	Abcg2
chr1	120202436	120203020	585	0.72	0.0205	0.707	Intron (ENSMUST00000140490.7/68428, intron 4 of 4)	41956	3110009E18Rik
chr1	154180604	154181367	764	-0.42	0.0205	0.708	Distal Intergenic	-19820	Zfp648
chr2	22588608	22590232	1625	0.3	0.0205	0.708	Exon (ENSMUST00000117219.1/ENSMUST00000117219.1, exon 1 of 1)	-31973	Gad2
chr6	116013693	116014073	381	0.69	0.0205	0.707	Distal Intergenic	-18688	Plxnd1
chr9	88522558	88523552	995	-0.17	0.0205	0.708	Promoter (<=1kb)	0	Snhg5
chrX	71214654	71215756	1103	-0.22	0.0205	0.708	Promoter (<=1kb)	0	Mtm1
chr10	5805299	5806285	987	-0.13	0.0206	0.709	Promoter (<=1kb)	0	Fbxo5
chr2	154612966	154614170	1205	-0.15	0.0206	0.708	Promoter (<=1kb)	0	Zfp341
chr3	54745861	54746127	267	-1.88	0.0206	1	Intron (ENSMUST00000044567.3/66248, intron 7 of 9)	-9455	Smad9
chr7	25606391	25607433	1043	-0.51	0.0206	0.709	Distal Intergenic	8459	Erich4
chr7	35025955	35026408	454	-0.3	0.0206	0.708	Intron (ENSMUST00000075068.13/18624, intron 11 of 14)	-14074	Pepd
chr9	37207857	37208663	807	-0.15	0.0206	0.708	Promoter (<=1kb)	0	Tmem218
chr9	108578010	108579160	1151	-0.2	0.0206	0.709	Promoter (<=1kb)	0	Wdr6
chr13	74016743	74017438	696	-0.44	0.0207	0.709	Intron (ENSMUST00000140217.7/72948, intron 1 of 2)	7324	Tppp
chr14	55635344	55635975	632	-0.28	0.0207	0.709	Promoter (<=1kb)	0	Ipo4
chr4	120924642	120925901	1260	-0.23	0.0207	0.709	Promoter (<=1kb)	0	Exo5
chr5	45449743	45450714	972	-0.13	0.0207	0.709	Promoter (<=1kb)	0	Qdpr
chr5	139409409	139409851	443	-0.36	0.0207	0.709	Promoter (2-3kb)	2944	C130050O18Rik
chr8	70853718	70854351	634	-0.31	0.0207	0.709	Promoter (<=1kb)	-970	Kcnn1
chr1	64690431	64691465	1035	-0.14	0.0208	0.709	Promoter (<=1kb)	0	Ccnyl1
chr1	74376266	74376891	626	-0.47	0.0208	0.709	Promoter (<=1kb)	0	Slc11a1
chr10	94035313	94036614	1302	-0.13	0.0208	0.709	Promoter (<=1kb)	0	Fgd6
chr14	75231032	75231432	401	-1.01	0.0208	0.709	Distal Intergenic	-10855	Cpb2
chr3	69527419	69527731	313	-0.7	0.0208	0.709	Intron (ENSMUST00000029355.8/242083, intron 2 of 3)	-14701	Ppm1l
chr3	96403173	96403424	252	-1.33	0.0208	1	Distal Intergenic	11409	Terc
[truncated: 2,156 more rows]
