# Supplementary material for: Neuron-specific chromosomal megadomain organization is adaptive to recent retrotransposon expansions
Source: Nat Commun. 2021 Dec 13;12:7243. doi: 10.1038/s41467-021-26862-z (PMC8669064; doi:10.1038/s41467-021-26862-z)
Supplement: Supplementary file 22 — Supplementary Data S19 [file 41467_2021_26862_MOESM22_ESM.xlsx]

## Sheet: S19
Supplementary Data S19. Differential H3K9me3 enrichment across repetitive elements in NeuN+ from Setdb1-deficient and littermate controls (n=3/group, two-sided, p < 0.05)
name	type	baseMean	log2FoldChange	lfcSE	stat	pvalue	padj
SATMIN	Satellite	454279	0.320636	0.0583094	5.49888	3.82e-08	2.06e-05
RLTR1B_MM	ERV1	2224.55	-0.287272	0.0725478	-3.95977	7.5e-05	0.0201811
RMER6C	ERV2	653.712	-0.329157	0.0963119	-3.41761	0.000631724	0.102371
IAPEZI	ERV2	77603.2	-0.147111	0.0436978	-3.36656	0.000761121	0.102371
GOLEM_B	DNA transposon	36848.1	-0.340741	0.112799	-3.02078	0.00252121	0.271282
IAPLTR1_Mm	ERV2	3988.18	-0.251431	0.085085	-2.95506	0.00312607	0.280305
RLTR13D1	ERV2	1491.92	0.212299	0.0736446	2.88274	0.00394227	0.29808
LSU-rRNA_Hsa	Other	3047.53	0.304556	0.107289	2.83866	0.00453035	0.29808
IAPLTR1a_I_MM	ERV2	97964.9	-0.124395	0.0443019	-2.80791	0.00498646	0.29808
LTRIS2	ERV1	4043.12	-0.154183	0.057371	-2.68747	0.00719948	0.387332
B1_Mus2	SINE	6447.69	-0.267095	0.107678	-2.4805	0.01312	0.641687
RLTR13C2	ERV2	3720.4	0.169292	0.0698371	2.42409	0.0153466	0.688041
RLTR13E	ERV2	1609.94	0.174676	0.075051	2.32743	0.0199425	0.728229
RLTR6I_MM	ERV1	37071.4	0.151862	0.0670838	2.26377	0.0235884	0.728229
RLTR13A3	ERV2	1982.91	0.236202	0.104451	2.26136	0.0237369	0.728229
RLTR10B2	ERV2	3162.21	-0.149037	0.0661732	-2.25223	0.0243076	0.728229
LTRIS3	ERV1	2320.38	-0.140159	0.0624778	-2.24334	0.0248748	0.728229
RLTR13B3	ERV2	1347.36	0.191981	0.085775	2.23819	0.0252087	0.728229
ETnERV3	ERV2	4603.17	0.304249	0.137711	2.20933	0.0271515	0.728229
IAPLTR2a2_Mm	ERV2	6477.7	-0.185355	0.0842376	-2.20039	0.0277793	0.728229
RLTR1IAP_MM	Other	1711.38	-0.214276	0.0977821	-2.19137	0.0284253	0.728229
RLTR13B	Other	679.336	0.290398	0.133794	2.17049	0.0299701	0.732905
RLTR25_MM	Other	307.136	0.27426	0.131697	2.0825	0.0372967	0.872419
GSAT_MM	Satellite	3.75643e+06	-0.186939	0.0918455	-2.03536	0.0418144	0.917224
IAPLTR1a_MM	ERV2	5412.79	-0.213991	0.105549	-2.0274	0.0426219	0.917224
SSU-rRNA_Hsa	Other	2214.28	0.235264	0.125269	1.87807	0.0603719	0.997701
IAPA_MM	ERV2	1564.11	-0.216445	0.116639	-1.85568	0.0634989	0.997701
RLTR13G	ERV2	862.946	0.182314	0.0985371	1.85021	0.0642835	0.997701
B1_Mm	SINE	25436.1	-0.163778	0.0897255	-1.82532	0.0679524	0.997701
L1_Mus2_3end	LINE	19906.9	0.117183	0.0652398	1.79618	0.0724657	0.997701
MLTR31C_MM	ERV2	41.1603	0.547887	0.306255	1.78899	0.0736168	0.997701
MMERVK10D3_I	ERV2	3189.25	-0.148599	0.0839675	-1.76972	0.0767738	0.997701
RMER4B_LTR	ERV2	133.077	-0.296939	0.174419	-1.70245	0.0886715	0.997701
RLTR17_MM	ERV2	3051.11	0.207343	0.122206	1.69666	0.0897604	0.997701
RMER16-int	ERV2	2652.44	0.214185	0.132835	1.61241	0.106872	0.997701
RLTR6C_Mm	ERV1	365.641	-0.204425	0.127052	-1.60899	0.107619	0.997701
RMER6A	ERV2	889.938	-0.160697	0.100247	-1.60301	0.108933	0.997701
RLTR20B2_MM	ERV2	11.5495	0.929146	0.579762	1.60263	0.109016	0.997701
ERVB2_1A-I_MM	ERV2	1818.6	0.148859	0.0942157	1.57998	0.114112	0.997701
RLTR13B1	ERV2	5514.58	0.178111	0.1143	1.55827	0.119169	0.997701
MMERGLN_LTR	ERV1	1855.78	-0.109947	0.0713553	-1.54084	0.123356	0.997701
RLTR12F	ERV2	0.989715	3.45428	2.2449	1.53873	0.123871	0.997701
B2_Mm2	SINE	22291.5	-0.169635	0.111952	-1.51525	0.129709	0.997701
ERVB4_2B-LTR_MM	ERV2	2095.53	-0.139033	0.091828	-1.51406	0.13001	0.997701
RMER19B2	ERV2	216.283	-0.229203	0.151707	-1.51083	0.130833	0.997701
RLTR13A	ERV2	1350.2	0.172066	0.114189	1.50686	0.131846	0.997701
MLTR25A	ERV2	115.953	-0.325042	0.219031	-1.484	0.137809	0.997701
RLTR13A2	ERV2	1476.03	0.175759	0.118459	1.48372	0.137883	0.997701
RMER4A_LTR	ERV2	65.6095	-0.342024	0.236297	-1.44744	0.147775	0.997701
MMERGLN_I	ERV1	10666.7	-0.0813665	0.056982	-1.42793	0.153311	0.997701
RLTR42_I	ERV2	2.41126	-1.85049	1.30291	-1.42028	0.155527	0.997701
B2_Mm1a	SINE	12868.7	-0.11741	0.0827879	-1.41821	0.15613	0.997701
ERVB7_3-LTR_MM	ERV2	404.002	-0.166173	0.117741	-1.41134	0.158144	0.997701
RLTR2aIAP_MM	Other	2023.58	-0.149933	0.107802	-1.39083	0.164278	0.997701
BGLII_Mus	ERV2	482.627	0.139896	0.100605	1.39055	0.164362	0.997701
LTRIS4	ERV1	169.835	-0.250493	0.180378	-1.38872	0.164919	0.997701
L1_Mus1_3end	LINE	18752.5	0.0906211	0.0663774	1.36524	0.172177	0.997701
RMER16B2	ERV2	42.4756	0.422475	0.31036	1.36124	0.173437	0.997701
MLTR31D_MM	ERV2	181.169	0.232859	0.174306	1.33592	0.181577	0.997701
RLTR41A2	ERV1	74.1183	-0.299969	0.22562	-1.32953	0.183672	0.997701
ERVB3_1-LTR_MM	Other	85.9793	-0.269848	0.203279	-1.32748	0.18435	0.997701
IAPLTR2b	ERV2	2060.71	-0.149586	0.112835	-1.32571	0.184936	0.997701
LTRIS_Mus	ERV1	5134.72	-0.0920307	0.0695396	-1.32343	0.185693	0.997701
RLTR1A2_MM	ERV1	637.914	-0.166005	0.126352	-1.31383	0.188905	0.997701
MMETN	Other	15963.2	0.130989	0.0997751	1.31284	0.189237	0.997701
MMERVK10C	ERV2	37436.8	-0.0959575	0.0731208	-1.31232	0.189414	0.997701
RLTR20B4_MM	ERV2	9.92689	-0.790702	0.605522	-1.30582	0.191614	0.997701
RLTR13B4	ERV2	2568.38	0.0908509	0.0699202	1.29935	0.193824	0.997701
B1F2	SINE	2235.41	-0.121901	0.0951205	-1.28155	0.200002	0.997701
RLTR13F	ERV2	878.396	0.141094	0.110406	1.27796	0.201263	0.997701
RLTR14	ERV1	78.1893	0.29014	0.228259	1.2711	0.203692	0.997701
RMER16B3	ERV2	15.8668	-0.678115	0.53602	-1.26509	0.205838	0.997701
L1MdV_I	LINE	32931.1	0.0838506	0.0664167	1.26249	0.206771	0.997701
RLTR10D2	ERV2	451.697	-0.165462	0.131894	-1.25451	0.209657	0.997701
ERVB2_1-I_MM	Other	281.829	0.183517	0.146288	1.25449	0.209664	0.997701
Lx2B_3end	LINE	1373.55	0.0942562	0.0752065	1.2533	0.210097	0.997701
L1Lx_II	LINE	7225.92	0.114165	0.0914022	1.24905	0.211649	0.997701
RLTR34D_MM	ERV2	1.77875	2.19434	1.76391	1.24402	0.213492	0.997701
BGLII_C	ERV2	83.4585	0.361755	0.291406	1.24141	0.214453	0.997701
IAP1-MM_LTR	ERV2	795.118	-0.126479	0.102634	-1.23233	0.217826	0.997701
RLTR19-int	ERV3	20.8438	0.610832	0.49877	1.22468	0.220698	0.997701
(AC)n	Simple Repeat	314.64	0.171355	0.139936	1.22452	0.220756	0.997701
L1MM_F	LINE	453.96	-0.17581	0.146617	-1.19911	0.230484	0.997701
LTRIS6	ERV1	336.85	-0.156445	0.130615	-1.19775	0.231013	0.997701
Lx7_3end	LINE	20.4469	0.533378	0.445416	1.19748	0.231119	0.997701
ERVB7_1-LTR_MM	Other	1612.52	-0.117261	0.0987591	-1.18734	0.235093	0.997701
L32	Other	42.0064	-0.407107	0.34292	-1.18718	0.235158	0.997701
MurERV4_19	ERV2	218.09	0.212061	0.179771	1.17962	0.238153	0.997701
MLTR18C_MM	ERV2	3.44461	1.33085	1.13262	1.17503	0.239984	0.997701
RMER13A	ERV2	131.291	0.203414	0.173516	1.17231	0.241074	0.997701
IAPEY4_LTR	ERV2	546.929	0.175207	0.149862	1.16912	0.242354	0.997701
L1MdA_VII	LINE	58390.7	0.0608936	0.0525446	1.15889	0.246499	0.997701
B1_Mur4	SINE	3207.42	-0.115292	0.0997147	-1.15622	0.247592	0.997701
RLTR13D3A1	ERV2	1129.39	0.121539	0.10512	1.1562	0.247599	0.997701
RLTR1C_MM	ERV1	3497.98	-0.0847005	0.0738957	-1.14622	0.251705	0.997701
RLTR13C3	ERV2	772.167	0.0939608	0.0833889	1.12678	0.259837	0.997701
ERVB4_1B-I_MM	ERV2	4267.46	0.13736	0.123583	1.11148	0.266361	0.997701
L1MdA_III	LINE	26430	0.053131	0.0479116	1.10894	0.267458	0.997701
MTC	ERV3	646.481	-0.181832	0.164788	-1.10343	0.26984	0.997701
RMER16C	ERV2	46.7095	0.319424	0.289777	1.10231	0.270327	0.997701
RLTR13A1	ERV2	913.323	0.0941011	0.0860502	1.09356	0.274148	0.997701
IAP-d	ERV2	5400.36	-0.0946153	0.0866346	-1.09212	0.274781	0.997701
MurSatRep1	Other	367.027	-0.135807	0.125217	-1.08457	0.278111	0.997701
MT2B	ERV3	232.011	0.146563	0.136052	1.07726	0.281364	0.997701
ORR1A4_LTR	ERV3	1527.7	-0.0810362	0.075389	-1.07491	0.282416	0.997701
MMSAT4	Satellite	1016.68	0.136862	0.128871	1.06201	0.288232	0.997701
IAPLTR2_Mm	ERV2	2483.16	-0.088091	0.0832724	-1.05786	0.290117	0.997701
LTRIS5	ERV1	171.911	-0.164906	0.156977	-1.05051	0.293486	0.997701
RLTR20B3A_MM	ERV2	2.16693	-1.53736	1.46418	-1.04998	0.293727	0.997701
Ricksha_a	Other	193.241	0.175677	0.167355	1.04973	0.293844	0.997701
LX5b	LINE	302.752	0.13832	0.131967	1.04814	0.294574	0.997701
ERVL-B4	ERV3	6.58113	-0.898982	0.862689	-1.04207	0.297379	0.997701
SRV_MM-int	ERV2	363.449	0.113729	0.109262	1.04089	0.297928	0.997701
L1_Rod_orf2	LINE	2.77912	-1.17106	1.12565	-1.04035	0.298179	0.997701
RLTR31B_MM	ERV2	1.93944	1.51379	1.46755	1.03151	0.302302	0.997701
MLTR31B_MM	ERV2	173.27	0.181877	0.177123	1.02684	0.304495	0.997701
RLTR12BD_Mm	ERV2	13.3947	0.559988	0.54855	1.02085	0.307324	0.997701
ETnERV2	ERV2	4606.18	0.106896	0.10569	1.01141	0.311818	0.997701
(GAAA)n	Simple Repeat	163.441	0.328302	0.324813	1.01074	0.31214	0.997701
RLTR9B	ERV2	28.9609	-0.422106	0.420417	-1.00402	0.315371	0.997701
LX	LINE	3547.92	0.0707538	0.0706221	1.00186	0.316409	0.997701
LTRVL30	Other	23.9934	0.381867	0.38276	0.997667	0.318441	0.997701
RLTR10A	ERV2	1425.85	-0.127651	0.128391	-0.994231	0.32011	0.997701
MTA	ERV3	13039.1	-0.0478519	0.048159	-0.993623	0.320407	0.997701
RLTR24_MM	ERV1	27.3869	-0.501227	0.505643	-0.991266	0.321555	0.997701
RLTR1D2_MM	ERV1	571.039	-0.0986328	0.100198	-0.984378	0.32493	0.997701
ERVB7_2-LTR_MM	ERV2	218.049	-0.158977	0.162378	-0.979053	0.327554	0.997701
L1_Mur3_5end	LINE	4.78212	0.977179	1.00057	0.976624	0.328755	0.997701
RLTR13D3A	ERV2	345.375	-0.126609	0.130858	-0.967526	0.333281	0.997701
BC1_Cp	SINE	16.4572	0.476891	0.493071	0.967185	0.333452	0.997701
RLTR49	ERV1	62.1741	0.26444	0.27369	0.966202	0.333943	0.997701
ORR1B1	ERV3	655.042	-0.105681	0.109591	-0.964322	0.334885	0.997701
RLTR47	ERV2	42.9552	0.288212	0.302221	0.953647	0.340262	0.997701
RLTR4_MM	ERV1	839.074	-0.096256	0.101162	-0.951507	0.341347	0.997701
BC1_Mm	SINE	6.51084	-0.799113	0.840011	-0.951313	0.341445	0.997701
ORR1C2_LTR	ERV3	20.8502	0.39231	0.413367	0.949061	0.34259	0.997701
RLTR16C_MM	ERV2	1.26945	1.7173	1.83921	0.933719	0.350449	0.997701
RLTR13D6	ERV2	977.113	0.103817	0.111308	0.932697	0.350977	0.997701
RLTR12G	ERV2	0.910689	2.19394	2.35366	0.932139	0.351264	0.997701
L1MdN_I	LINE	19289.5	0.0630342	0.0678845	0.928551	0.353122	0.997701
RLTR13B2	ERV2	3499.78	0.0739181	0.0798206	0.926053	0.354418	0.997701
RLTR10	ERV2	8335.55	-0.0929372	0.100794	-0.922056	0.3565	0.997701
RLTRETN_MM	ERV2	2938.24	-0.0813692	0.088416	-0.9203	0.357416	0.997701
RLTR34B_MM	ERV2	2.19666	-1.18691	1.29462	-0.916803	0.359246	0.997701
RLTR20A2_MM	ERV2	29.4359	0.379024	0.415333	0.912577	0.361465	0.997701
RMER17A	ERV2	722.514	-0.105668	0.115867	-0.911969	0.361785	0.997701
RLTR19C_MM	ERV3	21.8666	-0.361494	0.398588	-0.906937	0.36444	0.997701
RLTR17D_Mm	ERV2	41.2499	0.267139	0.295602	0.903711	0.366149	0.997701
IAP5-Mm_I	ERV2	4433.22	0.0786123	0.0869926	0.903667	0.366172	0.997701
L1Lx_I	LINE	29454.4	0.055814	0.0619	0.90168	0.367227	0.997701
RLTR12A	ERV2	47.5027	0.256317	0.284662	0.900425	0.367894	0.997701
L1Md_F_5end	LINE	4950.62	-0.0544412	0.0605911	-0.898503	0.368917	0.997701
RMER21B	ERV1	19.8227	-0.386922	0.435028	-0.88942	0.373777	0.997701
IAPEY4_I	ERV2	7891.52	0.0518756	0.0584358	0.887736	0.374683	0.997701
RLTR13C1	ERV2	824.586	-0.0808714	0.0920131	-0.878912	0.379449	0.997701
MYSERV16_I	ERV2	75.9627	0.212141	0.243232	0.872176	0.383113	0.997701
L1_Mur3_orf2	LINE	731.451	0.107912	0.124741	0.865088	0.386991	0.997701
RLTR34C_MM	ERV2	5.06199	0.698327	0.816737	0.855022	0.392539	0.997701
Lx_3end	LINE	10608.8	0.057787	0.0676865	0.853744	0.393247	0.997701
IAP5-Mm_LTR	ERV2	1223.36	-0.0989723	0.116598	-0.848835	0.395973	0.997701
RLTR44E_LTR	ERV2	104.255	-0.204417	0.241673	-0.845843	0.39764	0.997701
ORR1A	ERV3	618.639	-0.076044	0.0904001	-0.841193	0.40024	0.997701
RLTR9C	ERV2	14.8078	0.406737	0.485843	0.837176	0.402494	0.997701
RMER20B	ERV2	5.06887	-0.735762	0.879028	-0.837018	0.402583	0.997701
RLTR33_MM	ERV3	293.527	0.115165	0.138378	0.832249	0.405269	0.997701
(GGAGA)n	Simple Repeat	11.1596	0.504391	0.609605	0.827405	0.408007	0.997701
RLTR20D_MM	ERV2	15.1034	-0.415532	0.503305	-0.825606	0.409028	0.997701
RLTR40_MM	Other	0.811919	-1.7573	2.13125	-0.824538	0.409634	0.997701
MST_I	ERV3	1.62822	1.41835	1.72128	0.824011	0.409933	0.997701
URR1	DNA transposon	30.3097	0.287775	0.350548	0.820929	0.411687	0.997701
RLTR50B	ERV2	774.111	-0.0702035	0.0856523	-0.819634	0.412425	0.997701
RMER13B	ERV2	345.379	-0.0916675	0.112599	-0.814107	0.415583	0.997701
RLTR30	ERV1	0.798186	-1.73413	2.13432	-0.812495	0.416508	0.997701
Lx2_3end	LINE	7687.82	0.0488132	0.0601043	0.812141	0.416711	0.997701
ORR1AI	ERV3	21293.3	0.0461621	0.0578799	0.79755	0.425132	0.997701
RLTR12D	ERV2	0.778159	1.89875	2.38615	0.79574	0.426183	0.997701
RLTR11A2	ERV2	30.1399	0.29147	0.368131	0.791755	0.428503	0.997701
BGLII_B2	ERV2	25.3911	0.30479	0.385225	0.791202	0.428826	0.997701
BGLII_Mur	ERV2	23.717	0.30147	0.382122	0.788937	0.430149	0.997701
RLTR20B3	ERV2	10.9427	0.480942	0.615665	0.781175	0.434699	0.997701
IAPEY2_LTR	ERV2	3437.6	-0.106201	0.136115	-0.780228	0.435256	0.997701
RLTR11D	ERV2	3.91659	-0.762897	0.978591	-0.779588	0.435633	0.997701
B2_Mm1t	SINE	8927.18	-0.0878151	0.112965	-0.777364	0.436944	0.997701
MER25	SINE	0.4858	2.48526	3.20373	0.775741	0.437902	0.997701
LTRIS	DNA transposon	1231.52	0.0840319	0.110578	0.759932	0.447295	0.997701
RLTR19A_MM	ERV3	46.1106	-0.22144	0.294755	-0.751268	0.452491	0.997701
RLTR1F_Mm	ERV1	468	-0.0927495	0.124107	-0.747338	0.454859	0.997701
L1MdA_I	LINE	12979.5	-0.0551713	0.0738639	-0.746933	0.455104	0.997701
RLTR13D4	ERV2	608.354	0.0744292	0.100035	0.744029	0.456859	0.997701
RMER6-int	ERV2	6.66905	0.536581	0.722279	0.742899	0.457543	0.997701
B2	SINE	8440.66	-0.0751189	0.101228	-0.742075	0.458042	0.997701
RLTR9A3B	ERV2	65.4332	0.177353	0.241692	0.7338	0.463071	0.997701
L1B_MM	LINE	32639.8	0.0633554	0.0878668	0.721039	0.470885	0.997701
RLTR9E	ERV2	821.851	-0.0754623	0.105537	-0.715029	0.474591	0.997701
RMER17B2	ERV2	767.05	-0.0877958	0.122926	-0.714217	0.475093	0.997701
(A)n	Simple Repeat	62.6499	-0.209829	0.295673	-0.709664	0.477912	0.997701
MTB_Mm_LTR	ERV3	9135.36	-0.0509741	0.0724809	-0.703277	0.481883	0.997701
MT2C	ERV3	2735.79	0.050041	0.0712297	0.70253	0.482349	0.997701
MMVL30	Other	7188.21	0.0423795	0.060656	0.698686	0.484748	0.997701
IAPLTR4_LTR	ERV2	235.081	-0.102718	0.147392	-0.696905	0.485862	0.997701
MLTR31FA_MM	ERV2	99.6487	0.163388	0.234523	0.696683	0.486001	0.997701
MLTR31A_MM	ERV2	75.235	0.163734	0.235775	0.69445	0.4874	0.997701
GOLEM	DNA transposon	0.892316	-1.94914	2.82467	-0.690042	0.490167	0.997701
RLTR29_MM	Other	189.162	0.140811	0.204424	0.688821	0.490936	0.997701
RLTR9A	ERV2	31.5471	-0.256761	0.373123	-0.688142	0.491364	0.997701
RLTR20A1_MM	ERV2	12.5145	0.384205	0.56015	0.685898	0.492777	0.997701
IAPEY_LTR	ERV2	2045	-0.124943	0.18357	-0.68063	0.496106	0.997701
MuRRS4-int	ERV1	4305.71	0.077362	0.114863	0.673515	0.50062	0.997701
LTRIS4A	ERV1	536.397	-0.0813338	0.121403	-0.669948	0.502891	0.997701
RLTR2IAP_MM	Other	693.123	-0.112868	0.169179	-0.667151	0.504676	0.997701
PB1D9	SINE	4.80272	-0.56221	0.84271	-0.667146	0.504679	0.997701
ERVL-E	ERV3	1.17685	1.3402	2.02937	0.660403	0.508995	0.997701
RLTR51A_Mm	ERV3	20.3191	-0.302856	0.465745	-0.650262	0.515523	0.997701
RMER13A1	ERV2	33.3588	0.233257	0.360423	0.647175	0.517519	0.997701
ORR1A3_LTR	ERV3	4686.4	0.0367137	0.0571741	0.64214	0.520782	0.997701
(CTCCA)n	Simple Repeat	73.6706	0.2513	0.39557	0.635286	0.525242	0.997701
RMER12B	ERV2	37.5456	0.20627	0.326283	0.632182	0.527268	0.997701
MLTR25B	ERV2	42.1224	-0.207107	0.327911	-0.631595	0.527652	0.997701
L1VL1_5	LINE	253.118	-0.089701	0.142884	-0.627789	0.530142	0.997701
RMER17C2	ERV2	61.2056	0.156431	0.249458	0.627083	0.530605	0.997701
ERVB4_3-I_MM	ERV2	1692.64	0.0567678	0.0915963	0.619761	0.535415	0.997701
L1VL2_5	LINE	213.521	-0.0931041	0.150269	-0.619581	0.535534	0.997701
RLTR12E	ERV2	1.77814	0.923781	1.4937	0.61845	0.536279	0.997701
RMER19	Other	21.3198	0.257476	0.41792	0.61609	0.537835	0.997701
RLTR20C1_MM	ERV2	14.9124	0.310206	0.505367	0.613822	0.539333	0.997701
RLTR9A3A	ERV2	2.8128	0.672307	1.09612	0.613353	0.539643	0.997701
B1_Mur3	SINE	174.047	-0.130548	0.212959	-0.613021	0.539863	0.997701
RLTR9F	ERV2	87.9601	0.162416	0.265245	0.612323	0.540324	0.997701
ORR1B2	ERV3	134.025	0.101953	0.168619	0.604633	0.545423	0.997701
MLTR31E_MM	ERV2	78.841	0.145956	0.242762	0.601233	0.547685	0.997701
RLTR31_Mur	ERV2	34.2685	-0.189618	0.31591	-0.600228	0.548354	0.997701
MTA_Mm_LTR	ERV3	36570.2	-0.0344278	0.0573945	-0.599844	0.54861	0.997701
RLTR30C_MM	ERV1	21.3689	-0.270502	0.451608	-0.598976	0.549189	0.997701
RLTR14_RN	ERV1	2.35074	-0.722005	1.20673	-0.598316	0.549629	0.997701
(TTAAA)n	Simple Repeat	0.629205	1.5331	2.5739	0.595635	0.551419	0.997701
L1Md_Gf_5end	LINE	196.673	-0.131852	0.222413	-0.592826	0.553298	0.997701
RMER15	ERV3	65.2958	-0.154563	0.261101	-0.591967	0.553873	0.997701
(AG)n	Simple Repeat	3.71654	0.604059	1.02496	0.589346	0.555629	0.997701
RLTR48B	ERV1	21.8859	-0.308613	0.525245	-0.587559	0.556828	0.997701
ORR1D-int	ERV3	3.761	-0.588408	1.00395	-0.58609	0.557815	0.997701
RLTR24B_MM	ERV1	0.614711	-1.34582	2.30147	-0.584763	0.558707	0.997701
MTAI	ERV3	50398.5	0.0371896	0.0639722	0.58134	0.561012	0.997701
LSU-rRNA_Dme	Other	6.08191	0.479289	0.825708	0.580458	0.561606	0.997701
RLTR46B	ERV2	209.447	0.113508	0.195786	0.579757	0.562079	0.997701
RLTR35_MM	ERV3	186.844	0.0910395	0.157104	0.579487	0.56226	0.997701
TIGGER5A	SINE	0.452803	2.3243	4.01317	0.579167	0.562477	0.997701
L1MdFanc_I	LINE	88130.2	0.0537469	0.0932938	0.576104	0.564545	0.997701
ALINE	Other	670.09	-0.0695428	0.120823	-0.575574	0.564903	0.997701
ORR1C	LINE	1.37802	0.88153	1.53171	0.57552	0.56494	0.997701
LTRIS_Mm	ERV1	2541.91	-0.0429485	0.0751825	-0.571257	0.567826	0.997701
L1_Mur1_5end	LINE	1168.6	-0.0717866	0.126412	-0.567877	0.570118	0.997701
ERVB7_2B-LTR_MM	ERV2	216.997	-0.0782794	0.137918	-0.567577	0.570322	0.997701
B1_Mur1	SINE	0.361622	2.0244	3.57034	0.567003	0.570712	0.997701
ORR1B1-int	ERV3	98.7318	-0.119542	0.211839	-0.564306	0.572546	0.997701
Lx2A_3end	LINE	572.944	0.0570685	0.101615	0.561617	0.574377	0.997701
MT2B1	ERV3	28.0679	0.194789	0.351107	0.554785	0.579041	0.997701
RLTR27_MM	Other	389.606	-0.085163	0.153794	-0.553746	0.579753	0.997701
MERVL	ERV3	106483	-0.0249976	0.045314	-0.551652	0.581187	0.997701
RLTR19D	ERV3	12.8636	-0.284672	0.518611	-0.548912	0.583066	0.997701
RMER12C	ERV2	247.78	0.0925193	0.170429	0.542861	0.587225	0.997701
L1M1_5	LINE	1.91874	-1.12825	2.10051	-0.537131	0.591177	0.997701
L1MdMus_I	LINE	58094.6	0.0544099	0.101708	0.534962	0.592676	0.997701
(CCCTAA)n	Simple Repeat	8865.65	0.0588393	0.110243	0.533726	0.593531	0.997701
RLTR25B	ERV2	45.1118	-0.160355	0.302727	-0.529702	0.596318	0.997701
RLTR9A2	ERV2	53.4941	0.15171	0.287281	0.528087	0.597439	0.997701
RLTR11C_MM	ERV2	0.928879	-1.07873	2.04679	-0.527033	0.598171	0.997701
L1MdF_II	LINE	75067.2	0.0379168	0.072186	0.525265	0.599399	0.997701
L1_Mur2_orf2	LINE	4913.8	0.0717582	0.137848	0.52056	0.602673	0.997701
B1_Mus1	SINE	5612.73	-0.0638555	0.123022	-0.519059	0.60372	0.997701
L1MdMus_II	LINE	9412.31	0.0467049	0.0915952	0.509906	0.610117	0.997701
MYSERV	ERV2	1.50155	-0.868381	1.70736	-0.508609	0.611026	0.997701
MER121	DNA transposon	0.763243	-1.48492	2.94827	-0.50366	0.6145	0.997701
RLTR30D_RN	ERV1	2.86141	-0.542381	1.08059	-0.501933	0.615715	0.997701
MERVL_2A	ERV3	2361.93	0.0403718	0.0806282	0.500715	0.616571	0.997701
B1F	SINE	0.31051	1.87048	3.73765	0.500443	0.616763	0.997701
RLTR6_MM	ERV1	1693.49	-0.0428937	0.0857427	-0.500261	0.616892	0.997701
MLTR31F_MM	ERV2	125.382	0.105465	0.211362	0.498977	0.617795	0.997701
RLTR44C_LTR	ERV2	232.189	0.0686061	0.137547	0.498782	0.617933	0.997701
ERVB3_1-I_MM	Other	203.716	0.111332	0.223445	0.498253	0.618305	0.997701
MER57B1	DNA transposon	0.35058	1.99973	4.03944	0.495052	0.620564	0.997701
ERVB4_3-LTR_MM	ERV2	136.455	0.0866024	0.175167	0.4944	0.621024	0.997701
RLTR14_I	ERV1	16.4093	0.275779	0.559829	0.492613	0.622286	0.997701
ORR1B	ERV3	206.981	-0.0699624	0.142313	-0.49161	0.622995	0.997701
MERVL_LTR	Other	18660.1	0.0280803	0.0573102	0.48997	0.624155	0.997701
L2D	LINE	0.579169	-1.26258	2.62909	-0.480236	0.63106	0.997701
RLTR44B_LTR	ERV2	154.853	-0.128924	0.269926	-0.477628	0.632915	0.997701
RMER17B	ERV2	548.821	0.055142	0.115459	0.477589	0.632943	0.997701
LX5c	LINE	21.1358	0.193772	0.407136	0.47594	0.634117	0.997701
L1VL4_5end	LINE	2004.63	-0.0454262	0.0958985	-0.473691	0.635721	0.997701
ERVB7_1-I_MM	Other	14792.5	-0.0255684	0.0541148	-0.472484	0.636582	0.997701
RLTR18_I	SINE	0.322352	-1.73388	3.70684	-0.46775	0.639963	0.997701
RMER16_Mm	ERV2	481.257	0.0485078	0.104367	0.464782	0.642088	0.997701
MURVY_LTR	ERV1	1073.41	-0.196106	0.422008	-0.464697	0.642148	0.997701
RMER13A2	ERV2	47.403	0.126862	0.273892	0.463183	0.643233	0.997701
ID_B1	SINE	6.98148	-0.338863	0.732111	-0.462858	0.643466	0.997701
RMER16	ERV2	231.437	-0.0743949	0.161725	-0.460008	0.64551	0.997701
L1_Mur1_orf2	LINE	35092.6	0.0558363	0.121483	0.459621	0.645788	0.997701
MurERV4	ERV2	39.6915	0.20098	0.441609	0.455109	0.649031	0.997701
L1Lx_III	LINE	14388.9	0.0323933	0.0715437	0.452776	0.65071	0.997701
PB1D7	SINE	7.32851	-0.35234	0.784543	-0.449102	0.653358	0.997701
L1MdA_II	LINE	29355.2	0.0231547	0.0518666	0.446428	0.655288	0.997701
LX3	LINE	6.258	0.367241	0.825592	0.444822	0.656448	0.997701
(GGAA)n	Simple Repeat	10.8439	-0.242988	0.551258	-0.440787	0.659367	0.997701
RLTR31M	ERV2	88.5444	0.111224	0.253111	0.43943	0.66035	0.997701
MTB	ERV3	5631.48	-0.0239615	0.0547053	-0.43801	0.661379	0.997701
LSU-rRNA_Cel	Other	0.300544	-1.65016	3.78508	-0.435964	0.662863	0.997701
(GGGA)n	Simple Repeat	0.580638	1.17246	2.69114	0.435673	0.663074	0.997701
RMER17C	ERV2	112.899	-0.0982618	0.225587	-0.435584	0.663139	0.997701
RMER16A3	ERV2	55.204	0.128311	0.29781	0.43085	0.666577	0.997701
ETNERV	ERV2	2209.4	-0.0374665	0.0876053	-0.427674	0.668889	0.997701
URR1B	DNA transposon	13.3159	-0.250095	0.591314	-0.422948	0.672333	0.997701
B3	SINE	2.22686	-0.60231	1.42749	-0.421938	0.67307	0.997701
IAPEY3_LTR	ERV2	1410.84	-0.0614858	0.1464	-0.419986	0.674496	0.997701
L1MdGf_II	LINE	18208.6	-0.037292	0.0893614	-0.417317	0.676447	0.997701
RLTR30B_MM	ERV1	19.2532	0.18512	0.44842	0.412826	0.679734	0.997701
Lx3C_3end	LINE	1808.06	-0.0280214	0.0679745	-0.412234	0.680168	0.997701
L1MdF_I	LINE	126597	0.0289729	0.0705651	0.410584	0.681378	0.997701
RLTR20C2_MM	ERV2	42.5554	-0.126804	0.309331	-0.409929	0.681858	0.997701
RLTR31C_MM	ERV2	22.8576	-0.178321	0.435632	-0.409339	0.682291	0.997701
RMER2	ERV1	321.794	-0.057737	0.142004	-0.406588	0.684311	0.997701
RLTR10E	ERV2	166.599	0.0671259	0.165169	0.406408	0.684443	0.997701
HERVS71	ERV1	4.2787	0.357554	0.882173	0.405311	0.685249	0.997701
RLTR9B2	ERV2	111.294	-0.076404	0.192067	-0.397798	0.690779	0.997701
ERVB5_1-LTR_MM	ERV2	9.13719	0.260612	0.655983	0.397285	0.691157	0.997701
RLTR23_MM	ERV2	3.08952	-0.417379	1.05178	-0.39683	0.691493	0.997701
L1Lx_IV	LINE	24250.8	0.037332	0.0947421	0.394038	0.693553	0.997701
RMER15-int	ERV3	0.286811	-1.59069	4.05025	-0.392739	0.694512	0.997701
ZOMBI_B	Other	0.286811	-1.59069	4.05025	-0.392739	0.694512	0.997701
PB1D11	SINE	0.286811	-1.59069	4.05025	-0.392739	0.694512	0.997701
L1MdGf_I	LINE	44175.8	-0.0271471	0.0700673	-0.387444	0.698428	0.997701
RLTR9D	ERV2	339.399	0.0501642	0.130449	0.38455	0.700571	0.997701
HERVK22I	Other	0.565436	-1.21685	3.16824	-0.384076	0.700922	0.997701
RLTR31B2	ERV2	4.75278	-0.34016	0.886567	-0.383682	0.701214	0.997701
RMER20	Other	1.2428	0.610833	1.61092	0.379184	0.704552	0.997701
L1_Mur2_5end	LINE	106.948	0.0902967	0.239627	0.376822	0.706306	0.997701
ORR1D1_LTR	ERV3	12.332	-0.206496	0.551458	-0.374455	0.708066	0.997701
ERVB4_1-I_MM	ERV2	1172.27	-0.0319104	0.0854774	-0.373319	0.708911	0.997701
IAPLTR3	ERV2	745.273	-0.0624023	0.168554	-0.370221	0.711218	0.997701
MERVK26	ERV2	1452	0.0271744	0.0734849	0.369795	0.711535	0.997701
RMER17D_MM	Other	1097.84	-0.0301444	0.0823043	-0.366256	0.714174	0.997701
L1_Mur2_3end	LINE	379.421	-0.0457269	0.125074	-0.3656	0.714663	0.997701
RLTR51B_Mm	ERV3	1.15015	-0.777616	2.12961	-0.365145	0.715003	0.997701
LX6	LINE	1.18193	0.688679	1.89504	0.363412	0.716297	0.997701
RLTR44D_LTR	ERV2	155.444	-0.0851476	0.235696	-0.361261	0.717904	0.997701
RLTR26	ERV2	130.149	0.0695081	0.192592	0.360909	0.718168	0.997701
(GACA)n	Simple Repeat	39.846	-0.275685	0.766627	-0.359608	0.71914	0.997701
MMERVK9E_I	ERV2	9236.27	0.0341019	0.0952554	0.358005	0.72034	0.997701
B1	SINE	603.631	-0.0513668	0.143877	-0.35702	0.721077	0.997701
MusHAL1_5end	LINE	1981.36	-0.0251025	0.0720605	-0.348353	0.727575	0.997701
RLTR20A2B_MM	ERV2	10.2749	-0.206525	0.594928	-0.347143	0.728484	0.997701
RLTR12H	ERV2	7.01488	0.269308	0.77619	0.346962	0.72862	0.997701
RMER17C_I	ERV2	146.454	0.0559524	0.161577	0.346289	0.729126	0.997701
(GAAAA)n	Simple Repeat	21.2489	0.205893	0.595595	0.345692	0.729574	0.997701
RLTR30_MM	ERV1	237.708	0.048514	0.14055	0.345173	0.729965	0.997701
LX5	LINE	54.3244	-0.0905374	0.264993	-0.341659	0.732607	0.997701
IAPEY5_I	ERV2	9465.39	0.0397452	0.11723	0.339035	0.734583	0.997701
RMER1A	Other	36.2879	0.136357	0.404035	0.337488	0.735749	0.997701
L1MdA_VI	LINE	63128.3	0.0232562	0.070149	0.331526	0.740247	0.997701
(CAAA)n	Simple Repeat	8.38665	0.220878	0.667391	0.330958	0.740676	0.997701
RLTR17B_Mm	ERV2	60.0426	0.0811265	0.245167	0.330903	0.740718	0.997701
HERVH	ERV1	10.6762	0.329249	0.995732	0.33066	0.740901	0.997701
RLTR30E_MM	ERV1	21.9694	0.15604	0.472012	0.330586	0.740957	0.997701
MMERVK9C_I	ERV2	5525.66	0.0385663	0.117075	0.329414	0.741843	0.997701
RLTR17C_Mm	ERV2	37.3261	-0.110243	0.335548	-0.328548	0.742498	0.997701
L1MdF_IV	LINE	37745.7	0.0206267	0.0628778	0.328044	0.742878	0.997701
tRNA-Ser-TCG	tRNA	0.453916	0.921278	2.83852	0.324563	0.745512	0.997701
IAPLTR4_I	ERV2	15516.9	0.0299493	0.0923341	0.324359	0.745667	0.997701
RLTR9A3	ERV2	105.578	-0.063987	0.197518	-0.323955	0.745972	0.997701
RLTR10F	ERV2	1038.08	0.0403708	0.125572	0.321496	0.747835	0.997701
RLTR20A3_MM	ERV2	14.4832	-0.15471	0.488095	-0.316968	0.751268	0.997701
LX2	LINE	12.5695	-0.183914	0.580415	-0.316866	0.751345	0.997701
RLTR12B	ERV2	1.58897	0.499412	1.5798	0.316124	0.751908	0.997701
L1VL2_5end	LINE	4180.75	-0.0242129	0.0770265	-0.314345	0.753259	0.997701
RLTR18	ERV2	8.48335	-0.214157	0.682834	-0.313629	0.753803	0.997701
RLTR46A2	ERV2	63.3528	0.0748508	0.239465	0.312576	0.754603	0.997701
RLTR16B_MM	ERV2	178.442	-0.0535752	0.173328	-0.309098	0.757247	0.997701
B1_Mur2	SINE	10.0714	-0.20374	0.668034	-0.304985	0.760378	0.997701
ERVB4_1C-LTR_Mm	ERV2	723.727	-0.0378735	0.124563	-0.30405	0.76109	0.997701
L1MdF_III	LINE	100734	0.0272858	0.0897865	0.303897	0.761206	0.997701
RLTR48A	ERV1	902.974	0.0264539	0.0875362	0.302206	0.762495	0.997701
L1MdV_III	LINE	29723.1	0.0320037	0.106551	0.30036	0.763902	0.997701
BGLII	ERV2	105.834	0.0620437	0.209158	0.296636	0.766744	0.997701
MLTR13	ERV2	2.24917	0.445572	1.52518	0.292144	0.770177	0.997701
RLTR1_MM	Other	26.3868	0.132664	0.460206	0.28827	0.77314	0.997701
RLTR30D_MM	ERV1	15.5858	-0.134511	0.468652	-0.287017	0.774099	0.997701
Lx2A1_3end	LINE	1425.41	0.0246679	0.0862363	0.28605	0.77484	0.997701
ERVB7_4-LTR_MM	ERV2	62.39	-0.0684751	0.242219	-0.282699	0.777408	0.997701
L1P_MA2	LINE	9.36805	0.291703	1.03563	0.281668	0.778198	0.997701
Lx3B_3end	LINE	2814.84	-0.0217529	0.0776847	-0.280016	0.779465	0.997701
RSINE2A	SINE	8784.24	0.0300671	0.107896	0.278667	0.7805	0.997701
ORR1A2_LTR	ERV3	10727.9	0.0257105	0.0927471	0.277211	0.781618	0.997701
RLTR10D	ERV2	411.246	-0.0352216	0.127314	-0.276652	0.782047	0.997701
RMER6D	ERV2	184.513	-0.0460714	0.168937	-0.272714	0.785073	0.997701
MER2	DNA transposon	0.226402	1.09921	4.08047	0.269384	0.787634	0.997701
L1_Rod_5end	LINE	0.226402	1.09921	4.08047	0.269384	0.787634	0.997701
HERVFH21I	Other	0.17529	1.09921	4.08047	0.269384	0.787634	0.997701
TIGGER5_A	Other	0.17529	1.09921	4.08047	0.269384	0.787634	0.997701
(GCGCA)n	Simple Repeat	0.226402	1.09921	4.08047	0.269384	0.787634	0.997701
(TAAA)n	Simple Repeat	0.226402	1.09921	4.08047	0.269384	0.787634	0.997701
PB1	SINE	0.13522	1.09921	4.08047	0.269384	0.787634	0.997701
LTR10_RN	ERV2	18.0295	-0.115302	0.43315	-0.266193	0.79009	0.997701
ORR1BI	ERV3	4.88559	-0.26072	0.989331	-0.263532	0.792141	0.997701
MTC_I	ERV3	235.55	-0.0491949	0.187228	-0.262754	0.79274	0.997701
RLTR13D	Other	891.431	-0.0309872	0.118182	-0.2622	0.793167	0.997701
IAPEY3C_LTR	ERV2	1513.44	0.0341804	0.133635	0.255775	0.798125	0.997701
RLTR26D_MM	ERV2	7.78413	-0.197	0.785871	-0.250677	0.802064	0.997701
L1MdV_II	LINE	14881.5	0.0246647	0.0988159	0.249602	0.802895	0.997701
RLTR19B_MM	ERV3	83.5725	0.052427	0.214295	0.244649	0.806728	0.997701
RLTR20A4	ERV2	26.0464	-0.095275	0.392046	-0.24302	0.80799	0.997701
ERVB5_2-I_MM	ERV2	464.536	-0.0283705	0.117342	-0.241776	0.808954	0.997701
ERVB4_1-LTR_MM	ERV2	127.742	0.0460445	0.191157	0.240873	0.809653	0.997701
X9_LINE	Other	1.77484	-0.593042	2.46585	-0.240502	0.809941	0.997701
RLTR31_MM	ERV2	9.67685	0.144094	0.606092	0.237743	0.81208	0.997701
RLTR48C	ERV1	296.589	0.0327901	0.137959	0.237681	0.812129	0.997701
MRLTR33	ERV3	16.6703	0.111177	0.470637	0.236226	0.813257	0.997701
RLTR13D3	ERV2	468.906	-0.0285766	0.126399	-0.226081	0.821138	0.997701
(CAAAA)n	Simple Repeat	3.20004	0.388207	1.7237	0.225217	0.82181	0.997701
L1MdFanc_II	LINE	41916.8	0.0241746	0.10764	0.224587	0.822301	0.997701
IAP1-MM_I	ERV2	5630.28	0.0139381	0.0627293	0.222195	0.824162	0.997701
MT2B2_LTR	ERV3	2492.78	0.0136092	0.0616809	0.220639	0.825374	0.997701
IAPEY3_I	ERV2	17075	-0.0295256	0.133841	-0.220602	0.825402	0.997701
RLTR9A4	ERV2	13.7535	-0.1125	0.515222	-0.218352	0.827155	0.997701
RMER1	Other	0.781925	-0.540979	2.48673	-0.217546	0.827783	0.997701
RLTR43C	ERV2	362.575	0.0237759	0.110211	0.215731	0.829197	0.997701
BGLII_LTR	ERV2	3437.51	0.0153355	0.071624	0.214112	0.83046	0.997701
BGLII_A	ERV2	42.7401	-0.0647214	0.304794	-0.212344	0.831838	0.997701
RMER19C	ERV2	20.2864	0.0966187	0.46254	0.208887	0.834536	0.997701
ERVB4_2-I_MM	ERV2	7993.66	0.0127107	0.0612137	0.207644	0.835507	0.997701
RMER17D2_MM	Other	1059.09	-0.0178803	0.0865363	-0.206622	0.836305	0.997701
RMER1B	Other	82.7434	0.0546157	0.265461	0.205739	0.836995	0.997701
MMAR1	DNA transposon	10.8301	0.114732	0.56307	0.203762	0.83854	0.997701
RMER3D-int	ERV2	7.28415	0.140789	0.695955	0.202296	0.839686	0.997701
MER6	DNA transposon	0.143405	-0.824339	4.08047	-0.20202	0.839901	0.997701
MLT1C1	DNA transposon	0.143405	-0.824339	4.08047	-0.20202	0.839901	0.997701
RCHARR1	DNA transposon	0.143405	-0.824339	4.08047	-0.20202	0.839901	0.997701
LTR10A	ERV1	0.143405	-0.824339	4.08047	-0.20202	0.839901	0.997701
HERVL66I	ERV3	0.143405	-0.824339	4.08047	-0.20202	0.839901	0.997701
L1MB7	LINE	0.143405	-0.824339	4.08047	-0.20202	0.839901	0.997701
ZOMBI	Other	0.143405	-0.824339	4.08047	-0.20202	0.839901	0.997701
B3A	SINE	0.157138	-0.824339	4.08047	-0.20202	0.839901	0.997701
L1MdA_IV	LINE	26434.9	0.0167858	0.0847315	0.198106	0.842962	0.997701
(GGA)n	Simple Repeat	26.1457	0.0753003	0.389613	0.193269	0.846748	0.997701
RLTR9D2	ERV2	295.104	-0.0303869	0.158079	-0.192226	0.847565	0.997701
IAPLTR3_I	ERV2	6764.78	0.0575404	0.305218	0.188523	0.850467	0.997701
RLTR20C_MM	ERV2	18.3848	0.0835801	0.444567	0.188003	0.850874	0.997701
ORR1D	DNA transposon	0.819304	-0.400643	2.14581	-0.186709	0.851888	0.997701
MLTR32C_MM	ERV2	0.881182	-0.354142	1.94709	-0.181882	0.855675	0.997701
ERVB4_2-LTR_MM	ERV2	1534.31	0.0136022	0.0754857	0.180195	0.856999	0.997701
L1MdA_V	LINE	21557.8	0.0102402	0.0570086	0.179626	0.857446	0.997701
MERV1_I	ERV1	1523.84	-0.0158529	0.0893657	-0.177393	0.859199	0.997701
RMER20C_Mm	ERV2	3.03106	-0.181982	1.03582	-0.17569	0.860538	0.997701
IAPLTR4	ERV2	452.273	-0.0185788	0.106465	-0.174506	0.861468	0.997701
L1MdTf_I	LINE	12586	-0.0115728	0.066368	-0.174373	0.861572	0.997701
IAPEY5_LTR	ERV2	669.902	0.030476	0.176447	0.172721	0.862871	0.997701
RLTR13D5	ERV2	2574.77	0.0149404	0.0865495	0.172622	0.862948	0.997701
MERV1_LTR	ERV1	284.47	-0.0221452	0.128507	-0.172327	0.863181	0.997701
RLTR44A_LTR	ERV2	30.8683	-0.070532	0.409706	-0.172153	0.863317	0.997701
Lx2B2_3end	LINE	1325.07	0.0131471	0.0799799	0.164381	0.869431	0.997701
L1VL1_5end	LINE	4588.16	-0.0139294	0.0874354	-0.159311	0.873424	0.997701
(CCCGAA)n	Simple Repeat	2854.37	0.0176412	0.112353	0.157016	0.875232	0.997701
RLTR30D2_MM	ERV1	39.1913	0.0464398	0.30166	0.153947	0.877651	0.997701
RLTR41	ERV1	66.4207	0.0351252	0.229465	0.153074	0.87834	0.997701
RLTR41B	ERV1	103.125	0.0300214	0.201728	0.148821	0.881695	0.997701
RMER6BA	ERV2	19.9253	-0.0607399	0.410968	-0.147797	0.882503	0.997701
RLTR12B2	ERV2	7.42697	0.102511	0.702575	0.145908	0.883994	0.997701
L1MdF_V	LINE	27148.5	-0.0135688	0.0937173	-0.144784	0.884881	0.997701
RLTR26C_MM	ERV2	6.58629	0.101453	0.707701	0.143356	0.886009	0.997701
RLTR6B_Mm	ERV1	6882.29	-0.0148225	0.103695	-0.142944	0.886335	0.997701
RMER16A2	ERV2	15.728	-0.0703644	0.494096	-0.14241	0.886756	0.997701
RLTR1E_MM	ERV1	36.064	-0.0428159	0.31099	-0.137676	0.890496	0.997701
RLTR1D_MM	ERV1	455.095	0.0140139	0.104504	0.1341	0.893324	0.997701
RLTR41C	ERV1	69.8589	0.02986	0.225886	0.132191	0.894834	0.997701
B1F1	SINE	2.1125	-0.163118	1.26633	-0.128811	0.897507	0.997701
MMERVK10D3_LTR	ERV2	418.627	-0.0160802	0.126285	-0.127333	0.898677	0.997701
RLTR8	ERV2	353.343	-0.0143447	0.113699	-0.126164	0.899602	0.997701
LTRIS4B	ERV1	189.148	-0.0177898	0.141611	-0.125624	0.900029	0.997701
RMER20A	ERV2	6.24496	0.0966578	0.780674	0.123813	0.901463	0.997701
MMTV-int	ERV2	589.64	0.012892	0.106582	0.120958	0.903724	0.997701
L1MdTf_III	LINE	81686.6	-0.00819212	0.0677744	-0.120873	0.903791	0.997701
RLTR53_Mm	ERV3	17.2845	-0.108668	0.941489	-0.115422	0.908111	0.997701
RMER19B	ERV2	282.543	-0.0163865	0.145625	-0.112525	0.910407	0.997701
BLACKJACK	DNA transposon	11.6715	0.412621	3.74135	0.110287	0.912182	0.997701
RLTR43B	ERV2	2.93353	0.114947	1.08549	0.105894	0.915666	0.997701
RMER12	ERV2	456.531	0.0123838	0.118692	0.104336	0.916903	0.997701
ERVB5_2-LTR_MM	ERV2	283.269	0.0216297	0.209122	0.103431	0.917621	0.997701
RLTR28_MM	Other	5.5056	0.0852745	0.839486	0.101579	0.919091	0.997701
MT2A	ERV3	2.84687	0.110818	1.10253	0.100512	0.919938	0.997701
RLTR26B_MM	ERV2	10.216	0.0613724	0.661985	0.0927097	0.926134	0.997701
RMER6B	ERV2	57.3945	0.0238148	0.262175	0.0908355	0.927623	0.997701
SSU-rRNA_Dme	Other	11.9196	0.0483753	0.53276	0.0908014	0.92765	0.997701
ERVB5_1-I_MM	ERV2	729.402	-0.0076321	0.0841245	-0.0907238	0.927712	0.997701
RLTR20B5_MM	ERV2	15.5046	-0.0428922	0.481248	-0.089127	0.928981	0.997701
ORR1A0	ERV3	16524.8	-0.00736803	0.0834013	-0.0883443	0.929603	0.997701
RLTR20B1_MM	ERV2	4.03586	-0.080585	0.925598	-0.0870626	0.930622	0.997701
RLTR34_MM	ERV2	26.8617	0.0293413	0.375073	0.0782283	0.937646	0.997701
MLTR25C	ERV2	153.498	-0.0132374	0.169703	-0.0780032	0.937826	0.997701
LX10	LINE	0.651123	0.199401	2.60036	0.0766821	0.938876	0.997701
ZP3AR_MM	Satellite	30.3033	0.0292474	0.397468	0.0735841	0.941341	0.997701
LX2B	LINE	7101.37	-0.00599155	0.0828567	-0.0723122	0.942353	0.997701
MLTR18D_MM	ERV2	2.85835	-0.0767855	1.07164	-0.0716524	0.942879	0.997701
BGLII_B	ERV2	106.812	-0.0145346	0.207981	-0.0698844	0.944286	0.997701
RLTR19A2	ERV3	0.918561	-0.165478	2.37855	-0.0695709	0.944535	0.997701
RLTR50A	ERV2	98.4813	0.0134735	0.201814	0.0667618	0.946771	0.997701
MusHAL1	LINE	14839.7	0.00900533	0.134912	0.0667495	0.946781	0.997701
RLTR46A	ERV2	31.7429	0.0240227	0.363447	0.0660969	0.947301	0.997701
IMPB_01	Satellite	4137.31	-0.0338117	0.566719	-0.0596622	0.952425	0.997701
IAPEYI	ERV2	13280.7	0.0668507	1.12951	0.0591857	0.952804	0.997701
RLTR13D2	ERV2	448.867	0.00635514	0.114701	0.0554061	0.955815	0.997701
MYSERV6	ERV2	61.6917	-0.0128618	0.254205	-0.0505963	0.959647	0.997701
LTR90B	Other	4.95566	0.180703	3.76299	0.048021	0.961699	0.997701
(GAA)n	Simple Repeat	1198.94	0.0275384	0.592597	0.0464706	0.962935	0.997701
RMER4	Other	0.405349	0.137431	3.48166	0.0394729	0.968513	0.997701
RLTR42	ERV2	0.38354	0.137432	3.54447	0.0387735	0.969071	0.997701
ZOMBI_C	DNA transposon	0.354237	0.137432	3.62732	0.037888	0.969777	0.997701
(CAAAAA)n	Simple Repeat	0.354237	0.137432	3.62732	0.037888	0.969777	0.997701
L1MDA_5	LINE	41.3372	-0.0114001	0.30218	-0.0377261	0.969906	0.997701
ERVB4_1B-LTR_MM	ERV2	2009.03	-0.00269182	0.0719088	-0.0374339	0.970139	0.997701
(GGGAGA)n	Simple Repeat	0.332428	0.137432	3.70434	0.0371003	0.970405	0.997701
MLT1B	ERV3	0.318695	0.137433	3.75677	0.0365826	0.970818	0.997701
MTD	ERV3	0.318695	0.137433	3.75677	0.0365826	0.970818	0.997701
L1MA10	LINE	0.318695	0.137433	3.75677	0.0365826	0.970818	0.997701
(GCTCA)n	Simple Repeat	0.318695	0.137433	3.75677	0.0365826	0.970818	0.997701
(C)n	Simple Repeat	0.318695	0.137433	3.75677	0.0365826	0.970818	0.997701
RMER16B	ERV2	5.32012	-0.0298213	0.841759	-0.0354273	0.971739	0.997701
LX9	LINE	9.82658	0.0227443	0.71613	0.0317601	0.974663	0.998219
L1_MM	LINE	518.695	-0.0022927	0.0990153	-0.023155	0.981527	0.998219
L1MdTf_II	LINE	13910.8	0.00172471	0.0825052	0.0209043	0.983322	0.998219
RLTR20A	ERV2	8.25848	0.012644	0.67392	0.0187618	0.985031	0.998219
RMER10A	ERV3	5.63331	0.0138034	0.85637	0.0161185	0.98714	0.998219
RLTR11A	ERV2	44.7959	0.00504212	0.334384	0.0150788	0.987969	0.998219
ZP3AR	Satellite	3.73557	0.0121872	1.06173	0.0114786	0.990842	0.998219
RLTR11B	ERV2	42.0227	0.00365581	0.357979	0.0102124	0.991852	0.998219
RLTR16	ERV2	5.11088	0.00459626	0.958836	0.00479359	0.996175	0.998219
RLTR4I_MM	ERV1	6675.63	-0.00045381	0.109179	-0.00415655	0.996684	0.998219
LX4	LINE	153.041	-0.000591441	0.161115	-0.00367092	0.997071	0.998219
RMER19A_LTR	ERV2	692.664	0.000321067	0.103769	0.00309406	0.997531	0.998219
RLTR26_MM	ERV2	21.3633	-0.000930135	0.401457	-0.0023169	0.998151	0.998219
ORR1C1	ERV3	14.6995	-0.00106888	0.478757	-0.00223262	0.998219	0.998219
RLTR5_MM	ERV1	805.572	0.0699303	1.78674	0.0391386	1	1
MURVY-int	ERV1	8617.63	0.156544	2.51137	0.0623339	1	1
LTRIAPEY	Other	401.486	-0.0171798	1.76931	-0.00970988	1	1
C573	Other	644.969	0.287707	3.72525	0.0772315	1	1
CYRA11_MM	Other	654.298	0.3401	3.46463	0.0981633	1	1
CR1_Mam	Other	30.0626	0.415684	3.73133	0.111404	1	1
YREP	Other	2111.11	0.443635	2.80764	0.15801	1	1
(GAAAAA)n	Simple Repeat	68.4578	0.212957	2.31585	0.0919562	1	1
X9b_DNA	DNA transposon	0	NA	NA	NA	NA	NA
MER91B	DNA transposon	0	NA	NA	NA	NA	NA
X2a_DNA	DNA transposon	0	NA	NA	NA	NA	NA
Charlie21a	DNA transposon	0	NA	NA	NA	NA	NA
EuthAT-1	DNA transposon	0	NA	NA	NA	NA	NA
MER125	DNA transposon	0	NA	NA	NA	NA	NA
ORSL-2b	DNA transposon	0	NA	NA	NA	NA	NA
Charlie27	DNA transposon	0	NA	NA	NA	NA	NA
RMER3D4_LTR	DNA transposon	0	NA	NA	NA	NA	NA
Charlie15a	DNA transposon	0	NA	NA	NA	NA	NA
MER46C	DNA transposon	0	NA	NA	NA	NA	NA
DNA1_Mam	DNA transposon	0	NA	NA	NA	NA	NA
X12_DNA	DNA transposon	0	NA	NA	NA	NA	NA
MER104	DNA transposon	0	NA	NA	NA	NA	NA
LTR85b	DNA transposon	0	NA	NA	NA	NA	NA
Charlie16a	DNA transposon	0	NA	NA	NA	NA	NA
MER5A1	DNA transposon	0	NA	NA	NA	NA	NA
MamRep137	DNA transposon	0	NA	NA	NA	NA	NA
Tigger15a	DNA transposon	0	NA	NA	NA	NA	NA
Charlie11	DNA transposon	0	NA	NA	NA	NA	NA
X13_DNA	DNA transposon	0	NA	NA	NA	NA	NA
L1ME3D_3end	DNA transposon	0	NA	NA	NA	NA	NA
X31_DNA	DNA transposon	0	NA	NA	NA	NA	NA
Tigger12A	DNA transposon	0	NA	NA	NA	NA	NA
MER74	DNA transposon	0	NA	NA	NA	NA	NA
X5a_DNA	DNA transposon	0	NA	NA	NA	NA	NA
Charlie26a	DNA transposon	0	NA	NA	NA	NA	NA
MERX	DNA transposon	0	NA	NA	NA	NA	NA
MER58A	DNA transposon	0	NA	NA	NA	NA	NA
X27_DNA	DNA transposon	0	NA	NA	NA	NA	NA
MER21C_BT	DNA transposon	0	NA	NA	NA	NA	NA
MER3	DNA transposon	0	NA	NA	NA	NA	NA
Charlie17a	DNA transposon	0	NA	NA	NA	NA	NA
CHARLIE2	DNA transposon	0	NA	NA	NA	NA	NA
X9a_DNA	DNA transposon	0	NA	NA	NA	NA	NA
MamGypLTR1c	DNA transposon	0	NA	NA	NA	NA	NA
Tigger16a	DNA transposon	0	NA	NA	NA	NA	NA
MamRep1894	DNA transposon	0	NA	NA	NA	NA	NA
LTR88c	DNA transposon	0	NA	NA	NA	NA	NA
X4a_DNA	DNA transposon	0	NA	NA	NA	NA	NA
RMER30	DNA transposon	0	NA	NA	NA	NA	NA
MER44D	DNA transposon	0	NA	NA	NA	NA	NA
MER47B	DNA transposon	0	NA	NA	NA	NA	NA
MER136	DNA transposon	0	NA	NA	NA	NA	NA
Charlie13a	DNA transposon	0	NA	NA	NA	NA	NA
Charlie18a	DNA transposon	0	NA	NA	NA	NA	NA
MER5C1	DNA transposon	0	NA	NA	NA	NA	NA
X29b_DNA	DNA transposon	0	NA	NA	NA	NA	NA
X32_DNA	DNA transposon	0	NA	NA	NA	NA	NA
X6a_DNA	DNA transposon	0	NA	NA	NA	NA	NA
X11_DNA	DNA transposon	0	NA	NA	NA	NA	NA
MER104A	DNA transposon	0	NA	NA	NA	NA	NA
CHARLIE1A	DNA transposon	0	NA	NA	NA	NA	NA
MER58C	DNA transposon	0	NA	NA	NA	NA	NA
MamGypLTR1a	DNA transposon	0	NA	NA	NA	NA	NA
X29a_DNA	DNA transposon	0	NA	NA	NA	NA	NA
MER65I	DNA transposon	0	NA	NA	NA	NA	NA
MTE	DNA transposon	0	NA	NA	NA	NA	NA
X10a_DNA	DNA transposon	0	NA	NA	NA	NA	NA
Tigger9b	DNA transposon	0	NA	NA	NA	NA	NA
X7_DNA	DNA transposon	0	NA	NA	NA	NA	NA
LTR88a	DNA transposon	0	NA	NA	NA	NA	NA
CHARLIE4	DNA transposon	0	NA	NA	NA	NA	NA
X15_DNA	DNA transposon	0	NA	NA	NA	NA	NA
MER115	DNA transposon	0	NA	NA	NA	NA	NA
Charlie22a	DNA transposon	0	NA	NA	NA	NA	NA
X3_LR	DNA transposon	0	NA	NA	NA	NA	NA
CHARLIE8A	DNA transposon	0	NA	NA	NA	NA	NA
Tigger13a	DNA transposon	0	NA	NA	NA	NA	NA
MamRep488	DNA transposon	0	NA	NA	NA	NA	NA
X6b_DNA	DNA transposon	0	NA	NA	NA	NA	NA
X23_DNA	DNA transposon	0	NA	NA	NA	NA	NA
MER5C	DNA transposon	0	NA	NA	NA	NA	NA
MamRep434	DNA transposon	0	NA	NA	NA	NA	NA
MLT1_I	DNA transposon	0	NA	NA	NA	NA	NA
X18_DNA	DNA transposon	0	NA	NA	NA	NA	NA
MER103	DNA transposon	0	NA	NA	NA	NA	NA
Tigger14a	DNA transposon	0	NA	NA	NA	NA	NA
X1_LR	DNA transposon	0	NA	NA	NA	NA	NA
MER132	DNA transposon	0	NA	NA	NA	NA	NA
MER5A	DNA transposon	0	NA	NA	NA	NA	NA
X26_DNA	DNA transposon	0	NA	NA	NA	NA	NA
RNERVK23	DNA transposon	0	NA	NA	NA	NA	NA
Tigger12	DNA transposon	0	NA	NA	NA	NA	NA
L1MEg_5end	DNA transposon	0	NA	NA	NA	NA	NA
X33a_DNA	DNA transposon	0	NA	NA	NA	NA	NA
EuthAT-N1	DNA transposon	0	NA	NA	NA	NA	NA
EutTc1-N1	DNA transposon	0	NA	NA	NA	NA	NA
EuthAT-2	DNA transposon	0	NA	NA	NA	NA	NA
EuthAT-2B	DNA transposon	0	NA	NA	NA	NA	NA
MTEb_LTR	DNA transposon	0	NA	NA	NA	NA	NA
Tigger10	DNA transposon	0	NA	NA	NA	NA	NA
Charlie28	DNA transposon	0	NA	NA	NA	NA	NA
X5b_DNA	DNA transposon	0	NA	NA	NA	NA	NA
MER2B	DNA transposon	0	NA	NA	NA	NA	NA
CHARLIE1	DNA transposon	0	NA	NA	NA	NA	NA
MER97d	DNA transposon	0	NA	NA	NA	NA	NA
MamGypLTR1d	DNA transposon	0	NA	NA	NA	NA	NA
MER123	DNA transposon	0	NA	NA	NA	NA	NA
LTR85c	DNA transposon	0	NA	NA	NA	NA	NA
MER70_I	DNA transposon	0	NA	NA	NA	NA	NA
MamRep38	DNA transposon	0	NA	NA	NA	NA	NA
MamGypLTR2c	DNA transposon	0	NA	NA	NA	NA	NA
ORSL	DNA transposon	0	NA	NA	NA	NA	NA
ORSL-2a	DNA transposon	0	NA	NA	NA	NA	NA
TIGGER6A	DNA transposon	0	NA	NA	NA	NA	NA
X25_DNA	DNA transposon	0	NA	NA	NA	NA	NA
X24_DNA	DNA transposon	0	NA	NA	NA	NA	NA
X1_DNA	DNA transposon	0	NA	NA	NA	NA	NA
MER90a_LTR	DNA transposon	0	NA	NA	NA	NA	NA
Charlie19a	DNA transposon	0	NA	NA	NA	NA	NA
X10b_DNA	DNA transposon	0	NA	NA	NA	NA	NA
Charlie13b	DNA transposon	0	NA	NA	NA	NA	NA
MTE2a_LTR	DNA transposon	0	NA	NA	NA	NA	NA
X17_DNA	DNA transposon	0	NA	NA	NA	NA	NA
MER68_I	DNA transposon	0	NA	NA	NA	NA	NA
X2_LR	DNA transposon	0	NA	NA	NA	NA	NA
Zaphod3	DNA transposon	0	NA	NA	NA	NA	NA
X34_DNA	DNA transposon	0	NA	NA	NA	NA	NA
X21_DNA	DNA transposon	0	NA	NA	NA	NA	NA
X28_DNA	DNA transposon	0	NA	NA	NA	NA	NA
LTR88b	DNA transposon	0	NA	NA	NA	NA	NA
Tigger16b	DNA transposon	0	NA	NA	NA	NA	NA
MamGypLTR3	DNA transposon	0	NA	NA	NA	NA	NA
X22_DNA	DNA transposon	0	NA	NA	NA	NA	NA
LTR85a	DNA transposon	0	NA	NA	NA	NA	NA
MLT1H_I	DNA transposon	0	NA	NA	NA	NA	NA
X2b_DNA	DNA transposon	0	NA	NA	NA	NA	NA
MER104B	DNA transposon	0	NA	NA	NA	NA	NA
CHARLIE1B	DNA transposon	0	NA	NA	NA	NA	NA
MamGypLTR2b	DNA transposon	0	NA	NA	NA	NA	NA
MER58B	DNA transposon	0	NA	NA	NA	NA	NA
LTR54B	DNA transposon	0	NA	NA	NA	NA	NA
MER58D	DNA transposon	0	NA	NA	NA	NA	NA
ORR1D2_LTR	DNA transposon	0	NA	NA	NA	NA	NA
X20_DNA	DNA transposon	0	NA	NA	NA	NA	NA
X4b_DNA	DNA transposon	0	NA	NA	NA	NA	NA
MER47C	DNA transposon	0	NA	NA	NA	NA	NA
X30_DNA	DNA transposon	0	NA	NA	NA	NA	NA
Kanga11a	DNA transposon	0	NA	NA	NA	NA	NA
Tigger2b	DNA transposon	0	NA	NA	NA	NA	NA
MamRep4096	DNA transposon	0	NA	NA	NA	NA	NA
MER127	DNA transposon	0	NA	NA	NA	NA	NA
Charlie24	DNA transposon	0	NA	NA	NA	NA	NA
Charlie25	DNA transposon	0	NA	NA	NA	NA	NA
RodERV21	DNA transposon	0	NA	NA	NA	NA	NA
X4_LR	DNA transposon	0	NA	NA	NA	NA	NA
MSTC	DNA transposon	0	NA	NA	NA	NA	NA
Kanga1	DNA transposon	0	NA	NA	NA	NA	NA
MLT1F_I	DNA transposon	0	NA	NA	NA	NA	NA
MER63C	DNA transposon	0	NA	NA	NA	NA	NA
MER6C	DNA transposon	0	NA	NA	NA	NA	NA
X9c_DNA	DNA transposon	0	NA	NA	NA	NA	NA
HERVL68	DNA transposon	0	NA	NA	NA	NA	NA
MamGypLTR1b	DNA transposon	0	NA	NA	NA	NA	NA
MER69A	ERV1	0	NA	NA	NA	NA	NA
LTR75_1	ERV1	0	NA	NA	NA	NA	NA
MER34A1	ERV1	0	NA	NA	NA	NA	NA
LTR72_RN	ERV1	0	NA	NA	NA	NA	NA
MLTR73	ERV1	0	NA	NA	NA	NA	NA
MER34A	ERV1	0	NA	NA	NA	NA	NA
MER92C	ERV1	0	NA	NA	NA	NA	NA
MER69B	ERV1	0	NA	NA	NA	NA	NA
LTR10G	ERV1	0	NA	NA	NA	NA	NA
LTR81B	ERV1	0	NA	NA	NA	NA	NA
RMER5	ERV1	0	NA	NA	NA	NA	NA
MER57E1	ERV1	0	NA	NA	NA	NA	NA
MER104C	ERV1	0	NA	NA	NA	NA	NA
LTR10E	ERV1	0	NA	NA	NA	NA	NA
MLTR14	ERV1	0	NA	NA	NA	NA	NA
LTR81A	ERV1	0	NA	NA	NA	NA	NA
LTR78	ERV1	0	NA	NA	NA	NA	NA
LTR81C	ERV1	0	NA	NA	NA	NA	NA
MER34-int	ERV1	0	NA	NA	NA	NA	NA
MER82	ERV1	0	NA	NA	NA	NA	NA
MER57C2	ERV1	0	NA	NA	NA	NA	NA
LTR68	ERV1	0	NA	NA	NA	NA	NA
MER31A	ERV1	0	NA	NA	NA	NA	NA
MLTR12	ERV1	0	NA	NA	NA	NA	NA
MER57D	ERV1	0	NA	NA	NA	NA	NA
MER57E2	ERV1	0	NA	NA	NA	NA	NA
RNLTR23	ERV2	0	NA	NA	NA	NA	NA
MLTR11B	ERV2	0	NA	NA	NA	NA	NA
MLTR18A_MM	ERV2	0	NA	NA	NA	NA	NA
MLTR18_MM	ERV2	0	NA	NA	NA	NA	NA
MLTR11A	ERV2	0	NA	NA	NA	NA	NA
MLTR18B_MM	ERV2	0	NA	NA	NA	NA	NA
RLTR12C	ERV2	0	NA	NA	NA	NA	NA
RLTR21_MM	ERV2	0	NA	NA	NA	NA	NA
LTR33	ERV3	0	NA	NA	NA	NA	NA
MLT1A1	ERV3	0	NA	NA	NA	NA	NA
MLT1E1	ERV3	0	NA	NA	NA	NA	NA
LTR79	ERV3	0	NA	NA	NA	NA	NA
MLT1J2	ERV3	0	NA	NA	NA	NA	NA
MLT1F2	ERV3	0	NA	NA	NA	NA	NA
ORR1C2	ERV3	0	NA	NA	NA	NA	NA
LTR67B	ERV3	0	NA	NA	NA	NA	NA
LTR16A	ERV3	0	NA	NA	NA	NA	NA
LTR16D2	ERV3	0	NA	NA	NA	NA	NA
LTR33A	ERV3	0	NA	NA	NA	NA	NA
MLT1J	ERV3	0	NA	NA	NA	NA	NA
LTR16E2	ERV3	0	NA	NA	NA	NA	NA
LTR33C	ERV3	0	NA	NA	NA	NA	NA
MLT1E	ERV3	0	NA	NA	NA	NA	NA
LTR82A	ERV3	0	NA	NA	NA	NA	NA
LTR16D1	ERV3	0	NA	NA	NA	NA	NA
LTR16B1	ERV3	0	NA	NA	NA	NA	NA
ORR1F	ERV3	0	NA	NA	NA	NA	NA
LTR86C	ERV3	0	NA	NA	NA	NA	NA
MLT1E2	ERV3	0	NA	NA	NA	NA	NA
MLT1C	ERV3	0	NA	NA	NA	NA	NA
MER21B	ERV3	0	NA	NA	NA	NA	NA
LTR16B2	ERV3	0	NA	NA	NA	NA	NA
LTR86A2	ERV3	0	NA	NA	NA	NA	NA
LTR16E1	ERV3	0	NA	NA	NA	NA	NA
LTR86B2	ERV3	0	NA	NA	NA	NA	NA
MLT2B3	ERV3	0	NA	NA	NA	NA	NA
MLT1J1	ERV3	0	NA	NA	NA	NA	NA
RLTR53B_Mm	ERV3	0	NA	NA	NA	NA	NA
MLT2F	ERV3	0	NA	NA	NA	NA	NA
MER21C	ERV3	0	NA	NA	NA	NA	NA
LTR84b	ERV3	0	NA	NA	NA	NA	NA
LTR83	ERV3	0	NA	NA	NA	NA	NA
MLT1M	ERV3	0	NA	NA	NA	NA	NA
MLT1A0	ERV3	0	NA	NA	NA	NA	NA
RLTR35B_MM	ERV3	0	NA	NA	NA	NA	NA
MLT1J-int	ERV3	0	NA	NA	NA	NA	NA
MLT1F1	ERV3	0	NA	NA	NA	NA	NA
LTR40A1	ERV3	0	NA	NA	NA	NA	NA
LTR33B	ERV3	0	NA	NA	NA	NA	NA
LTR82B	ERV3	0	NA	NA	NA	NA	NA
MLT1D	ERV3	0	NA	NA	NA	NA	NA
MLT2B2	ERV3	0	NA	NA	NA	NA	NA
LTR80A	ERV3	0	NA	NA	NA	NA	NA
MLT2E	ERV3	0	NA	NA	NA	NA	NA
MTE-int	ERV3	0	NA	NA	NA	NA	NA
LTR80B	ERV3	0	NA	NA	NA	NA	NA
MER76-int	ERV3	0	NA	NA	NA	NA	NA
LTR86A1	ERV3	0	NA	NA	NA	NA	NA
MER74A	ERV3	0	NA	NA	NA	NA	NA
MLT-int	ERV3	0	NA	NA	NA	NA	NA
ORR1E	ERV3	0	NA	NA	NA	NA	NA
MLT2B4	ERV3	0	NA	NA	NA	NA	NA
LTR87	ERV3	0	NA	NA	NA	NA	NA
LTR16B	ERV3	0	NA	NA	NA	NA	NA
MLT1E1A	ERV3	0	NA	NA	NA	NA	NA
ORR1G	ERV3	0	NA	NA	NA	NA	NA
MLT1O	ERV3	0	NA	NA	NA	NA	NA
LTR86B1	ERV3	0	NA	NA	NA	NA	NA
LTR84a	ERV3	0	NA	NA	NA	NA	NA
MLT1F	ERV3	0	NA	NA	NA	NA	NA
LTR89	ERV3	0	NA	NA	NA	NA	NA
L2C	LINE	0	NA	NA	NA	NA	NA
MER80	LINE	0	NA	NA	NA	NA	NA
X13_LINE	LINE	0	NA	NA	NA	NA	NA
L1MD1_5	LINE	0	NA	NA	NA	NA	NA
MLT1C2	LINE	0	NA	NA	NA	NA	NA
L1M6_5end	LINE	0	NA	NA	NA	NA	NA
L1ME5	LINE	0	NA	NA	NA	NA	NA
L1MB4_5	LINE	0	NA	NA	NA	NA	NA
MER57E3	LINE	0	NA	NA	NA	NA	NA
L1MC4_5end	LINE	0	NA	NA	NA	NA	NA
X12_LINE	LINE	0	NA	NA	NA	NA	NA
L1MC5	LINE	0	NA	NA	NA	NA	NA
X3_LINE	LINE	0	NA	NA	NA	NA	NA
L1ME3E_3end	LINE	0	NA	NA	NA	NA	NA
MTE2b_LTR	LINE	0	NA	NA	NA	NA	NA
L1MEC_5	LINE	0	NA	NA	NA	NA	NA
L1ME3F_3end	LINE	0	NA	NA	NA	NA	NA
X19_LINE	LINE	0	NA	NA	NA	NA	NA
MER30	LINE	0	NA	NA	NA	NA	NA
X15_LINE	LINE	0	NA	NA	NA	NA	NA
HAL1	LINE	0	NA	NA	NA	NA	NA
L1ME3C_3end	LINE	0	NA	NA	NA	NA	NA
L1ME5_3end	LINE	0	NA	NA	NA	NA	NA
MER68A	LINE	0	NA	NA	NA	NA	NA
X24_LINE	LINE	0	NA	NA	NA	NA	NA
L1MC3	LINE	0	NA	NA	NA	NA	NA
LTR54	LINE	0	NA	NA	NA	NA	NA
L1M3D_5	LINE	0	NA	NA	NA	NA	NA
L1MB6_5	LINE	0	NA	NA	NA	NA	NA
L1MEe_5end	LINE	0	NA	NA	NA	NA	NA
L1MC4B	LINE	0	NA	NA	NA	NA	NA
MER57C1	LINE	0	NA	NA	NA	NA	NA
L1M7_5end	LINE	0	NA	NA	NA	NA	NA
X2_LINE	LINE	0	NA	NA	NA	NA	NA
MamGypLTR2	LINE	0	NA	NA	NA	NA	NA
MTEa_LTR	LINE	0	NA	NA	NA	NA	NA
X18_LINE	LINE	0	NA	NA	NA	NA	NA
L1ME4	LINE	0	NA	NA	NA	NA	NA
L1M3DE_5	LINE	0	NA	NA	NA	NA	NA
X11_LINE	LINE	0	NA	NA	NA	NA	NA
L1MA9_5	LINE	0	NA	NA	NA	NA	NA
X4_LINE	LINE	0	NA	NA	NA	NA	NA
L1M3A_5	LINE	0	NA	NA	NA	NA	NA
MER65A	LINE	0	NA	NA	NA	NA	NA
L2B	LINE	0	NA	NA	NA	NA	NA
UCON28	Other	0	NA	NA	NA	NA	NA
Eulor1	Other	0	NA	NA	NA	NA	NA
UCON88	Other	0	NA	NA	NA	NA	NA
UCON83	Other	0	NA	NA	NA	NA	NA
UCON21	Other	0	NA	NA	NA	NA	NA
MER135	Other	0	NA	NA	NA	NA	NA
UCON47	Other	0	NA	NA	NA	NA	NA
Eulor9B	Other	0	NA	NA	NA	NA	NA
UCON16	Other	0	NA	NA	NA	NA	NA
Eulor6C	Other	0	NA	NA	NA	NA	NA
Eutr9	Other	0	NA	NA	NA	NA	NA
UCON19	Other	0	NA	NA	NA	NA	NA
UCON2	Other	0	NA	NA	NA	NA	NA
Eutr14	Other	0	NA	NA	NA	NA	NA
Eutr7	Other	0	NA	NA	NA	NA	NA
UCON96	Other	0	NA	NA	NA	NA	NA
UCON22	Other	0	NA	NA	NA	NA	NA
X8_LINE	Other	0	NA	NA	NA	NA	NA
UCON100	Other	0	NA	NA	NA	NA	NA
UCON34	Other	0	NA	NA	NA	NA	NA
UCON66	Other	0	NA	NA	NA	NA	NA
X7B_LINE	Other	0	NA	NA	NA	NA	NA
Eutr1	Other	0	NA	NA	NA	NA	NA
UCON9	Other	0	NA	NA	NA	NA	NA
MamRep605	Other	0	NA	NA	NA	NA	NA
UCON28a	Other	0	NA	NA	NA	NA	NA
UCON86	Other	0	NA	NA	NA	NA	NA
Eulor4	Other	0	NA	NA	NA	NA	NA
X6B_LINE	Other	0	NA	NA	NA	NA	NA
UCON32	Other	0	NA	NA	NA	NA	NA
UCON39	Other	0	NA	NA	NA	NA	NA
UCON36	Other	0	NA	NA	NA	NA	NA
EUTREP6	Other	0	NA	NA	NA	NA	NA
4.5SRNA	Other	0	NA	NA	NA	NA	NA
L4	Other	0	NA	NA	NA	NA	NA
UCON10	Other	0	NA	NA	NA	NA	NA
UCON3	Other	0	NA	NA	NA	NA	NA
X7C_LINE	Other	0	NA	NA	NA	NA	NA
UCON81	Other	0	NA	NA	NA	NA	NA
UCON93	Other	0	NA	NA	NA	NA	NA
LX8	Other	0	NA	NA	NA	NA	NA
X1_LINE	Other	0	NA	NA	NA	NA	NA
UCON94	Other	0	NA	NA	NA	NA	NA
UCON102	Other	0	NA	NA	NA	NA	NA
X21_LINE	Other	0	NA	NA	NA	NA	NA
EUTREP15	Other	0	NA	NA	NA	NA	NA
X20_LINE	Other	0	NA	NA	NA	NA	NA
UCON52	Other	0	NA	NA	NA	NA	NA
UCON7	Other	0	NA	NA	NA	NA	NA
U7	Other	0	NA	NA	NA	NA	NA
Eulor2B	Other	0	NA	NA	NA	NA	NA
EUTREP2	Other	0	NA	NA	NA	NA	NA
UCON40	Other	0	NA	NA	NA	NA	NA
UCON68	Other	0	NA	NA	NA	NA	NA
UCON64	Other	0	NA	NA	NA	NA	NA
EUTREP1	Other	0	NA	NA	NA	NA	NA
UCON12A	Other	0	NA	NA	NA	NA	NA
UCON72	Other	0	NA	NA	NA	NA	NA
UCON5	Other	0	NA	NA	NA	NA	NA
UCON132a	Other	0	NA	NA	NA	NA	NA
UCON63	Other	0	NA	NA	NA	NA	NA
UCON90	Other	0	NA	NA	NA	NA	NA
Eutr8	Other	0	NA	NA	NA	NA	NA
UCON12	Other	0	NA	NA	NA	NA	NA
RMER3D2_LTR	Other	0	NA	NA	NA	NA	NA
LTR90A	Other	0	NA	NA	NA	NA	NA
Eutr16	Other	0	NA	NA	NA	NA	NA
MamRep1527	Other	0	NA	NA	NA	NA	NA
UCON56	Other	0	NA	NA	NA	NA	NA
UCON76	Other	0	NA	NA	NA	NA	NA
EUTREP12	Other	0	NA	NA	NA	NA	NA
UCON104	Other	0	NA	NA	NA	NA	NA
EUTREP3	Other	0	NA	NA	NA	NA	NA
MamRep564	Other	0	NA	NA	NA	NA	NA
Eutr5	Other	0	NA	NA	NA	NA	NA
L3b_3end	Other	0	NA	NA	NA	NA	NA
UCON44	Other	0	NA	NA	NA	NA	NA
UCON87	Other	0	NA	NA	NA	NA	NA
MER126	Other	0	NA	NA	NA	NA	NA
Eulor6A	Other	0	NA	NA	NA	NA	NA
UCON27	Other	0	NA	NA	NA	NA	NA
Eulor12_CM	Other	0	NA	NA	NA	NA	NA
UCON15	Other	0	NA	NA	NA	NA	NA
Eutr18	Other	0	NA	NA	NA	NA	NA
UCON61	Other	0	NA	NA	NA	NA	NA
UCON70	Other	0	NA	NA	NA	NA	NA
UCON58	Other	0	NA	NA	NA	NA	NA
Eutr3	Other	0	NA	NA	NA	NA	NA
Eulor12	Other	0	NA	NA	NA	NA	NA
UCON35	Other	0	NA	NA	NA	NA	NA
X5B_LINE	Other	0	NA	NA	NA	NA	NA
UCON79	Other	0	NA	NA	NA	NA	NA
UCON54	Other	0	NA	NA	NA	NA	NA
Eulor5A	Other	0	NA	NA	NA	NA	NA
UCON106	Other	0	NA	NA	NA	NA	NA
UCON67	Other	0	NA	NA	NA	NA	NA
MER124	Other	0	NA	NA	NA	NA	NA
EUTREP10	Other	0	NA	NA	NA	NA	NA
UCON99	Other	0	NA	NA	NA	NA	NA
EUTREP5	Other	0	NA	NA	NA	NA	NA
Helitron1Nb_Mam	Other	0	NA	NA	NA	NA	NA
UCON24	Other	0	NA	NA	NA	NA	NA
UCON74	Other	0	NA	NA	NA	NA	NA
UCON85	Other	0	NA	NA	NA	NA	NA
UCON42	Other	0	NA	NA	NA	NA	NA
UCON95	Other	0	NA	NA	NA	NA	NA
U14	Other	0	NA	NA	NA	NA	NA
Eutr4	Other	0	NA	NA	NA	NA	NA
L2	Other	0	NA	NA	NA	NA	NA
UCON101	Other	0	NA	NA	NA	NA	NA
EUTREP16	Other	0	NA	NA	NA	NA	NA
X5A_LINE	Other	0	NA	NA	NA	NA	NA
U8	Other	0	NA	NA	NA	NA	NA
UCON41	Other	0	NA	NA	NA	NA	NA
EUTREP4	Other	0	NA	NA	NA	NA	NA
UCON28c	Other	0	NA	NA	NA	NA	NA
MUSID4	Other	0	NA	NA	NA	NA	NA
Eulor2A	Other	0	NA	NA	NA	NA	NA
UCON73	Other	0	NA	NA	NA	NA	NA
CR1L	Other	0	NA	NA	NA	NA	NA
Eutr11	Other	0	NA	NA	NA	NA	NA
RMER3D3_LTR	Other	0	NA	NA	NA	NA	NA
MER133A	Other	0	NA	NA	NA	NA	NA
SSU-rRNA_Cel	Other	0	NA	NA	NA	NA	NA
UCON69	Other	0	NA	NA	NA	NA	NA
RICKSHA	Other	0	NA	NA	NA	NA	NA
LX8B	Other	0	NA	NA	NA	NA	NA
UCON78	Other	0	NA	NA	NA	NA	NA
Eulor11	Other	0	NA	NA	NA	NA	NA
UCON51	Other	0	NA	NA	NA	NA	NA
UCON48	Other	0	NA	NA	NA	NA	NA
UCON80	Other	0	NA	NA	NA	NA	NA
MER134	Other	0	NA	NA	NA	NA	NA
UCON60	Other	0	NA	NA	NA	NA	NA
UCON103	Other	0	NA	NA	NA	NA	NA
Eulor6D	Other	0	NA	NA	NA	NA	NA
UCON82	Other	0	NA	NA	NA	NA	NA
UCON132b	Other	0	NA	NA	NA	NA	NA
SQR1_MM	Other	0	NA	NA	NA	NA	NA
UCON92	Other	0	NA	NA	NA	NA	NA
UCON53	Other	0	NA	NA	NA	NA	NA
Eutr13	Other	0	NA	NA	NA	NA	NA
EUTREP13	Other	0	NA	NA	NA	NA	NA
UCON8	Other	0	NA	NA	NA	NA	NA
EUTREP14	Other	0	NA	NA	NA	NA	NA
RICKSHA_0	Other	0	NA	NA	NA	NA	NA
LX7	Other	0	NA	NA	NA	NA	NA
UCON65	Other	0	NA	NA	NA	NA	NA
Eutr2	Other	0	NA	NA	NA	NA	NA
MER130	Other	0	NA	NA	NA	NA	NA
UCON37	Other	0	NA	NA	NA	NA	NA
UCON45	Other	0	NA	NA	NA	NA	NA
UCON89	Other	0	NA	NA	NA	NA	NA
UCON46	Other	0	NA	NA	NA	NA	NA
Eulor9A	Other	0	NA	NA	NA	NA	NA
UCON4	Other	0	NA	NA	NA	NA	NA
EUTREP7	Other	0	NA	NA	NA	NA	NA
Eulor7	Other	0	NA	NA	NA	NA	NA
HERVKC4	Other	0	NA	NA	NA	NA	NA
UCON33	Other	0	NA	NA	NA	NA	NA
UCON20	Other	0	NA	NA	NA	NA	NA
UCON1	Other	0	NA	NA	NA	NA	NA
L5	Other	0	NA	NA	NA	NA	NA
UCON18	Other	0	NA	NA	NA	NA	NA
X6A_LINE	Other	0	NA	NA	NA	NA	NA
UCON17	Other	0	NA	NA	NA	NA	NA
UCON29	Other	0	NA	NA	NA	NA	NA
Eutr10	Other	0	NA	NA	NA	NA	NA
Eulor12B_CM	Other	0	NA	NA	NA	NA	NA
EUTREP11	Other	0	NA	NA	NA	NA	NA
EUTREP8	Other	0	NA	NA	NA	NA	NA
X7A_LINE	Other	0	NA	NA	NA	NA	NA
UCON98	Other	0	NA	NA	NA	NA	NA
UCON26	Other	0	NA	NA	NA	NA	NA
UCON105	Other	0	NA	NA	NA	NA	NA
UCON25	Other	0	NA	NA	NA	NA	NA
UCON43	Other	0	NA	NA	NA	NA	NA
Helitron3Na_Mam	Other	0	NA	NA	NA	NA	NA
B1-dID	Other	0	NA	NA	NA	NA	NA
TAR1	Other	0	NA	NA	NA	NA	NA
Eulor6B	Other	0	NA	NA	NA	NA	NA
X7D_LINE	Other	0	NA	NA	NA	NA	NA
UCON11	Other	0	NA	NA	NA	NA	NA
Eulor6E	Other	0	NA	NA	NA	NA	NA
X17_LINE	Other	0	NA	NA	NA	NA	NA
UCON91	Other	0	NA	NA	NA	NA	NA
Eulor10	Other	0	NA	NA	NA	NA	NA
Eulor9C	Other	0	NA	NA	NA	NA	NA
UCON57	Other	0	NA	NA	NA	NA	NA
UCON38	Other	0	NA	NA	NA	NA	NA
Eutr15	Other	0	NA	NA	NA	NA	NA
UCON31	Other	0	NA	NA	NA	NA	NA
UCON6	Other	0	NA	NA	NA	NA	NA
UCON107	Other	0	NA	NA	NA	NA	NA
UCON97	Other	0	NA	NA	NA	NA	NA
Eutr6	Other	0	NA	NA	NA	NA	NA
UCON75	Other	0	NA	NA	NA	NA	NA
UCON23	Other	0	NA	NA	NA	NA	NA
MER133B	Other	0	NA	NA	NA	NA	NA
UCON50	Other	0	NA	NA	NA	NA	NA
UCON84	Other	0	NA	NA	NA	NA	NA
Eulor8	Other	0	NA	NA	NA	NA	NA
UCON49	Other	0	NA	NA	NA	NA	NA
UCON59	Other	0	NA	NA	NA	NA	NA
UCON71	Other	0	NA	NA	NA	NA	NA
UCON62	Other	0	NA	NA	NA	NA	NA
UCON13	Other	0	NA	NA	NA	NA	NA
UCON14	Other	0	NA	NA	NA	NA	NA
Eulor3	Other	0	NA	NA	NA	NA	NA
UCON28b	Other	0	NA	NA	NA	NA	NA
Eulor2C	Other	0	NA	NA	NA	NA	NA
UCON77	Other	0	NA	NA	NA	NA	NA
UCON55	Other	0	NA	NA	NA	NA	NA
Eutr17	Other	0	NA	NA	NA	NA	NA
Eulor5B	Other	0	NA	NA	NA	NA	NA
Eutr12	Other	0	NA	NA	NA	NA	NA
MurSAT1	Satellite	0	NA	NA	NA	NA	NA
(AT)n	Simple Repeat	0	NA	NA	NA	NA	NA
(TATACA)n	Simple Repeat	0	NA	NA	NA	NA	NA
(GGCCC)n	Simple Repeat	0	NA	NA	NA	NA	NA
(TCTAA)n	Simple Repeat	0	NA	NA	NA	NA	NA
(TGGAA)n	Simple Repeat	0	NA	NA	NA	NA	NA
(GCA)n	Simple Repeat	0	NA	NA	NA	NA	NA
(GCC)n	Simple Repeat	0	NA	NA	NA	NA	NA
(TAAAAA)n	Simple Repeat	0	NA	NA	NA	NA	NA
(TCCA)n	Simple Repeat	0	NA	NA	NA	NA	NA
(TCACCA)n	Simple Repeat	0	NA	NA	NA	NA	NA
(TAAAA)n	Simple Repeat	0	NA	NA	NA	NA	NA
(GGGGGA)n	Simple Repeat	0	NA	NA	NA	NA	NA
(GCCCCC)n	Simple Repeat	0	NA	NA	NA	NA	NA
(TGGCCC)n	Simple Repeat	0	NA	NA	NA	NA	NA
(GCCCCA)n	Simple Repeat	0	NA	NA	NA	NA	NA
(CCCCA)n	Simple Repeat	0	NA	NA	NA	NA	NA
(CCCCCA)n	Simple Repeat	0	NA	NA	NA	NA	NA
(CTA)n	Simple Repeat	0	NA	NA	NA	NA	NA
(GCCCC)n	Simple Repeat	0	NA	NA	NA	NA	NA
(TCA)n	Simple Repeat	0	NA	NA	NA	NA	NA
(GCCA)n	Simple Repeat	0	NA	NA	NA	NA	NA
(TTAA)n	Simple Repeat	0	NA	NA	NA	NA	NA
(TACA)n	Simple Repeat	0	NA	NA	NA	NA	NA
(TCAA)n	Simple Repeat	0	NA	NA	NA	NA	NA
(CCCCAA)n	Simple Repeat	0	NA	NA	NA	NA	NA
(CCCTCA)n	Simple Repeat	0	NA	NA	NA	NA	NA
(GCCC)n	Simple Repeat	0	NA	NA	NA	NA	NA
(TAGA)n	Simple Repeat	0	NA	NA	NA	NA	NA
(TACAA)n	Simple Repeat	0	NA	NA	NA	NA	NA
(GGCA)n	Simple Repeat	0	NA	NA	NA	NA	NA
(CAA)n	Simple Repeat	0	NA	NA	NA	NA	NA
(CCTA)n	Simple Repeat	0	NA	NA	NA	NA	NA
(GGAGAA)n	Simple Repeat	0	NA	NA	NA	NA	NA
(TGAA)n	Simple Repeat	0	NA	NA	NA	NA	NA
(CCA)n	Simple Repeat	0	NA	NA	NA	NA	NA
(CGGA)n	Simple Repeat	0	NA	NA	NA	NA	NA
(TAA)n	Simple Repeat	0	NA	NA	NA	NA	NA
(GCCCA)n	Simple Repeat	0	NA	NA	NA	NA	NA
(TAGAA)n	Simple Repeat	0	NA	NA	NA	NA	NA
(GAGACA)n	Simple Repeat	0	NA	NA	NA	NA	NA
(CGAA)n	Simple Repeat	0	NA	NA	NA	NA	NA
(GGGGA)n	Simple Repeat	0	NA	NA	NA	NA	NA
(CG)n	Simple Repeat	0	NA	NA	NA	NA	NA
(TCCCA)n	Simple Repeat	0	NA	NA	NA	NA	NA
MARE7	SINE	0	NA	NA	NA	NA	NA
MARE11	SINE	0	NA	NA	NA	NA	NA
MUSID3	SINE	0	NA	NA	NA	NA	NA
RLTR43A	SINE	0	NA	NA	NA	NA	NA
SQR2_MM	SINE	0	NA	NA	NA	NA	NA
RSINE2	SINE	0	NA	NA	NA	NA	NA
RLTR18_MM	SINE	0	NA	NA	NA	NA	NA
MUSID2	SINE	0	NA	NA	NA	NA	NA
THER1	SINE	0	NA	NA	NA	NA	NA
MARE4	SINE	0	NA	NA	NA	NA	NA
MUSID5	SINE	0	NA	NA	NA	NA	NA
MARE3	SINE	0	NA	NA	NA	NA	NA
SVA2	SINE	0	NA	NA	NA	NA	NA
MIRb	SINE	0	NA	NA	NA	NA	NA
TIGGER5_B	SINE	0	NA	NA	NA	NA	NA
MARE1	SINE	0	NA	NA	NA	NA	NA
MARE8	SINE	0	NA	NA	NA	NA	NA
ID4_	SINE	0	NA	NA	NA	NA	NA
LmeSINE1c	SINE	0	NA	NA	NA	NA	NA
MIR3	SINE	0	NA	NA	NA	NA	NA
THER2	SINE	0	NA	NA	NA	NA	NA
RLTR12	SINE	0	NA	NA	NA	NA	NA
MARE10	SINE	0	NA	NA	NA	NA	NA
MARE6	SINE	0	NA	NA	NA	NA	NA
RSINE1	SINE	0	NA	NA	NA	NA	NA
MER129	SINE	0	NA	NA	NA	NA	NA
MIR	SINE	0	NA	NA	NA	NA	NA
DeuSINE	SINE	0	NA	NA	NA	NA	NA
RMER3D1_LTR	SINE	0	NA	NA	NA	NA	NA
LmeSINE1b	SINE	0	NA	NA	NA	NA	NA
B4A	SINE	0	NA	NA	NA	NA	NA
MARE5	SINE	0	NA	NA	NA	NA	NA
B4	SINE	0	NA	NA	NA	NA	NA
MER131	SINE	0	NA	NA	NA	NA	NA
SQR4_MM	SINE	0	NA	NA	NA	NA	NA
MIRc	SINE	0	NA	NA	NA	NA	NA
MARE9	SINE	0	NA	NA	NA	NA	NA
L1MEf_5end	SINE	0	NA	NA	NA	NA	NA
PB1D10	SINE	0	NA	NA	NA	NA	NA
tRNA-Gln-CAG	tRNA	0	NA	NA	NA	NA	NA
tRNA-Ser-TCY	tRNA	0	NA	NA	NA	NA	NA
tRNA-Ile-ATC	tRNA	0	NA	NA	NA	NA	NA
tRNA-Leu-CTY	tRNA	0	NA	NA	NA	NA	NA
tRNA-Lys-AAG	tRNA	0	NA	NA	NA	NA	NA
tRNA-Arg-CGY	tRNA	0	NA	NA	NA	NA	NA
tRNA-Val-GTA	tRNA	0	NA	NA	NA	NA	NA
tRNA-Ser-AGY	tRNA	0	NA	NA	NA	NA	NA
MamSINE1	tRNA	0	NA	NA	NA	NA	NA
tRNA-Leu-CTG	tRNA	0	NA	NA	NA	NA	NA
tRNA-Arg-CGG	tRNA	0	NA	NA	NA	NA	NA
tRNA-Ala-GCY_	tRNA	0	NA	NA	NA	NA	NA
tRNA-Pro-CCG	tRNA	0	NA	NA	NA	NA	NA
tRNA-His-CAY_	tRNA	0	NA	NA	NA	NA	NA
tRNA-Ile-ATT	tRNA	0	NA	NA	NA	NA	NA
tRNA-Leu-TTA	tRNA	0	NA	NA	NA	NA	NA
tRNA-Met_	tRNA	0	NA	NA	NA	NA	NA
tRNA-Tyr-TAC	tRNA	0	NA	NA	NA	NA	NA
tRNA-His-CAY	tRNA	0	NA	NA	NA	NA	NA
tRNA-Ser-TCA_	tRNA	0	NA	NA	NA	NA	NA
tRNA-Arg-CGA	tRNA	0	NA	NA	NA	NA	NA
tRNA-Gln-CAA	tRNA	0	NA	NA	NA	NA	NA
tRNA-Tyr-TAT	tRNA	0	NA	NA	NA	NA	NA
tRNA-Ser-TCAm	tRNA	0	NA	NA	NA	NA	NA
tRNA-Ile-ATA	tRNA	0	NA	NA	NA	NA	NA
tRNA-Ala-GCA	tRNA	0	NA	NA	NA	NA	NA
tRNA-Leu-CTA	tRNA	0	NA	NA	NA	NA	NA
tRNA-Leu-TTG	tRNA	0	NA	NA	NA	NA	NA
tRNA-Met-i	tRNA	0	NA	NA	NA	NA	NA
tRNA-Leu-TTA(m)	tRNA	0	NA	NA	NA	NA	NA
tRNA-Pro-CCA	tRNA	0	NA	NA	NA	NA	NA
tRNA-Asp-GAY	tRNA	0	NA	NA	NA	NA	NA
tRNA-Leu-CTA_	tRNA	0	NA	NA	NA	NA	NA
tRNA-Met	tRNA	0	NA	NA	NA	NA	NA
tRNA-Thr-ACY_	tRNA	0	NA	NA	NA	NA	NA
tRNA-Ser-TCA	tRNA	0	NA	NA	NA	NA	NA
tRNA-SeC(e)-TGA	tRNA	0	NA	NA	NA	NA	NA
tRNA-Gln-CAA_	tRNA	0	NA	NA	NA	NA	NA
tRNA-Thr-ACG_	tRNA	0	NA	NA	NA	NA	NA
