# Supplementary material for: Neuron-specific chromosomal megadomain organization is adaptive to recent retrotransposon expansions
Source: Nat Commun. 2021 Dec 13;12:7243. doi: 10.1038/s41467-021-26862-z (PMC8669064; doi:10.1038/s41467-021-26862-z)
Supplement: Supplementary file 23 — Supplementary Data S20 [file 41467_2021_26862_MOESM23_ESM.xlsx]

## Sheet: S20
Supplementary Data S20. Differential H3K9me3 enrichment across repetitive elements in NeuN- from Setdb1-deficient and littermate controls (n=3/group, two-sided, p<0.05)
name	type	baseMean	log2FoldChange	lfcSE	stat	pvalue	padj
MRLTR33	ERV3	14.1155	-1.26503	0.607388	-2.08274	0.0372747	0.999308
RLTR10F	ERV2	836.027	0.183238	0.101585	1.80379	0.071264	0.999308
(CTCCA)n	Simple Repeat	74.2035	-0.569086	0.333011	-1.70891	0.0874676	0.999308
L1_MM	LINE	462.001	-0.241936	0.144853	-1.67021	0.094877	0.999308
IAPEY3C_LTR	ERV2	1006.47	0.182816	0.110215	1.65872	0.0971721	0.999308
L1VL4_5end	LINE	1902.23	-0.135603	0.0831115	-1.63158	0.102768	0.999308
MST_I	ERV3	18.4484	1.82034	1.11968	1.62577	0.103999	0.999308
ERVB3_1-LTR_MM	Other	81.0553	-0.386828	0.247368	-1.56378	0.11787	0.999308
ZOMBI	Other	2.17948	4.50111	2.91778	1.54265	0.122915	0.999308
RMER3D-int	ERV2	6.61969	1.28212	0.864245	1.48352	0.137936	0.999308
RLTR20B3	ERV2	9.19066	1.24396	0.839561	1.48168	0.138426	0.999308
L1MB7	LINE	2.64659	3.72127	2.51966	1.47689	0.139705	0.999308
(GAAA)n	Simple Repeat	176.232	-0.479799	0.329057	-1.4581	0.144813	0.999308
RMER13A2	ERV2	39.1067	0.600475	0.412113	1.45706	0.145099	0.999308
RLTR9A3	ERV2	88.2757	0.34839	0.24518	1.42095	0.15533	0.999308
RSINE2A	SINE	7547.65	-0.155815	0.110149	-1.41459	0.157189	0.999308
RLTR13B3	ERV2	1126.5	0.107727	0.0766904	1.4047	0.16011	0.999308
HERVS71	ERV1	4.37944	1.70383	1.22977	1.38549	0.165902	0.999308
IAPLTR4_LTR	ERV2	161.767	0.240628	0.176173	1.36586	0.171983	0.999308
RLTR34D_MM	ERV2	1.98601	2.39929	1.83746	1.30576	0.191633	0.999308
LX5b	LINE	328.66	-0.168711	0.130699	-1.29084	0.196761	0.999308
RMER6C	ERV2	733.237	-0.121816	0.094566	-1.28816	0.19769	0.999308
RLTR8	ERV2	287.905	0.174616	0.135748	1.28633	0.198329	0.999308
RLTR26D_MM	ERV2	9.47169	0.891828	0.693433	1.28611	0.198406	0.999308
RMER16-int	ERV2	2118.39	0.0874264	0.0681132	1.28355	0.199301	0.999308
BGLII_B2	ERV2	20.6208	0.674216	0.527583	1.27793	0.201273	0.999308
ORR1C2_LTR	ERV3	27.01	0.536724	0.420266	1.27711	0.201565	0.999308
LSU-rRNA_Dme	Other	5.661	-1.24625	0.976812	-1.27584	0.202014	0.999308
RLTR9F	ERV2	63.7648	0.380349	0.301383	1.26201	0.206944	0.999308
LX5c	LINE	23.556	0.635537	0.503627	1.26192	0.206977	0.999308
ERVL-B4	ERV3	19.118	1.33113	1.06447	1.25051	0.211114	0.999308
RLTR30C_MM	ERV1	20.8555	-0.615343	0.49246	-1.24953	0.211472	0.999308
RLTR50A	ERV2	63.922	0.354213	0.286005	1.23849	0.215536	0.999308
MER25	SINE	5.52389	4.83767	3.91464	1.23579	0.216537	0.999308
ERVB7_2-LTR_MM	ERV2	155.198	0.228891	0.185407	1.23454	0.217003	0.999308
ORR1A4_LTR	ERV3	1372.24	0.0942217	0.0768883	1.22544	0.220411	0.999308
BGLII_Mur	ERV2	22.6149	0.632594	0.517988	1.22125	0.221991	0.999308
LTRIS3	ERV1	1931.7	-0.0841699	0.0699621	-1.20308	0.228946	0.999308
ERVB4_2B-LTR_MM	ERV2	1277.73	0.101598	0.0850362	1.19477	0.232178	0.999308
RMER16	ERV2	215.582	0.188725	0.158231	1.19272	0.23298	0.999308
LX7	Other	1.17608	-2.5994	2.19031	-1.18677	0.235317	0.999308
RMER13A	ERV2	121.383	-0.28214	0.241214	-1.16967	0.242134	0.999308
LTR90B	Other	3.1717	2.82037	2.42063	1.16514	0.243962	0.999308
MLTR25C	ERV2	132.41	-0.243265	0.209095	-1.16342	0.24466	0.999308
PB1D7	SINE	6.55022	-1.02329	0.882045	-1.16013	0.245995	0.999308
MLTR32C_MM	ERV2	1.41196	2.74782	2.37649	1.15625	0.247579	0.999308
HERVK22I	Other	11.6184	1.31032	1.13369	1.1558	0.247762	0.999308
RLTR20A4	ERV2	20.6549	0.559486	0.487116	1.14857	0.250734	0.999308
ETnERV2	ERV2	3620.58	0.0700284	0.061642	1.13605	0.255936	0.999308
MTC	ERV3	659.507	0.152429	0.134385	1.13427	0.256681	0.999308
RLTR9A4	ERV2	11.6142	-0.794641	0.70157	-1.13266	0.257357	0.999308
MER57B1	DNA transposon	1.30769	3.76524	3.34162	1.12677	0.25984	0.999308
RLTR31B2	ERV2	3.96202	-1.50964	1.34001	-1.12658	0.259918	0.999308
ORR1B	ERV3	221.125	-0.186768	0.168583	-1.10787	0.26792	0.999308
RLTR9E	ERV2	593.187	0.113558	0.103662	1.09547	0.273313	0.999308
MYSERV16_I	ERV2	94.198	0.24981	0.228051	1.09541	0.273336	0.999308
MT2C	ERV3	2143.24	0.0673317	0.0619542	1.0868	0.277126	0.999308
ERVB4_3-I_MM	ERV2	1093.7	0.0864331	0.0798968	1.08181	0.279337	0.999308
RLTR9D	ERV2	248.957	-0.166638	0.155053	-1.07472	0.282502	0.999308
RLTR17C_Mm	ERV2	36.5375	-0.415108	0.389996	-1.06439	0.287152	0.999308
PB1D9	SINE	5.36876	-1.03894	0.981988	-1.058	0.290055	0.999308
RMER6BA	ERV2	20.3813	-0.540584	0.513838	-1.05205	0.292777	0.999308
HERVFH21I	Other	0.887926	3.2094	3.05308	1.0512	0.293167	0.999308
L1MdA_VII	LINE	45226.8	0.0475094	0.0452966	1.04885	0.294246	0.999308
L1Md_Gf_5end	LINE	111.62	0.254358	0.243766	1.04345	0.296738	0.999308
RLTR14	ERV1	80.7819	-0.278916	0.272139	-1.0249	0.305409	0.999308
L1_Mur1_5end	LINE	1106.65	-0.0962503	0.0942801	-1.0209	0.307303	0.999308
RLTR35_MM	ERV3	171.822	-0.208316	0.205647	-1.01298	0.31107	0.999308
MMTV-int	ERV2	486.22	-0.109205	0.107959	-1.01154	0.311757	0.999308
LX2	LINE	11.0905	-0.654808	0.65058	-1.0065	0.314176	0.999308
RLTR17D_Mm	ERV2	46.1466	0.359615	0.357599	1.00564	0.31459	0.999308
ORR1D-int	ERV3	4.76316	-0.974899	0.974364	-1.00055	0.317045	0.999308
RMER16A2	ERV2	15.0579	-0.574987	0.576943	-0.996609	0.318955	0.999308
L1MA10	LINE	1.48421	2.80638	2.82678	0.992784	0.320815	0.999308
TIGGER5A	SINE	1.48421	2.80638	2.82678	0.992784	0.320815	0.999308
MERV1_LTR	ERV1	279.858	0.135294	0.136563	0.990703	0.32183	0.999308
GOLEM	DNA transposon	6.46068	3.15367	3.21499	0.980927	0.326629	0.999308
L1MdGf_II	LINE	14065	-0.0462712	0.0480669	-0.96264	0.335728	0.999308
L1MdFanc_II	LINE	34349.4	-0.0555431	0.0580817	-0.956293	0.338924	0.999308
LTR10A	ERV1	1.01709	3.40318	3.60503	0.944009	0.345165	0.999308
MER30	LINE	1.01709	3.40318	3.60503	0.944009	0.345165	0.999308
RLTR30D2_MM	ERV1	35.5009	0.363461	0.388967	0.934426	0.350084	0.999308
(GAA)n	Simple Repeat	1419.53	-0.430795	0.46194	-0.932578	0.351038	0.999308
RLTR49	ERV1	62.7598	0.296809	0.319453	0.929116	0.352829	0.999308
RLTR43C	ERV2	262.293	0.146676	0.158481	0.925509	0.354701	0.999308
B2_Mm2	SINE	21500.1	0.076656	0.0831269	0.922156	0.356447	0.999308
HERVL66I	ERV3	2.53507	2.01374	2.19693	0.916616	0.359344	0.999308
RLTR12G	ERV2	4.18415	-0.965487	1.05644	-0.913907	0.360766	0.999308
B2_Mm1t	SINE	8114.61	0.0868526	0.0968463	0.896809	0.369821	0.999308
RMER16B	ERV2	5.11638	-0.882241	0.98679	-0.894051	0.371294	0.999308
(CAAA)n	Simple Repeat	6.33744	-0.893225	1.0032	-0.890375	0.373265	0.999308
IAPLTR4	ERV2	313.09	0.125983	0.142377	0.884851	0.376237	0.999308
ETNERV	ERV2	1563.3	0.0900721	0.102025	0.882841	0.377322	0.999308
MTA_Mm_LTR	ERV3	27126.1	0.056274	0.0641796	0.87682	0.380584	0.999308
RLTR9C	ERV2	12.0492	-0.55458	0.63405	-0.874662	0.381758	0.999308
ORR1A0	ERV3	12729.1	0.0609838	0.0700343	0.87077	0.38388	0.999308
ORR1A3_LTR	ERV3	4005.05	0.0576788	0.0665333	0.866917	0.385987	0.999308
RMER17C2	ERV2	82.9026	-0.20362	0.235993	-0.862821	0.388236	0.999308
(AG)n	Simple Repeat	5.2853	0.813663	0.944624	0.861362	0.389039	0.999308
L1_Mur1_orf2	LINE	30777.5	-0.0604581	0.070691	-0.855246	0.392415	0.999308
MERVK26	ERV2	1049.93	-0.0868916	0.101905	-0.852674	0.39384	0.999308
MMAR1	DNA transposon	11.2489	0.590383	0.697241	0.846742	0.397139	0.999308
RLTR13B2	ERV2	2750.72	-0.0509343	0.0601828	-0.846327	0.39737	0.999308
RLTR20B5_MM	ERV2	17.2946	0.471195	0.557837	0.844682	0.398289	0.999308
(CCCTAA)n	Simple Repeat	6513.99	-0.270543	0.323799	-0.835528	0.403421	0.999308
RLTR20A3_MM	ERV2	11.8375	0.531815	0.63806	0.833488	0.404569	0.999308
Ricksha_a	Other	156.949	-0.160205	0.192923	-0.830408	0.406308	0.999308
RLTR13D3A	ERV2	324.898	0.117174	0.141265	0.829464	0.406842	0.999308
RLTR1C_MM	ERV1	2861.73	-0.053735	0.0652897	-0.823025	0.410494	0.999308
RMER13B	ERV2	285.381	-0.133513	0.162609	-0.821068	0.411607	0.999308
MT2A	ERV3	2.40806	1.33873	1.6378	0.817396	0.413702	0.999308
HERVKC4	Other	1.16494	2.44484	2.9982	0.815437	0.414822	0.999308
RLTR1D_MM	ERV1	355.473	-0.110646	0.138896	-0.79661	0.425678	0.999308
RLTR20C_MM	ERV2	18.2906	0.412456	0.520396	0.792581	0.428022	0.999308
IAP5-Mm_I	ERV2	2836.59	0.054574	0.0689693	0.79128	0.428781	0.999308
RMER20A	ERV2	9.41743	-0.576025	0.731579	-0.787372	0.431064	0.999308
L32	Other	34.4619	-0.319928	0.406962	-0.786137	0.431787	0.999308
MTB_Mm_LTR	ERV3	7766.61	0.0587022	0.0746968	0.785873	0.431942	0.999308
MERVL_2A	ERV3	1704.38	0.0716533	0.0914552	0.78348	0.433345	0.999308
URR1B	DNA transposon	17.0705	-0.443528	0.566221	-0.783312	0.433444	0.999308
RLTR41A2	ERV1	59.8322	-0.23549	0.301026	-0.78229	0.434044	0.999308
ORR1B1	ERV3	670.466	-0.0731858	0.093558	-0.782251	0.434067	0.999308
RLTR25B	ERV2	52.8189	-0.235843	0.301688	-0.781744	0.434365	0.999308
B1_Mus1	SINE	4750.29	0.0960191	0.124185	0.773192	0.439409	0.999308
RLTR10B2	ERV2	2654.32	0.0535034	0.0693112	0.77193	0.440156	0.999308
RMER12B	ERV2	42.7266	-0.274888	0.358384	-0.76702	0.443069	0.999308
MYSERV	ERV2	2.18405	1.2119	1.58275	0.765692	0.443859	0.999308
L1VL2_5end	LINE	3572.65	-0.068412	0.0895251	-0.764165	0.444769	0.999308
LTRIS4B	ERV1	152.464	0.158511	0.207856	0.762599	0.445703	0.999308
MLTR31B_MM	ERV2	183.306	0.129437	0.170478	0.759261	0.447696	0.999308
MLTR31F_MM	ERV2	127.889	0.175684	0.232019	0.757196	0.448932	0.999308
RLTR46A	ERV2	19.0049	0.460325	0.608357	0.756669	0.449248	0.999308
LTR10E	ERV1	1.68972	1.82647	2.42024	0.754667	0.450449	0.999308
RLTR13A3	ERV2	1600.06	0.0568121	0.07542	0.753276	0.451284	0.999308
RMER6B	ERV2	70.064	-0.228868	0.303853	-0.753219	0.451318	0.999308
RMER19B	ERV2	257.052	-0.114389	0.151964	-0.752742	0.451605	0.999308
RLTR33_MM	ERV3	305.257	-0.109805	0.145979	-0.752196	0.451933	0.999308
LX2B	LINE	5718.69	0.0562436	0.0749135	0.750781	0.452785	0.999308
L1VL1_5end	LINE	3445.87	-0.0522799	0.0698564	-0.74839	0.454225	0.999308
RMER20B	ERV2	4.63196	0.812931	1.08794	0.747221	0.45493	0.999308
IAPEY5_LTR	ERV2	420.155	0.129232	0.173528	0.744736	0.456431	0.999308
RLTR20A2B_MM	ERV2	8.95175	-0.53332	0.716439	-0.744404	0.456632	0.999308
MLTR13	ERV2	3.04342	-1.10706	1.48797	-0.744009	0.456871	0.999308
B1_Mur3	SINE	165.655	-0.147099	0.197811	-0.743633	0.457099	0.999308
RLTR18	ERV2	5.62208	-0.758198	1.02607	-0.738936	0.459946	0.999308
RLTR13D3	ERV2	407.185	-0.0941138	0.127492	-0.738193	0.460397	0.999308
RLTR9A3B	ERV2	49.4596	-0.226972	0.311062	-0.729668	0.465593	0.999308
L1MdV_II	LINE	12225.7	-0.0511777	0.0701992	-0.729035	0.46598	0.999308
MER2	DNA transposon	1.0773	2.22361	3.05051	0.728931	0.466044	0.999308
RLTR9D2	ERV2	221.62	0.111892	0.15432	0.725064	0.468413	0.999308
MER44D	DNA transposon	1.04831	2.2234	3.07615	0.722786	0.469811	0.999308
RLTR1E_MM	ERV1	36.0666	0.277653	0.386744	0.717924	0.472804	0.999308
RLTR9B	ERV2	21.7771	0.349451	0.488184	0.715818	0.474104	0.999308
(TTAAA)n	Simple Repeat	0.47787	2.30489	3.22649	0.714363	0.475003	0.999308
RLTR30	ERV1	2.10966	-1.33813	1.87764	-0.712665	0.476053	0.999308
ERVB7_3-LTR_MM	ERV2	293.337	0.11141	0.157899	0.705575	0.480452	0.999308
ORR1A2_LTR	ERV3	9111.9	0.0397921	0.057145	0.696335	0.486219	0.999308
RMER2	ERV1	259.387	0.106673	0.154234	0.691631	0.489169	0.999308
ERVB4_1-LTR_MM	ERV2	94.8424	-0.16257	0.236263	-0.688087	0.491398	0.999308
MTAI	ERV3	39440.4	0.0302579	0.0441973	0.684611	0.49359	0.999308
RLTR31M	ERV2	99.657	-0.171124	0.250558	-0.682971	0.494625	0.999308
RLTR26	ERV2	99.6719	-0.15326	0.224932	-0.681363	0.495642	0.999308
L1MdV_III	LINE	26770.2	-0.0459145	0.0673895	-0.68133	0.495663	0.999308
LX	LINE	3059.94	-0.0446291	0.0660066	-0.676131	0.498958	0.999308
RLTR16C_MM	ERV2	1.82595	1.28863	1.91263	0.673745	0.500474	0.999308
RMER10A	ERV3	7.09892	-0.562991	0.836846	-0.672753	0.501104	0.999308
L1MdMus_II	LINE	7529.53	-0.0414627	0.0619296	-0.669513	0.503168	0.999308
RLTR13G	ERV2	694.542	-0.0700132	0.10581	-0.66169	0.50817	0.999308
IAPLTR2_Mm	ERV2	1796.62	0.0517524	0.0783483	0.660542	0.508906	0.999308
RLTR13A	ERV2	1014.85	-0.0868916	0.131761	-0.659466	0.509597	0.999308
RMER15	ERV3	69.4542	0.228121	0.347089	0.65724	0.511027	0.999308
MMERVK10D3_LTR	ERV2	306.204	-0.122684	0.186887	-0.656465	0.511525	0.999308
RLTR13C2	ERV2	2903.82	0.0401486	0.0614015	0.653871	0.513195	0.999308
Tigger2b	DNA transposon	0.581194	2.59849	3.97858	0.65312	0.513679	0.999308
MSTC	DNA transposon	0.581194	2.59849	3.97858	0.65312	0.513679	0.999308
MER21B	ERV3	0.581194	2.59849	3.97858	0.65312	0.513679	0.999308
ZOMBI_B	Other	0.581194	2.59849	3.97858	0.65312	0.513679	0.999308
ORR1B2	ERV3	152.449	0.120663	0.187619	0.643127	0.520142	0.999308
RMER19C	ERV2	26.9911	0.293805	0.458262	0.641128	0.52144	0.999308
LTR10_RN	ERV2	16.1045	-0.346234	0.543236	-0.637355	0.523894	0.999308
MLTR31E_MM	ERV2	79.9303	0.173384	0.273576	0.63377	0.526231	0.999308
RLTR44D_LTR	ERV2	101.704	0.14768	0.233251	0.633136	0.526645	0.999308
LTRIS	DNA transposon	872.373	0.063986	0.101118	0.632788	0.526872	0.999308
MER121	DNA transposon	0.503709	2.37353	3.76133	0.631034	0.528019	0.999308
RMER6-int	ERV2	8.4973	0.454607	0.727489	0.624898	0.532038	0.999308
SSU-rRNA_Dme	Other	5.09304	0.793972	1.27497	0.622738	0.533457	0.999308
RMER4	Other	0.787157	1.76285	2.83463	0.6219	0.534008	0.999308
MurERV4_19	ERV2	249.538	-0.104099	0.16801	-0.619599	0.535522	0.999308
RLTR48A	ERV1	753.171	-0.0632825	0.102148	-0.619517	0.535576	0.999308
RLTR13E	ERV2	1309.71	0.0521717	0.0851343	0.612817	0.539997	0.999308
RLTR28_MM	Other	3.91701	-0.71102	1.17016	-0.607626	0.543436	0.999308
TAR1	Other	0.874345	1.96109	3.2344	0.606323	0.5443	0.999308
MERV1_I	ERV1	1323.81	-0.0461938	0.0762448	-0.605861	0.544607	0.999308
RMER17D2_MM	Other	783.37	-0.0598009	0.0992087	-0.602778	0.546656	0.999308
RLTR31C_MM	ERV2	24.1047	-0.283698	0.47338	-0.599304	0.54897	0.999308
RLTR11A2	ERV2	27.397	0.241737	0.406009	0.595399	0.551577	0.999308
RLTR10D	ERV2	329.489	-0.0810856	0.136222	-0.595246	0.551679	0.999308
(GCGCA)n	Simple Repeat	0.443559	-2.36556	4.00949	-0.589991	0.555196	0.999308
RLTR41C	ERV1	72.3165	-0.169261	0.288387	-0.586923	0.557256	0.999308
ORR1BI	ERV3	5.52855	0.533921	0.913877	0.584238	0.55906	0.999308
L1MdTf_II	LINE	11100.7	0.0366879	0.0631239	0.581205	0.561102	0.999308
ZP3AR	Satellite	4.29048	-0.598418	1.03049	-0.58071	0.561436	0.999308
RMER16B3	ERV2	16.7364	-0.328354	0.567898	-0.578191	0.563135	0.999308
MLTR31FA_MM	ERV2	103.629	0.138351	0.239831	0.576869	0.564028	0.999308
L1MM_F	LINE	337.773	-0.0820243	0.142241	-0.576659	0.56417	0.999308
RLTR9B2	ERV2	77.7865	-0.141387	0.248198	-0.569655	0.568911	0.999308
IAP5-Mm_LTR	ERV2	830.916	0.0776103	0.136455	0.568763	0.569517	0.999308
ALINE	Other	562.03	0.0808391	0.143285	0.564183	0.57263	0.999308
MLTR25B	ERV2	59.2689	-0.178623	0.317374	-0.562817	0.573559	0.999308
ORR1C1	ERV3	15.8286	0.326814	0.585069	0.55859	0.576441	0.999308
MLTR31C_MM	ERV2	37.4772	-0.201481	0.36121	-0.557793	0.576986	0.999308
RMER4B_LTR	ERV2	140.33	-0.131803	0.236548	-0.557196	0.577393	0.999308
LTRIS_Mm	ERV1	1906.94	-0.0391321	0.0703807	-0.556007	0.578206	0.999308
L1VL1_5	LINE	201.284	-0.101562	0.182871	-0.555373	0.578639	0.999308
L1_Rod_orf2	LINE	1.65644	1.08691	1.96027	0.554468	0.579259	0.999308
RMER19	Other	18.7652	-0.30084	0.54379	-0.553227	0.580108	0.999308
SSU-rRNA_Hsa	Other	1750.24	0.0732548	0.133	0.550789	0.581778	0.999308
MLT1C	ERV3	0.411029	-2.20356	4.0215	-0.547944	0.58373	0.999308
MER6	DNA transposon	0.435895	2.18629	4.00203	0.546296	0.584862	0.999308
L1MC3	LINE	0.435895	2.18629	4.00203	0.546296	0.584862	0.999308
LTR54	LINE	0.435895	2.18629	4.00203	0.546296	0.584862	0.999308
ERVL-E	ERV3	2.09772	0.985826	1.80646	0.545721	0.585258	0.999308
MLTR25A	ERV2	136.548	0.104742	0.192063	0.545355	0.585509	0.999308
IMPB_01	Satellite	2660.24	-0.232531	0.429165	-0.541821	0.587942	0.999308
L1MDA_5	LINE	31.8383	0.207817	0.384358	0.540687	0.588723	0.999308
L1MdMus_I	LINE	45631.2	-0.0271279	0.0506201	-0.535911	0.59202	0.999308
L1MdTf_I	LINE	9997.43	0.0384555	0.0717605	0.535886	0.592037	0.999308
RMER20C_Mm	ERV2	4.8483	0.554496	1.0367	0.534867	0.592742	0.999308
ZOMBI_C	DNA transposon	1.55865	1.07446	2.01208	0.534003	0.593339	0.999308
RLTR34_MM	ERV2	17.9117	0.282258	0.530593	0.531967	0.594749	0.999308
MT2B1	ERV3	22.2471	0.239048	0.452799	0.527933	0.597546	0.999308
ZP3AR_MM	Satellite	26.0879	0.227668	0.432667	0.526197	0.598751	0.999308
ERVB4_2-LTR_MM	ERV2	1068.93	0.0534825	0.102086	0.523896	0.600351	0.999308
MLTR18C_MM	ERV2	3.81169	0.642267	1.23146	0.521549	0.601985	0.999308
L1_Mur3_5end	LINE	7.35634	0.459584	0.88687	0.518209	0.604313	0.999308
RMER4A_LTR	ERV2	68.797	0.150468	0.290611	0.517764	0.604623	0.999308
RLTR19A2	ERV3	0.683385	1.3421	2.59973	0.516244	0.605684	0.999308
LX5	LINE	45.1318	-0.165168	0.321157	-0.514289	0.60705	0.999308
RLTR51B_Mm	ERV3	3.1607	-0.609353	1.18737	-0.513197	0.607813	0.999308
BLACKJACK	DNA transposon	3.99376	1.19413	2.3282	0.512898	0.608022	0.999308
RLTR19-int	ERV3	24.3166	-0.232371	0.455894	-0.509703	0.610259	0.999308
RLTR6_MM	ERV1	1237.05	-0.0555688	0.10919	-0.508917	0.61081	0.999308
LTRIS5	ERV1	160.621	-0.0936376	0.184313	-0.508037	0.611428	0.999308
B1F1	SINE	2.27665	0.780932	1.54817	0.504423	0.613964	0.999308
ORR1B1-int	ERV3	106.837	0.111877	0.221895	0.504189	0.614129	0.999308
RLTR29_MM	Other	148.914	0.100189	0.198741	0.504116	0.61418	0.999308
BC1_Cp	SINE	11.957	0.35777	0.711824	0.502609	0.615239	0.999308
LSU-rRNA_Cel	Other	1.0464	1.28053	2.55244	0.501688	0.615887	0.999308
RLTR27_MM	Other	269.725	-0.101716	0.203296	-0.500335	0.616839	0.999308
RLTR42	ERV2	0.353044	-2.01133	4.03756	-0.498156	0.618374	0.999308
Lx3B_3end	LINE	2386.54	0.034068	0.0686175	0.496491	0.619548	0.999308
RLTR13D	Other	743.525	0.0472397	0.095856	0.49282	0.62214	0.999308
(GGA)n	Simple Repeat	53.6545	-0.156552	0.318057	-0.492214	0.622568	0.999308
RLTR20A2_MM	ERV2	23.0732	0.233679	0.478549	0.488308	0.625331	0.999308
RLTR12D	ERV2	0.688299	1.42556	2.95074	0.483121	0.62901	0.999308
RLTR20B3A_MM	ERV2	1.77243	-0.921338	1.92186	-0.4794	0.631654	0.999308
L1B_MM	LINE	26889.3	-0.0266315	0.0559295	-0.476162	0.633959	0.999308
(GGGAGA)n	Simple Repeat	3.13663	-0.55527	1.17198	-0.473786	0.635652	0.999308
MusHAL1	LINE	13861.3	-0.0321679	0.0679322	-0.473529	0.635836	0.999308
RLTR12B2	ERV2	5.97235	-0.44799	0.950345	-0.471398	0.637357	0.999308
L1_Mur2_orf2	LINE	4997.33	-0.0342576	0.0728015	-0.470563	0.637953	0.999308
RLTR4_MM	ERV1	664.987	-0.0502979	0.107453	-0.46809	0.63972	0.999308
LX4	LINE	138.687	0.0931878	0.199189	0.467836	0.639902	0.999308
LTRVL30	Other	15.114	-0.271672	0.583387	-0.46568	0.641445	0.999308
L1MdF_V	LINE	21549.9	-0.0254678	0.0551746	-0.461586	0.644378	0.999308
BGLII_A	ERV2	39.7656	-0.1647	0.358215	-0.459781	0.645673	0.999308
RLTR41	ERV1	64.3462	0.138093	0.301826	0.457525	0.647294	0.999308
RLTR24_MM	ERV1	26.861	0.194541	0.425534	0.457169	0.647549	0.999308
GSAT_MM	Satellite	4.06646e+06	0.0917313	0.201632	0.454943	0.64915	0.999308
L1Lx_IV	LINE	21060.8	-0.0274551	0.0605119	-0.453713	0.650035	0.999308
RLTR30_MM	ERV1	218.111	-0.074391	0.164941	-0.451015	0.651979	0.999308
L1MdF_IV	LINE	29933.5	-0.0212985	0.0473159	-0.450134	0.652614	0.999308
RLTR20C1_MM	ERV2	11.2597	0.334694	0.747684	0.447641	0.654413	0.999308
ORR1AI	ERV3	16540.4	0.0244021	0.0548623	0.444787	0.656473	0.999308
B2	SINE	8360.79	0.0389794	0.0879649	0.443124	0.657676	0.999308
MTEa_LTR	LINE	0.332572	1.77446	4.03298	0.439988	0.659946	0.999308
MuRRS4-int	ERV1	2785.78	0.0420561	0.095866	0.438696	0.660882	0.999308
LTRIS4A	ERV1	434.759	-0.068232	0.155631	-0.43842	0.661081	0.999308
RMER20	Other	0.981322	-1.01319	2.3147	-0.437718	0.661591	0.999308
MurSatRep1	Other	316.948	-0.0766317	0.175972	-0.435477	0.663216	0.999308
(CAAAA)n	Simple Repeat	1.63855	0.897605	2.06764	0.43412	0.664202	0.999308
RMER5	ERV1	0.324504	1.74276	4.03574	0.431831	0.665865	0.999308
BC1_Mm	SINE	3.74367	-0.581587	1.35006	-0.430787	0.666623	0.999308
IAPLTR2a2_Mm	ERV2	4529.74	0.032764	0.0763554	0.429099	0.667851	0.999308
RLTR40_MM	Other	1.82043	0.728636	1.70007	0.428591	0.668221	0.999308
RLTR19B_MM	ERV3	86.681	-0.101323	0.236732	-0.428006	0.668647	0.999308
RLTR1_MM	Other	24.285	-0.225649	0.527491	-0.427778	0.668813	0.999308
(GAAAA)n	Simple Repeat	41.1976	-0.154962	0.365409	-0.424077	0.67151	0.999308
RLTR6B_Mm	ERV1	5028.72	-0.0254981	0.0601644	-0.423806	0.671707	0.999308
IAPEY4_LTR	ERV2	342.232	0.0609063	0.144015	0.422916	0.672356	0.999308
RLTR11D	ERV2	8.92381	-0.310029	0.737389	-0.420442	0.674163	0.999308
RLTR20D_MM	ERV2	11.7547	0.273491	0.658572	0.415279	0.677938	0.999308
RLTR12B	ERV2	2.92553	0.595688	1.43519	0.415059	0.678099	0.999308
L1Lx_III	LINE	12234.1	-0.0278036	0.06702	-0.414856	0.678247	0.999308
RLTR11C_MM	ERV2	2.45489	-0.630607	1.52566	-0.413335	0.679361	0.999308
MERVL_LTR	Other	13766.4	0.0237561	0.0574837	0.413268	0.67941	0.999308
IAPLTR2b	ERV2	1426.74	0.0454071	0.111468	0.407356	0.683747	0.999308
Lx3C_3end	LINE	1702.21	0.0312106	0.076634	0.407268	0.683811	0.999308
LTRIS2	ERV1	3459.75	0.0273724	0.0674881	0.405588	0.685045	0.999308
RLTR30E_MM	ERV1	25.4925	-0.188111	0.467756	-0.402157	0.687568	0.999308
RLTR10D2	ERV2	341.531	0.0650768	0.162552	0.400346	0.688902	0.999308
MLT1A1	ERV3	0.290597	1.60657	4.04827	0.396853	0.691476	0.999308
MLT2B4	ERV3	0.290597	1.60657	4.04827	0.396853	0.691476	0.999308
MLT1B	ERV3	0.290597	1.60657	4.04827	0.396853	0.691476	0.999308
EUTREP8	Other	0.290597	1.60657	4.04827	0.396853	0.691476	0.999308
(TGGCCC)n	Simple Repeat	0.290597	1.60657	4.04827	0.396853	0.691476	0.999308
L1Md_F_5end	LINE	3625.15	0.0257953	0.0650019	0.396838	0.691487	0.999308
IAPLTR4_I	ERV2	11278.4	0.0176964	0.0450096	0.393168	0.694195	0.999308
RLTR13C3	ERV2	674.928	0.0373596	0.0953265	0.391912	0.695123	0.999308
ETnERV3	ERV2	3766.73	-0.0293302	0.0749418	-0.391374	0.695521	0.999308
ERVB4_2-I_MM	ERV2	5347.8	0.0244247	0.0624291	0.391238	0.695621	0.999308
MMERGLN_LTR	ERV1	1401.99	-0.0307864	0.0788946	-0.390222	0.696373	0.999308
IAPEY2_LTR	ERV2	2295.31	0.0277114	0.0715648	0.387221	0.698593	0.999308
RLTR23_MM	ERV2	2.46525	0.66149	1.76311	0.375184	0.707524	0.999308
MURVY_LTR	ERV1	821.474	-0.0739534	0.19911	-0.371419	0.710325	0.999308
LX9	LINE	7.59081	0.308131	0.83248	0.370136	0.711281	0.999308
ORR1C	LINE	1.31658	0.774003	2.1021	0.368204	0.712721	0.999308
B1_Mur2	SINE	6.8063	0.301328	0.822499	0.366357	0.714099	0.999308
Lx2B2_3end	LINE	1209.09	0.0265691	0.0735963	0.361011	0.718091	0.999308
LTRIS_Mus	ERV1	3596.6	-0.0199618	0.0557102	-0.358314	0.720108	0.999308
RLTR13D6	ERV2	765.88	0.0353824	0.0988677	0.357876	0.720436	0.999308
IAPEY5_I	ERV2	6500.37	0.0348236	0.0980062	0.355321	0.722349	0.999308
RLTR10	ERV2	6262.34	-0.0216631	0.0620937	-0.348877	0.727182	0.999308
RCHARR1	DNA transposon	0.968468	0.819467	2.36564	0.346404	0.729039	0.999308
RMER16B2	ERV2	37.7283	-0.133656	0.387692	-0.344747	0.730284	0.999308
SATMIN	Satellite	375714	0.0357741	0.103793	0.344668	0.730344	0.999308
RLTR11B	ERV2	36.2085	0.137111	0.398899	0.343723	0.731055	0.999308
MER65A	LINE	0.612417	1.22763	3.58916	0.342038	0.732322	0.999308
RLTR12E	ERV2	2.90515	-0.498543	1.48323	-0.336119	0.736781	0.999308
MMETN	Other	13929.8	-0.0234397	0.0700987	-0.334381	0.738092	0.999308
LTRIS6	ERV1	283.309	-0.0473329	0.142286	-0.332661	0.73939	0.999308
BGLII_B	ERV2	95.8923	0.0749554	0.226559	0.330842	0.740764	0.999308
L1_Mus2_3end	LINE	15971.8	0.0182024	0.0550922	0.330399	0.741099	0.999308
RLTR43B	ERV2	2.02025	0.530942	1.63161	0.32541	0.744871	0.999308
L1Lx_I	LINE	23791.2	-0.0213713	0.0661668	-0.322991	0.746702	0.999308
L1MdF_III	LINE	78272.6	-0.0149995	0.0465619	-0.322141	0.747346	0.999308
(GACA)n	Simple Repeat	33.3905	0.239302	0.743085	0.322039	0.747424	0.999308
MMERVK10D3_I	ERV2	2564.34	0.0319785	0.0995021	0.321385	0.747919	0.999308
RLTR6C_Mm	ERV1	289.852	-0.0444173	0.139291	-0.318882	0.749816	0.999308
MLTR31A_MM	ERV2	85.1507	0.0774931	0.244994	0.316306	0.75177	0.999308
RMER17C	ERV2	98.7285	0.0733118	0.233825	0.313532	0.753876	0.999308
L1MdGf_I	LINE	36689.8	-0.0151467	0.0484717	-0.312486	0.754671	0.999308
RLTR26B_MM	ERV2	7.93475	0.2609	0.835754	0.312173	0.754909	0.999308
RLTR48B	ERV1	19.5472	0.163209	0.527179	0.309589	0.756873	0.999308
ERVB4_1B-I_MM	ERV2	3525.02	-0.0303848	0.0987822	-0.307593	0.758392	0.999308
RLTR13D5	ERV2	2120.86	0.0196259	0.06425	0.305462	0.760014	0.999308
MTA	ERV3	10138.1	-0.0195636	0.0643255	-0.304134	0.761026	0.999308
MERVL	ERV3	77460.2	0.0127205	0.0419514	0.303219	0.761723	0.999308
RLTRETN_MM	ERV2	2122.73	0.0280687	0.0943028	0.297644	0.765975	0.999308
RLTR13D1	ERV2	1171.24	-0.0251741	0.0854764	-0.294515	0.768365	0.999308
ERVB4_1C-LTR_Mm	ERV2	504.36	-0.0351121	0.119419	-0.294024	0.768739	0.999308
ERVB5_1-LTR_MM	ERV2	6.00857	-0.268134	0.912338	-0.293897	0.768836	0.999308
B2_Mm1a	SINE	10757.8	0.0246667	0.0844523	0.292079	0.770226	0.999308
MMERVK10C	ERV2	31088.7	-0.0175	0.0603368	-0.290039	0.771786	0.999308
MLTR18D_MM	ERV2	4.64944	0.341366	1.17813	0.289753	0.772005	0.999308
BGLII	ERV2	83.7001	-0.0713348	0.248829	-0.286682	0.774356	0.999308
ERVB3_1-I_MM	Other	175.551	0.0497193	0.173663	0.286298	0.77465	0.999308
IAPLTR1a_MM	ERV2	3987.67	0.0282533	0.0991647	0.284913	0.775711	0.999308
RLTR13B1	ERV2	4390.99	-0.0304993	0.107564	-0.283545	0.776759	0.999308
ERVB4_3-LTR_MM	ERV2	91.2509	0.0689836	0.243292	0.283542	0.776761	0.999308
L1MdA_IV	LINE	20488.8	-0.0136803	0.0483165	-0.28314	0.777069	0.999308
RMER16C	ERV2	40.4118	0.0975408	0.348347	0.28001	0.77947	0.999308
L1_Mur3_orf2	LINE	725.032	0.0272628	0.097395	0.27992	0.779539	0.999308
RLTR1D2_MM	ERV1	422.705	-0.0329538	0.118209	-0.278775	0.780418	0.999308
L1MdF_II	LINE	56917.2	0.0196388	0.0704689	0.278688	0.780484	0.999308
L1Lx_II	LINE	6381.62	-0.0160152	0.057867	-0.27676	0.781965	0.999308
RLTR13B4	ERV2	2115.77	-0.0231735	0.0842147	-0.275172	0.783184	0.999308
(GGAGA)n	Simple Repeat	19.7882	-0.149938	0.545385	-0.274922	0.783376	0.999308
RLTR12F	ERV2	0.50641	-1.04947	3.82438	-0.274415	0.783766	0.999308
RLTR26C_MM	ERV2	9.88823	0.210975	0.777395	0.271387	0.786094	0.999308
RLTR35B_MM	ERV3	0.147853	-1.10364	4.08047	-0.270468	0.7868	0.999308
(TAGAA)n	Simple Repeat	0.147853	-1.10364	4.08047	-0.270468	0.7868	0.999308
RLTR18_MM	SINE	0.176522	-1.10364	4.08047	-0.270468	0.7868	0.999308
PB1	SINE	0.176522	-1.10364	4.08047	-0.270468	0.7868	0.999308
tRNA-Ser-TCG	tRNA	0.176522	-1.10364	4.08047	-0.270468	0.7868	0.999308
RMER1B	Other	86.7171	0.0708461	0.262224	0.270173	0.787027	0.999308
BGLII_LTR	ERV2	2861.66	-0.0155013	0.0575123	-0.26953	0.787522	0.999308
L1MdFanc_I	LINE	71150.3	-0.0125079	0.0465667	-0.268601	0.788237	0.999308
RLTR12A	ERV2	60.5421	-0.0745442	0.278202	-0.26795	0.788737	0.999308
RMER16A3	ERV2	41.9382	-0.111752	0.417902	-0.267411	0.789152	0.999308
RLTR50B	ERV2	518.322	-0.0309529	0.116306	-0.266134	0.790136	0.999308
IAP1-MM_I	ERV2	4302.81	0.0202941	0.0767017	0.264585	0.791329	0.999308
RLTR44C_LTR	ERV2	179.067	-0.0478653	0.18212	-0.262823	0.792687	0.999308
RLTR13D3A1	ERV2	1026.24	-0.0292862	0.112927	-0.259339	0.795374	0.999308
RLTR44B_LTR	ERV2	94.6951	0.0617215	0.239953	0.257223	0.797006	0.999308
MYSERV6	ERV2	78.4591	0.0827964	0.322505	0.256729	0.797388	0.999308
RLTR2aIAP_MM	Other	1489.81	-0.0228294	0.089265	-0.255749	0.798145	0.999308
RLTR26_MM	ERV2	19.4708	0.139939	0.553515	0.252819	0.800408	0.999308
RMER1	Other	0.807629	-0.707206	2.80075	-0.252506	0.80065	0.999308
Lx2B_3end	LINE	1329.42	0.0185653	0.0747039	0.248518	0.803734	0.999308
L1MdA_III	LINE	21768.1	0.0129615	0.0522085	0.248265	0.80393	0.999308
RMER17D_MM	Other	802.662	-0.0214257	0.0868852	-0.246598	0.805219	0.999308
RLTR30D_MM	ERV1	15.2063	-0.148678	0.603423	-0.24639	0.80538	0.999308
ERVB7_2B-LTR_MM	ERV2	159.654	0.047433	0.192716	0.246128	0.805583	0.999308
ORR1C2	ERV3	0.480425	0.808029	3.30934	0.244166	0.807102	0.999308
B1	SINE	500.788	-0.035794	0.146998	-0.2435	0.807618	0.999308
ERVB2_1A-I_MM	ERV2	1237.82	0.0237813	0.0987959	0.240712	0.809778	0.999308
RLTR13A2	ERV2	1193.22	0.0243747	0.10187	0.239273	0.810894	0.999308
RMER19B2	ERV2	245.69	-0.0363796	0.154476	-0.235502	0.813819	0.999308
RMER6A	ERV2	981.398	-0.0220112	0.0935307	-0.235337	0.813947	0.999308
RLTR20B2_MM	ERV2	14.9052	-0.133841	0.573173	-0.233509	0.815366	0.999308
RLTR47	ERV2	38.8115	-0.08295	0.355939	-0.233046	0.815726	0.999308
RLTR17_MM	ERV2	2597.23	-0.0200793	0.0872193	-0.230217	0.817923	0.999308
ERVB4_1B-LTR_MM	ERV2	1242.16	0.0222273	0.097439	0.228116	0.819556	0.999308
RLTR30B_MM	ERV1	18.2628	-0.140924	0.618869	-0.227712	0.81987	0.999308
RLTR1A2_MM	ERV1	539.556	-0.0276616	0.122408	-0.225978	0.821218	0.999308
L1MdV_I	LINE	25442.7	0.00976768	0.0433036	0.225563	0.821541	0.999308
RLTR44E_LTR	ERV2	76.9028	0.0607439	0.269662	0.225259	0.821778	0.999308
RLTR13D4	ERV2	537.175	-0.0268255	0.119387	-0.224693	0.822218	0.999308
BGLII_C	ERV2	71.1171	0.0642827	0.287275	0.223767	0.822938	0.999308
RLTR13D2	ERV2	387.16	0.0267319	0.119977	0.222808	0.823685	0.999308
L1MdN_I	LINE	14357.8	0.0150511	0.0684773	0.219796	0.82603	0.999308
RLTR16B_MM	ERV2	150.018	0.0446419	0.203593	0.21927	0.826439	0.999308
B1_Mur4	SINE	2773.49	0.0215331	0.0983056	0.219043	0.826617	0.999308
Lx7_3end	LINE	30.7782	0.0965489	0.440894	0.218984	0.826662	0.999308
SRV_MM-int	ERV2	284.031	0.02934	0.134155	0.218701	0.826883	0.999308
RLTR31_MM	ERV2	12.4349	0.146808	0.676038	0.21716	0.828084	0.999308
RLTR16	ERV2	4.17687	0.250187	1.16927	0.213968	0.830572	0.999308
LX6	LINE	1.44037	-0.432302	2.02978	-0.21298	0.831343	0.999308
RLTR30D_RN	ERV1	2.42785	-0.285311	1.34733	-0.211761	0.832294	0.999308
(GCTCA)n	Simple Repeat	0.449072	-0.835513	3.97072	-0.210419	0.833341	0.999308
RLTR1IAP_MM	Other	1384.14	-0.0145244	0.0692752	-0.209662	0.833932	0.999308
MTD	ERV3	0.441004	-0.835165	3.99622	-0.208989	0.834457	0.999308
ID_B1	SINE	12.2189	-0.129886	0.624978	-0.207825	0.835366	0.999308
B1_Mur1	SINE	0.475187	0.684707	3.30981	0.206872	0.83611	0.999308
RLTR6I_MM	ERV1	26551.4	0.0135367	0.0663344	0.204068	0.8383	0.999308
MER65I	DNA transposon	0.145298	0.819917	4.08047	0.200937	0.840748	0.999308
L1MEg_5end	DNA transposon	0.145298	0.819917	4.08047	0.200937	0.840748	0.999308
MER58B	DNA transposon	0.145298	0.819917	4.08047	0.200937	0.840748	0.999308
Kanga1	DNA transposon	0.145298	0.819917	4.08047	0.200937	0.840748	0.999308
LTR10G	ERV1	0.145298	0.819917	4.08047	0.200937	0.840748	0.999308
RLTR24B_MM	ERV1	0.145298	0.819917	4.08047	0.200937	0.840748	0.999308
MLT1A0	ERV3	0.145298	0.819917	4.08047	0.200937	0.840748	0.999308
MLT1D	ERV3	0.153366	0.819917	4.08047	0.200937	0.840748	0.999308
L1_Rod_5end	LINE	0.179205	0.819917	4.08047	0.200937	0.840748	0.999308
LX10	LINE	0.179205	0.819917	4.08047	0.200937	0.840748	0.999308
RICKSHA	Other	0.145298	0.819917	4.08047	0.200937	0.840748	0.999308
RICKSHA_0	Other	0.145298	0.819917	4.08047	0.200937	0.840748	0.999308
(TATACA)n	Simple Repeat	0.145298	0.819917	4.08047	0.200937	0.840748	0.999308
(TAA)n	Simple Repeat	0.153366	0.819917	4.08047	0.200937	0.840748	0.999308
TIGGER5_B	SINE	0.153366	0.819917	4.08047	0.200937	0.840748	0.999308
MIR	SINE	0.179205	0.819917	4.08047	0.200937	0.840748	0.999308
RLTR41B	ERV1	109.356	0.042343	0.21084	0.20083	0.840832	0.999308
MT2B	ERV3	203.503	0.0365513	0.182909	0.199833	0.841611	0.999308
(CCCGAA)n	Simple Repeat	1748.6	-0.0283925	0.142651	-0.199035	0.842235	0.999308
IAPLTR1_Mm	ERV2	3077.16	-0.0128877	0.0660554	-0.195104	0.845312	0.999308
IAPEY3_LTR	ERV2	960.576	-0.0172091	0.0886574	-0.194108	0.846091	0.999308
Lx2_3end	LINE	6649.72	0.0130974	0.0678736	0.192968	0.846984	0.999308
RLTR13B	Other	484.442	0.0218066	0.113228	0.192589	0.84728	0.999308
MTB	ERV3	4649.88	-0.0155114	0.0821502	-0.188818	0.850236	0.999308
RLTR10A	ERV2	971.694	-0.0195558	0.104613	-0.186935	0.851712	0.999308
ORR1A	ERV3	534.984	-0.0193988	0.106575	-0.18202	0.855567	0.999308
L1MdA_V	LINE	16609.5	-0.00790893	0.0436683	-0.181114	0.856278	0.999308
BGLII_Mus	ERV2	394.05	-0.0213995	0.118197	-0.181048	0.85633	0.999308
LTRIS4	ERV1	145.517	0.0338017	0.188693	0.179136	0.857831	0.999308
Lx_3end	LINE	9264.02	-0.0117466	0.0656966	-0.178801	0.858094	0.999308
MMERVK9E_I	ERV2	7170.92	0.00995178	0.0562108	0.177044	0.859474	0.999308
MTC_I	ERV3	191.326	0.0295005	0.167451	0.176174	0.860157	0.999308
IAPLTR3	ERV2	502.687	-0.0301349	0.172256	-0.174943	0.861124	0.999308
RMER6D	ERV2	231.399	-0.029405	0.169324	-0.173661	0.862132	0.999308
IAP1-MM_LTR	ERV2	605.643	0.0250396	0.146699	0.170686	0.86447	0.999308
ORR1D	DNA transposon	0.830639	-0.470599	2.78353	-0.169066	0.865745	0.999308
L1MdTf_III	LINE	65273.1	0.00734609	0.0438775	0.167423	0.867038	0.999308
RLTR2IAP_MM	Other	528.287	0.0234527	0.141452	0.165799	0.868315	0.999308
RMER12C	ERV2	264.31	0.0271137	0.166535	0.162811	0.870668	0.999308
ERVB5_2-LTR_MM	ERV2	233.66	0.0386581	0.239045	0.161719	0.871527	0.999308
MLTR31D_MM	ERV2	163.492	0.0290055	0.18327	0.158267	0.874247	0.999308
RLTR42_I	ERV2	1.13186	-0.345655	2.21937	-0.155745	0.876234	0.999308
ERVB5_1-I_MM	ERV2	537.241	-0.0193292	0.1266	-0.15268	0.878651	0.999308
RLTR17B_Mm	ERV2	58.1637	-0.0443995	0.295426	-0.15029	0.880536	0.999308
L1_Mus1_3end	LINE	14816.6	0.00846225	0.0566807	0.149297	0.881319	0.999308
(GGAA)n	Simple Repeat	21.3173	0.0758374	0.51186	0.14816	0.882216	0.999308
ERVB2_1-I_MM	Other	245.867	0.0210622	0.145284	0.144973	0.884732	0.999308
RMER1A	Other	33.5331	-0.0577597	0.402974	-0.143333	0.886027	0.999308
RLTR20C2_MM	ERV2	37.0357	0.0539558	0.378382	0.142596	0.886609	0.999308
RLTR20A1_MM	ERV2	15.0256	-0.0840458	0.591036	-0.142201	0.886921	0.999308
RMER17C_I	ERV2	126.366	-0.0298872	0.219437	-0.136199	0.891664	0.999308
MMERVK9C_I	ERV2	4877.8	-0.00813525	0.0613294	-0.132649	0.894471	0.999308
(TAAA)n	Simple Repeat	0.709694	-0.388246	2.96112	-0.131115	0.895685	0.999308
RLTR19D	ERV3	8.49487	0.113719	0.867569	0.131078	0.895714	0.999308
RLTR10E	ERV2	121.523	-0.0291198	0.223741	-0.130149	0.896448	0.999308
B1_Mm	SINE	20479.6	0.0100869	0.079242	0.127292	0.89871	0.999308
RMER21B	ERV1	15.9851	0.0692711	0.546573	0.126737	0.899148	0.999308
ERVB4_1-I_MM	ERV2	797.674	0.0112716	0.089441	0.126023	0.899714	0.999308
GOLEM_B	DNA transposon	37075.7	0.0162508	0.130613	0.12442	0.900983	0.999308
X9_LINE	Other	2.9518	-0.301696	2.44331	-0.123478	0.901728	0.999308
RLTR13A1	ERV2	670.12	-0.011726	0.095619	-0.122633	0.902398	0.999308
RLTR9A3A	ERV2	1.70846	-0.245317	2.0046	-0.122377	0.9026	0.999308
ERVB5_2-I_MM	ERV2	364.261	0.0151794	0.124064	0.122351	0.902621	0.999308
B1F2	SINE	1829.22	-0.010173	0.083374	-0.122017	0.902886	0.999308
MT2B2_LTR	ERV3	2041.72	0.00814541	0.0670445	0.121493	0.903301	0.999308
RMER17B	ERV2	393.354	0.0170279	0.141358	0.12046	0.904119	0.999308
RLTR20B1_MM	ERV2	4.24876	-0.121469	1.01014	-0.12025	0.904285	0.999308
RLTR13C1	ERV2	737.293	0.0105085	0.0921388	0.114051	0.909197	0.999308
RLTR51A_Mm	ERV3	16.7381	-0.0629183	0.551979	-0.113987	0.909248	0.999308
MusHAL1_5end	LINE	1622.25	0.00847529	0.0744987	0.113764	0.909425	0.999308
RLTR25_MM	Other	301.066	-0.0177639	0.157398	-0.11286	0.910142	0.999308
RLTR19C_MM	ERV3	19.0676	-0.0575637	0.511602	-0.112517	0.910414	0.999308
L2D	LINE	1.05342	0.289172	2.59462	0.111451	0.911259	0.999308
RLTR4I_MM	ERV1	5361.8	0.00822299	0.076128	0.108015	0.913984	0.999308
RLTR31B_MM	ERV2	2.74822	-0.139803	1.33713	-0.104555	0.916729	0.999308
RLTR31_Mur	ERV2	28.2427	-0.0452185	0.436381	-0.103622	0.91747	0.999308
MurERV4	ERV2	59.8519	0.029547	0.285816	0.103378	0.917663	0.999308
IAP-d	ERV2	4214.13	-0.00839616	0.0838128	-0.100178	0.920203	0.999308
RLTR11A	ERV2	44.8386	-0.0375748	0.37899	-0.0991445	0.921024	0.999308
B1_Mus2	SINE	5040.93	0.00653131	0.0676666	0.0965219	0.923106	0.999308
RLTR13F	ERV2	724.151	0.010071	0.105228	0.0957063	0.923754	0.999308
(AC)n	Simple Repeat	413.03	0.0136057	0.143364	0.0949033	0.924392	0.999308
RLTR34B_MM	ERV2	3.67832	0.120028	1.26665	0.0947603	0.924505	0.999308
RLTR1F_Mm	ERV1	335.657	-0.0136241	0.151978	-0.0896452	0.928569	0.999308
RLTR14_RN	ERV1	3.95441	-0.0965466	1.12933	-0.0854902	0.931872	0.999308
ERVB7_1-I_MM	Other	11381.7	0.00524553	0.0680358	0.0770996	0.938544	0.999308
RLTR53_Mm	ERV3	14.0958	-0.0574772	0.753657	-0.0762644	0.939209	0.999308
IAPEY_LTR	ERV2	1556.15	-0.00914528	0.120237	-0.0760603	0.939371	0.999308
MMVL30	Other	5066.65	0.00405656	0.0537101	0.075527	0.939795	0.999308
MMSAT4	Satellite	827.029	0.0104095	0.143952	0.0723124	0.942353	0.999308
ERVB7_4-LTR_MM	ERV2	39.1379	-0.0276901	0.394366	-0.0702141	0.944023	0.999308
ORR1D1_LTR	ERV3	14.7216	0.039414	0.561345	0.0702135	0.944024	0.999308
B3	SINE	2.518	-0.101719	1.47228	-0.0690892	0.944919	0.999308
L1MdA_II	LINE	24252.9	0.00291131	0.0430586	0.0676128	0.946094	0.999308
L1VL2_5	LINE	167.725	0.0148089	0.219056	0.0676034	0.946101	0.999308
L1_Mur2_5end	LINE	134.102	0.0142415	0.211475	0.0673436	0.946308	0.999308
CR1_Mam	Other	11.747	-0.241921	3.74095	-0.0646683	0.948438	0.999308
RMER19A_LTR	ERV2	628.08	-0.0066297	0.103659	-0.0639569	0.949005	0.999308
IAPEYI	ERV2	9124.64	0.0657593	1.03254	0.0636872	0.949219	0.999308
ERVB7_1-LTR_MM	Other	1250.8	0.00604882	0.0985486	0.0613791	0.951057	0.999308
RLTR14_I	ERV1	10.0378	0.0436496	0.739738	0.0590069	0.952947	0.999308
RLTR46A2	ERV2	33.4654	-0.0218738	0.397165	-0.0550748	0.956079	0.999308
IAPLTR1a_I_MM	ERV2	82134	0.00332659	0.0639142	0.0520478	0.958491	0.999308
IAPEY3_I	ERV2	12581.3	0.00701002	0.136824	0.0512337	0.959139	0.999308
RLTR1B_MM	ERV1	1943.51	0.00556724	0.113431	0.0490806	0.960855	0.999308
RLTR9A	ERV2	26.7382	-0.0252145	0.514054	-0.0490503	0.960879	0.999308
RLTR20A	ERV2	8.95279	-0.0393298	0.842401	-0.0466877	0.962762	0.999308
RMER17B2	ERV2	603.073	0.00467695	0.101795	0.0459449	0.963354	0.999308
RLTR34C_MM	ERV2	4.36715	0.0473868	1.05701	0.0448309	0.964242	0.999308
RLTR12BD_Mm	ERV2	12.6552	0.029679	0.681403	0.0435557	0.965259	0.999308
LX3	LINE	5.39264	0.0420054	0.986752	0.0425694	0.966045	0.999308
RMER17A	ERV2	523.14	0.00493035	0.127988	0.038522	0.969272	0.999308
(GGGA)n	Simple Repeat	2.23041	-0.0520806	1.41937	-0.0366928	0.97073	0.999308
RLTR12H	ERV2	6.8388	-0.0339243	0.933461	-0.0363425	0.971009	0.999308
SVA2	SINE	0.355727	-0.141863	4.08047	-0.0347664	0.972266	0.999308
RLTR46B	ERV2	140.786	-0.00715715	0.208666	-0.0342995	0.972638	0.999308
L1MdA_VI	LINE	48919.9	-0.00145793	0.0466791	-0.031233	0.975084	0.999308
IAPEY4_I	ERV2	5167.34	-0.0018202	0.0600868	-0.0302928	0.975834	0.999308
RLTR44A_LTR	ERV2	19.9393	-0.0148932	0.499554	-0.029813	0.976216	0.999308
Lx2A_3end	LINE	506.929	0.00283718	0.104896	0.0270475	0.978422	0.999308
L1MdA_I	LINE	9917.92	0.00117832	0.0475196	0.0247965	0.980217	0.999308
IAPLTR3_I	ERV2	4754.31	0.00674651	0.280133	0.0240832	0.980786	0.999308
RMER16_Mm	ERV2	388.829	-0.00286061	0.120032	-0.023832	0.980987	0.999308
L1MdF_I	LINE	97048.7	0.000975499	0.0410853	0.0237433	0.981057	0.999308
Lx2A1_3end	LINE	1271.35	-0.00218511	0.0941502	-0.0232087	0.981484	0.999308
RLTR48C	ERV1	245.508	-0.00339198	0.149459	-0.022695	0.981894	0.999308
RLTR20B4_MM	ERV2	13.6235	-0.0125949	0.614605	-0.0204926	0.98365	0.999308
RMER12	ERV2	477.596	-0.00276801	0.135659	-0.0204042	0.983721	0.999308
L1_Mur2_3end	LINE	324.959	-0.00269753	0.164867	-0.0163618	0.986946	0.999308
RMER13A1	ERV2	39.9953	0.00428741	0.364315	0.0117684	0.99061	0.999308
LSU-rRNA_Hsa	Other	2250.41	0.00119585	0.111296	0.0107448	0.991427	0.999308
IAPEZI	ERV2	63578.9	0.000562246	0.0587782	0.00956556	0.992368	0.999308
(A)n	Simple Repeat	65.3714	-0.00202836	0.272075	-0.00745514	0.994052	0.999308
RLTR19A_MM	ERV3	43.1093	0.00226986	0.324785	0.00698883	0.994424	0.999308
URR1	DNA transposon	37.6228	0.00116982	0.349505	0.00334707	0.997329	0.999308
IAPA_MM	ERV2	1258.62	-0.000213039	0.0770094	-0.0027664	0.997793	0.999308
MMERGLN_I	ERV1	7886.54	-0.000105248	0.06223	-0.00169128	0.998651	0.999308
RLTR9A2	ERV2	54.2457	-0.000270676	0.312042	-0.000867434	0.999308	0.999308
MURVY-int	ERV1	5255.97	0.0842134	2.47032	0.0340901	1	1
RLTR5_MM	ERV1	511.047	0.136055	1.69884	0.0800868	1	1
HERVH	ERV1	68.2272	2.13419	1.47717	1.44478	1	1
L1P_MA2	LINE	79.6259	2.58924	1.60792	1.6103	1	1
L1M1_5	LINE	24.4437	3.97369	1.13876	3.48947	1	1
YREP	Other	1518.14	-0.198721	2.92218	-0.0680045	1	1
LTRIAPEY	Other	231.939	0.022247	1.72014	0.0129332	1	1
CYRA11_MM	Other	371.236	0.0238964	3.72546	0.00641433	1	1
C573	Other	389.491	0.221519	3.72544	0.059461	1	1
(GAAAAA)n	Simple Repeat	50.0406	-0.0921057	1.93751	-0.0475383	1	1
X9b_DNA	DNA transposon	0	NA	NA	NA	NA	NA
MER91B	DNA transposon	0	NA	NA	NA	NA	NA
X2a_DNA	DNA transposon	0	NA	NA	NA	NA	NA
Charlie21a	DNA transposon	0	NA	NA	NA	NA	NA
EuthAT-1	DNA transposon	0	NA	NA	NA	NA	NA
MER125	DNA transposon	0	NA	NA	NA	NA	NA
ORSL-2b	DNA transposon	0	NA	NA	NA	NA	NA
Charlie27	DNA transposon	0	NA	NA	NA	NA	NA
RMER3D4_LTR	DNA transposon	0	NA	NA	NA	NA	NA
Charlie15a	DNA transposon	0	NA	NA	NA	NA	NA
MER46C	DNA transposon	0	NA	NA	NA	NA	NA
DNA1_Mam	DNA transposon	0	NA	NA	NA	NA	NA
X12_DNA	DNA transposon	0	NA	NA	NA	NA	NA
MER104	DNA transposon	0	NA	NA	NA	NA	NA
LTR85b	DNA transposon	0	NA	NA	NA	NA	NA
Charlie16a	DNA transposon	0	NA	NA	NA	NA	NA
MER5A1	DNA transposon	0	NA	NA	NA	NA	NA
MamRep137	DNA transposon	0	NA	NA	NA	NA	NA
Tigger15a	DNA transposon	0	NA	NA	NA	NA	NA
Charlie11	DNA transposon	0	NA	NA	NA	NA	NA
X13_DNA	DNA transposon	0	NA	NA	NA	NA	NA
L1ME3D_3end	DNA transposon	0	NA	NA	NA	NA	NA
X31_DNA	DNA transposon	0	NA	NA	NA	NA	NA
Tigger12A	DNA transposon	0	NA	NA	NA	NA	NA
MER74	DNA transposon	0	NA	NA	NA	NA	NA
X5a_DNA	DNA transposon	0	NA	NA	NA	NA	NA
Charlie26a	DNA transposon	0	NA	NA	NA	NA	NA
MERX	DNA transposon	0	NA	NA	NA	NA	NA
MER58A	DNA transposon	0	NA	NA	NA	NA	NA
X27_DNA	DNA transposon	0	NA	NA	NA	NA	NA
MER21C_BT	DNA transposon	0	NA	NA	NA	NA	NA
MER3	DNA transposon	0	NA	NA	NA	NA	NA
Charlie17a	DNA transposon	0	NA	NA	NA	NA	NA
CHARLIE2	DNA transposon	0	NA	NA	NA	NA	NA
X9a_DNA	DNA transposon	0	NA	NA	NA	NA	NA
MamGypLTR1c	DNA transposon	0	NA	NA	NA	NA	NA
Tigger16a	DNA transposon	0	NA	NA	NA	NA	NA
MamRep1894	DNA transposon	0	NA	NA	NA	NA	NA
LTR88c	DNA transposon	0	NA	NA	NA	NA	NA
X4a_DNA	DNA transposon	0	NA	NA	NA	NA	NA
RMER30	DNA transposon	0	NA	NA	NA	NA	NA
MER47B	DNA transposon	0	NA	NA	NA	NA	NA
MER136	DNA transposon	0	NA	NA	NA	NA	NA
Charlie13a	DNA transposon	0	NA	NA	NA	NA	NA
Charlie18a	DNA transposon	0	NA	NA	NA	NA	NA
MER5C1	DNA transposon	0	NA	NA	NA	NA	NA
X29b_DNA	DNA transposon	0	NA	NA	NA	NA	NA
X32_DNA	DNA transposon	0	NA	NA	NA	NA	NA
X6a_DNA	DNA transposon	0	NA	NA	NA	NA	NA
X11_DNA	DNA transposon	0	NA	NA	NA	NA	NA
MER104A	DNA transposon	0	NA	NA	NA	NA	NA
CHARLIE1A	DNA transposon	0	NA	NA	NA	NA	NA
MER58C	DNA transposon	0	NA	NA	NA	NA	NA
MamGypLTR1a	DNA transposon	0	NA	NA	NA	NA	NA
X29a_DNA	DNA transposon	0	NA	NA	NA	NA	NA
MTE	DNA transposon	0	NA	NA	NA	NA	NA
X10a_DNA	DNA transposon	0	NA	NA	NA	NA	NA
Tigger9b	DNA transposon	0	NA	NA	NA	NA	NA
X7_DNA	DNA transposon	0	NA	NA	NA	NA	NA
LTR88a	DNA transposon	0	NA	NA	NA	NA	NA
CHARLIE4	DNA transposon	0	NA	NA	NA	NA	NA
X15_DNA	DNA transposon	0	NA	NA	NA	NA	NA
MER115	DNA transposon	0	NA	NA	NA	NA	NA
Charlie22a	DNA transposon	0	NA	NA	NA	NA	NA
X3_LR	DNA transposon	0	NA	NA	NA	NA	NA
CHARLIE8A	DNA transposon	0	NA	NA	NA	NA	NA
Tigger13a	DNA transposon	0	NA	NA	NA	NA	NA
MamRep488	DNA transposon	0	NA	NA	NA	NA	NA
X6b_DNA	DNA transposon	0	NA	NA	NA	NA	NA
X23_DNA	DNA transposon	0	NA	NA	NA	NA	NA
MER5C	DNA transposon	0	NA	NA	NA	NA	NA
MamRep434	DNA transposon	0	NA	NA	NA	NA	NA
MLT1_I	DNA transposon	0	NA	NA	NA	NA	NA
X18_DNA	DNA transposon	0	NA	NA	NA	NA	NA
MER103	DNA transposon	0	NA	NA	NA	NA	NA
Tigger14a	DNA transposon	0	NA	NA	NA	NA	NA
MLT1C1	DNA transposon	0	NA	NA	NA	NA	NA
X1_LR	DNA transposon	0	NA	NA	NA	NA	NA
MER132	DNA transposon	0	NA	NA	NA	NA	NA
MER5A	DNA transposon	0	NA	NA	NA	NA	NA
X26_DNA	DNA transposon	0	NA	NA	NA	NA	NA
RNERVK23	DNA transposon	0	NA	NA	NA	NA	NA
Tigger12	DNA transposon	0	NA	NA	NA	NA	NA
X33a_DNA	DNA transposon	0	NA	NA	NA	NA	NA
EuthAT-N1	DNA transposon	0	NA	NA	NA	NA	NA
EutTc1-N1	DNA transposon	0	NA	NA	NA	NA	NA
EuthAT-2	DNA transposon	0	NA	NA	NA	NA	NA
EuthAT-2B	DNA transposon	0	NA	NA	NA	NA	NA
MTEb_LTR	DNA transposon	0	NA	NA	NA	NA	NA
Tigger10	DNA transposon	0	NA	NA	NA	NA	NA
Charlie28	DNA transposon	0	NA	NA	NA	NA	NA
X5b_DNA	DNA transposon	0	NA	NA	NA	NA	NA
MER2B	DNA transposon	0	NA	NA	NA	NA	NA
CHARLIE1	DNA transposon	0	NA	NA	NA	NA	NA
MER97d	DNA transposon	0	NA	NA	NA	NA	NA
MamGypLTR1d	DNA transposon	0	NA	NA	NA	NA	NA
MER123	DNA transposon	0	NA	NA	NA	NA	NA
LTR85c	DNA transposon	0	NA	NA	NA	NA	NA
MER70_I	DNA transposon	0	NA	NA	NA	NA	NA
MamRep38	DNA transposon	0	NA	NA	NA	NA	NA
MamGypLTR2c	DNA transposon	0	NA	NA	NA	NA	NA
ORSL	DNA transposon	0	NA	NA	NA	NA	NA
ORSL-2a	DNA transposon	0	NA	NA	NA	NA	NA
TIGGER6A	DNA transposon	0	NA	NA	NA	NA	NA
X25_DNA	DNA transposon	0	NA	NA	NA	NA	NA
X24_DNA	DNA transposon	0	NA	NA	NA	NA	NA
X1_DNA	DNA transposon	0	NA	NA	NA	NA	NA
MER90a_LTR	DNA transposon	0	NA	NA	NA	NA	NA
Charlie19a	DNA transposon	0	NA	NA	NA	NA	NA
X10b_DNA	DNA transposon	0	NA	NA	NA	NA	NA
Charlie13b	DNA transposon	0	NA	NA	NA	NA	NA
MTE2a_LTR	DNA transposon	0	NA	NA	NA	NA	NA
X17_DNA	DNA transposon	0	NA	NA	NA	NA	NA
MER68_I	DNA transposon	0	NA	NA	NA	NA	NA
X2_LR	DNA transposon	0	NA	NA	NA	NA	NA
Zaphod3	DNA transposon	0	NA	NA	NA	NA	NA
X34_DNA	DNA transposon	0	NA	NA	NA	NA	NA
X21_DNA	DNA transposon	0	NA	NA	NA	NA	NA
X28_DNA	DNA transposon	0	NA	NA	NA	NA	NA
LTR88b	DNA transposon	0	NA	NA	NA	NA	NA
Tigger16b	DNA transposon	0	NA	NA	NA	NA	NA
MamGypLTR3	DNA transposon	0	NA	NA	NA	NA	NA
X22_DNA	DNA transposon	0	NA	NA	NA	NA	NA
LTR85a	DNA transposon	0	NA	NA	NA	NA	NA
MLT1H_I	DNA transposon	0	NA	NA	NA	NA	NA
X2b_DNA	DNA transposon	0	NA	NA	NA	NA	NA
MER104B	DNA transposon	0	NA	NA	NA	NA	NA
CHARLIE1B	DNA transposon	0	NA	NA	NA	NA	NA
MamGypLTR2b	DNA transposon	0	NA	NA	NA	NA	NA
LTR54B	DNA transposon	0	NA	NA	NA	NA	NA
MER58D	DNA transposon	0	NA	NA	NA	NA	NA
ORR1D2_LTR	DNA transposon	0	NA	NA	NA	NA	NA
X20_DNA	DNA transposon	0	NA	NA	NA	NA	NA
X4b_DNA	DNA transposon	0	NA	NA	NA	NA	NA
MER47C	DNA transposon	0	NA	NA	NA	NA	NA
X30_DNA	DNA transposon	0	NA	NA	NA	NA	NA
Kanga11a	DNA transposon	0	NA	NA	NA	NA	NA
MamRep4096	DNA transposon	0	NA	NA	NA	NA	NA
MER127	DNA transposon	0	NA	NA	NA	NA	NA
Charlie24	DNA transposon	0	NA	NA	NA	NA	NA
Charlie25	DNA transposon	0	NA	NA	NA	NA	NA
RodERV21	DNA transposon	0	NA	NA	NA	NA	NA
X4_LR	DNA transposon	0	NA	NA	NA	NA	NA
MLT1F_I	DNA transposon	0	NA	NA	NA	NA	NA
MER63C	DNA transposon	0	NA	NA	NA	NA	NA
MER6C	DNA transposon	0	NA	NA	NA	NA	NA
X9c_DNA	DNA transposon	0	NA	NA	NA	NA	NA
HERVL68	DNA transposon	0	NA	NA	NA	NA	NA
MamGypLTR1b	DNA transposon	0	NA	NA	NA	NA	NA
MER69A	ERV1	0	NA	NA	NA	NA	NA
LTR75_1	ERV1	0	NA	NA	NA	NA	NA
MER34A1	ERV1	0	NA	NA	NA	NA	NA
LTR72_RN	ERV1	0	NA	NA	NA	NA	NA
MLTR73	ERV1	0	NA	NA	NA	NA	NA
MER34A	ERV1	0	NA	NA	NA	NA	NA
MER92C	ERV1	0	NA	NA	NA	NA	NA
MER69B	ERV1	0	NA	NA	NA	NA	NA
LTR81B	ERV1	0	NA	NA	NA	NA	NA
MER57E1	ERV1	0	NA	NA	NA	NA	NA
MER104C	ERV1	0	NA	NA	NA	NA	NA
MLTR14	ERV1	0	NA	NA	NA	NA	NA
LTR81A	ERV1	0	NA	NA	NA	NA	NA
LTR78	ERV1	0	NA	NA	NA	NA	NA
LTR81C	ERV1	0	NA	NA	NA	NA	NA
MER34-int	ERV1	0	NA	NA	NA	NA	NA
MER82	ERV1	0	NA	NA	NA	NA	NA
MER57C2	ERV1	0	NA	NA	NA	NA	NA
LTR68	ERV1	0	NA	NA	NA	NA	NA
MER31A	ERV1	0	NA	NA	NA	NA	NA
MLTR12	ERV1	0	NA	NA	NA	NA	NA
MER57D	ERV1	0	NA	NA	NA	NA	NA
MER57E2	ERV1	0	NA	NA	NA	NA	NA
RNLTR23	ERV2	0	NA	NA	NA	NA	NA
MLTR11B	ERV2	0	NA	NA	NA	NA	NA
MLTR18A_MM	ERV2	0	NA	NA	NA	NA	NA
MLTR18_MM	ERV2	0	NA	NA	NA	NA	NA
MLTR11A	ERV2	0	NA	NA	NA	NA	NA
MLTR18B_MM	ERV2	0	NA	NA	NA	NA	NA
RLTR12C	ERV2	0	NA	NA	NA	NA	NA
RLTR21_MM	ERV2	0	NA	NA	NA	NA	NA
LTR33	ERV3	0	NA	NA	NA	NA	NA
MLT1E1	ERV3	0	NA	NA	NA	NA	NA
LTR79	ERV3	0	NA	NA	NA	NA	NA
MLT1J2	ERV3	0	NA	NA	NA	NA	NA
MLT1F2	ERV3	0	NA	NA	NA	NA	NA
LTR67B	ERV3	0	NA	NA	NA	NA	NA
LTR16A	ERV3	0	NA	NA	NA	NA	NA
LTR16D2	ERV3	0	NA	NA	NA	NA	NA
LTR33A	ERV3	0	NA	NA	NA	NA	NA
MLT1J	ERV3	0	NA	NA	NA	NA	NA
LTR16E2	ERV3	0	NA	NA	NA	NA	NA
LTR33C	ERV3	0	NA	NA	NA	NA	NA
MLT1E	ERV3	0	NA	NA	NA	NA	NA
LTR82A	ERV3	0	NA	NA	NA	NA	NA
LTR16D1	ERV3	0	NA	NA	NA	NA	NA
LTR16B1	ERV3	0	NA	NA	NA	NA	NA
ORR1F	ERV3	0	NA	NA	NA	NA	NA
LTR86C	ERV3	0	NA	NA	NA	NA	NA
MLT1E2	ERV3	0	NA	NA	NA	NA	NA
LTR16B2	ERV3	0	NA	NA	NA	NA	NA
LTR86A2	ERV3	0	NA	NA	NA	NA	NA
LTR16E1	ERV3	0	NA	NA	NA	NA	NA
LTR86B2	ERV3	0	NA	NA	NA	NA	NA
MLT2B3	ERV3	0	NA	NA	NA	NA	NA
MLT1J1	ERV3	0	NA	NA	NA	NA	NA
RLTR53B_Mm	ERV3	0	NA	NA	NA	NA	NA
MLT2F	ERV3	0	NA	NA	NA	NA	NA
MER21C	ERV3	0	NA	NA	NA	NA	NA
LTR84b	ERV3	0	NA	NA	NA	NA	NA
LTR83	ERV3	0	NA	NA	NA	NA	NA
MLT1M	ERV3	0	NA	NA	NA	NA	NA
MLT1J-int	ERV3	0	NA	NA	NA	NA	NA
MLT1F1	ERV3	0	NA	NA	NA	NA	NA
LTR40A1	ERV3	0	NA	NA	NA	NA	NA
LTR33B	ERV3	0	NA	NA	NA	NA	NA
LTR82B	ERV3	0	NA	NA	NA	NA	NA
MLT2B2	ERV3	0	NA	NA	NA	NA	NA
LTR80A	ERV3	0	NA	NA	NA	NA	NA
MLT2E	ERV3	0	NA	NA	NA	NA	NA
MTE-int	ERV3	0	NA	NA	NA	NA	NA
LTR80B	ERV3	0	NA	NA	NA	NA	NA
MER76-int	ERV3	0	NA	NA	NA	NA	NA
LTR86A1	ERV3	0	NA	NA	NA	NA	NA
MER74A	ERV3	0	NA	NA	NA	NA	NA
MLT-int	ERV3	0	NA	NA	NA	NA	NA
ORR1E	ERV3	0	NA	NA	NA	NA	NA
LTR87	ERV3	0	NA	NA	NA	NA	NA
LTR16B	ERV3	0	NA	NA	NA	NA	NA
MLT1E1A	ERV3	0	NA	NA	NA	NA	NA
RMER15-int	ERV3	0	NA	NA	NA	NA	NA
ORR1G	ERV3	0	NA	NA	NA	NA	NA
MLT1O	ERV3	0	NA	NA	NA	NA	NA
LTR86B1	ERV3	0	NA	NA	NA	NA	NA
LTR84a	ERV3	0	NA	NA	NA	NA	NA
MLT1F	ERV3	0	NA	NA	NA	NA	NA
LTR89	ERV3	0	NA	NA	NA	NA	NA
L2C	LINE	0	NA	NA	NA	NA	NA
MER80	LINE	0	NA	NA	NA	NA	NA
X13_LINE	LINE	0	NA	NA	NA	NA	NA
L1MD1_5	LINE	0	NA	NA	NA	NA	NA
MLT1C2	LINE	0	NA	NA	NA	NA	NA
L1M6_5end	LINE	0	NA	NA	NA	NA	NA
L1ME5	LINE	0	NA	NA	NA	NA	NA
L1MB4_5	LINE	0	NA	NA	NA	NA	NA
MER57E3	LINE	0	NA	NA	NA	NA	NA
L1MC4_5end	LINE	0	NA	NA	NA	NA	NA
X12_LINE	LINE	0	NA	NA	NA	NA	NA
L1MC5	LINE	0	NA	NA	NA	NA	NA
X3_LINE	LINE	0	NA	NA	NA	NA	NA
L1ME3E_3end	LINE	0	NA	NA	NA	NA	NA
MTE2b_LTR	LINE	0	NA	NA	NA	NA	NA
L1MEC_5	LINE	0	NA	NA	NA	NA	NA
L1ME3F_3end	LINE	0	NA	NA	NA	NA	NA
X19_LINE	LINE	0	NA	NA	NA	NA	NA
X15_LINE	LINE	0	NA	NA	NA	NA	NA
HAL1	LINE	0	NA	NA	NA	NA	NA
L1ME3C_3end	LINE	0	NA	NA	NA	NA	NA
L1ME5_3end	LINE	0	NA	NA	NA	NA	NA
MER68A	LINE	0	NA	NA	NA	NA	NA
X24_LINE	LINE	0	NA	NA	NA	NA	NA
L1M3D_5	LINE	0	NA	NA	NA	NA	NA
L1MB6_5	LINE	0	NA	NA	NA	NA	NA
L1MEe_5end	LINE	0	NA	NA	NA	NA	NA
L1MC4B	LINE	0	NA	NA	NA	NA	NA
MER57C1	LINE	0	NA	NA	NA	NA	NA
L1M7_5end	LINE	0	NA	NA	NA	NA	NA
X2_LINE	LINE	0	NA	NA	NA	NA	NA
MamGypLTR2	LINE	0	NA	NA	NA	NA	NA
X18_LINE	LINE	0	NA	NA	NA	NA	NA
L1ME4	LINE	0	NA	NA	NA	NA	NA
L1M3DE_5	LINE	0	NA	NA	NA	NA	NA
X11_LINE	LINE	0	NA	NA	NA	NA	NA
L1MA9_5	LINE	0	NA	NA	NA	NA	NA
X4_LINE	LINE	0	NA	NA	NA	NA	NA
L1M3A_5	LINE	0	NA	NA	NA	NA	NA
L2B	LINE	0	NA	NA	NA	NA	NA
UCON28	Other	0	NA	NA	NA	NA	NA
Eulor1	Other	0	NA	NA	NA	NA	NA
UCON88	Other	0	NA	NA	NA	NA	NA
UCON83	Other	0	NA	NA	NA	NA	NA
UCON21	Other	0	NA	NA	NA	NA	NA
MER135	Other	0	NA	NA	NA	NA	NA
UCON47	Other	0	NA	NA	NA	NA	NA
Eulor9B	Other	0	NA	NA	NA	NA	NA
UCON16	Other	0	NA	NA	NA	NA	NA
Eulor6C	Other	0	NA	NA	NA	NA	NA
Eutr9	Other	0	NA	NA	NA	NA	NA
UCON19	Other	0	NA	NA	NA	NA	NA
UCON2	Other	0	NA	NA	NA	NA	NA
Eutr14	Other	0	NA	NA	NA	NA	NA
Eutr7	Other	0	NA	NA	NA	NA	NA
UCON96	Other	0	NA	NA	NA	NA	NA
UCON22	Other	0	NA	NA	NA	NA	NA
X8_LINE	Other	0	NA	NA	NA	NA	NA
UCON100	Other	0	NA	NA	NA	NA	NA
UCON34	Other	0	NA	NA	NA	NA	NA
UCON66	Other	0	NA	NA	NA	NA	NA
X7B_LINE	Other	0	NA	NA	NA	NA	NA
Eutr1	Other	0	NA	NA	NA	NA	NA
UCON9	Other	0	NA	NA	NA	NA	NA
MamRep605	Other	0	NA	NA	NA	NA	NA
UCON28a	Other	0	NA	NA	NA	NA	NA
UCON86	Other	0	NA	NA	NA	NA	NA
Eulor4	Other	0	NA	NA	NA	NA	NA
X6B_LINE	Other	0	NA	NA	NA	NA	NA
UCON32	Other	0	NA	NA	NA	NA	NA
UCON39	Other	0	NA	NA	NA	NA	NA
UCON36	Other	0	NA	NA	NA	NA	NA
EUTREP6	Other	0	NA	NA	NA	NA	NA
4.5SRNA	Other	0	NA	NA	NA	NA	NA
L4	Other	0	NA	NA	NA	NA	NA
UCON10	Other	0	NA	NA	NA	NA	NA
UCON3	Other	0	NA	NA	NA	NA	NA
X7C_LINE	Other	0	NA	NA	NA	NA	NA
UCON81	Other	0	NA	NA	NA	NA	NA
UCON93	Other	0	NA	NA	NA	NA	NA
LX8	Other	0	NA	NA	NA	NA	NA
X1_LINE	Other	0	NA	NA	NA	NA	NA
UCON94	Other	0	NA	NA	NA	NA	NA
UCON102	Other	0	NA	NA	NA	NA	NA
X21_LINE	Other	0	NA	NA	NA	NA	NA
EUTREP15	Other	0	NA	NA	NA	NA	NA
X20_LINE	Other	0	NA	NA	NA	NA	NA
UCON52	Other	0	NA	NA	NA	NA	NA
UCON7	Other	0	NA	NA	NA	NA	NA
U7	Other	0	NA	NA	NA	NA	NA
Eulor2B	Other	0	NA	NA	NA	NA	NA
EUTREP2	Other	0	NA	NA	NA	NA	NA
UCON40	Other	0	NA	NA	NA	NA	NA
UCON68	Other	0	NA	NA	NA	NA	NA
UCON64	Other	0	NA	NA	NA	NA	NA
EUTREP1	Other	0	NA	NA	NA	NA	NA
UCON12A	Other	0	NA	NA	NA	NA	NA
UCON72	Other	0	NA	NA	NA	NA	NA
UCON5	Other	0	NA	NA	NA	NA	NA
UCON132a	Other	0	NA	NA	NA	NA	NA
UCON63	Other	0	NA	NA	NA	NA	NA
UCON90	Other	0	NA	NA	NA	NA	NA
Eutr8	Other	0	NA	NA	NA	NA	NA
UCON12	Other	0	NA	NA	NA	NA	NA
RMER3D2_LTR	Other	0	NA	NA	NA	NA	NA
LTR90A	Other	0	NA	NA	NA	NA	NA
Eutr16	Other	0	NA	NA	NA	NA	NA
MamRep1527	Other	0	NA	NA	NA	NA	NA
UCON56	Other	0	NA	NA	NA	NA	NA
UCON76	Other	0	NA	NA	NA	NA	NA
EUTREP12	Other	0	NA	NA	NA	NA	NA
UCON104	Other	0	NA	NA	NA	NA	NA
EUTREP3	Other	0	NA	NA	NA	NA	NA
MamRep564	Other	0	NA	NA	NA	NA	NA
Eutr5	Other	0	NA	NA	NA	NA	NA
L3b_3end	Other	0	NA	NA	NA	NA	NA
UCON44	Other	0	NA	NA	NA	NA	NA
UCON87	Other	0	NA	NA	NA	NA	NA
MER126	Other	0	NA	NA	NA	NA	NA
Eulor6A	Other	0	NA	NA	NA	NA	NA
UCON27	Other	0	NA	NA	NA	NA	NA
Eulor12_CM	Other	0	NA	NA	NA	NA	NA
UCON15	Other	0	NA	NA	NA	NA	NA
Eutr18	Other	0	NA	NA	NA	NA	NA
UCON61	Other	0	NA	NA	NA	NA	NA
UCON70	Other	0	NA	NA	NA	NA	NA
UCON58	Other	0	NA	NA	NA	NA	NA
Eutr3	Other	0	NA	NA	NA	NA	NA
Eulor12	Other	0	NA	NA	NA	NA	NA
UCON35	Other	0	NA	NA	NA	NA	NA
X5B_LINE	Other	0	NA	NA	NA	NA	NA
UCON79	Other	0	NA	NA	NA	NA	NA
UCON54	Other	0	NA	NA	NA	NA	NA
Eulor5A	Other	0	NA	NA	NA	NA	NA
UCON106	Other	0	NA	NA	NA	NA	NA
UCON67	Other	0	NA	NA	NA	NA	NA
MER124	Other	0	NA	NA	NA	NA	NA
EUTREP10	Other	0	NA	NA	NA	NA	NA
UCON99	Other	0	NA	NA	NA	NA	NA
EUTREP5	Other	0	NA	NA	NA	NA	NA
Helitron1Nb_Mam	Other	0	NA	NA	NA	NA	NA
UCON24	Other	0	NA	NA	NA	NA	NA
UCON74	Other	0	NA	NA	NA	NA	NA
UCON85	Other	0	NA	NA	NA	NA	NA
UCON42	Other	0	NA	NA	NA	NA	NA
UCON95	Other	0	NA	NA	NA	NA	NA
U14	Other	0	NA	NA	NA	NA	NA
Eutr4	Other	0	NA	NA	NA	NA	NA
L2	Other	0	NA	NA	NA	NA	NA
UCON101	Other	0	NA	NA	NA	NA	NA
EUTREP16	Other	0	NA	NA	NA	NA	NA
X5A_LINE	Other	0	NA	NA	NA	NA	NA
U8	Other	0	NA	NA	NA	NA	NA
UCON41	Other	0	NA	NA	NA	NA	NA
EUTREP4	Other	0	NA	NA	NA	NA	NA
UCON28c	Other	0	NA	NA	NA	NA	NA
MUSID4	Other	0	NA	NA	NA	NA	NA
Eulor2A	Other	0	NA	NA	NA	NA	NA
UCON73	Other	0	NA	NA	NA	NA	NA
CR1L	Other	0	NA	NA	NA	NA	NA
Eutr11	Other	0	NA	NA	NA	NA	NA
RMER3D3_LTR	Other	0	NA	NA	NA	NA	NA
MER133A	Other	0	NA	NA	NA	NA	NA
SSU-rRNA_Cel	Other	0	NA	NA	NA	NA	NA
UCON69	Other	0	NA	NA	NA	NA	NA
LX8B	Other	0	NA	NA	NA	NA	NA
UCON78	Other	0	NA	NA	NA	NA	NA
Eulor11	Other	0	NA	NA	NA	NA	NA
UCON51	Other	0	NA	NA	NA	NA	NA
UCON48	Other	0	NA	NA	NA	NA	NA
UCON80	Other	0	NA	NA	NA	NA	NA
MER134	Other	0	NA	NA	NA	NA	NA
UCON60	Other	0	NA	NA	NA	NA	NA
UCON103	Other	0	NA	NA	NA	NA	NA
Eulor6D	Other	0	NA	NA	NA	NA	NA
UCON82	Other	0	NA	NA	NA	NA	NA
UCON132b	Other	0	NA	NA	NA	NA	NA
SQR1_MM	Other	0	NA	NA	NA	NA	NA
UCON92	Other	0	NA	NA	NA	NA	NA
UCON53	Other	0	NA	NA	NA	NA	NA
Eutr13	Other	0	NA	NA	NA	NA	NA
EUTREP13	Other	0	NA	NA	NA	NA	NA
UCON8	Other	0	NA	NA	NA	NA	NA
EUTREP14	Other	0	NA	NA	NA	NA	NA
UCON65	Other	0	NA	NA	NA	NA	NA
Eutr2	Other	0	NA	NA	NA	NA	NA
TIGGER5_A	Other	0	NA	NA	NA	NA	NA
MER130	Other	0	NA	NA	NA	NA	NA
UCON37	Other	0	NA	NA	NA	NA	NA
UCON45	Other	0	NA	NA	NA	NA	NA
UCON89	Other	0	NA	NA	NA	NA	NA
UCON46	Other	0	NA	NA	NA	NA	NA
Eulor9A	Other	0	NA	NA	NA	NA	NA
UCON4	Other	0	NA	NA	NA	NA	NA
EUTREP7	Other	0	NA	NA	NA	NA	NA
Eulor7	Other	0	NA	NA	NA	NA	NA
UCON33	Other	0	NA	NA	NA	NA	NA
UCON20	Other	0	NA	NA	NA	NA	NA
UCON1	Other	0	NA	NA	NA	NA	NA
L5	Other	0	NA	NA	NA	NA	NA
UCON18	Other	0	NA	NA	NA	NA	NA
X6A_LINE	Other	0	NA	NA	NA	NA	NA
UCON17	Other	0	NA	NA	NA	NA	NA
UCON29	Other	0	NA	NA	NA	NA	NA
Eutr10	Other	0	NA	NA	NA	NA	NA
Eulor12B_CM	Other	0	NA	NA	NA	NA	NA
EUTREP11	Other	0	NA	NA	NA	NA	NA
X7A_LINE	Other	0	NA	NA	NA	NA	NA
UCON98	Other	0	NA	NA	NA	NA	NA
UCON26	Other	0	NA	NA	NA	NA	NA
UCON105	Other	0	NA	NA	NA	NA	NA
UCON25	Other	0	NA	NA	NA	NA	NA
UCON43	Other	0	NA	NA	NA	NA	NA
Helitron3Na_Mam	Other	0	NA	NA	NA	NA	NA
B1-dID	Other	0	NA	NA	NA	NA	NA
Eulor6B	Other	0	NA	NA	NA	NA	NA
X7D_LINE	Other	0	NA	NA	NA	NA	NA
UCON11	Other	0	NA	NA	NA	NA	NA
Eulor6E	Other	0	NA	NA	NA	NA	NA
X17_LINE	Other	0	NA	NA	NA	NA	NA
UCON91	Other	0	NA	NA	NA	NA	NA
Eulor10	Other	0	NA	NA	NA	NA	NA
Eulor9C	Other	0	NA	NA	NA	NA	NA
UCON57	Other	0	NA	NA	NA	NA	NA
UCON38	Other	0	NA	NA	NA	NA	NA
Eutr15	Other	0	NA	NA	NA	NA	NA
UCON31	Other	0	NA	NA	NA	NA	NA
UCON6	Other	0	NA	NA	NA	NA	NA
UCON107	Other	0	NA	NA	NA	NA	NA
UCON97	Other	0	NA	NA	NA	NA	NA
Eutr6	Other	0	NA	NA	NA	NA	NA
UCON75	Other	0	NA	NA	NA	NA	NA
UCON23	Other	0	NA	NA	NA	NA	NA
MER133B	Other	0	NA	NA	NA	NA	NA
UCON50	Other	0	NA	NA	NA	NA	NA
UCON84	Other	0	NA	NA	NA	NA	NA
Eulor8	Other	0	NA	NA	NA	NA	NA
UCON49	Other	0	NA	NA	NA	NA	NA
UCON59	Other	0	NA	NA	NA	NA	NA
UCON71	Other	0	NA	NA	NA	NA	NA
UCON62	Other	0	NA	NA	NA	NA	NA
UCON13	Other	0	NA	NA	NA	NA	NA
UCON14	Other	0	NA	NA	NA	NA	NA
Eulor3	Other	0	NA	NA	NA	NA	NA
UCON28b	Other	0	NA	NA	NA	NA	NA
Eulor2C	Other	0	NA	NA	NA	NA	NA
UCON77	Other	0	NA	NA	NA	NA	NA
UCON55	Other	0	NA	NA	NA	NA	NA
Eutr17	Other	0	NA	NA	NA	NA	NA
Eulor5B	Other	0	NA	NA	NA	NA	NA
Eutr12	Other	0	NA	NA	NA	NA	NA
MurSAT1	Satellite	0	NA	NA	NA	NA	NA
(AT)n	Simple Repeat	0	NA	NA	NA	NA	NA
(GGCCC)n	Simple Repeat	0	NA	NA	NA	NA	NA
(TCTAA)n	Simple Repeat	0	NA	NA	NA	NA	NA
(TGGAA)n	Simple Repeat	0	NA	NA	NA	NA	NA
(GCA)n	Simple Repeat	0	NA	NA	NA	NA	NA
(GCC)n	Simple Repeat	0	NA	NA	NA	NA	NA
(TAAAAA)n	Simple Repeat	0	NA	NA	NA	NA	NA
(TCCA)n	Simple Repeat	0	NA	NA	NA	NA	NA
(TCACCA)n	Simple Repeat	0	NA	NA	NA	NA	NA
(TAAAA)n	Simple Repeat	0	NA	NA	NA	NA	NA
(GGGGGA)n	Simple Repeat	0	NA	NA	NA	NA	NA
(GCCCCC)n	Simple Repeat	0	NA	NA	NA	NA	NA
(GCCCCA)n	Simple Repeat	0	NA	NA	NA	NA	NA
(CCCCA)n	Simple Repeat	0	NA	NA	NA	NA	NA
(CCCCCA)n	Simple Repeat	0	NA	NA	NA	NA	NA
(CTA)n	Simple Repeat	0	NA	NA	NA	NA	NA
(CAAAAA)n	Simple Repeat	0	NA	NA	NA	NA	NA
(GCCCC)n	Simple Repeat	0	NA	NA	NA	NA	NA
(TCA)n	Simple Repeat	0	NA	NA	NA	NA	NA
(GCCA)n	Simple Repeat	0	NA	NA	NA	NA	NA
(TTAA)n	Simple Repeat	0	NA	NA	NA	NA	NA
(TACA)n	Simple Repeat	0	NA	NA	NA	NA	NA
(TCAA)n	Simple Repeat	0	NA	NA	NA	NA	NA
(CCCCAA)n	Simple Repeat	0	NA	NA	NA	NA	NA
(CCCTCA)n	Simple Repeat	0	NA	NA	NA	NA	NA
(GCCC)n	Simple Repeat	0	NA	NA	NA	NA	NA
(TAGA)n	Simple Repeat	0	NA	NA	NA	NA	NA
(TACAA)n	Simple Repeat	0	NA	NA	NA	NA	NA
(GGCA)n	Simple Repeat	0	NA	NA	NA	NA	NA
(CAA)n	Simple Repeat	0	NA	NA	NA	NA	NA
(CCTA)n	Simple Repeat	0	NA	NA	NA	NA	NA
(GGAGAA)n	Simple Repeat	0	NA	NA	NA	NA	NA
(TGAA)n	Simple Repeat	0	NA	NA	NA	NA	NA
(CCA)n	Simple Repeat	0	NA	NA	NA	NA	NA
(CGGA)n	Simple Repeat	0	NA	NA	NA	NA	NA
(GCCCA)n	Simple Repeat	0	NA	NA	NA	NA	NA
(GAGACA)n	Simple Repeat	0	NA	NA	NA	NA	NA
(CGAA)n	Simple Repeat	0	NA	NA	NA	NA	NA
(GGGGA)n	Simple Repeat	0	NA	NA	NA	NA	NA
(CG)n	Simple Repeat	0	NA	NA	NA	NA	NA
(C)n	Simple Repeat	0	NA	NA	NA	NA	NA
(TCCCA)n	Simple Repeat	0	NA	NA	NA	NA	NA
MARE7	SINE	0	NA	NA	NA	NA	NA
MARE11	SINE	0	NA	NA	NA	NA	NA
MUSID3	SINE	0	NA	NA	NA	NA	NA
B3A	SINE	0	NA	NA	NA	NA	NA
PB1D11	SINE	0	NA	NA	NA	NA	NA
RLTR43A	SINE	0	NA	NA	NA	NA	NA
RLTR18_I	SINE	0	NA	NA	NA	NA	NA
SQR2_MM	SINE	0	NA	NA	NA	NA	NA
RSINE2	SINE	0	NA	NA	NA	NA	NA
MUSID2	SINE	0	NA	NA	NA	NA	NA
THER1	SINE	0	NA	NA	NA	NA	NA
MARE4	SINE	0	NA	NA	NA	NA	NA
MUSID5	SINE	0	NA	NA	NA	NA	NA
MARE3	SINE	0	NA	NA	NA	NA	NA
MIRb	SINE	0	NA	NA	NA	NA	NA
MARE1	SINE	0	NA	NA	NA	NA	NA
MARE8	SINE	0	NA	NA	NA	NA	NA
ID4_	SINE	0	NA	NA	NA	NA	NA
LmeSINE1c	SINE	0	NA	NA	NA	NA	NA
MIR3	SINE	0	NA	NA	NA	NA	NA
THER2	SINE	0	NA	NA	NA	NA	NA
RLTR12	SINE	0	NA	NA	NA	NA	NA
MARE10	SINE	0	NA	NA	NA	NA	NA
MARE6	SINE	0	NA	NA	NA	NA	NA
RSINE1	SINE	0	NA	NA	NA	NA	NA
MER129	SINE	0	NA	NA	NA	NA	NA
DeuSINE	SINE	0	NA	NA	NA	NA	NA
RMER3D1_LTR	SINE	0	NA	NA	NA	NA	NA
LmeSINE1b	SINE	0	NA	NA	NA	NA	NA
B4A	SINE	0	NA	NA	NA	NA	NA
MARE5	SINE	0	NA	NA	NA	NA	NA
B4	SINE	0	NA	NA	NA	NA	NA
B1F	SINE	0	NA	NA	NA	NA	NA
MER131	SINE	0	NA	NA	NA	NA	NA
SQR4_MM	SINE	0	NA	NA	NA	NA	NA
MIRc	SINE	0	NA	NA	NA	NA	NA
MARE9	SINE	0	NA	NA	NA	NA	NA
L1MEf_5end	SINE	0	NA	NA	NA	NA	NA
PB1D10	SINE	0	NA	NA	NA	NA	NA
tRNA-Gln-CAG	tRNA	0	NA	NA	NA	NA	NA
tRNA-Ser-TCY	tRNA	0	NA	NA	NA	NA	NA
tRNA-Ile-ATC	tRNA	0	NA	NA	NA	NA	NA
tRNA-Leu-CTY	tRNA	0	NA	NA	NA	NA	NA
tRNA-Lys-AAG	tRNA	0	NA	NA	NA	NA	NA
tRNA-Arg-CGY	tRNA	0	NA	NA	NA	NA	NA
tRNA-Val-GTA	tRNA	0	NA	NA	NA	NA	NA
tRNA-Ser-AGY	tRNA	0	NA	NA	NA	NA	NA
MamSINE1	tRNA	0	NA	NA	NA	NA	NA
tRNA-Leu-CTG	tRNA	0	NA	NA	NA	NA	NA
tRNA-Arg-CGG	tRNA	0	NA	NA	NA	NA	NA
tRNA-Ala-GCY_	tRNA	0	NA	NA	NA	NA	NA
tRNA-Pro-CCG	tRNA	0	NA	NA	NA	NA	NA
tRNA-His-CAY_	tRNA	0	NA	NA	NA	NA	NA
tRNA-Ile-ATT	tRNA	0	NA	NA	NA	NA	NA
tRNA-Leu-TTA	tRNA	0	NA	NA	NA	NA	NA
tRNA-Met_	tRNA	0	NA	NA	NA	NA	NA
tRNA-Tyr-TAC	tRNA	0	NA	NA	NA	NA	NA
tRNA-His-CAY	tRNA	0	NA	NA	NA	NA	NA
tRNA-Ser-TCA_	tRNA	0	NA	NA	NA	NA	NA
tRNA-Arg-CGA	tRNA	0	NA	NA	NA	NA	NA
tRNA-Gln-CAA	tRNA	0	NA	NA	NA	NA	NA
tRNA-Tyr-TAT	tRNA	0	NA	NA	NA	NA	NA
tRNA-Ser-TCAm	tRNA	0	NA	NA	NA	NA	NA
tRNA-Ile-ATA	tRNA	0	NA	NA	NA	NA	NA
tRNA-Ala-GCA	tRNA	0	NA	NA	NA	NA	NA
tRNA-Leu-CTA	tRNA	0	NA	NA	NA	NA	NA
tRNA-Leu-TTG	tRNA	0	NA	NA	NA	NA	NA
tRNA-Met-i	tRNA	0	NA	NA	NA	NA	NA
tRNA-Leu-TTA(m)	tRNA	0	NA	NA	NA	NA	NA
tRNA-Pro-CCA	tRNA	0	NA	NA	NA	NA	NA
tRNA-Asp-GAY	tRNA	0	NA	NA	NA	NA	NA
tRNA-Leu-CTA_	tRNA	0	NA	NA	NA	NA	NA
tRNA-Met	tRNA	0	NA	NA	NA	NA	NA
tRNA-Thr-ACY_	tRNA	0	NA	NA	NA	NA	NA
tRNA-Ser-TCA	tRNA	0	NA	NA	NA	NA	NA
tRNA-SeC(e)-TGA	tRNA	0	NA	NA	NA	NA	NA
tRNA-Gln-CAA_	tRNA	0	NA	NA	NA	NA	NA
tRNA-Thr-ACG_	tRNA	0	NA	NA	NA	NA	NA
