# Supplementary material for: Neuron-specific chromosomal megadomain organization is adaptive to recent retrotransposon expansions
Source: Nat Commun. 2021 Dec 13;12:7243. doi: 10.1038/s41467-021-26862-z (PMC8669064; doi:10.1038/s41467-021-26862-z)
Supplement: Supplementary file 25 — Source Data [file 41467_2021_26862_MOESM25_ESM.xlsx]

## Sheet: 1B
			NeuN+
		%	A1	A2	B1	B2
	NeuN-	A1	0.736255	0.0888446	0.17012	0.00478088
		A2	0.190985	0.805457	0	0.00355872
		B1	0.0840645	0.00061212	0.900633	0.0146909
		B2	0.15944	0.00200133	0.641094	0.197465

## Sheet: 1C
			NeuN+		NeuN-
			cis	trans	cis	trans
	A1	A1	2.73185	0.245509	2.67813	0.192313
	A1	A2	2.54846	0.291496	2.35884	0.27661
	A1	B1	1.60264	0.112117	1.652	0.0947823
	A1	B2	1.50045	0.12947	1.82553	0.149242
	A2	A2	4.62251	0.800791	3.94402	0.114538
	A2	B1	0.898251	0.0895976	0.81589	0.0825912
	A2	B2	0.977404	0.128927	1.05999	0.149463
	B1	B1	2.02787	0.0995937	2.19638	0.0967446
	B1	B2	2.7888	0.145664	2.9095	0.131628
	B2	B2	10.8089	1.44089	4.87011	0.456656

## Sheet: 1D
		NeuN+				NeuN-
		A1	A2	B1	B2	A1	A2	B1	B2
	enhancers	0.920718	0.943833	0.566057	0.286058	0.942761	0.857143	0.631479	0.504101
	CTCF	0.937921	0.965859	0.659887	0.454327	0.954786	0.896825	0.710694	0.62082
	H3K4me2	0.95288	0.998899	0.638865	0.413461	0.977393	0.928571	0.703289	0.566562
	H3K4me3	0.860883	0.98348	0.525722	0.423077	0.919673	0.89418	0.597383	0.459306
	H3K9ac	0.952132	1	0.62109	0.377404	0.977874	0.917989	0.687618	0.550158
	H3K4me1	0.990651	1	0.792172	0.307692	0.992785	0.941799	0.823661	0.704732
	H3K27ac	0.936051	0.994493	0.572894	0.319711	0.965368	0.89418	0.646461	0.499684
	RNAPolII	0.758414	0.906388	0.405743	0.362981	0.828283	0.791005	0.47615	0.37224
	H3K36me3	0.695587	0.965859	0.282858	0.271635	0.804233	0.812169	0.371621	0.232177
	LADs	0.234106	0.0814978	0.653563	0.766827	0.113516	0.203704	0.587567	0.705363
	H3K9me3	0.450636	0.279736	0.311229	0.600962	0.386724	0.312169	0.349578	0.364669
	H3K27me3	0.486163	0.672907	0.213468	0.0865385	0.564695	0.579365	0.260548	0.182965
	blacklisted	0.00747943	0.00550661	0.00324731	0.0528846	0.00673401	0.005291	0.00378853	0.0176656

## Sheet: 1E
		NeuN+				NeuN-
		A1	A2	B1	B2	A1	A2	B1	B2
	H3K79me2	23.2895	1.02129	0	0	18.4105	4.34295e-08	0	3.71589
	H3K27ac	12.6138	1.73224	0	0.00853761	7.67793	3.32682e-05	0.000208424	0.686514
	H3K9me3	0	0	0.000150944	40.474	0.624	0.0128386	0.718526	0.022574

## Sheet: 1G
			NeuN+				NeuN-
			1	2	3	4	1	2	3	4
	NeuN+	1	1	0.84	0.95	0.9	0.29	0.3	0.28	0.3
		2	0.84	1	0.81	0.95	0.61	0.63	0.59	0.62
		3	0.95	0.81	1	0.92	0.25	0.26	0.24	0.27
		4	0.9	0.95	0.92	1	0.48	0.49	0.46	0.49
	NeuN-	1	0.29	0.61	0.25	0.48	1	0.96	0.99	0.98
		2	0.3	0.63	0.26	0.49	0.96	1	0.95	0.98
		3	0.28	0.59	0.24	0.46	0.99	0.95	1	0.98
		4	0.3	0.62	0.27	0.49	0.98	0.98	0.98	1

## Sheet: 2A
		NeuN+				NeuN-
		A1	A2	B1	B2	A1	A2	B1	B2
	ERV1	0.371938	0.105796	0.000858391	6.42347	0.0932491	0.00427581	0.723955	0.433459
	ERVK	0.00018519	0.0519184	9.36451e-09	34.6713	0.000608025	0.00398	0.0127864	6.64782
	ERVL	25.1976	0.00211183	0	0	14.1948	0.00370408	9.71808e-06	4.76827e-05
	LINE	5.41684e-11	0	9.62518	0.717159	2.26374e-11	0	7.27924	0.496206
	SINE	0.0566054	54.6076	0	0.0347682	1.37725	41.5075	0	7.23346e-07
	Simple Repeat	8.19059	4.61517	6.75029e-16	0.00601045	7.16469	3.64987	2.20675e-08	0.000168315
	Satellite	0.293427	17.7451	0	4.60669	2.38612	6.40696	6.47623e-07	0.0108743
	DNA	13.1725	0.000926639	3.42585e-08	0	12.9997	0.023738	1.11342e-06	0.000757521
	tRNA	0.801597	4.73257	1.98995e-07	0.838799	3.09475	2.46502	8.3669e-06	0.00887909
	Other	9.90323e-06	0.00267428	6.71713	0.0402401	3.95592e-05	0.00459287	6.61822	0.0352871

## Sheet: 3B
				IAPEzi				IAPEY3
	Sample	Type	Replicate	Ct	Avg CT	2^(-CT)	CAP/GDNA	Ct	Avg CT	2^(-CT)	CAP/GDNA
	A	captured	1	12.0432	12.0432	0.000237	18.2167	41.728	41.728	2.74545e-13	7.41801e-07
			2	11.9367				22.2045
			3	11.867				22.0707
		gDNA	1	16.2304	16.2304	1.3e-05		21.3656	21.3656	3.70106e-07
			2	16.2636				21.3803
			3	16.0661				21.3013
	B	captured	1	11.6597	11.6597	0.000309	10.9086	21.5184	21.5184	3.32908e-07	0.448084
			2	11.7801				21.8692
			3	11.4201				21.9188
		gDNA	1	15.1071	15.1071	2.83e-05		20.3602	20.3602	7.42959e-07
			2	15.1359				20.3496
			3	14.9554				20.1436
	C	captured	1	12.4647	12.4647	0.000177	19.8989	22.9216	22.9216	1.25868e-07	0.511037
			2	12.3998				22.7507
			3	12.1025				22.8665
		gDNA	1	16.7793	16.7793	8.89e-06		21.9531	21.9531	2.46299e-07
			2	16.6161				21.9333
			3	16.5629				21.788
	D	captured	1	11.5088	11.5088	0.000343	44.139	21.082	21.082	4.50476e-07	2.36344
			2	11.6283				20.9415
			3	11.6024				20.8778
		gDNA	1	16.9727	16.9727	7.77e-06		22.3229	22.3229	1.90602e-07
			2	16.9199				22.316
			3	16.797				22.1783
	E	captured	1	13.4138	13.4138	9.16e-05	16.9854	23.3575	23.3575	9.30426e-08	0.764414
			2	13.2601				23.3021
			3	13.2957				23.1785
		gDNA	1	17.5	17.5001	5.39e-06		22.97	22.97	1.21718e-07
			2	17.1981				22.6846
			3	17.148				22.6362
	F	captured	1	12.3535	12.3535	0.000191	13.3738	21.8659	21.8659	2.61644e-07	0.532653
			2	12.3799				22.0274
			3	12.4024				21.9495
		gDNA	1	16.0948	16.0948	1.43e-05		20.9572	20.9572	4.9121e-07
			2	15.9368				21.4143
			3	16.0655				21.4799

## Sheet: 3C
	ALL DE NOVO:		A1			A2			B1			B2
		size:	669			207			1460			104
		total	obs	exp	obs/exp	obs	exp	obs/exp	obs	exp	obs/exp	obs	exp	obs/exp
	male-neuron	321	52	88.0119	0.590829	15	27.2324	0.550815	219	192.074	1.14019	36	13.682	2.6312
	male-glia	417	75	114.333	0.655977	22	35.3766	0.621879	271	249.516	1.0861	50	17.7738	2.81313
	female-neuron	506	69	138.735	0.49735	22	42.927	0.512497	356	302.77	1.17581	58	21.5672	2.68927
	female-glia	421	62	115.43	0.537122	22	35.716	0.615971	386	251.91	1.53229	50	17.9443	2.78641
	bibi-genewiz-8	215	44	58.9488	0.746411	20	18.2398	1.09651	119	128.648	0.925008	29	9.16393	3.16458
	bibi-genewiz-5	243	63	66.6258	0.945579	24	20.6152	1.16419	128	145.402	0.88032	28	10.3574	2.70339
	bibi-genewiz-4	684	180	187.539	0.959799	57	58.0279	0.982287	381	409.279	0.930906	53	29.1541	1.81793
	bibi-genewiz	209	41	57.3037	0.715486	8	17.7307	0.451194	130	125.057	1.03952	30	8.9082	3.36768
	bluma-f11	439	82	120.365	0.68126	33	37.243	0.886072	245	262.68	0.932693	67	18.7115	3.58069
	bluma-f12	488	115	133.8	0.859492	28	41.4	0.676329	279	292	0.955479	60	20.8	2.88462
	FULL DE NOVO:		A1			A2			B1			B2
		size:	669			207			1460			104
		total	obs	exp	obs/exp	obs	exp	obs/exp	obs	exp	obs/exp	obs	exp	obs/exp
	male-neuron	3	0	0.822541	0	0	0.254508	0	3	1.79508	1.67123	0	0.127869	0
	male-glia	4	0	1.09672	0	0	0.339344	0	3	2.39344	1.25342	1	0.170492	5.86538
	female-neuron	2	0	0.548361	0	0	0.169672	0	2	1.19672	1.67123	0	0.0852459	0
	female-glia	8	0	2.19344	0	1	0.678689	1.47343	5	4.78689	1.04452	2	0.340984	5.86538
	bibi-genewiz-8	27	4	7.40287	0.540331	0	2.29057	0	18	16.1557	1.11416	5	1.15082	4.34473
	bibi-genewiz-5	24	5	6.58033	0.759841	0	2.03607	0	16	14.3607	1.11416	3	1.02295	2.93269
	bibi-genewiz-4	44	13	12.0639	1.07759	3	3.73279	0.803689	21	26.3279	0.797634	7	1.87541	3.73252
	bibi-genewiz	6	2	1.64508	1.21574	0	0.509016	0	4	3.59016	1.11416	0	0.255738	0
	bluma-f11	59	7	16.1766	0.432723	3	5.00533	0.599361	39	35.3033	1.10471	10	2.51475	3.97653
	bluma-f12	47	5	12.8865	0.388004	2	3.9873	0.501593	36	28.123	1.28009	4	2.00328	1.99673
	BOX PLOTS (ALL):			MIN	0.49735		MIN	0.451194		MIN	0.88032		MIN	1.81793
				MAX	0.959799		MAX	1.16419		MAX	1.53229		MAX	3.58069
				MEDIAN	0.698373		MEDIAN	0.649104		MEDIAN	0.997501		MEDIAN	2.79977
				25%ile	0.607116		25%ile	0.567104		25%ile	0.931353		25%ile	2.6928
				75%ile	0.831222		75%ile	0.958233		75%ile	1.12667		75%ile	3.09459
	BOX PLOTS (FULL)			MIN	0		MIN	0		MIN	0.797634		MIN	0
				MAX	1.21574		MAX	1.47343		MAX	1.67123		MAX	5.86538
				MEDIAN	0.410363		MEDIAN	0		MEDIAN	1.11416		MEDIAN	3.3326
				25%ile	0		25%ile	0		25%ile	1.10707		25%ile	0.499182
				75%ile	0.704963		75%ile	0.574919		75%ile	1.27343		75%ile	4.25268

## Sheet: 4B
	trans						cis
		A1	A2	B1	B2			A1	A2	B1	B2
	A1	2.43926	1.16896	3.73579	3.41404		A1	0.553689	-0.782408	-15.4737	-9.92402
	A2	1.16897	0.837973	1.67658	-23.7172		A2	-0.782408	-2.99051	-12.0138	-37.3989
	B1	3.73579	1.67658	6.27154	37.2795		B1	-15.4737	-12.0138	-1.07201	84.9825
	B2	3.41404	-23.7172	37.2795	-228.824		B2	-9.92402	-37.3989	84.9825	-12.7982

## Sheet: 4C
	enrichment	gain-trans	loss-trans	loss-cis	gain-cis
	ERV1	6.93079	14.9073	15.5127	13.0636
	ERVK	15.0769	29.53	22.5794	26.5819
	ERVL	0	0	14.0059	0.147076
	LINE	7.27301	3.57736	0.00224956	13.6323
	SINE	0	0.0266778	6.40861	8.68589e-08
	DNA	0	0	1.15841	1.95437e-05
	tRNA	5.90645e-06	5.36821e-05	1.11262	0.126272
	Satellite	0.74821	3.11642	20.3008	2.05665
	SimRep	0	0	10.1232	0.0485293
	Other	8.68589e-08	0	0.0136606	1.92094

[truncated: 20 more sheets: 4D, 4F, 5C, 5D, 5E, 5F, 6A, 6D, 6E, S3, S4, S5, S7, S8, S10, S11, S18, S19, S20, S21]
